# Supplementary material for: Generation of hypoimmunogenic induced pluripotent stem cells by CRISPR-Cas9 system and detailed evaluation for clinical application
Source: Mol Ther Methods Clin Dev. 2022 May 29;26:15–25. doi: 10.1016/j.omtm.2022.05.010 (PMC9198376; doi:10.1016/j.omtm.2022.05.010)
Supplement: Data S1. On/off-target candidate of HLA-A/B guideRNA [file mmc2.xlsx]

## Sheet: HLA-AB MMGAP5
Data S1. On/off-target candidate of HLA-A/B guideRNA.
# database:	Human genome, GRCh37/hg19 (Feb, 2009)
# query:	GCGCGATCCGCAGGTTCTCTCGG
# count:	889
# query:	CCGAGAGAACCTGCGGATCGCGC
# count:	962
name	strand	start	end	snippet	snippet_pos	snippet_end	query	sbjct	align	edit	match	mis	del	ins
chr1	+	934924	934947	ACACAGGAGGAGAGGTCGGTGCCGGGTCCCGGGGGTCCCGCGCCCTCCCCCCGCCTCCAAGCCGCCGCCGCCCGCGCCTCACCCGTCACCTGCACGCGACGCAGGCTCCGCAGGTGTCTCACGGTCATCTCCAGGATGTCCGCCTTCTCCAGCTTCGAGTGGCGGGAGCTCTGGGGGCGGGGATAGGCGGGAGGTCCAGGTCAGCTGCGACCCAGACTCCGGGT	934824	935047	GCGCGATCCGCAGGT-TCTCTCGG	GCAGGCTCCGCAGGTGTCTCACGG	|| | ||||||||| |||| |||	==XX=X=========D====X===	19	4	1	0
chr1	+	967040	967060	CCCCTGGCCCAGCCCAAGGGGCCCTAAGCCTCATTCCAGTGTCGGCCTGGGGCAGCCAGGCCCCCCACGTGACTTTCAGCTTGTTGGGCCCCCTTTGCTGGCAGATCCCAGGGTCTCTCTGTGTGGGGGCAAACTTCCCAGGCAGTGTTTGAGGCCCCCTCTGCCAGCCCGTACCTGGGGCTCCCCCACCCCTCCCACATTGTGGTACCTGTCCTCCTCCT	966940	967160	GCGCGATCCGCAGGTTCTCTCGG	GCA-GATCC-CAGGGTCTCTCTG	|| ||||| |||| |||||| |	==XI=====I====X======X=	18	3	0	2
chr1	+	2383679	2383700	CCTGGAACCACGGTGGCCGCCGTGTGCAGCCAGGTGTGCAGAAGGACGGTGGAGGCTGAGTGCAGCTGGGCCGCACGACCCAGGATGCTGGAGCTTCAGGGAGCAATCCGGAGGTTCTCCAGAAGCCGCTGAGGCCTGGGTCCCCCTGCCGCCCCCCATCCCCCGGCCCTGCCTGGCAGGTAGCAGCCCCGTGGAAGTATTTCATCTTGGCTGAAAGGCAGC	2383579	2383800	GCGCGATCCGCAGGTTCTCTCGG	GAGCAATCCGGAGGTTCTC-CAG	| || ||||| |||||||| | |	=X==X=====X========I=X=	18	4	0	1
chr1	+	2388376	2388398	GGGGCCCGTGCTGGGTCTGCGGAGAGCAGGTCTCACAGCCACAAGGGGCTTCCAGGTGGGAAGGGACCCCAGGTTCACACCATGACTCTGGCACTGTGAGGGGCGATCCGCACCTCCTCTAGGCCTTAGGCAGGTCCTCTCTGTCCAGCCAGGGCCCCTACCTGTCATCTCCATTTTCAAAGGGGCAAGAGCCACCTACCTCCAGAACCCCCCGGGGCTCCAG	2388276	2388498	GCGCGATCCGCAGGTTCTCTCGG	GGGCGATCCGCACCTCCTCTAGG	| |||||||||| | |||| ||	=X==========XX=X====X==	18	5	0	0
chr1	+	3567409	3567430	CCGCCCGTTCATCACCCGCGCGCATCTGGGCTGGCACCGGGCGAAGAATCGTGCGGGTCTGGGACCTGGGGGCCCAGAGGGAGCGAGCTCCTGCGCGGGCGCTCGGTCCGCAGGTTTCGCAGGCTCAGGGGCGTGCCTCGTTCTCACCCCCACTCCGGACCCCGGTCCTCTTCCCTAGACAGCGGCCCCCTCCACCCCTGGCTCCCGCAGGCCGCTAGTAGT	3567309	3567530	GCGCGATCCGCAGGTTCTCTCGG	GCTCGGTCCGCAGGTT-TCGCAG	|| || |||||||||| || | |	==X==X==========I==X=X=	18	4	0	1
chr1	+	3678998	3679018	AGTGGGCGTGTGTAAGGCTGGCTGGCCTTGTCCTTTACTGCAAGGCCACTTGCTGGGGGCTGCTCTGGGGGTGCCTAGAGCCCCACTGCCCCCCAGAACTGCCCATCCGCAGGTTCCTGTGCCCTCCACTGCCACAGCACCCACATCCCCCAGCCCCTTGGCAGGAGGATGCAGGTCCCCTCCCCAGACATGAGAGGCCGCTGTCCCTTCTAGGACAGGCA	3678898	3679118	GCGCGATCCGCAGGTTCTCTCGG	GCCC-ATCCGCAGGTTC-CTGTG	|| | |||||||||||| || |	==X=I============I==XX=	18	3	0	2
chr1	+	6300027	6300046	TGGGATTACAGGCACCTGCCACCACACCCAGCTAATTTTTGTATTTTTAGTAGAGACGGGGTTTCACCATGTTGGCCAGGCTGGTCTCGAACACCTGACCGCGTGATCCGCTGGCCTCGGCCTCCCAAAGTGCTGAGATTACAGGAGTGAGCCACCATGCCTGGCCAGATTGGTGATTTTTTTTAATCACCTGCAGCTCCCAGTCATTCACAGGCCTCTG	6299927	6300146	GCGCGATCCGCAGGTTCTCTCGG	GCGTGATCCGCTGG--C-CTCGG	||| ||||||| || | |||||	===X=======X==II=I=====	18	2	0	3
chr1	+	6309838	6309858	GAGGCCGAGGCGGAGCGGGGGCCGGGCCCGGGGCGGCGGCGCGGGCTGCCGGGGGGCGAGTCGCGGGCTCCCCGCGGGCCGCTATCCAGGGCCGAGGGCCGCAGCGACAGCAGGCTCTCGGCCGAGCGGCGGCGCGCGCGGGACGGTGGTGCGTCCTCCGCGAAGGCCAGGAGGCTGGCGCGGCGCCGCTCGGGCCCGGCAGGCAGCACCAGGTGCGCCAG	6309738	6309958	GC-GCGATCCGCAGGTTCTCTCGG	GCAGCGA-CAGCAGG--CTCTCGG	|| |||| | ||||| |||||||	==D====I=X=====II=======	19	1	1	3
chr1	+	6321049	6321072	GCGCCCCCGGGCCGAGCGCAGGCCGCCGAGGGCCGCGGGGGTGGCTGGCGGCGGAGCGGCCCGCGGGCCGGGGCATGCTGGCGGCGGCCACCGGCGGCCGGCGCGCTCCGCTAGGTGGGCTCGGCCCCGCCGCCCCTCCCTCCCCTAGGCGCCGCCGCCGCCGCCGCGCTTCGCTCAGCTCCCGCCGCTCCGCTGCTGCGCCGGGCGGCCGGGGGCGGGGGGCG	6320949	6321172	GCGCGATCCGC-AGGTTCTCTCGG	GCGCGCTCCGCTAGGTGGGCTCGG	||||| ||||| |||| |||||	=====X=====D====XXX=====	19	4	1	0
chr1	+	9672411	9672432	CCGAAGGCTGCCATCCTGGCCGGAAGTGCCCAGAGAGCCTGGGTGCACCGGGACCACGTCACGCTGGGGCTGCAGCCTGCACCGGGTGCCGAGCTGCCTGGCTCAGATCCCAGGTTCTCTGCTCACTAACCCTGGGGCTCAGGGGCAAGAGACCAGATCTGTGGTACACATCATCACTCCCTGGGTGGGGAGGAGGGGGTGTGTGTTGAGGGAGATGGACAG	9672311	9672532	GCGC-GATCCGCAGGTTCTCTCGG	GCTCAGATCC-CAGGTTCTCT-GC	|| | ||||| |||||||||| |	==X=D=====I==========I=X	19	2	1	2
chr1	+	9791467	9791487	ATCCGAAATACCCCCAGGATAATCATGAACACCAGGAAGCTGACGCACACCACGATCACAACTGTCGCAGTGCTGGGGACGACTGTGGGAGAATGAGGGGGCGGGATGCGAGGTCACTCGGCCCAGAAGGCCACTGTGCCCTTGACCTCCTCGGCTGTGCCTGGTCAAAACGGGCTGGACAGCACGCTTCAGCTGAACCCACAGGCCAGGAGGAAATACCA	9791367	9791587	GCGCGATCCGCAGGTTCTCTCGG	GCGGGATGCG-AGG-TCACTCGG	||| ||| || ||| || |||||	===X===X==I===I==X=====	18	3	0	2
chr1	+	12234091	12234109	TGTCTGTTCGCTGATGGGGGGTTGGAAGAGATCATTGACTTCTGCCCCAAGCGTGAGCCCCAAGTGTGCAGGGGGGAGTGCGGGGGGAGGGCTGTTGGCGGCGCATCCCAGGGCTCTGGCTCTGCCCTTGCATCTAGCCTGTCTTTCCTGTGGGCTGTGACAAGCCACTCTGCATCTCTGAGACTCCATTTCTTCTTCTTCTTCTTCTTCTTCTTCTTC	12233991	12234209	GCGCGATCCGCAGGTTCTCTCGG	GCGC-ATCC-CAGGG-CTCT-GG	|||| |||| |||| |||| ||	====I====I====XI====I==	18	1	0	4
chr1	+	12427718	12427740	TTTATTTATTTATTTATTTATTTATTTTTGGAAACAGAGTCTCGCTCAGTCGCCCAGGCTGGAGTGCAGTGGCACAATCTCGGCTCCCTGGAGTGCAGTGGCGCGATCTCGGAGCTTCTCGGGAAGCTCCGCCTCCCAGGTTCACACCATTCTCCTGCTTCAGCCTCCTGAGTAGCTGGGACTACAGCTGCCTGCCACTAAGCCTGGCTAATATTTTTGTATT	12427618	12427840	GCGCGATC-CGCAGGTTCTCTCGG	GCGCGATCTCGGAGCTTCTCG-GG	|||||||| || || ||||| ||	========D==X==X=====XI==	19	3	1	1
chr1	+	14089255	14089276	TGTGGGATAATCCTTGGAGACCAGCACCAAGGAAGATTGTGTGCTTCTGAAAGGCTCCATTCTCAGTGCCAGAGCCTGTTAGCAAGGCCAGGTCCACAGCGCGCGCTCCTCAGGCTTCCCGGCTTTACCTGGCTCCCTTGGTGGATGGAACTTTACATCCTCCCCTGCGATTATGTGGATGATGTGTCGGTCCGTGAGTGCTCATAGAGGCACAGCTGCAGG	14089155	14089376	GCGCGATCCGCAGGTTCTCTCGG	GCGCGCTCCTCAGGCT-TCCCGG	||||| ||| |||| | || |||	=====X===X====X=I==X===	18	4	0	1
chr1	+	16062734	16062751	AGTCCCAAGTGACCTTTCCCCCAGATCCCAGGGTCCAGGCCCGCCCTCGGCTGGCAGGTGTGGGCACAGAGGCAGCTGGGATTGGTCGCAGCTGGCGGAGGCGCGTCCCAGGCTCCGGCAGACCGCTGGAACAGCTGAGCAGAGCAGGTGGACTGCTGAGATAGACCAGGGACACCAGGCAGCCACAGGCCTGTCAGACCAGGACCCTTACCCTCTAG	16062634	16062851	GCGCGATCCGCAGGTTCTCTCGG	GCGCG-TCC-CAGG--CTC-CGG	||||| ||| |||| ||| |||	=====I===I====II===I===	18	0	0	5
chr1	+	19984974	19984992	TGGAGCTTGTCACCATTGGACAGTCTCCCTGATGGACCCTCAGTCTTCTCATGAATAAATTCCTTCAACGCCTGTGTTCTCCTCCTCACTGACTGGCTCTGCCGACCCAGGTTCTCCAGAAGTGCCGGCAGCGAGGCCCAGAGGCAGCAGGGCCTGGGCTCGGGCAGTGGGGTGCTGAGCAGGCCTGCCTGGCCCCCACGCGGCACCACTGTCTCTGCA	19984874	19985092	GCGCGATCCGCAGGTTCTCTCGG	GC-CGA-CC-CAGGTTCTC-CAG	|| ||| || ||||||||| | |	==I===I==I=========I=X=	18	1	0	4
chr1	+	21940483	21940505	GGGCCTTGATGAAGAGAGTGGGTCAAATGAGATGGGCTCTGAGATTGTAAGACCTCAGCCCTTCCTGCCATCTCAGGACTCCCCCACCACCCTCACCTGAGCAGCAGCCGCAGGTGCTCTTGGTCCCCGATGACATCGTACTTGAGTGAGAAGACAAGGTGGCCGAGGGCAGCGTCCAGTGAGTAGTAATTGAAATGCTCCTGCAGTGGGAGGTGGGGGCCAG	21940383	21940605	GC-GCGATCCGCAGGTTCTCTCGG	GCAGC-AGCCGCAGGTGCTCTTGG	|| || | |||||||| |||| ||	==D==I=X========X====X==	19	3	1	1
chr1	+	21986050	21986068	CCCGTCCTCGCCCTCTCCCCGGCGCCAGGCGCCGCCGCACGTCTCCCAGCTCACAAGGGCGCACCTGCGCCCGCCCACTGTGCTCTCGCCGCCCCCTCCCGCGGGACCCGTTCTCTCGGTGCGCAGATCACGGGGCCGCACCTACGCGTTCCGGGATCTCTGTGATCCTGACAACAGCCCCGTGAGGCTGATCCTGCAAGAGTTACATGTCTGCCATGG	21985950	21986168	GCGCGATCCGCAGGTTCTCTCGG	GCGGGA-CC-C--GTTCTCTCGG	||| || || | ||||||||||	===X==I==I=II==========	18	1	0	4
chr1	+	22434938	22434957	GCCCCAGGGCTGAGACAATCATGTCTTTATTATCTCAGATGTCTCAGGCCTGTCCCCCGCCTGGAGATATATGGCTGGGAAGGCTAACTCCATGGCCTCGGCGCGATTCCAGGTCCTAGGAATGTCTGGCTGTTTTATAGCAAACAGAATCACGCACAACAGCCCAGCATCCAGGCATCTCCACCCCAGCAAGCTCATTCTCCCCGCCAGCTTGTAAAAC	22434838	22435057	GCGCGATCCGCAGGTTCTCTCGG	GCGCGATTC-CAGG-TC-CTAGG	||||||| | |||| || || ||	=======X=I====I==I==X==	18	2	0	3
chr1	+	22923901	22923923	TCAGCACCCCCACCTGTCTTCCTGCCTCTGCATCACCCCCCGGGAAAGCTCCCAGAGCCCCAGTTCTATGCGGAACCCCACACCTACGAGGAGCCAGGCCGGGCGGGCCGCAGTTTCACTCGGGAGATCGAGGCCTCTAGGATCCACATCGAGAAAATCATCGGCTCTGGTGAGTCTCAGGGGTTGTGAGGGCGGGGCCAGCATGGGGCAAGGTGGGGGCACC	22923801	22924023	GCGCGATCCGCAGGTTCTCTCGG	GGGCGGGCCGCAGTTTCACTCGG	| ||| |||||| ||| |||||	=X===XX======X===X=====	18	5	0	0
chr1	+	23553583	23553603	AATTCCTTAATTAATCTATATAACAGCCTTTGGGGAGGGGATTATCATGCCCCATGCCCATTTTATGGATGAACAATCTGAGGCTCAGAGGACTGAAAAAGCTCTCCCCAGGTTATCTCGGGGAGCTGCAAAACAACAACAACAACAACAACAACAACAAGAGCCACCTGTTAACAGGGGATTACTGGATACCAGGTGCTGTCTTCAGAAGTACTTTGCAT	23553483	23553703	GCGCGATCCGCAGGTTCTCTCGG	GCTC--TCCCCAGGTTATCTCGG	|| | ||| |||||| ||||||	==X=II===X======X======	18	3	0	2
chr1	+	27216869	27216889	TAGACTAACTCGACTTCCGGACAGCGTCGGAAACGGCGAGCCAACGAGAGGAAGTCCCGCCCTCACGGCGGGGACGAAGCTAGACGCCGAGGGGCGGGCGGCGCAGCCGCATTTCTCTCGCGGGTAGTGGGTCGAATGTGGGGTCTTTGCGGGAAAATCGCTCTCGGAATTTCTCTAACCTTCAGACTCGAATTAGAAAAGTAAGGGAGCTCCAGTAGTAA	27216769	27216989	GCGCGATCCGCAGGTTCTCTCGG	GCGC-AGCCGCAT-TTCTCTCGC	|||| | ||||| ||||||||	====I=X=====XI========X	18	3	0	2
chr1	+	31386545	31386565	ATGGCTGCTAGACACAGGTTAGGATTTGAACTCAGGCCTCTTCCAGGTCTGTGAGCTGAGGGTTTGCAAACTGTAGATCCCAAAGCGTTCCTGAGGGCTGGTGGATCCCCAGGTTCCTCAGGGCTGGTGTGCGAGGAGGGGGAGTAATCAGATTTTGTTTGAGCTCTGTGGCCTGTAGGTCACAGAGCAAGGCCTGGGCTGGCCTTGTAGGAGGGAAGAGG	31386445	31386665	GCGCGATCCGCAGGTTCTCTCGG	GTG-GATCCCCAGGTTC-CTCAG	| | ||||| ||||||| ||| |	=X=I=====X=======I===X=	18	3	0	2
chr1	+	33181991	33182011	TCACAGAGCTGGGAAAGAGCTGGCTGGTTGCCTACTGCATCTTCTACCCAGGTTCAGGAAATGTTTAGGGATAGATTCCACAGGTAGAGAGAGGTGTGTGGCGGGATGCCCAGGTTTCTGGCTTGGGTGGCTTTCAGGAGAGTGCTGACTCCTGAGACAGGGACTGCAAGAAGGTGGGAGTGCCTGTCAGGGAGCTGAGGAGCAGTGGGGAGGCGTAGGTT	33181891	33182111	GCGCGATCCGCAGGTTCTCTCGG	GCGGGATGCCCAGGTT-TCT-GG	||| ||| | |||||| ||| ||	===X===X=X======I===I==	18	3	0	2
chr1	+	33186701	33186721	AAGGAACCTCTTATTTCCCAAAAGGTTCCTCCCACCTCTAGGGTCCTGTAGGCTGGAGGCAGCTTCCAGAAAGGCATTTGGAATGCTGGGAACAGAGGTGGCCCTATCCCAGGTTCTTGGGATGCCCCTTCCCTCCTCATCACTAAGCCCCCATCTCTTTTTTTTTTTTTTTTTTTTGAGACAGTCTTGCTCTGTCGCCCAGGCTGGAGTGCAGTGGCACG	33186601	33186821	GCGCGATCCGCAGGTTCTCTCGG	GCCCTATCC-CAGGTTCT-TGGG	|| | |||| |||||||| | ||	==X=X====I========I=X==	18	3	0	2
chr1	+	33219318	33219337	CACTGTAACTACAGAAATACAGTCAGTTCGATACATTTGTACACACAGGCACGTGACAGTCACGGGGAGGTGGCTGGTGGGCTCTAGCGGCAGCAGGGCTGCGGATCCGCGTTCTCCCAGCTCCATTGCACTCCTCAGAGCGGTAGCCTCTGGGCTGAGAGAGTGGGCAACCCGCCTGCCCCACCTGGACTGGCCAGGCCTTCCCCTGTGCGCCCTAGGC	33219218	33219437	GCGCGATCCGCAGGTTCTCTCGG	GCG-GATCCGC--GTTCTCCCAG	||| ||||||| |||||| | |	===I=======II======X=X=	18	2	0	3
chr1	+	36174418	36174437	GAGTATGTATGTGGCTCTGTGTCCCGGAGTGTGCATTTGTGAGTGTGAACGAACCATGGTGCATGTGTATGTGTGTGAACGGGTGTGGGGGCTGGTGCCTGCGCGTCTGCAGGTGCCTGGTGGGCGTGAGCACGTATACCAGTGTGGATTTGAGGTCTGGCTCAGATCCCAGAACATCCCCATCTCAGGCTCCTCTTCTCACCACCTGCATCCTTTAACT	36174318	36174537	GCGCGATCCGCAGGTTCTCTCGG	GCGCG-TCTGCAGGTGC-CT-GG	||||| || |||||| | || ||	=====I==X======X=I==I==	18	2	0	3
chr1	+	43424734	43424755	GGGCCTGGGGCCCAGCCTGTCCTGGGCGGCGCTCTGCGGGGAGGGGGTGAGGGGAGTGGCCGGGGCCGGGGCCCCCCCTAACCACTGCCTCGCTCAGGCTGCCGATCGGCTCGTTCTCTCTGCGTTGGGACCGCGGAGGGCATTCGCTGTGTGACTCAGGGCAAGTGTGCGCACCTCTCTGAGCCTCCGCGGCCTTCTCTAGCAAAATGGTGGAGCCGGTAC	43424634	43424855	GCGCGATCCGCAGGTTCTCTCGG	GC-CGATCGGCTCGTTCTCTCTG	|| ||||| || |||||||| |	==I=====X==XX========X=	18	4	0	1
chr1	+	43855840	43855861	GCCTCCTCTAGGTCTGGGGGTGGCCGGGCTGCGTAGCCTCGGCAGGGACCAGCCCAGCCCGGAAGGCCCGACTATGGTACCCCTGCGGACTGTGTATGGGACGCGGTCCGCAGTTTCCTCGGGGAGCTAAAGGAGTAACTGTTCGCTTTGTTTTGTTTACTGACATGTCACCCGCGTCGTCGTCTCTAAGACTTATAGCGGTGTTAACAAAACTTGTATTTT	43855740	43855961	GCGCGATCCGCAGGTTCTCTCGG	ACGCGGTCCGCAGTTTC-CTCGG	|||| ||||||| ||| |||||	X====X=======X===I=====	19	3	0	1
chr1	+	44116027	44116048	AGAACTATAGGGTTTTGGAATTCTCGAGGATCATTGCCGCTGTAGCAGTGACCGTGAGTTTTGGTGGGGGAGGGGCGGTGGGGGTGGGTCTTCCAGCGGTGAGTGATCGGCATGTTTCTCGGCCAATAGGAGAAGGAGCTTCCAGAATGGGTTCTGAGATTGGTCCTTTCCAATCTTCAAGGCCAATGGACCTCGGGAGAGGGGGGCGGGTCATCTGGGCCT	44115927	44116148	GCGCGATCCGCAGGTTCTCTCGG	GAGTGATCGGCATGTT-TCTCGG	| | |||| ||| ||| ||||||	=X=X====X===X===I======	18	4	0	1
chr1	+	46216468	46216489	GAGGCGGGAGTGACTGGGCCGTACAGTTCCCCGAGAACTGGAGGCGAAGCCGGGCGGTGGGAAGGGACTTCGGACGCTTCGCGGGCCCTGGGTTTTCACTGCGCGTGCGCGAGGTTCTTCCGCTCGCGGGAGACTGGGCCGCTGGCGCCTCTCAGTGCCCACTGATGGGGCCCAGGGCTTGGGCTTGCTTCCCCAAGGATCAACAGCTTAGCTGCAAGCCTC	46216368	46216589	GCGCGATCCGC-AGGTTCTCTCGG	GCGCG-TGCGCGAGGTTCT-TCCG	||||| | ||| ||||||| || |	=====I=X===D=======I==X=	19	2	1	2
chr1	+	47596228	47596248	TGAACTGGTGAGGTGGGCTCACAATGAGGTTTCCTCTAGAGGCTAATTTTCTACTTCCTTCTGTTAGCAAAGCAGTCGCTGCAACTGATGAATGCATTTCGGCCATCTGCAGGTTCCTGGGTTAAGGATTTTTGATAAGAAGGCTACTGGTTGTCAGTGGCCTCAGTGCTTTTGGGCTATGCCCTTGTTTACACGGACAACAAAGTGGTATTGGAGTGTTA	47596128	47596348	GCGCGATCCGCAGGTTCTCTCGG	G-GCCATCTGCAGGTTC-CTGGG	| || ||| |||||||| || ||	=I==X===X========I==X==	18	3	0	2
chr1	+	57889018	57889037	GGGCGTGGGGGGAGGGGGTGCTGGGGAGTGGATGGAGGGGGACGAGCGGCAGAGAACAGAGTCCACAGAGGATCCGAAGAAAGGCCGGGGTCCGAGGAACGCGGGATCCAGTTCTCACGGTGCCCGCGAAAGGGCTGGGATTACTGGGATAGAGTCGGTTTTTCGAGAGGTCGAAGCCGAATCTCAGCGCTACGGAGGAGTAGGGAAGTGAGAACGGGGT	57888918	57889137	GCGCGATCCGCAGGTTCTCTCGG	GCGGGAT-C-CA-GTTCTCACGG	||| ||| | || |||||| |||	===X===I=I==I======X===	18	2	0	3
chr1	+	70671638	70671659	CCTCTGTGCTTCCACCGTGGCGAGGGTGTGGGGAAAGAGAACCCTCTCTTCTCCCCTCTCCTAGTCTGAACGTGGGCCTTGACTAAAACTTGAGATCTGGGCGCGGTCGGCAGCGTTTCTGGACCCCAGCCTGTGTTTGTCGCTTGTGGTGGTGGCGCCAGACCTCTGGCGTACGGAGTAAAAGAAATTTTCTGTTCTTAAGGCTTGTACTCTGACACCATT	70671538	70671759	GCGCGATCCGCAG-GTTCTCTCGG	GCGCGGTCGGCAGCGTT-TCT-GG	||||| || |||| ||| ||| ||	=====X==X====D===I===I==	19	2	1	2
chr1	+	71328746	71328766	CAGGCAAGGCAGGAAAGTTGGAGAGAGGTCAACAGATCGGAGACACTTGTAGGATGTAAAGTCAAGAGGATTGGTGGTAGGTTATTTAAAGAAGGGGGCGGCCGATGCCCAGGTTCTCTGTCTTAGAGAAAGAGATGATGGGCCATAACATGAGCTACAGTTGCATCTAGTTGCTATGGATTTATTTGCTAAAAGAGGATTTTTTTTTTCTCAGTCTCAGC	71328646	71328866	GCGCGATCCGCAGGTTCTCTCGG	GC-CGATGCCCAGGTTCTCT-GT	|| |||| | |||||||||| |	==I====X=X==========I=X	18	3	0	2
chr1	+	76837312	76837332	AGGAAGCCTAGAGGCCAGAAAGATAATAATGGAGAAGATCTATTTGGAAAGAGTGGTTGGGTCAGATTATGGAGGATTTTGATGTCACCTGTTGGCAGTAGCGAGTCCGAGATTCTCTCGTATCTGAACCTCTCTGTCTCCCCTATATTATAACTTTTGAATGACAATATTTTATGCTTCCTGTTCTGGTTTCCAAAGCAGCAATGTGGCCATCCCAGTTT	76837212	76837432	GCGCGATCCGCAGGTTCTCTCGG	GCGAG-TCCG-AGATTCTCTCGT	||| | |||| || ||||||||	===X=I====I==X========X	18	3	0	2
chr1	+	79896400	79896419	CCAGCGCGCAGGCGGGCCGCCAGTCCTTTGTGGGCGCTCAGAAACAAGGTCCTAGGCAGGTTCCCTTATCCGCACAAAAGCATCTGATGTAAACACTTGGGCGGATCGGAGATTCTCCGGGGACCTTCGCTTATCTGCCTCCTGCATCTATCAATAGGATGACCCTAGGAAAGAGAAATTTGTATTTCCTCCATAAACACAATGAAAAGTTTTGTAAAAT	79896300	79896519	GCGCGATCCGCAGGTTCTCTCGG	GCG-GATCGG-AGATTCTC-CGG	||| |||| | || ||||| |||	===I====X=I==X=====I===	18	2	0	3
chr1	+	86989841	86989859	AAGCCCCTCACTGCCCGGGCCTGTGGCGCTGGCCCACCGCTCCAAGTGCGGCCCACCGAGCCCACGCCACCCAGAACTGGCGCTGGCCTGCAAATGCTGGGCGCATCCCTGGTTCCCGGGCGCATCCCCGGTTCCCGTGCCTCTCCTTCCACACCTCCCCGCAAGCCGTGGGAGCTCCCGTCCTCGACCAGCCCAGAGAGGGGCTCCCACAGTGCAGCG	86989741	86989959	GCGCGATCCGCAGGTTCTCTCGG	GCGC-ATCC-CTGGTTC-C-CGG	|||| |||| | ||||| | |||	====I====I=X=====I=I===	18	1	0	4
chr1	+	87030956	87030977	AAACATCTTGATATAAAGTTCATCATGAATAGAACCACTTAAGATTTCTGTAAGTGCTAATGATTCAGTTGCCTCAAAGATTAACTGTCATATATTTTCAGGTGTTCCGCAGGTATCTCTGGTAGAAATAGAGTTTATAAGTGTCAAGGAGGCAGCTGTCTTAGTAGAGCATGCAGAATTGATTCTACAACAAAACTGTATGGAAAAGATTGTCAATTCTTT	87030856	87031077	GCGCGATCCGCAGGT-TCTCTCGG	G-GTGTTCCGCAGGTATCTCT-GG	| | | ||||||||| ||||| ||	=I=X=X=========D=====I==	19	2	1	2
chr1	+	91676003	91676023	TAGTGGTTAATGTTGAATCTTTTTTTTTTTTTTTTTAACAGAATAGCCTCATACTTTCTTCTGTTAGCAAAGCAGTTGTTGCCACAGATGAATGTATTTGGGGCATCCGCAGGTTACTGGGTTAAGGATTTTTGATAGGAAGGGTATGGGTTGTTAGTGGCCTTGGTGCTTTCGGGCTACGCCCTTGTTTACACTGACAACAAGATGGTATTGGAGTGTTA	91675903	91676123	GCGCGATCCGCAGGTTCTCTCGG	GGGC-ATCCGCAGGTTA-CTGGG	| || ||||||||||| || ||	=X==I===========XI==X==	18	3	0	2
chr1	+	93913950	93913969	CACGGAGCTGTGGGTGAGTCGGGGAGAGGGGCGCCCCGCACGGACCCCGGCCCCTGAGAAGCGCGGGTTGGGCGGGCGCCGCGGACCCTCGGCGGTGAAAGCGCGCTCCGCCGTCCTCGGTCCGGCGCTGGCGGAGGGTGAGGGTCCCGCTCGTCTTTGTGTGCAGACTCCTCTTCCCTTCTCGGCCGGGGGTCTAGGGGGCCGCTAGTCCGTGCTCCCG	93913850	93914069	GCGCGATCCGCAGGTTCTCTCGG	GCGCGCTCCGCC-G-TC-CTCGG	||||| ||||| | || |||||	=====X=====XI=I==I=====	18	2	0	3
chr1	+	98363841	98363863	AGTGCTAGTTCCGTCGGACTGTTCTTTACGCAGCCATGGGTCATTTTCCCACATGCGTATACTAATCATTACTCTGTGGAGTACTCAAGGGGAACCCTCTGCTGATCTGCAGGTTTCTCTCTGAGCAGCTCTAGCCTCTCTGTTGTTCTGTTCTACAAACTCTAGCTTCCTTGGTCTCCCTAGACTTTCAGCTCTGTCTCTCCAATTGAAGGATTCCACCAGG	98363741	98363963	GCGCGATCCGCAGG-TTCTCTCGG	GCT-GATCTGCAGGTTTCTCTCTG	|| |||| ||||| ||||||| |	==XI====X=====D=======X=	19	3	1	1
chr1	+	118083868	118083889	GTCCCTGAAGACGTCAGGACTGAGAAGAAAACTGGAGACTGCTGGAAGCCTCCCAAAGACATGTCAGGCAGGGATGTTCTCCTGAAAGGGCACCCGTGTGACGCAATCCGCAGTTCCCTCTGGGCATTCAGGGCCTCAGCACTCTTCAGACCAATACTGGGAAATGGCAACTCTGTTTGTGGAGAAAAGAAGGAAGCAGCTCTCACCTGGCTCCAGTAGAGA	118083768	118083989	GCGCGATCCGCAGGTTCTCTCGG	ACGCAATCCGCA-GTTCCCTCTG	||| ||||||| |||| ||| |	X===X=======I====X===X=	18	4	0	1
chr1	+	118217563	118217582	GTGGACTTGCTGCTTCACACTCTAGAAAATGCGGGGCTGTTGAGTGACAGTGGCACCCACCACGGGAGTCCCACTTTTTTACCCTACAAAGCTTATCTGGGCGGATGCCAGGTTCCTAGGTTTGGGTTCCCTCCACTATGAGGGGCTCAGCCCACTTGGAGTCAAAAGGAAACAGCCCAGCTACCGACTTGCATAGGAGACCCTCTGGGAAGGTTTGCTG	118217463	118217682	GCGCGATCCGCAGGTTCTCTCGG	GCG-GATGC-CAGGTTC-CTAGG	||| ||| | ||||||| || ||	===I===X=I=======I==X==	18	2	0	3
chr1	+	120254578	120254597	ATTTCCGTCCAATCAAAAGGAGACTGTAAGAGGAGGAGGAGGAGGAGATGACTGGGGAGCGGGAGCTGGAGAATACTGCCCAGTTACTCTAGCGCGCCAGGCCGAACCGCAGCTTCTTGGCTTAGGTACTTCTACTCACAGCGGCCGATTCCGAGGCCAACTCCAGCAATGGCTTTTGCAAATCTGCGGAAAGTGCTCATCAGTGACAGCCTGGACCCTT	120254478	120254697	GCGCGATCCGCAGGTTCTCTCGG	GC-CGAACCGCAGCTTCT-T-GG	|| ||| |||||| |||| | ||	==I===X======X====I=I==	18	2	0	3
chr1	+	143284078	143284098	ACCTACAAACTCACGAGCCTCACGGTGCTCCACCCCTGTGTCTTTCATCTCTTCACCCCCAGGCCTCAGGGACTCTCCTGTGGCTCCCAGTTACTCTTCAGCCATCCCCAGGTTCCTGCGGGAGCCAGCCCCATGCACCCAGGAGTCCCCCAGAGACTCACAGGTCTCGGGAGAATATGAGCGGTCCCCCAGCCCTGACTCCTCAAGATTCATGCCTGCCT	143283978	143284198	GCGCGATCCGCAGGTTCTCT-CGG	GC-C-ATCCCCAGGTTC-CTGCGG	|| | |||| ||||||| || |||	==I=I====X=======I==D===	19	1	1	3
chr1	+	150185930	150185949	ATCTGACCCACGAGTTTCAGTCCAAGTAACCTGGACCTGCCCAGAGGAAGCAAAGCGGAAGTAGGATCCAAAACGCTTTCAGCAGGCCGCCTGCGCCCCCGCGCATGCGCAGGTCTCTGACTTTGACCGTTTTGGCGGGTGCGCGCCAGCCCTAGTTTATCTAGAGGGGAAGGGCGGTGCGGGACCACGTGACTGGGGTTGCGGCATTTCTGGCCCAATC	150185830	150186049	GCGCGATCCGCAGGTTCTCTCGG	GCGC-ATGCGCAGG-TCTCT-GA	|||| || |||||| ||||| |	====I==X======I=====I=X	18	2	0	3
chr1	+	152697019	152697038	GGGACTACAGGCGCCCACCACCACGCCCGACTAATTTTTTGTATTTTTAGCAGAGACGGGGTTTCATCGTGTTAGCCAGGATGGTCTCGATCTCCTGACCTCGCGATCCGCCGGCCTCGGCCTCCCAAAGTGCTGGGATTACAGGCATGAACCACCGCGCCCGGCCAATTTCCTGGCTCTTAATACCTTTACAATATTTATTGGAGATTTGACTATAAAT	152696919	152697138	GCGCGATCCGCAGGTTCTCTCGG	TCGCGATCCGCCGG--C-CTCGG	|||||||||| || | |||||	X==========X==II=I=====	18	2	0	3
chr1	+	161087794	161087813	TATTCCAGACCCAGGTGGGTACCCTGCTTCGCGTTAGCCACTCCTCACCTGCTCTGCGGACACCGCCCCCTTCCCCGCGCCGCTCCCGCTGCTCTTGCCGGCGCGACCGCTGTTCTCCGCCATCTTCGCCGCCTGCTGGGTTTCCGGCCGGCGCAGCTCAGCCCCCGCCTTGCGTCACGTCCGGCCTGCGAGTTACCGCCCACTCGCTGCGGCGCTTCTG	161087694	161087913	GCGCGATCCGCAGGTTCTCTCGG	GCGCGA-CCGCT-GTTCTC-CGC	|||||| |||| |||||| ||	======I====XI======I==X	18	2	0	3
chr1	+	166504043	166504063	AGAGCAGGAAAAACTGCCTTCCTTGTATTGGAAGCAAGCAAAACTCCAAAAAAGAAAAGGAGTTGTACACAAAATTAACTTTAGATCTTGGCCAAATTTGGTGAGATCAGAGGTTCTCTGGAGGGGGCACTTCAAGGCCTCAGCCAATTGTCCTATTGATTTGAGCCATAAAGATAGCTCAAGCTGGTAACAAGCACCAATGGGAGATTTGCCAAAGGTCA	166503943	166504163	GCGCGATCCGCAGGTTCTCTCGG	GTGAGATCAG-AGGTTCTCT-GG	| | |||| | ||||||||| ||	=X=X====X=I=========I==	18	3	0	2
chr1	+	166853339	166853359	GGACAGGAAGGACATCGCGCACTTTCAGGCCGGCTGGTTCGGTCTTGGCCTCGTTGACTTATGTTGACTCTCAAGGGCCGCCACCCAGGCACCTGCCCAGGTGCGTCCTAGGTTCTCTCAGGTTCAGGAACTCACCGGCTCTGGCGGCGCGGGCGGCGCGGGTGGCCCTTGTCCCTCAGGAAGGACTCTCCCTGTGGTCACCCAACTCTAGGCGCTCACGG	166853239	166853459	GCGCGATCCGCAGGTTCTCTCGG	GTGCG-TCCT-AGGTTCTCTCAG	| ||| ||| |||||||||| |	=X===I===XI==========X=	18	3	0	2
chr1	+	183604569	183604589	GGTAGGAAACGGGGGCTTCCCCCTTGCCCTCTCAGAGCGGGCGATCCCAAAGAGACAGGTTAAGCCGCAGGTTGAGAGGGCAGCTCCGCGCCGGTGCCCCGCGGATCCTGCAGGCTCCCGGGTCCCAGGAGAAGGGCGGGCTGGGCTGGGCTGGGGTGGGGAGGGCGGTGAATGCAAGGATATTGCCGCAGGCAGGAGTCCACCTCGCCCTCGTCGGGCCC	183604469	183604689	GCGCGATCC-GCAGGTTCTCTCGG	GCG-GATCCTGCAGGCTC-C-CGG	||| ||||| ||||| || | |||	===I=====D=====X==I=I===	19	1	1	3
chr1	+	204654748	204654767	CGATGGCAGAATCCCAATCCGTCCCCACCCCCTCTCCGCGCCCTGGGCGCGTCGCGGCCGGAGGCTGGCGGGCGAGAGCCAGGCGCTCCTTGAGAGCGCCGCGCGTTCGCAGGTGCCCGGAGCAGGCCCTCGCGGCGCCCGGCACCCCCTCCACGCGCGCCCCTCTTCCCGGCTTCGCGCTCGCCCTCCTCACTCGCTTCTCCGCCGCTCTCCCAACCTC	204654648	204654867	GCGCGATCCGCAGGTTCTCTCGG	GCGCGTT-CGCAGGTGC-C-CGG	||||| | ||||||| | | |||	=====X=I=======X=I=I===	18	2	0	3
chr1	+	205840267	205840288	CTGAACTGGTGAGGTGTGCTCACAGTGAGGTTTCCTCTAAAAGCATTTTTCTGCTTTCTTCTGTTAGCAAAGCAGTAGCGGCTACTGATTGAATGCATTTGGGCCATCCGCAGGTTACTGGGTTAAAGGATTTTTGATAGGAAGACTACAGGTTGTCAGTGGTCTCAGTGTTTTCGGGCTACACCCTTGTTTACACTGACAAGTTGGTATTGGAGTGTTATA	205840167	205840388	GCGCGATCCGCAGGTTCTCTCGG	GGGCCATCCGCAGGTTA-CTGGG	| || ||||||||||| || ||	=X==X===========XI==X==	18	4	0	1
chr1	+	206899106	206899126	GTCTTCCCTGATTGTAACTCTACAACCAGGCATTGCTTCTGAGTAAATCTGACAACTTTGATTCTTCTCCTCTGGGCTCCAGTTCCTGTGTGCCTGTAGGGGGCGATCGAGGTTCTTTCTGCTTGGCTGCTCTGGAAACCTTGTTCCTCCTGAACCCTTTGAATTTAGCACTCTTACAGCATGTAATCTCACTGGATTTTAAGGATTTTCTGTGTCTCCCC	206899006	206899226	GCGCGATCCGCAGGTTCTCTCGG	GGGCGAT-CG-AGGTTCTTTCTG	| ||||| || ||||||| || |	=X=====I==I=======X==X=	18	3	0	2
chr1	+	212003898	212003919	GCCGCTGCCGCCTCCCCGGGCCACGCGACGACGACACCCCCTTCCCCGCCCCCAGCGCCTCCCCTGGCCCGGCTCCGCTGCCGCTCTGGGGCCTGCGACCGCGGAGCCGGAGGTTACCTCGGGCTGGCCGGGCCCCAGCCGGGGCTTTGGGAGTCAGAGGAGCCGGAAGAATGCATGGCCGGCGGCGGGGCCGGCGGAAGAAGGCGGTGGCGGGGCCCTGCC	212003798	212004019	GCGCGATCCGCAGGTTCTCTCGG	GCG-GAGCCGGAGGTTACCTCGG	||| || ||| ||||| |||||	===I==X===X=====XX=====	18	4	0	1
chr1	+	212754558	212754578	ATGGGAAGACAAAACTTTTGACTTGGATATAATTTAAAGTTTTCATGAGGACATGCAACACGGTTATGTGACTCAGTAACACAGTGCTGCCTAAGGGCTGGCGCGTGCGCAGGTCTGCCGGCCCCTGCAGGGCTCTTGGAGTTCTTGGTCTTGTGTCTCAGTGGGGTTTCTGCTCGTATGCTCTCAGTGTACCTGACTTTAGTGGAAGTCCTAGCCACATT	212754458	212754678	GCGCGATCCGCAGGTTCTCTCGG	GCGCG-TGCGCAGG-TCTGCCGG	||||| | |||||| ||| |||	=====I=X======I===XX===	18	3	0	2
chr1	+	214620396	214620416	CGGGTTGCCCGCAAATGAAAGACAGATTTCTATTTCTAATCTATGCAAATATCTTACTCTGCAGGGCATCACAAAGACTAACTGTTTTGTGTCAGACACTGCAGATCCCAGGTGCTCTCAGAGATGCCAAAGCCCATCTCCACCTGAGATGCCTGGTAACTGGGATAACAGCGGATGACTGGAGAGTTAGTCATTAACCCGCTCCTAATGAATGTTGTTGG	214620296	214620516	GCGCGATCCGCAGGTTCTCTCGG	GCA-GATCC-CAGGTGCTCTCAG	|| ||||| ||||| ||||| |	==XI=====I=====X=====X=	18	3	0	2
chr1	+	217172873	217172892	TCAAGGTATTTTTTCTCTGTTATGGAGAGGATGTGATTGAGACTTGGAGGAGTTAATCAGACCAACTTTACACAGCTGCTATGGATACACTGGGATTCAAGCCCATCCCAGGTCTATCGGACTCCAAATTTCTCATTTTTCTTCCTAGTTCAAGAGGTATGTGACATGGATTTAAAAAACTAAAAAAGATCCAGTATTTTACCAACACCCTGGCTGAAAA	217172773	217172992	GCGCGATCCGCAGGTTCTCTCGG	GCCC-ATCC-CAGG-TCTATCGG	|| | |||| |||| ||| ||||	==X=I====I====I===X====	18	2	0	3
chr1	+	226135627	226135646	TTTGAAATCACAGCTCATCTGGCAAGCCTCGGCATAACACTCACTTTCTTCATGAAAATCCTCCCGTCCTGTTCTGACCACTCCCGCCTCTCGCTGCTTTGCTCATCGCTGGTTCTCCGGGTGGCCCTTGGTCCCTCATGAACACAGTGGGATGACACCTTCTCCTGGCATCATAGAGAGATATGCCCAGGTGCTCCCATACAGCACGGGCTCAGCAAAG	226135527	226135746	GCGCGATCCGCAGGTTCTCTCGG	GCTC-AT-CGCTGGTTCTC-CGG	|| | || ||| ||||||| |||	==X=I==I===X=======I===	18	2	0	3
chr1	+	226924757	226924780	CGCGGGCTGCGGGGCGCTTGAATGGCGGAGCTCTGTGCCTGGATGTGCGCCTCAAACATGCCCACTTTCTGGTTCACCTGCACGTTCTGCAACTCGCGCTGCAAGATCCGCAGCTTCCTCTTGGCCTCCTCCGGCCCTGGCGGGGAGAGGGTACCGGCTGCCACCACCTGCTGCCGGTCCCCTCGCAGGCGACCAGCCCAACTTGGGCTGCTCACGCTACTGCC	226924657	226924880	GCGCGATCCGCAGGTT-CTCTCGG	GCAAGATCCGCAGCTTCCTCTTGG	|| ||||||||| || |||| ||	==XX=========X==D====X==	19	4	1	0
chr1	+	228328078	228328100	TCAGTGGGCGGAAGAGGTGGCCCCGGATGCTGCGGCGCCCGCTGGCCGGGCTGGCTGCGGCCGCCCTGGGCCGGGCCCCACCGGACGGTGAGTACGACAAGCGCGATCGCGAGGGTGACTCGGGTCGAGGCGGCAGCGGTCCCTGCGCTTTGCGGTCGCCCAGTCCACGCCGCCTCCGGATCTCCTCCTAGCCGAGACGCCCTGTGCCGCATTCAACTGTGGG	228327978	228328200	GCGCGATCCGC-AGGTTCTCTCGG	GCGCGAT-CGCGAGGGTGACTCGG	||||||| ||| ||| | |||||	=======I===D===X=XX=====	19	3	1	1
chr1	+	231176298	231176318	TCTCCAACTCCGCGTGACTACCCTCTAACCCCCCGACTCACCTCCAGCCCCGTCACGAACCCTTCTGTGCCACTCCCTAGCTCCGAACCTACTAAGCCCCCCGCGACCCGCAGCTTCCCGGTTCACCCCCATCTCTGTCCCCACCTCCTCTGAACCACCTCCCAGCTTCCCGGCTCACCCCTAGCTCCGAACCCTCTCACCCGCGCCACCCCGAACCCCAG	231176198	231176418	GCGCGATCCGCAGGTTCTCTCGG	CCGCGACCCGCAGCTTC-C-CGG	||||| |||||| ||| | |||	X=====X======X===I=I===	18	3	0	2
chr1	+	242089774	242089797	TCCTTGCATTTGTCACCCCTTCCTTTTTCCCTCCACATCCCCACAAGTCACACAGTGAGGAACCAGAAACACAGCAACTTTTGGCTTTTGGCACAGCGAGGCTGGGGTCCCCAGCTTCTCTCGGTCTCACTGAGTGTTGGACTTACAACAACGGTCCTGACATCAAGATATTCTGCGGGAAATCGGGTGAGAGGGTGGGAGGGGAGGGAGGAATCACAAATAAA	242089674	242089897	GC-GCGATCCGCAGGTTCTCTCGG	GCTGGGGTCCCCAGCTTCTCTCGG	|| | | ||| ||| |||||||||	==D=X=X===X===X=========	19	4	1	0
chr1	+	243647375	243647396	CCCACGTTCATGGTCTCGCCTCCCAGCAGGTTTGGCCCACCCAGCTAGAGCTCCAGCTCGGCCCTTCCTAAGCCCCAAGTTGCATAGCTGCCTGGTGGGTGCGTGTTCCACAGGTACCTCGGACTCGCCCTGACCCCAGAACGTCTCTTCTACGCCAGGCCGATCCCTCCTGCCATCCTCTGTCTGTTAAATGGCACTGCCATTGCCTGCAGGACGAAGTCC	243647275	243647496	GCGCGATCCGCAGGTTCTCTCGG	GCGTGTTCCACAGGTAC-CTCGG	||| | ||| ||||| | |||||	===X=X===X=====X=I=====	18	4	0	1
chr1	+	245753550	245753569	CGTGGCAGGGAGGCCTGCAAGGGGAGGCCGAGGCGCCGGTGGAAGCACAAACCACCCGGCGAGTCAGAGCAGGGGTCGGGGCCCCTGGCCGCACCGTGCCGCGCATGCGCAGGGTCCCGGGGTCCCTGGGGTCCCGGGTTTGTGCCCCCGGGGCGGCTGGGCCCCGCGGGAGGGGACGGCCAACGCGGAAATGGGCCCTTTATTCACAATAAGTGCCAAA	245753450	245753669	GCGCGATCCGCAGGTTCTCTCGG	GCGC-ATGCGCAGGGTC-C-CGG	|||| || |||||| || | |||	====I==X======X==I=I===	18	2	0	3
chr1	+	246673836	246673858	CTTGCCTGGGTTTGGCTGAAAGAAAAACAGACGTGATCAGGCAGCACCTCCAGTGGGCCCAAAGAGTCCTTTCTGGGCCGGGCCCCACCTGCCTGGGTCTCCGGAGTCCTCAGGGTCTCTCGGTGGCCCCTGGGGTCTGACACTGAGGACACACCTGCAGGCTGCTGATCCCAGAGGGAGGGGTGTGTGTCACCTGGGGTAGGGAAGCTGTCGGGGCACAGCA	246673736	246673958	GCGCGA-TCCGCAGGTTCTCTCGG	CCG-GAGTCCTCAGGGTCTCTCGG	|| || ||| |||| ||||||||	X==I==D===X====X========	19	3	1	1
chr1	+	246887284	246887305	CCATCTCAAAAACAGAAAAGAGAAAAGAAAGGGAAAAAAGGGAAGAAAGAAAGGAAGAAAGCAAGCAAGCTCAAGGGTTCTCGGGGTGGGCCATCCCCGAGGCCATCCGCAGATTTTCTCGCACTCTTTGCTCCACCCCCACGTGCAACAAGGACAACCGGCTGCCGCCTCCAGCTTCCAGCAGGGCTAGAAGATGCGCTGCCCGGGGCGGCCAGAGCCCTG	246887184	246887405	GCGCGATCCGCAGGTTCTCTCGG	G-GCCATCCGCAGATTTTCTCGC	| || |||||||| || |||||	=I==X========X==X=====X	18	4	0	1
chr2	+	926560	926579	GGATTCAGCTGTCCCAAGAGGAACTCTGGTTTCTCCTCCGTCGTGCATTATCTATTCATTTCGCTTAGAAAAGAGGCAGCATTTTCATGGGGTGGGGACAGGCCATCCCAGGTTCTTTGGTCAAATGCCATTTTATATCATGACAATAAAAGTCTCCACCTTTGAGACATCAACTAAACACTGCTATTTCTGAGAATCAAGCAAGCAATTCCTTCCTCTA	926460	926679	GCGCGATCCGCAGGTTCTCTCGG	G-GCCATCC-CAGGTTCTTT-GG	| || |||| |||||||| | ||	=I==X====I========X=I==	18	2	0	3
chr2	+	1796766	1796785	AGAAAAAGGCTTCCGTGGTGATAGCTTGTCATTGAAGGACCTGCTGCCTATGCTTTGGATTCATTGCACTTGACAACTGGGGAGCTGAGACTGTTTCCCTGCGCGATCCTGTTCTCTCAGCCGGCCTGATGGGACTGCAGTGTGTAGGGGGCTTGATGCGAATACTTCTCCTTTCTAGCCTGAATAAAATTCTGCCACAGCTAAGTCCTCCAATGCTCAT	1796666	1796885	GCGCGATCCGCAGGTTCTCTCGG	GCGCGATCCT---GTTCTCTCAG	||||||||| |||||||| |	=========XIII========X=	18	2	0	3
chr2	+	2478577	2478597	CTCAAAGCCTTCAGAATCATCTTTCTAGGCCATTGCTTTCCTCCTCTAACGTCCAGAATTTCCTTCAGGGCAAAGTCTCGGTTCTCCTGCTCAGCGCTCTGCACGTCTGCATGTTCTCTGGCCTCCCACGGGCTCTGCCATCCCTGTCCCCATGCTCAGGTTCAGCCAGGCCTGTCTGCCACCTCCCACGGGCTCTCCCACCCCCACCCCCATGCTCAGGT	2478477	2478697	GCGCGATCCGCAGGTTCTCTCGG	GCACG-TCTGCATGTTCTCT-GG	|| || || ||| ||||||| ||	==X==I==X===X=======I==	18	3	0	2
chr2	+	2977452	2977470	CAACTTTCACCTATGTGTTTCAGCAGATTAGAAAAGAGTGTGCTTTGAGGCTGCCCCTCACCTGGGAACCCCAGTACTGACCTTGGAGGAGCCACAGGAGGAGGATCCCAGTTCTTCGGTAAATGTGGAGCATTTTGCTGACTTTCAGAACTGGAACATGGGCTCAATGTTTTCCTTGTCTGTGTCCCCTTTCTTTGGTTAATTGGAACTCTGCTTTCT	2977352	2977570	GCGCGATCCGCAGGTTCTCTCGG	GAG-GATCC-CA-GTTCT-TCGG	| | ||||| || ||||| ||||	=X=I=====I==I=====I====	18	1	0	4
chr2	+	3697903	3697922	AGGGAACACTCTCTGGGTTCTGGGGTTTAGGGAATTAGATAGCAAAGCCCTGTTCCAGGTTCCTGCAGGAGCTCCCACTGCTCCTCCTGGGGGCCGGAGTGGCATCCACAGGGCTCTCGGGGCAGCCAGGATTCCCTGTCTGTGGCCGGCCACCGGGCTGATGGCCCCTGAGTTGACCCAGGCAGCCTGCCTTGCCAGGACTGATGCTGAGCGCTGTTTG	3697803	3698022	GCGCGATCCGCAGGTTCTCTCGG	G-GC-ATCCACAGGG-CTCTCGG	| || |||| |||| |||||||	=I==I====X====XI=======	18	2	0	3
chr2	+	9696351	9696373	ACGTCTGGTTAGGACCCCTGCTGTCCATTTTATTAAAGGAGCTGTAGAAAGCGGCCTGGGGCCCAGCGACCTGCCCAGGGCGGACGAGGAGGCGCGACTGGCCCGATGCCGCAGGCTCTCTGCCCAGTGTGCTCAGGTGGGAGGGCGGGGACATGAATCGAGCCACAGAGTGCCCTGGGCACGGACCCCCCGCCCCCCCCGGCCCCGGGCCCCGAGCCCCGAG	9696251	9696473	GCGCGAT-CCGCAGGTTCTCTCGG	GCCCGATGCCGCAGGCTCTCT-GC	|| |||| ||||||| ||||| |	==X====D=======X=====I=X	19	3	1	1
chr2	+	10303801	10303821	AGCAGATGGAGCCCACTCATCCCGGGCAGTGGCGGGTGGGAACTATGGGGTCCACAGCAGATGGTGCCAGAAAGGCCTGAAGAGGGAAGTCTGCAGCCAGGCGCGAGCCTCGGTTCCCCGGCTGCCCAGTGGCCGCGCTCTGTCCCTGCCCTAGTGGCTGTTCTCTCCCCTCTCCTGGTTTTCTGCCTGGACAACAGGAAAAGGTTTCTAATTTTAATTTG	10303701	10303921	GCGCGATCCGCAGGTTCTCTCGG	GCGCGAGCCTC-GGTTCCC-CGG	|||||| || | ||||| | |||	======X==X=I=====X=I===	18	3	0	2
chr2	+	10587965	10587987	GCCCGGGCTCTGCGCCCCTGCACCTGCTGCGCGGCCGCCAGGGCCTCCCCAACGGCTCCCCGGCCAGCGCGCGGCCGCCGAAGGGTTGGGAAAGAGGCCGGCGCGGGGCCGCAGGGTCTCCGGGTGGGTCTCCCCTAGGCCCCTCCAGCCCCGAGCTGTGAAGACGGGGGCAGAACGAGGCGCCCGGATCACCCTTATCCAGCCGCGGGAGAACCCCGGGCCG	10587865	10588087	GCGCGAT-CCGCAGGTTCTCTCGG	GCGCGGGGCCGCAGGGTCTC-CGG	||||| ||||||| |||| |||	=====XXD=======X====I===	19	3	1	1
chr2	+	18060101	18060123	AGGCCTGATCCCTGCAGCGCGGGCAGGCGGCGTCGCAGAGCGGAGCTAGCTGGATGCGTCCGGACTCCTGCAGGTACCTGGCTGGCGTCCCCACCTCCCTGCGCGCTCCGGAGACTTCTCCGGGCGACCCTGCAACTTTACCGCGCCTTCCCCCACCTTTTGCTGCCCCAGTCTCCTGTGGTCCAGGTCGCGGGTGCACGACCCCGAGGGTCTACGGCCGCAG	18060001	18060223	GCGCGATCCGCAGG-TTCTCTCGG	GCGCGCTCCGGAGACTTCTC-CGG	||||| |||| || ||||| |||	=====X====X==XD=====I===	19	3	1	1
chr2	+	20550738	20550758	CCGGGAGAAAGGGGAGGGGGAGCGCTCACCAAGGCGCGGCTCCTTTTAATGCCTTGCGTCCCTGCTCCCGCGCTGCCGCCGCGCGGGCCGGGGGCGCCCTGCGCGTGCGCACGTTCTCCGCGCTCTCACGTGTTTGGCCGCCTCTCCGGCGTGCCCTCCCCCGCCCTCACCTTGCGGGCTCGCGCTTCCCTCCTGGGCTCCGCCGCGGCGGGCTCGGAGAG	20550638	20550858	GCGCGATCCGCAGGTTCTCTCGG	GCGCG-TGCGCACGTTCTC-CGC	||||| | |||| |||||| ||	=====I=X====X======I==X	18	3	0	2
chr2	+	21258191	21258213	TATATTCATTGATTATCAGTTTTCAAAGTGGATTTGGATACACAAGTTTCCAGTCAGTATCCCAAATCTTCCATGAAACCTTTTCTAACCAGGGTACCCTGCAGTGATCCTCAGGTTTTCTGGATCTACAGCCCTTAAAGAATGGGTCTTAGATATCTTTTGTTGGTCTTGGATTGTTTTGCATGCCTAGGACTTTTCTGCCAAATGGCCTGTTCGCTTAAAA	21258091	21258313	GC-GCGATCCGCAGGTTCTCTCGG	GCAGTGATCCTCAGGTTTTCT-GG	|| | ||||| |||||| ||| ||	==D=X=====X======X===I==	19	3	1	1
chr2	+	24233342	24233363	CCGGAAAGAGACTAGGACGGGAAGCCTAGCCCTAGCCAAGGAAGTAACTTGGGGATGCGTGGTCATTGCTGTCCTGATTCCCGGCTTAGGGGTCTTGTCCGTGCCACCGCAGGTCCTCCCGGGGTCCCCGAGCTCTGGGCAGGCAGGGCTTTCTGAAGCGCCTGGGGAGGCTGCGTCCTTCCCGACCTCAGGCAGCTGCTGTGGCCTCGGCCTCCCTCCCAG	24233242	24233463	GCGCGATCCGCAGGTTCTCTCGG	GTGCCA-CCGCAGGTCCTCCCGG	| || | |||||||| ||| |||	=X==X=I========X===X===	18	4	0	1
chr2	+	25457998	25458020	TGAGGCTGCGAGGTCTGCCTGGCCCTATGCTGGCTTGGTTTACAAAAGACCTATAAAATTGGCACCACAAGTTAAGGTCCTGTCACTGCAGTGGTTCCCTGGGGGATCAGCAGGGTCTCTGGGAGACAAGGCAGCAGGGGATTTCCTAGACTCCTCTTTTTTTTTTTTTTCCCTTTGAGATGGAATCTCTCTGTTGCACAGGCTGGAGCACAGTGGCGCAATC	25457898	25458120	GCGCGATCCGCAGGTTCTCTCGG	GGGGGATCAGCAGGGTCTCTGGG	| | |||| ||||| ||||| ||	=X=X====X=====X=====X==	18	5	0	0
chr2	+	27346560	27346580	CTGGAGATGCCCCGCACCAAGATGGCAGCTGGGGGAGGCCGCTTGTCTCGGGCTGCACAGCCAAGAACCGCGGAGGGGAAGAAGGCAGGGGAGGGCGGGAGGCCATTCGCAGGTCACTCGGGTTAGATCCGCGCGAGGCACTAGGCGACCAGCCACCCAGCCCCGCGACCAACTAGCGCCGCCTCTCGCCGCCCATCCCGGGGCACCGGCGGTGGGCGGGG	27346460	27346680	GCGCGATCCGCAGGTTCTCTCGG	G-GCCATTCGCAGG-TCACTCGG	| || || |||||| || |||||	=I==X==X======I==X=====	18	3	0	2
chr2	+	27988870	27988891	GATTGTGGGCTCCTCCGAAGTTACCACACAAGTCCCAGATCAGAAACTGAGGCGGGGGCTTGCTCAGTGTCGCGTGGCTGGCAATCCGCGGCGGCCTCCGGCGCATGCGCAGTTCTTCTCTGCACGGCGGCCTTGCAGCCCCGCTTCCACCCACCGCAGGAATGCCTCTCCTTGACCGAGACACAAACCTTTTCCTCCTCCAGCCGACAGTTTCAGCCCATT	27988770	27988991	GCGCGATCCGCAGGTTC-TCTCGG	GCGC-ATGCGCA-GTTCTTCTCTG	|||| || |||| |||| |||| |	====I==X====I====D====X=	19	2	1	2
chr2	+	38954396	38954416	TGCAGTGAGCCAAGGTTGAGCCACTGCACTCCAGCTTGGGCGACAGAGTGAGACTCCGTCTCAAGAAAAAAAAAAAAAAAAAGAGCAAGGAATCCTTTGTGCACTTCCCAGATTCTCTCGGTTAAACAGTGGACACCCACACACCAGGATGGTATCGCCTGGACCTCAGTGTCTCACTTGAGTGCTTCGTACCTAGGCATCCTGAGGCTGTATGTGAACTC	38954296	38954516	GCGCGATCCGCAGGTTCTCTCGG	GCACT-TCC-CAGATTCTCTCGG	|| | ||| ||| |||||||||	==X=XI===I===X=========	18	3	0	2
chr2	+	47630682	47630703	CCTTGTGGCGCGGCTCCTTTCCCGCCTCAGAGAGTGGGCGGTGAGCAGCCTCTCCAGTGCGGAGGCACGGGGGCGGAACGTTGGTGCTTGTGCGGATTCCGCCGTCCCCAGGTTCTGCTTGGCTCCGGAGGGACGCCCCCCTCAGCCCTGAAACCCGTGCCTCTCCAGCCGCCCCGGATCTGAACTTGTGATCACGGAGTGTTTACGTCGTGCCAGGCATTT	47630582	47630803	GCGCGATCCGCAGGTTCT-CTCGG	GC-CG-TCCCCAGGTTCTGCTTGG	|| || ||| |||||||| || ||	==I==I===X========D==X==	19	2	1	2
chr2	+	60522874	60522892	GACATCCCTCTCCCTCCTCTCCCTGCCCGCCTGAACATGAAAACTGGAGAGGTCCGGATGACCCTTGCTCCTGGATCTGTTCTGGAAGGGCCCTAACCCTGCCCATCGCAGTCTCTCGGATTCTTCACAGCCAAGTAAACCTCCCTCTTCCTAATGCTGACAGCCTCTCAATAGCAGCGCCACCATGAGGTACGGTGCTCATAAATCTCTGCCTCTTAT	60522774	60522992	GCGCGATCCGCAGGTTCTCTCGG	GCCC-AT-CGCA-G-TCTCTCGG	|| | || |||| | ||||||||	==X=I==I====I=I========	18	1	0	4
chr2	+	64246666	64246686	GCGCGGCTCCGCCGGGGCGGGAGGGCCGCGGCCCGGGCCGGGGGGAGCGCCCGCCGCCTGGGGAAAGCGGCCTTGGCGCAGGCCGGCGTGCCCGTCGCAGGCGCAGCCAGAGTTCTCTCGGGGCGGGGAATACACCGCGTGGCTCCCCTGCGCCTCCTCTAATAGTCCTACACGCAGACAAATCCACGCTGAATTCCACTTTCCCCACCACCCTTCCCCCC	64246566	64246786	GCGCGATCCGCAGGTTCTCTCGG	GCGC-AGCCAGA-GTTCTCTCGG	|||| | || | ||||||||||	====I=X==XX=I==========	18	3	0	2
chr2	+	65540878	65540897	CGTCGCTAGTATCGCACGAGCAAGGGTCTGTATAGTCTCCCTCGGGGTCCGACATACAGTGATAGAGCATGCTGTCCGCGCACCACATGCAGCTCACCCGGCGGATGCAAGTTCTCACGGAGTCGGGCGCGTCCTGGCAGTGGCCCCGGCGGTTCTCCTCGTGGTTGAACATGTCCCTGCAGTACACGCACCGCGAGCGCTCTCCGTCCTCCTTCCGCCG	65540778	65540997	GCGCGATCCGCAGGTTCTCTCGG	GCG-GAT--GCAAGTTCTCACGG	||| ||| ||| |||||| |||	===I===II===X======X===	18	2	0	3
chr2	+	65706889	65706908	AAAGCCAGATTATTTTTAGCCTTTGAGGCGAGGCTGATTCACCCCTCCCCTCGCCCCTTCCTTTGAAACGCACAGTCCTTTTTATTCCCTGGCCCAGCCAGGGCACCCGAGTTCTCTCGGGAGCTGCCCTTGAGCAAAGCTTGCTCAAAGCTGCTCCATCAGCAGGTTGTCAGCCCGGGGTCCAGCGAGGAGTATGGAGGAGGAGCTGACCTGCTAGTAT	65706789	65707008	GCGCGATCCGCAGGTTCTCTCGG	GGGC-ACCCG-A-GTTCTCTCGG	| || | ||| | ||||||||||	=X==I=X===I=I==========	18	2	0	3
chr2	+	65927513	65927533	AAAGATGACACTGAGAAAAGGTGGAAATTGGTGGCAGCATCAGGCTTTCCCTGCTGGAGTCTGCACCCCTGAAATAAGCAGGCAGAAAGTTGGGAGGAAAGCCGAGCTGCAGGCCTCTCGGTCACTGGGTCCCACCACGGGGATACCCGGTGCCGCGCTGAGCCCAGAGCAGATCCAGACTCTCCTCCCGACTCCCCCACCCCTTCCTCTCCTTGAGGGGG	65927413	65927633	GCGCGATCCGCAGGTTCTCTCGG	GC-CGAGCTGCAGGC-CTCTCGG	|| ||| | ||||| |||||||	==I===X=X=====XI=======	18	3	0	2
chr2	+	67568443	67568464	GATCCACCTTTTTTTTTCACTGTTTTTATTTATCTGTGCTGCCTGAGGGAATACATTCTTATGACCAACTGGCATTGCTGTCAGTGTTTCAAGAGTAAGCTCGCTATCCCCAAGTTCTCTGGCATTGAAGAATCAGGAACCATGTTTTTATAAATAAAATCACTCTGTAATCATTCCACTTTCTGTGAAAAATCTCACCACACCACAATACTTCCATGGGTT	67568343	67568564	GCGCGATCCGCAGGTTCTCTCGG	TCGCTATCCCCAAGTTCTCT-GG	||| |||| || ||||||| ||	X===X====X==X=======I==	18	4	0	1
chr2	+	68584955	68584975	GAATCCCAGGTTACCACCCAGGAATAGGAGAGGCCAGGCTCCTACCCGCTGCAAATGGCGTGAACCTCCCAAGGCCCCACTCCATCCTCCCAGTGCACAGGCCGGTCAGAGGTTCTCTGGGGAGCCCTTTTTCTCACTGTCTCACTATCATTCGAGCCCAAACAGAAAGTAGAGTAAATTTTAGATTCATTAAATCTGGGCAGGTGCAAACCCATGAGCAC	68584855	68585075	GCGCGATCCGCAGGTTCTCTCGG	GC-CGGTCAG-AGGTTCTCTGGG	|| || || | ||||||||| ||	==I==X==X=I=========X==	18	3	0	2
chr2	+	69082938	69082959	TCTGGGTGTGGTTTGTTACACAGTGATAGATAACGACATCATGGCACCATCCGATAAGACTGCCTGGAGGCATAAGGGGACATTAGCACAGAGGAGCCTGGCTGGTCTGCAGGTTCTCTGGGCTTTGCAGGAGTAAGCACCCAGGCCTCAAGTCACAGGAACTGCAGATTGAGAGGTTTTCCAAGAACTCTCCCAAGAGAAAGTAAGGCTTTAAGCTTCTTC	69082838	69083059	GCGCGATCCGCAGGTTCTCTCGG	GCTGG-TCTGCAGGTTCTCTGGG	|| | || ||||||||||| ||	==XX=I==X===========X==	18	4	0	1
chr2	+	71114931	71114952	CCCACCAGAACCAGCCGGCTGGCCGAGCGAAAGCCCGGTTTCGGGAGACCTTGCGGGGAGAGCAGCTGGCCCTCGCCCACCGGGCCGCGCTTTGTCTAGGGCGCGAGTCCGCCCGTTTCCGGCCCCGCCCCTCGCCCTGGTCCCAGTCCGCCCCTCCCCCTACCCGGCTTCCGCGTCTCCGCTCCCGCGCTGCCGGCTTCCGCGGCTTCCCCCACTTCTCAG	71114831	71115052	GCGCGA-TCCGCAGGTTCTCTCGG	GCGCGAGTCCGCCCGTT-TC-CGG	|||||| ||||| ||| || |||	======D=====XX===I==I===	19	2	1	2
chr2	+	72054687	72054708	TAGTTACCGGTAAGGACACAGAGGTACAGAGATGCATGTCATCAACTTCCCTGCCTTCTGGAAGCCAGTGACTCTGGGCCTTGAGGTCATGTAGGCCTCTGTGGATCCCCAGGCTCTCTCTGCAGTCTTTGCTGGGGTTTCTGGGAGTTTCCCGGATTGTCTCCAGTTTGCCTGTAATGCGCCCTCTTCCTCTCCATCCTGCTGCCCCTCCAGCTCCCTTCC	72054587	72054808	GCGCGATCCGCAGGTTCTCTCGG	GTG-GATCCCCAGGCTCTCTCTG	| | ||||| |||| |||||| |	=X=I=====X====X======X=	18	4	0	1
chr2	+	73296550	73296568	TGGCAGTAGAGATGGGTGGACTTGAGAGCTGTGTAAGAGGTAAGATCACTGGGCCTCTGGTTGCATTTAAAGGGTGAGGGAGAAGAAGGAAAGAACACAGGCGGCTCCCAGGTTTCTGGCTGCATTGATTGGGTGGCAAGTTGGGCTGTTTGCAGAGCCAGGGAGCCATGCGGGAGGAGCAGATATGGAGGAAAGAGAAGATCCTTAACATGGATGAAT	73296450	73296668	GCGCGATCCGCAGGTTCTCTCGG	GCG-GCTCC-CAGGTT-TCT-GG	||| | ||| |||||| ||| ||	===I=X===I======I===I==	18	1	0	4
chr2	+	74489289	74489308	CTATGGCAATGTGGCCATGTCACAGCTGCCACAGCCTGAATAAAGCTGCCACAGAGCGGCAGAGCACACACTCACACAGACGTCCGTAATTTGCACTCTGCCGCATCCGCAGGTCTTCCGTGGAGTGGTGTAGACTCGGGCCAGCACCAGGGCTCCGGGCAGGACTGCGATCTGGGAGGAGAATCAGAAGGGACTTGGCTTCGACAGCCTTGCTGGTGTA	74489189	74489408	GCGCGATCCGCAGGTTCTCTCGG	CCGC-ATCCGCAGG-TCT-TCCG	||| ||||||||| ||| || |	X===I=========I===I==X=	18	2	0	3
chr2	+	75211072	75211091	TATTTCAAAGACACATAAGGGAAACACCAGACATGTACATCAGACACTGAGCTTGGCTAATGAGAGTATGTTTCTGAGAAAAAGGTTCATTTTATGTGCTGACAATCCCAGGTTTCTCGGCCTGAGAAATACTCACTGAGATTATTAATGTTACCATGAAGGGGCTCTTTGGAGACAGCTGGAGAGCTGGACAGCCAAAGACAGACAACATGTCCCTTGC	75210972	75211191	GCGCGATCCGCAGGTTCTCTCGG	GA-CAATCC-CAGGTT-TCTCGG	| | |||| |||||| ||||||	=XI=X====I======I======	18	2	0	3
chr2	+	85360402	85360422	GGAGGGGGTTGGGGGCGGTGCACGTTGCAGGGAGACGCAGCCCCTGGAAGATGCGAGTGTGAACGTGTGAGTGTGAGTGCGTGTGTATGTGTGTGTGTGCGCGCGCACCGCAGCTCTCCGGGTTCCGCGAGGCGCGCGGGTGTCAGCTTGCAGCCGGGGCTCCTCCCTCCGGCCCCCCTGCCCAGCCCGGCGGTCCCTCCTCCCTCCCTCCCCGCTCGCCC	85360302	85360522	GCGCGATCCGCAGGTTCTCTCGG	GCGCGCACCGCAGC-TCTC-CGG	||||| |||||| |||| |||	=====XX======XI====I===	18	3	0	2
chr2	+	86297680	86297697	CTTCTGGTCCTGGCCCTTTACAACCCTGATCCTGGCTCTAGGCTCAGAAGTATAAGGAACAAATAAGACCACAGGTCTTTGTCTTCTTCAGAGATGCATAGCCGTCCCAGGTTTCTGGATTACTCTGAAAACTAATCCAAAGAAAGAAATGGATACAACTCCTGAAGATATAACCATAACAAAATGAAGACATAACCATAAAACCACTGGGTTTGAAA	86297580	86297797	GCGCGATCCGCAGGTTCTCTCGG	GC-CG-TCC-CAGGTT-TCT-GG	|| || ||| |||||| ||| ||	==I==I===I======I===I==	18	0	0	5
chr2	+	86850672	86850691	CTGCGCGGGGAGGAGCGGCCGCCGCAACGCCGCGCCCGAAGCCCAGGCCCCAGGCCCCGCCGACCGCCCAGGCTCCGCGAGAAGAGCGGCGGGCACGGCGGCGGCTCCAGGTTCGCTCGGGCCGGCTGGCGGGCGGCGCCTCTCAGGCGGGCGGGCACTGCGGCCCGGCCCAGGATGGGGCGTCGCGGTCTCTGCAGATGGAATCGGTCTCGGAGGGAAA	86850572	86850791	GCGCGATCCGCAGGTTCTCTCGG	GCG-GCT-C-CAGGTTCGCTCGG	||| | | | ||||||| |||||	===I=X=I=I=======X=====	18	2	0	3
chr2	+	88479366	88479385	CTCATTTATCCACCTGTGGAGAGGACACTTTCCATTTTATAATGAGGGAACAAAGGCACAGAGAAAGGAGTCATGCCCTGGTTACAGAGCTGGGCCAGAAGCGCGACCCAGGTAGTCTGGCTGCAGAGCTGGTGAGGCTAGGGGAATTACTGTTCCTGATAGTTCCGGCAATGGCATTGGTTCTGATGGGCACCAAGGATGGTCTAGCTGAGAGCACGGA	88479266	88479485	GCGCGATCCGCAGGTTCTCTCGG	GCGCGA-CC-CAGGTAGTCT-GG	|||||| || ||||| ||| ||	======I==I=====XX===I==	18	2	0	3
chr2	+	92065889	92065910	GCGACCCACCCGCCCCCTCGCAGCTCCGAAAAAGCTTCAAGAAGGAACAGGATCCCGAGGCCTGGACGCTGGACCCTACACGCCACCCTCGTCCCAGCCCGCTGCGGGCCGCAGTTCTTCGGATTCCAGGTGATTTTATCTCTCTGCGCTGGCCAAGGCTTCCTCCCCAGCCCTTACTCTCCTTTCACAGAAAGGTCGCAGCCTGTGGCCCTACCGGCAGAC	92065789	92066010	GC-GCGATCCGCAGGTTCTCTCGG	GCTGCGGGCCGCA-GTTCT-TCGG	|| ||| ||||| ||||| ||||	==D===XX=====I=====I====	19	2	1	2
chr2	+	96931945	96931964	GTTCGAGGCGGTCCCGCGATGCTTTCCCTGCCGAGGTGAGGGGAGCGACTACAACTCCCAGAGGGTATGGCGGCCGCAGCAGTGGGCAGTTGAGTTTCCGGGGCGACCCAGGTCCTCCGGCGGAAGCGGGAGCCTCTGTCGGCCGCGGAAGCCTGGAGTGGGCGGTACGCAGACGCGCGCGGTGAGACCCGCTGTCTGCTCAGCGGACTCTGCCCGCCCC	96931845	96932064	GCGCGATCCGCAGGTTCTCTCGG	GGGCGA-CC-CAGGTCCTC-CGG	| |||| || ||||| ||| |||	=X====I==I=====X===I===	18	2	0	3
chr2	+	99439289	99439309	GCAAGCGGCGGGGACGCGGCGGGGCCCTCGCTGGCGGCCGCGGGCCGGTGTTTCAGGCAGCTCTTGGGCGCCGGCGGGCTCGGGGCGGGCGCCGTGGAGGGCTCGGTCCCAATTCTCTCGGGCTCGGTCCCCGCTCCTCTCTCGGGCTCCGTCTCCGCTTCTCTCTCGGGCTCAGGCGCCGGCCCTGGGGGCCCCTTCTCCTCATCCGGGAGCACGGGCGG	99439189	99439409	GCGCGATCCGCAGGTTCTCTCGG	GCTCGGTCC-CAA-TTCTCTCGG	|| || ||| || |||||||||	==X==X===I==XI=========	18	3	0	2
chr2	+	100106461	100106483	CCCTCGCCAGGGACCAGGGAGGAGGGCCGGGGGAAGGCAGCCCCACCGCTGAGCAGCGCCGCGGTCCACGCTCCCCCACGCTCGCGGCAACCAACCCCGCGCGCGCTCCGCGGTGGCTCTCCGCCCCTCCCCCTCCGGTTAGCGCGCGCGCCGCAGCCACGCCCCCTAGCGTTCCGCGCGCGCTCCCCGGCCCCGCTCGCGCTCACAGCCGCGCGGCGCACGC	100106361	100106583	GCGCGATCCGCAGGTT-CTCTCGG	GCGCGCTCCGC-GGTGGCTCTCCG	||||| ||||| ||| ||||| |	=====X=====I===XD=====X=	19	3	1	1
chr2	+	105469493	105469512	AGAGAGCGAGCAAACCCCCCCACCGCTAATCACACACACACACACACACACACACACACACACACACGAGGAAGCGGTGGAGCAGAGAAGGGCGCGGCTAGCCGATCCCGGTTCTTTCGCCCGGCTCCTGCTGCCACAGGGAATTCCTAAAGCCATTGGGGTCGAATACACTTACGATGAATCTATGGGGGAAGGTCGGACTGATTGCTTTTCAAATACA	105469393	105469612	GCGCGATCCGCAGGTTCTCTCGG	GC-CGATCC-C-GGTTCTTTCGC	|| |||||| | |||||| |||	==I======I=I======X===X	18	2	0	3
chr2	+	105853701	105853721	AGGTCGCGCGGGGCTCACCGACCGGTTGCCAGGAAGTCTACCTCCTCCACGTGGCAATCGCCGCTGCTGCTCGGCTCCCTGCCACGGGGCTGCCCCGACTGTGCCTCCGCAGGTCTCTCTGGTTCTGCCCGCCTTTGTCCCCTCGCAAGGCATTATCCCTCCCCGCTTCAATCAGGGTCCGGCGGATCGTCTTCACGCCTGATCTTGAGGATGGGAAAGGG	105853601	105853821	GCGCGATCCGCAGGTTCTCTCGG	GTGCC-TCCGCAGG-TCTCTCTG	| || |||||||| |||||| |	=X==XI========I======X=	18	3	0	2
chr2	+	108603038	108603057	GCCTGCCGCCCTTATAAAGGGGACTTTTCCCAATACTCGATCGATTCCCACCTCGCCCTGCGCCGCGCGCCCTCCGCCGGCGCCAACACCTGTCAACTCTGCGCGCTCCCAGGTTCTTGGAGACGCCGAGTGAGGAGCCGCCCTGACCGCCCGGCCCCGCTCCGCACTGCACCCCGACCCACCCCGCACCCTCCCTTTCTGCACCCTCGCACCCACACCC	108602938	108603157	GCGCGATCCGCAGGTTCTCTCGG	GCGCGCTCC-CAGGTTCT-T-GG	||||| ||| |||||||| | ||	=====X===I========I=I==	19	1	0	3
chr2	+	108641070	108641088	ATAAGACTATGTAATTTAGCTTTTCTTTCTCTCTCTCTTTTTTTAAATTAGAGACAAGATCCCACTATGCTGCCCAGGCTGGTCTTGACTCCTGTGTTCAGGCGATCCGCAGGCCTCGGCCTCCCAAAGTTCTGGAATTATAAGTGTGGGCCACACTTCTTGGGGGCTTTTTTCTTTAAATAGTTTTGTGATGCATAGAAAGGCTAAAGCTGTAGAGAA	108640970	108641188	GCGCGATCCGCAGGTTCTCTCGG	G-GCGATCCGCAGG--C-CTCGG	| |||||||||||| | |||||	=I============II=I=====	19	0	0	4
chr2	+	113808847	113808865	CGCAGGACCGGGGAGAATGGAGCTCAGCCAGTGCCTAGCCCTGGGTTTATTTCCAGTTTCCTGCTGGAGAGCAATGGTCAAACTACACAGTCCGGCGGAGGCGAGTCCGCAGGCTCTGGAAGCCTCTGAGGCACAGACGAGGAAAGCGCCTGAATGTGGATCTGGGGTACAGAAGTTGCCGGTGGCTCTGGCCCTGTTCATGGGACTCAGTCAGCAGAA	113808747	113808965	GCGCGATCCGCAGGTTCTCTCGG	GCGAG-TCCGCAGG--CTCT-GG	||| | |||||||| |||| ||	===X=I========II====I==	18	1	0	4
chr2	+	114299728	114299749	GGCCTCTTCCAGGGCCAGCGCAGCTACCCGCCCAACTTCATCCGGAGCGCGCTGTCGTCCGTCGACCTGCGCGACCGTCAGGGCCGCACCACGGGGGTGGGCAGCGACGGCAGGTACTTCGGCAGGACGGCCGTCGAGGTCGGGGGGCCGATGGCCGCGGCCAACGGGGCGAGTGTCCGGATGCCCCTCGCTTCCCGCCGCGCCGCCGCCGCGCCCTCTCCT	114299628	114299849	GC-GCGATCCGCAGGTTCTCTCGG	GCAGCGA-CGGCAGGTACT-TCGG	|| |||| | |||||| || ||||	==D====I=X======X==I====	19	2	1	2
chr2	+	114736740	114736760	TTGAACCGGCCACACACACCTGCTTTCTGGAATCAGAACACTGGAAAGGCTTCCTGGGACGGGAGAAGAGTGATTTACATTCCTGCCGAGGTGTAAAGCTGCGGATGGCAGGTTCTCTCCTGAGAACCGGCTTCAACTAGGAGGAGGAGGTTGGAAGCAGGACCCCGAGCTGACCTGTTGACCAGGAGAGGAGTAAGCAGAAGGGAGGCAGGAGCGGGCGG	114736640	114736860	GCGCGATCCGCAGGTTCTCTCGG	GCG-GATG-GCAGGTTCTCTCCT	||| ||| ||||||||||||	===I===XI============XX	18	3	0	2
chr2	+	115918945	115918963	CACGGGGCTCCGGGACCCCGGTCCCCGGGCTGCCCCCTGCCTTCTGGGGCGCTGGAGCGCGCGCAGTGGCGGAGCTGGAGCCACCCAGTGCTTCGCACGGGCGCGCTCCGCTTCTCCGGGTTTTAGCGGAAGCCTGCGGGGGGCGGGGTAACCGCGGAAGCCGGCGGCCGTGGGCGCGCGGGTTGGGGGCTCTCGCGCCGCTCCGGGCTCTCCCCCCCC	115918845	115919063	GCGCGATCCGCAGGTTCTCTCGG	GCGCGCTCCGC---TTCTC-CGG	||||| ||||| ||||| |||	=====X=====III=====I===	18	1	0	4
chr2	+	118724314	118724336	CTCTAATCAAATGTGGCTGTCTGCTTTTTCTAGAAGAGACACTTTCCTTTGTGTTTTTTCATAAGTACATCCTTGACCATACCCAAGCTCTAATTATCTGGCGAGATTCCCCAGGTGCTCTGGAAAGATATGACTTCAAGATAGAGCAAAGGCTTCTAACTGCCAGAGAATGATTCTCAGAATCAAAAGGTCAGAGGCAATGGTGCCAGAATTTCTTAATTGC	118724214	118724436	GCGCGA-TCCGCAGGTTCTCTCGG	GCGAGATTCCCCAGGTGCTCT-GG	||| || ||| ||||| |||| ||	===X==D===X=====X====I==	19	3	1	1
chr2	+	119764279	119764300	CCCTGGCCGGGTGCTGCCCCAAATGCACAGCCTTGACTAAGGAGTGGAAGGGAGTCCTGAAGGTGCCGCCGAAAGGCTGGAGGCTCCCATGCTCTCTGTGGCCCGATGGCAGGTTCTCTCTAGAGGCCAGAGATTCAGAAGCACTAGAGAGATTCAGAGAATCCCTGGCTGCTAGGTGGTTTGCTGAAAAGAGAGTGGGAGTTGAGATCAGATTCGGATCCC	119764179	119764400	GCGCGATCCGCAGGTTCTCTCGG	GCCCGATG-GCAGGTTCTCTCTA	|| |||| ||||||||||||	==X====XI============XX	18	4	0	1
chr2	+	127855715	127855735	CAAGGCTGGGAGCTCCTGAGAGCAGGCACCCACAGTGGGCAGGTCACAGATGACAGAATGACTTAGGGTGTAAATGCGAAGCCATCGCTGCCTCTACCCAGGTGATCTGCAGGCTCCTCGGGGGACTTCATTCAGAGTAAGAAGTTGACCCACAAAACAAGGACCATATTTCAGGAGCCAGCGGGGATGCCCCAGGGGCTCTGAGGATGGGGAGGCCTGCA	127855615	127855835	GCGCGATCCGCAGGTTCTCTCGG	G-GTGATCTGCAGGCTC-CTCGG	| | |||| ||||| || |||||	=I=X====X=====X==I=====	18	3	0	2
chr2	+	128620943	128620963	CCATCTTCATTTACATTGCCAAGGGAAACGTAGCAGGCTGCAGGAACCCAGCACAGCAGTGAAGGGCCGCAGCCTAGGCACCGTCACCCACGTTTCCCTCGCACGTCCCAGGTCCTCTCGAGCAGCACAGGACGGTGTGGAGCAAACCCACTCACCCTTGCCCATCCCTTCCCACAAACTTGCCAGCGATGCCTAGAACAGCACAGGTGTCCTTTCTCAGA	128620843	128621063	GCGCGATCCGCAGGTTCTCTCGG	GCACG-TCC-CAGGTCCTCTCGA	|| || ||| ||||| ||||||	==X==I===I=====X======X	18	3	0	2
chr2	+	133017066	133017086	TCTCCCGAAAGCAGTGAGGTGGATGGCGGCTGTGTGTCCCGAGCTCCTGTGGTTTTAGGTGGCCACGCATAGAGGAGAGATTTCCAATGTTTCCAGAGATGCGCGAGCCACAGTCTTTCGGGGCATCCGAGTGTGAGATGGGGTTTCTGACAGTGACTTAAGGGCCAGGAAGGGCCAGAATCTGCCAAGGCCCGTGTCCCAGGGTGGGGCCGATGGAACCC	133016966	133017186	GCGCGATCCGCAGGTTCTCTCGG	GCGCGAGCCACA-G-TCTTTCGG	|||||| || || | ||| ||||	======X==X==I=I===X====	18	3	0	2
chr2	+	134773949	134773968	TTAGGAATCTTATTTTAAATTAAAGGCAGTCCTAGTATGGAATGCCAAAAATTTTTTTTTTTGAGACTGAGTCTCACTCTCGCCAGGCTGGAGTACAGTGGCGCGATCTCGGTTCACTGGAACCTCCACCTCCCGGGTTCAAGCAATTCTCCTGCCTCAGCCTCCTGAGTAGCTGGGACTATAGGCACGTGCTACCACACCCAGCTAATTTTTGTATTTT	134773849	134774068	GCGCGATCCGCAGGTTCTCTCGG	GCGCGATCT-C-GGTTCACT-GG	|||||||| | ||||| || ||	========XI=I=====X==I==	18	2	0	3
chr2	+	136633724	136633743	TGGGTTTTACTCCAGAAAAACCCAGCCTGTCCCAGGCTCCTCGCGGCCGCCGGGCTCGGAGCCTAAAGTTGGGGGGCGGGCGGGGAGGCGCTTCCCGGACGCGCGACCCCCAGGTTCCGGAACACCCGCCGCCCACACGGCACCGCCTGGCCCAGACGCCGCAGGCTCCGGAGGCGGGCGAGGCCCGGGGCGCTCGCCGACTTACTCCTCCAAGAAGTCC	136633624	136633843	GCGCGATCCGCAGGTTCTCTCGG	GCGCGACCCCCAGG-T-TC-CGG	|||||| || |||| | || |||	======X==X====I=I==I===	18	2	0	3
chr2	+	158599362	158599383	CCAGTAGCCTCTCAAATGTCCAGAAACAAGTCCTTCCTCAAGATCTTGCCCCCGAGGTCCTGAACTAGACAGCCATCTTCTTTCCGCTTGACAGCTGCATGTGGGACCCGCAGGTCTCTCTGCATCAGTCCTCCCCTGCCAACCTCCACCCTATCCCACTGCCCTCAGTGAGATCTGTAGGAGAAAGCTGAAAAAGGAGTTCACCGTGCCCCTCCTCTGCAT	158599262	158599483	GCGCGATCCGCAGGTTCTCTCGG	GTGGGACCCGCAGG-TCTCTCTG	| | || ||||||| |||||| |	=X=X==X=======I======X=	18	4	0	1
chr2	+	176994286	176994307	GCCAGGGGCTCGGGGAGGCAGTCATTTGCTCCGCAGCCTCCTGGGAGTGGCCTCCTTGGCTCCCCCAAGTCTAAGGCTCCGCCGCGGCCCCTCCCTGCCGGCTGCGATCCGCATTCCCGCGGCCCCGGGGCACACGGAGCCCTTGGCAGTGCGTCTTTATGGGCCCCCTTTAAGGCCGGCGGAGGCATCTCGGGCCGGGCGCGGCGCTCCGTCCGTCGGCCG	176994186	176994407	GC-GCGATCCGCAGGTTCTCTCGG	GCTGCGATCCGCA--TTCCCGCGG	|| |||||||||| ||| | |||	==D==========II===X=X===	19	2	1	2
chr2	+	191015099	191015120	AGATTTCCTTCTCCCTGTGGAGTTTCACTCCCTGCTCCTCTGGTCACCCTCCTGATGGATCTCTGTGGTGCCAGGCAGGAATGGCCTGCTAGGGGATGCAGCGAGATCCCAGGTCCTTTCTGCTGCTTCCTCTACCACTGTTTTTCACTCGGCTCTCCAAATTGACTCAGCTCCAGGTGAAGTCAGAAATTTCTCCCACAAACAGACCTTCAGCCTCTCCAG	191014999	191015220	GCGCGATCCGCAGGTTCTCTCGG	GCGAGATCC-CAGGTCCTTTCTG	||| ||||| ||||| || || |	===X=====I=====X==X==X=	18	4	0	1
chr2	+	197036064	197036083	GGGTCCTCCTTCCTCACGTATGAGGTCTCTGTACCGAGGCGGCTGGTTCCATCGCAGCCCCGAGCCAACCCGCCAATCCCGCAGGACACTAACCGCTCCGGCCGCCGCAGGTTCTCCCGGGACTGCCCCCTCCAGGGGGCCGCTGTCCCGCCCCACGCCGGGGGCCGCCACAGGACGAGTTCTCTAGCTCCAGCCGGGCGAGGCGCCAGGGAGCTCCGAA	197035964	197036183	GCGCGATCCGCAGGTTCTCTCGG	GC-CG--CCGCAGGTTCTCCCGG	|| || |||||||||||| |||	==I==II============X===	19	1	0	3
chr2	+	202956126	202956146	AGATCATTCAGTCAAAAGCAGAGCTGGGACCAGAAGTCAGATCCACCCTGCACCTCCACAGTTCCACATTCTTCCCAACATTCCTTAGTACCCCATCTGAGGTGATCCCAGGTCCTCCCGGAAGTGAAATGTTACGACTCTTCCTCTTAAAAATGGCGGCTCTCCAGCGCAATCCATTAGGAGTGCGATGGACACCCTTCTGATGAACAGACCCTAAATGC	202956026	202956246	GCGCGATCCGCAGGTTCTCTCGG	G-GTGATCC-CAGGTCCTCCCGG	| | ||||| ||||| ||| |||	=I=X=====I=====X===X===	18	3	0	2
chr2	+	230579272	230579292	GGACGCAGTGACGGCGGCGGCGGTGGCAGTGGCGACGAGAGCTGCGAGAGCGACGGTGGCGGCTAGGGCTGCTCCGCCGGGCCGGGCGCCTCCTGCAGCTGCGGGATCCGCGGTTCCCCGGGCAACGGCGGGCGGGGCCTGCGGGGCGGGGCGGGGCGGGGCGAGCGGGGGGCGGGGCGCCTGGCGGCCCCGGCTCTGGAGCATCGGGGAGTGGGGCCTCT	230579172	230579392	GCGCGATCCGCAGGTTCTCTCGG	GCGGGATCCGC-GGTTCCC-CGG	||| ||||||| ||||| | |||	===X=======I=====X=I===	19	2	0	2
chr2	+	236179267	236179286	GCTGATGTCACACAGGGACAAGGCTCTATTTTCTGACCCCTGGGCTTTTTTTTCAACAACTGTATTCCATTTCTGAGTCAAAGGGAGTGCAGACTAGAACACGCATCCCAGTTCTCTCGCTGGAGCAGAAGCTCCTATTCCACCCACACCAACTCTTTCTTCATCTGTACGATGGGATAATGTGCCGTTTCCCCTACCTCACTAGAGATAGAGGAGGGGG	236179167	236179386	GCGCGATCCGCAGGTTCTCTCGG	ACGC-ATCC-CA-GTTCTCTCGC	||| |||| || |||||||||	X===I====I==I=========X	18	2	0	3
chr2	+	238535665	238535685	AGAACACGCGTGTAAAGACAGAAACGCACACATCCACACCATGCCGCTGTGAAGCCGGCGCCCAGGAGGCTGGCCAAGGTCACAGGAGCGGCGGTGGCGGGCGGATCCGAGCACCTCTCGGCCTGACCCCAGAGCCTAGCTCTCACCCCGGCGAGGGACTTCCACCCCGACTCACCGCGGAATGGGGAGCGCCAGGCTGAACCAAATCCTGTGCTCACCCC	238535565	238535785	GCGCGATCCGCAGGTTCTCTCGG	GCG-GATCCG-AGCACCTCTCGG	||| |||||| || |||||||	===I======I==XXX=======	18	3	0	2
chr2	+	238887137	238887156	GGAAGGGCCAGTGGTATCTGCACAACAGAGGCCCCTTCTTTTTCTTGGAAGAGTGAGCCCAGTTCTGAACAGTGATGGGAGGCCAGAGTCAGCTCTCCTGGCTCGATTCCAGGTCTCTGGAAACATGTGGCCTGCTTTGGAGTGGCCGGCCATGGGGAGGCCTCCAGATGGCCGCAAGGGCTCCCCGCTCAGCCACACCCACATTTCCTCAGCATCCTCA	238887037	238887256	GCGCGATCCGCAGGTTCTCTCGG	GCTCGATTC-CAGG-TCTCT-GG	|| |||| | |||| ||||| ||	==X====X=I====I=====I==	18	2	0	3
chr2	+	241438589	241438608	GGCGGAGCACTGTGTGCTGGGAAGGCACCTGGGGTGTTGCTCAGTGGGGGACTGTGTGAGGCTGCAGGAGGCTACTGCATGCTGAGGGCTCGGTGTGGGGGCGGGATCAGCAGGTTCCGGTGTGTGTGTGCACACACGTGTTAACACGTGACAGGTTTTTATGTGAGGAGAGGATGGCTGTGGGTATCAGTGTGTGTGGATGTGTAAGTGGGTCTGTGTG	241438489	241438708	GCGCGATCCGCAGGTTCTCTCGG	GCGGGATCAGCAGG-T-TC-CGG	||| |||| ||||| | || |||	===X====X=====I=I==I===	18	2	0	3
chr2	+	242255540	242255559	CCCTCCCGAGGAGCTGCGGGGGACGCGCCGCTCGTCCCATACTCTCGGGCGGTGGTCGGCTGGCTCTGGGGTGCCGGCGGGGCGGTGTGGGGGAGGGGCGGCCGAGCCCAGGCTCTTCGGCACTTATCGTGGGCTCCCCCGTCCCGGGCGGTCCTAGTGCCGGCGACAGTGGCTCCGACACGGGCAGGCCCGGGCGCGGGAGTGGGGATTCCGGTGACCC	242255440	242255659	GCGCGATCCGCAGGTTCTCTCGG	GC-CGAGCC-CAGGCTCT-TCGG	|| ||| || |||| ||| ||||	==I===X==I====X===I====	18	2	0	3
chr2	+	242448152	242448173	CTGGGACCCCGAGTCCCACCGCCCACTCCGGGCCCGGAAGCCTGCTGGCGTTGGACTACAAGTCCCGGCAGGCTGCGCGAGAGGGGGCCGGGGCTCGCATGCGCGCCGCGAGGCTCTCTGGGACCCCTAGTCCTGCTCCCGAAAGGTTTGGACTGCGTCTCCCGGCAGGCCGCGCGCCTGGGCGGGCGGGGCACGTGGTCGTTGTCGCGTCGCGCCCTCCCT	242448052	242448273	GCGCGATCCGC-AGGTTCTCTCGG	GCGCG--CCGCGAGGCTCTCTGGG	||||| |||| ||| ||||| ||	=====II====D===X=====X==	19	2	1	2
chr2	+	242674277	242674299	GGGTGGCGGGGCGCGATCTCGGGCGCCGTCAGCCAGTCGGTGCCTGTGGGGGGAGGGGGACGGCGCTGCAGCTCGTCACGTGACCGCGTGGAACACGCGCGCGCGTCCGCGGGATCCCCTCGGGGGGCGAGCTCGGAGGAACGGGGTCCTGGGCAAGGTCCCGGCGAGGCCGCCCCGAGCCTGCGCGTCGCTAAGTCCAGGCCTGCTGCGTGGGGCTTCGCGC	242674177	242674399	GCGCGATCCGCAGGTTCT-CTCGG	GCGCG-TCCGCGGGATCCCCTCGG	||||| ||||| || || |||||	=====I=====X==X==XD=====	19	3	1	1
chr2	+	242742619	242742640	GGCGTCCTTGGCCTCTGTTCTGGGCACCCGGGAACCAGTGACTGGGCTGCAGGGCCTGCGTGTGGCCCTGGCTCTGCTCCCGGAGCTGCCGCACGAGAAGGCGCCAGGCCCAGGTTCCTCGGCAGATGTGAGGATGGGGGTGCTCCTTGAGCGGGTGTGGCCAGGGCGCGCCTCCTCCCCGCGGGTGGGCCACCCTGGCCTGGGCCCGCGGTCCGCAGCCCG	242742519	242742740	GCGCGATCCGCAGGTTCTCTCGG	GCGCCAGGCCCAGGTTC-CTCGG	|||| | | ||||||| |||||	====X=XX=X=======I=====	18	4	0	1
chr3	+	8155539	8155558	TCCCATGAAGAATCTATGGGCTTGTTTTCCTAAGGTTTGTTTTCTATCTAAATGACGTCACAAATTAGTAGTCAACGATTGCACTTGTAATCATGCCAAAGGCATCCCAGCTTCTCTCTGTCAGGCCTCTGAGCCCAAGCTAAGCCATCACATCCCCTGTAACCTGCACGTACACATCCAGATGATCGGTTCCTGCCTTAACTGATGACATTCCACCACA	8155439	8155658	GCGCGATCCGCAGGTTCTCTCGG	G-GC-ATCC-CAGCTTCTCTCTG	| || |||| ||| ||||||| |	=I==I====I===X=======X=	18	2	0	3
chr3	+	12183456	12183476	CTTGGTGAAGTCAGGATTGTGAACTTATTCCCCTGTTATTATTTTCCAGGCAGAATTTTCAGAGCTCAACCTGGTGGCCCATGCAGATGGCACCTATGCTGTGGATATGCAGGTTCTCCGGAATGGCACAAAGGTTGTCCGGTAAGGGTCTTTCTGTCCTCAGGATCATTGTGACTGTCTCCAGAGTTACTACCTCTGGCCCAAAGAGGTGGTTTCTAAGT	12183356	12183576	GCGCGATCCGCAGGTTCTCTCGG	GTG-GATATGCAGGTTCTC-CGG	| | ||| |||||||||| |||	=X=I===XX==========I===	18	3	0	2
chr3	+	13115225	13115246	CGCTGGAAACCTGGAAGTCTGTTGCTAAAATGCACGCGCCGCGCGGAGCCTACGATGACACTACTTTCCAAGGCGGCTTTTCTGCCTTCGGCACTGAGACACGCGAGCCGCGGAGCTCTCGGGGCTCTGGCCCTGGAGTGAGGCCGGCCGACTCCAAGGCTGTCTCTGCCACTGAAGGGCGATGAGACCTTGGCAAGCCGCGTCTCTCCTGGGAGTCTTGAT	13115125	13115346	GCGCGATCCGCAGGTTCTCTCGG	ACGCGAGCCGC-GGAGCTCTCGG	||||| |||| || |||||||	X=====X====I==XX=======	18	4	0	1
chr3	+	13554881	13554903	GGAAGGGATCAAGTGTGAGGGGGGCTCCTGCTGTGGCAGTGGGGAGTGTGCAGGGGCCTTGCCAGAGGCCCGCTCCCTTCTGGGACCCTCCAGCCAGTGTGCGCATTCCACCGGTTGTCTCGGTAACCGATACCAGGCGGCCAGACAAAGTTACCGTGTGTGTCTGGGAGGCTATTTTGTCTAATATGCTAAAAGGCCTTTGGAAATTCCTGGAGCCCATCTG	13554781	13555003	GCGCGATCCGCAGGTTCTCTCGG	GCGCATTCCACCGGTTGTCTCGG	|||| ||| | |||| ||||||	====XX===X=X====X======	18	5	0	0
chr3	+	19916655	19916675	TGGTTTTTTTGGCTATGAGGTGTGCTCACAACGAGGTTTCCTCTAACAGTTACTTTTCTAGTTTTAGCAAAGCAGTTGCGCTACCGACTGAATGCATTTGGCCCATCCGCAGGTTACTGGGCTAAGGACTTGCTACGCCCTTATTTACACTGACAACAACAGATCGCGCTTCTGCACTCAATTATCTGCAATTATCAATTACAGGTTTTAAATTTACCCTG	19916555	19916775	GCGCGATCCGCAGGTTCTCTCGG	GCCC-ATCCGCAGGTTA-CTGGG	|| | ||||||||||| || ||	==X=I===========XI==X==	18	3	0	2
chr3	+	36887798	36887818	CGATTCCTCCATCAGTTAAGAGTATTTTAACAGGATCTTACCTTTATTTTCATCTGTCTTTACAACTTGGACAAAATCTCTTCTAATGAAATATTTGAATGCGGGAGCCCGTTTCTCTCGGTTTTCATCAAAGATCCAGAGGTTGACCCGAGCCCGTGTGATGGCGGTGTACAGCTGCTTCAGCTCTCCGTTGAGGAGCTAAAGATAACATTGAGGACAAA	36887698	36887918	GCGCGATCCGCAGGTTCTCTCGG	GCGGGAGCC-C-GTTTCTCTCGG	||| || || | | |||||||||	===X==X==I=I=X=========	18	3	0	2
chr3	+	39850910	39850929	GGGAAGAGCCCCGGGAGGGGCGCGGGTCCCCGCCCCGGGCGCGCGCAGCCCTGCCCCGCCTCCTCCCGGTGCGCCCCGCCCCTCCCGGCGCGTGCCGCCCGCGCGCCCGAGGTGCTCTGGAGGAACCGGCCCGGCGGGCACCCCCTGCCCCGGCGCAGGCGCGATCGCGGGCCGCCCCTCCCGCCGGGCGCCCTGCACGCGCCCCCGCCCCGCCTCCGCA	39850810	39851029	GCGCGATCCGCAGGTTCTCTCGG	GCGCGC-CCG-AGGTGCTCT-GG	||||| ||| |||| |||| ||	=====XI===I====X====I==	18	2	0	3
chr3	+	42625401	42625422	CCGTTCCCCTAATCTCCTAACTCTAGGAGATTAGGTAGTAGAGTCCGTCCATTTATTCATTTAGCAAGTATTGAGCCTTTGGACTCCAAGACTTGTACCAGTGGTTCCCCAGGTTCTCCCGGCTTGGGCCTTGGACTGGGAGATACACCATTCAGCTTCCCTGGTTCTGAGGCCAAGTCTAAGACAGGGTAGTCTTGAACTGAAGCAGTCTACCAGCCTCCC	42625301	42625522	GCGCGATCCGCAGGTTCTCTCGG	GTG-GTTCCCCAGGTTCTCCCGG	| | | ||| ||||||||| |||	=X=I=X===X=========X===	18	4	0	1
chr3	+	42632368	42632388	CAAATGACGTCCCTTCTGTACCCCGCCCTGTAGGCGGGAGCATCCAATCAACTTCGAGAGCGTAGGCCCCACCTATCGTGGGTCGAGTTGCTTGGCGGTCGTGGTTCCGGAGGTTCCTCGGGATGTCGGTGGCCTTCGTACCGGACTGGCTGAGGGGCAAGGCGGAAGTCAATCAAGAGACTATCCAGCGGGTGAGCATCCACGCGGGCGGGCGGGCGGGC	42632268	42632488	GCGCGATCCGCAGGTTCTCTCGG	GTG-GTTCCGGAGGTTC-CTCGG	| | | |||| |||||| |||||	=X=I=X====X======I=====	18	3	0	2
chr3	+	47050753	47050775	GGCGGGGCGTGGCGCGGCGATCCCAGCTGATCCTACTCAACCCTTACGCCCACCAGGTGCGCAGCAGCCAGTTCGCGCGGAAGCTGTGGCGGTCCTCGCGGCGCATCTCCCAGGTGTCCTCGGGAGAGACGGAATACAACCCTACTGAGGCGCGCTGAACCTGGCCAGTCCGGCTGCTCGGGCCCCGCCCCCGGCAGGCCTGGCCCGGGAGGCCCCGCCCAGA	47050653	47050875	GCGCGATC-CGCAGGT-TCTCTCGG	GCGC-ATCTCCCAGGTGTC-CTCGG	|||| ||| | ||||| || |||||	====I===D=X=====D==I=====	20	1	2	2
chr3	+	48595809	48595830	AAGCTTTGTACACTCTCTGCCCCAGCCCCCACCAACACGGCTTCAACCTGAGCCACACTGCCCTCTAGCGATGTCATCCACAACACCCCTGGCAGGTGCCCTGCATCCTCAGGTTCTCTCTGCCCAGTGTGTACCCAGCCAGGAGCCAGGTGTTGAGGGCATGGGACTGGCAACAAGACTGGCCTCGTGGGCTATAGGTGTAGCACCCCCTCCCATGCCCTC	48595709	48595930	GCGCGATCCGCAGGTTCTCTCGG	CTGC-ATCCTCAGGTTCTCTCTG	|| |||| ||||||||||| |	XX==I====X===========X=	18	4	0	1
chr3	+	50326732	50326755	GCCTGTGATGGGCAGGTGGTGTCACCAAGCACCCCCCATCCTTGTCCCTCGCACCTCAAGGTCCCGGGCAAGCTCAAAGAGCAGTGCAATGGTTTCACCGGCAGCGATCCGCAGGTTCACACTTTCACTGGACAAGAGCTGGGGCAGCCGGGGCAGCTGCCTAGGGAAGGGGCAGGCTGAGCTATATGTGTGGCTTGGGGGCCTCTTTGAGATCCCCTCCCCCT	50326632	50326855	GC-GCGATCCGCAGGTTCTCTCGG	GCAGCGATCCGCAGGTTCACACTT	|| ||||||||||||||| | |	==D===============X=X=XX	19	4	1	0
chr3	+	51705374	51705394	GGATCGGCGTCCGCAGCGGGCGGCTGCTGAGGTGAGGGCCGGGCCAGAGGAGAGGCATACCCACTGGGGCGTAGGTCTGGGACTCCCCCTGTCCGCCCTGGCGCGACCTCAGGACTCTCCGTGTCCCCTCCGTGACCCCCGCGGCCCGGGCCGCTCTTTGCATCTTGTCTTGCCCACAGCTGGCCTCGGCCAGGTCCGAGGGCCTGGATGCGACCTTGGGG	51705274	51705494	GCGCGATCCGCAGGTTCTCTCGG	GCGCGA-CCTCAGGA-CTCTCCG	|||||| || |||| ||||| |	======I==X====XI=====X=	18	3	0	2
chr3	+	53628376	53628396	ACCTGAGTTGGTCTCAAAGGTGGCTCCCTCAGGCCTTACCTGAGGATGGGGACAGAGTTGCTCAAATGCTTTGGGATTACTGAGACTAGAGTCAGGATAAGCTCGATCCCAGGTTCCTCAGGCCATGCTTTTCCACTAGCCAATTCAGTCCCTTCAGCAAGTGTTTGTCGAGCACTTACTAGATAGCAGGTACTGCTCTTGGCACTAGAGATATTTGGTGA	53628276	53628496	GCGCGATCCGCAGGTTCTCTCGG	GCTCGATCC-CAGGTTC-CTCAG	|| |||||| ||||||| ||| |	==X======I=======I===X=	19	2	0	2
chr3	+	60543262	60543281	AGAAAGGAATTAATTTTCAAGTGCACAATCACTGCTACCCACAGAGTCTGTCTGTTTGGTTTTCCATAGGTATAAAGAGATTACTCAGAGTCCATAAGGTGGCCATGCCAGGTCTCTCGGGGTCAAGCAGACAGGCCAAGGGTGTACCCAGGCTCTCCTTAGCTCTCTACATGGCTCTGCCTCATCTGCTTGCTTGGTTCACCCATGACATCAGAGAAAC	60543162	60543381	GCGCGATCCGCAGGTTCTCTCGG	G-GCCATGC-CAGG-TCTCTCGG	| || || | |||| ||||||||	=I==X==X=I====I========	18	2	0	3
chr3	+	98620663	98620684	TCTCGCGCGCGCCGGCCACGCCCCCTAGGCACCGCGGCCAATCCTCGGCCAGCTCTGGTCCGTCTCCTTCCGCGAAACCCAATCAGCATGCTCGCTCCTCGCTCGACCCGCTAGTTCTCCGGCCCATTCCTCGAGCTCCACCGCCCCTTACCTCCCTCTTCCAATCCCCTTCGGCCTTTGGAGGCGTCCCACCCGCCTCCTCCAATCCAGGTCCCGCCCTCC	98620563	98620784	GCGCGATCCGCAGGTTCTCTCGG	GCTCGACCCGCTAGTTCTC-CGG	|| ||| |||| |||||| |||	==X===X====XX======I===	18	4	0	1
chr3	+	109393480	109393499	AAATAGGTCAGAAAAAAATAAAACACTGTTCTTTTTTTCCTTTCCTTTTTTTTTTTTTTGAGACGGAGTTTCGCTCTGTCGCTCAGGCTGGAGTGCAGTGGCGCGATCTCGGTTCTCTGCAAGCTCCATCTCCCGGGTTCACGCCATTCTCCAGTCTCAGCCTCCTGAGTAGCTGGGAATACAGGCGCCACTACCACGCCCGGCTAATTTTTTGTATTTT	109393380	109393599	GCGCGATCCGCAGGTTCTCTCGG	GCGCGATCT-C-GGTTCTCT-GC	|||||||| | |||||||| |	========XI=I========I=X	18	2	0	3
chr3	+	112995765	112995787	TGTGCCTTGAATGGTAGGTTTTGTTCGACTTTGGAATATTCTGCTCAGAGAGAAGAGCTTTTCCTTACAGCTGTTTTCTTCCTTCAGCAAACCACAACTTGAGGCTCCAGCAGGTTCTCTGGGGTGTAGAGTTGGCAGTAAAGTCTGTTGTCCCGAAAGGTGGCGCGGCAAAGATGAGCAGCCTCTCAGCATCACCTGTTGGGGAGCCTGGAGCTCCCTTACT	112995665	112995887	GCGCGATCC-GCAGGTTCTCTCGG	GAG-GCTCCAGCAGGTTCTCTGGG	| | | ||| ||||||||||| ||	=X=I=X===D===========X==	19	3	1	1
chr3	+	114117850	114117870	TGAATTCAAGGCAGCTTGGCAACGACTGGCACAACATAAAACCCCAAATAATGAATTCCATCTTTCCCATAAAGCTCTTTTATTGACACAACATACAACAGCGCAGGGCAGGTTGTCTCGGGCTAGTGTGTAATAACTAGATGTTAAGGGGCCCTGAGTTTTTCAGATTAGATGTTATCTGAAGTTGGGACTCAGCAGGTTCCCTAACAGTGAATTTTTAG	114117750	114117970	GCGCGATCCGCAGGTTCTCTCGG	GCGC-AGG-GCAGGTTGTCTCGG	|||| | ||||||| ||||||	====I=XXI=======X======	18	3	0	2
chr3	+	122641244	122641269	CGAGGTGTGAGAAGCGCACGCTGTCCTGGGTGACACAGGGCTCGGGTGTCACCGGCTGCACGGCCTCGCTCATCAGGAAGAGGCGCTGCGCGTCCTGCAGGCTGCGCTCCGTCAGGTTCTCGTTGGGACCGGTCTCAGGCAGGGTGCCACACTGCCGCGGGGAGCCAGGTCACGCGCGCCCCGGCCACCAGGGCTGCCGCCATCCCCCGCCGGCTCCCTCCTCCTG	122641144	122641369	GC-GCGATCCG-CAGGTTCTC-TCGG	GCTGCGCTCCGTCAGGTTCTCGTTGG	|| ||| |||| ||||||||| | ||	==D===X====D=========D=X==	21	2	3	0
chr3	+	123167829	123167849	GGCCGGAGTTGCGGACGAGACGGGACGGAGTGGTGTCCTTGCGGGCGGTGCCTCCTCGGGCCGGCAGTGCCCGGGCGCGGCGCTCGCTGATTCCGCCTAAGCGGAGCCCAGCTGCTCTCGGGGCTCGGCGGCGGCGAGGGCGGCTCGGCGGGGGTCCCGGCGAAGAGACACTGCGGGTGCGCTTTCCTCGCAGCGGACTGGGAGCGACTGGGAGGTGCGGG	123167729	123167949	GCGCGATCCGCAGGTTCTCTCGG	GCG-GAGCC-CAGCTGCTCTCGG	||| || || ||| | |||||||	===I==X==I===X=X=======	18	3	0	2
chr3	+	124385672	124385695	CCAGAACCGTGAAGATCTTTCAGCCGAATAACATTCGGTCATGGAGGCTGCACGACAGTGATTATCTGTGAGCTGAAGTGACAGGCTGAGCCAGTCTCTGGCATGATCCTGCAGGTTCCCTGGGATCGTGTCACTCACCCAGAGACAAAAACCTAAGTACTGTCCTGCTAGATCCAGGGCAAAATTTGGAAGCTTGTCCTGAAATAGAAACTTTGAGGAAGAGT	124385572	124385795	GCGCGATCC-GCAGGTTCTCTCGG	GCATGATCCTGCAGGTTCCCTGGG	|| ||||| |||||||| || ||	==XX=====D========X==X==	19	4	1	0
chr3	+	126236496	126236515	CCTAGAGGCCAAGGCCTCGGGAGCACGGGCCCACTGCTTACCTGTTTCTCCACAGGGCTGAGGCTGGGGGTCCTGACAGGGGCATGGGGCACCCCAGCCTGGCGTCCCCGGTTCTCTGGGAGGGGCCGCAGGGGCAGGCCAGAGCACAGCGCCTGGAGGCTAGACATGTGTGACTGAGATGGAGGCAGAGGCCAGCACTGTGGGGAGGCCAGGAAGAGAC	126236396	126236615	GCGCGATCCGCAGGTTCTCTCGG	G-GCG-TCCCC-GGTTCTCTGGG	| ||| ||| | |||||||| ||	=I===I===X=I========X==	18	2	0	3
chr3	+	127061507	127061525	AGGGCTGGCAGGTGATACATAGCTGAGGACTAGGGCAGCAGGTGGTTGTGGCTCTTGAGCTTCAGGGCTGAGAGAAAAAAGACCCATATTGGGAGAAAGGGCGGATCCAGGTTCTGTGGAGCCTGCAGCGTACACAATCTGGGATCCCCTTGCTATGGACGTGAATATCAAATTACCATGGAAGCACCTGGTGGGGCCCTCAGGATCTGGGAAGGGGCC	127061407	127061625	GCGCGATCCGCAGGTTCTCTCGG	GCG-GAT-C-CAGGTTCTGT-GG	||| ||| | |||||||| | ||	===I===I=I========X=I==	18	1	0	4
chr3	+	129263011	129263032	CATTTTGAGCCTTGAAGGATGAGTGAGAGCAGCCTGCATGACCGGGAGGAGAGAGGCAGCCCAGGCAGAGGAAACGGCATGGGCTAAGGCCCAGAGGCCAGCGCACCAGCAGCTTGTCTCGGAAGCTGCATCTTCCTTCTGGGAAGGAGGGAAGTGCTGGGGCAGTGCTAGGGGAGCAGTGGGAGGGCCTCCAAGGCGGTCTTCAGTTAGGTCAACTTTTAT	129262911	129263132	GCGCGATCCGCAGGTTCTCTCGG	GCGC-ACCAGCAGCTTGTCTCGG	|||| | | |||| || ||||||	====I=X=X====X==X======	18	4	0	1
chr3	+	132020658	132020679	TGCTCACAATGAGGTTTCCTCTAAAAGTTATTTATTTATTTATTTATTTTTACTTTTTTTCTGTTAGCAAAGCAGTTGCTGCTACAGATTGAATGCATTTGGGCCATCCGCAGGTTACTGGGTTAAGAATTTTTGATAGGAAGGCCTCAGTGCTTTCGGGATATGCCCTTGTTTACACAGACAACAAAGTGGTATTGGAGCATTATAGGATTACAGAGAATA	132020558	132020779	GCGCGATCCGCAGGTTCTCTCGG	GGGCCATCCGCAGGTTA-CTGGG	| || ||||||||||| || ||	=X==X===========XI==X==	18	4	0	1
chr3	+	133507543	133507562	TTTTCATCTTTTCTTTTCCACTCCATACAGGGGAATCTCTCCCTCTGTCTCTTTTTCCTTTCCAACTCGGGACCCTTGGTGGGCAGCGCCTAAACACGGAGGCAACCGCAGGTTTCTGGGTGGGGCCATCCTGAAGGACTTTTTTCTATCTTTTCTGGTTGTGGTCCCTGATTCCTATGTGTGGCGCAGCTCAGGGCAAACTTGCAGCTCAGGGTGAACT	133507443	133507662	GCGCGATCCGCAGGTTCTCTCGG	G-GCAA-CCGCAGGTT-TCTGGG	| || | ||||||||| ||| ||	=I==X=I=========I===X==	18	2	0	3
chr3	+	141753644	141753662	ACAATCTTCTCTTGGCTTTTTTTTTTTTTTTTGAGACGGAGTCTTGCTCTGTCACCCAGGCTGGAGTGCAGTGGCGCAATCTCGGCTCACTGAAAGCTCTGCCTCCCAGGTTCTCACGGCCTCAGCCTCCCAAGTAGCTGGGACTACAGGCACCCGCCACCACACCCAGCTAATTTTTGTATATTTAGTAGTGACAGGGTTTCACCGTGTTAACCAAGA	141753544	141753762	GCGCGATCCGCAGGTTCTCTCGG	GC-C--TCC-CAGGTTCTCACGG	|| | ||| ||||||||| |||	==I=II===I=========X===	18	1	0	4
chr3	+	151986978	151986997	AGAGGTAAGTTTCCATTTTCACAGTTTCCCCGCGCCGCTTCATTGTTCGGACTCCGGCGGGTCTGCCCGTGGCTGAAGGAGGAAGTGCGAGGAGGTGCTCGCCGGCCGCGGTTCTCCCGGGCAGGGGCGGGCCGCTCGCGGTAGTTGGTTTCGCGTCCCTCAGCACCTCCTGCCCGGGGGAAGGCGGGAGGGTGAGCCGCAGCCGCTCCTGCGCCCTTCC	151986878	151987097	GCGCGATCCGCAGGTTCTCTCGG	GC-CGG-CCGC-GGTTCTCCCGG	|| || |||| ||||||| |||	==I==XI====I=======X===	18	2	0	3
chr3	+	155762003	155762028	GGACAGCAGGGGTCCTGGGGTTTTAGTCTCTGGCCCAGGATTTATGTGTCCATAACCAAAGGAAGCACAGTCTGCACCCAGCTCTCATCCCATCGGAGCTGCTGCGACTCCCGCAGGTTCTTCCGGAACTGGTTTAGCTTGCCCTCAGGATCAGGAAAGTTTGAGAAAAGCATCTGCAGCTGAGCTGCCAGTTCCTCTGAGTCCTCAAAGACCAAGCTGTTTTCTT	155761903	155762128	GC-GCGA-T-CCGCAGGTTCTCTCGG	GCTGCGACTCCCGCAGGTTCTTCCGG	|| |||| | ||||||||||| |||	==D====D=D===========XX===	21	2	3	0
chr3	+	161719670	161719688	GAATGTATTTCCTCTAGAATTGCATATGCAATTTCCCAATTAGAAGAGTGCTGGTTTATTTTCAGGGGCTCATAATATTTTTCCCTCTCCTGTTTTCTGTGGCATTCCAGGTTCTCTGGAACTGCCATAAGCTACCCTGCTGTCTTTTGTTCTTAGCGGTCCCAGGCTTCTAGATTATGTGGGATTTTGTCAGCACCCTTAATTGGGCAAGAGTCCTGT	161719570	161719788	GCGCGATCCGCAGGTTCTCTCGG	G-GC-ATTC-CAGGTTCTCT-GG	| || || | |||||||||| ||	=I==I==X=I==========I==	18	1	0	4
chr3	+	164584616	164584635	CAATTGTGAGCTGACAGGACAAGTGTGGATTAAGCATCGGTTCTTTTTTTTTTTTTTTTGAGACGGAGTCTGTCTCTGTCATCCAGGCTGGAGTGCAGTGGCGCGATCCGGGTTCACTGCAACCTCCGCCTCCCGGGTTCACGCCATTCTCCTGCCTCTGCCTCCCGAGTAGCTGGATCTACAGGCGCCCGCCACCATGCCCGGCTAATTTTTTGTATTT	164584516	164584735	GCGCGATCCGCAGGTTCTCTCGG	GCGCGATCCG--GGTTCACT-GC	|||||||||| ||||| || |	==========II=====X==I=X	18	2	0	3
chr3	+	169724439	169724458	AGAGTGGTAGTAGGCGGGGTTGAGATGGGGTGGATGCAGGAATAACTAAGAAGATAAAGGATGCAAAGGTGGATTGTGGAGAGGGAGAGGACAGAATTTAGGGTGATCCCAGGTTTCTGGCCTGAGCAACTAGATGGACCAAAAGAAAACTGTGAGACTTTAGAAGAGCATCTAGTTTGGTAGTTCAGTGTTGAATATGTTATGTTAAAATGGGACAACC	169724339	169724558	GCGCGATCCGCAGGTTCTCTCGG	GGGTGATCC-CAGGTT-TCT-GG	| | ||||| |||||| ||| ||	=X=X=====I======I===I==	18	2	0	3
chr3	+	171757607	171757626	GTGGGCGACCCGGTGTGTGGCGCGCCCAGAGCCCCGCGTTTCAGCCCTAGGGAAGGTAAGGCGTGCAAGAGCCGGGGACTAGAGGAGACCGGGACCCCGAGCGCGATCGCCGGGTCCCGGTGCACTGGAAAGCCCCGGCCTGACGCCGAGTCCGCCAAAGTGCGTCCCTGTCCCGGGAGCGCCCTGGGCTTCCCGGCAAAAACTTGGCGCCGGAGTGCTG	171757507	171757726	GCGCGATCCGCAGGTTCTCTCGG	GCGCGAT-CGCCGGGTC-C-CGG	||||||| ||| || || | |||	=======I===X==X==I=I===	18	2	0	3
chr3	+	172412463	172412482	CATCCTTGACATCACTCCAACAGACAGGTTACGGGTTGAGACTTTGAATGGAAAGGCACAGGTGCCTGGAGTGCACTTGTGGGGCCCTGACAGGCCCATTGCAGTCCTCAGGTTCCTCGGCTTCTCAGGACAGTTCATCATAGCAGCCCCACCCTGCTGGCAGTACTCCGTCTGGGCTTCTCTGATGCCTTCTTCCCATTTTTTCTTGTTTTCCCAACTT	172412363	172412582	GCGCGATCCGCAGGTTCTCTCGG	GCA-G-TCCTCAGGTTC-CTCGG	|| | ||| ||||||| |||||	==XI=I===X=======I=====	18	2	0	3
chr3	+	177675440	177675460	TGGTATCATTCCTTGTTTTGCAGATGAAGTATCTCAGAGAGAACCTCTACTCAAAATCAACACTAATTAGATGTTTCTGCAGGGCCTATGGGTTTTCCCAGCACACCACAGGTTCTCTCTGGTTCACTCGTGTACAAAGTCCCAGAATTCTCAAAGCTTGCACCCAGTGTGGCTGCAGTGGTATTGCTTTCTTCCAATTCTCCTCTTTTACTTTGTTTTGT	177675340	177675560	GCGCGATCCGCAGGTTCTCTCGG	GCAC-A-CCACAGGTTCTCTCTG	|| | | || ||||||||||| |	==X=I=I==X===========X=	18	3	0	2
chr3	+	194893105	194893126	TGCTGGAATAAAAACAGAAACAAGATGCTGCTCGAAGTGTTTCGCTCAGGAGGAAAAACACTGCCCCAAGAAGTTACCAGCTGGGCACTGCTGAACGTGAGCACGGTCCCAGGTTCTCTCCGGGGCCAGGGGAAGTACCAAGCCGGAACCTCTGAGTGAGTGTCCCATCAACAGTACCCGCAGCCAGCAACAACACACTGCAAAGTTCTAAGACATGGATGC	194893005	194893226	GCGCGATCCGCAGGTTCTCTCGG	GCACGGTCC-CAGGTTCTCTCCG	|| || ||| ||||||||||| |	==X==X===I===========X=	19	3	0	1
chr3	+	195586082	195586103	TACAGTGGAACTGAGGCTTCCCAAATGGAGTGACGTGATGCGAGGACTTCTGCTGGAGAGTGACTGCCCGCTCTCCCAGCCCTCAGCTTCCCTCCAGCTAGCCCAGAGCCGCAGGTTTCTGGCCCAGGTGCAGGCGTGGTGTTTTTCAGAGCCCTCCACCCGTCTCCTTTCCTGACCTTAGATACTGGCTGGTCCCCGTTTGGCTCCAGATGGCGGGCGACC	195585982	195586203	GCGC-GATCCGCAGGTTCTCTCGG	GCCCAGAGCCGCAGGTT-TCT-GG	|| | || ||||||||| ||| ||	==X=D==X=========I===I==	19	2	1	2
chr3	+	196159427	196159445	CCACTTCGCCGTGCGGTGTGCGCAGGCGCATTGACCGCCCCTCGAGCCCCGCCCCTCCCGTCCCCAGCGGTCTGCGCAGGCGCATTTTCCGACCGGGCCCGCGCGCTCCCAGCTCTCGGGTTGGCTGCTCGGTTGCTGCCTGCTCAGTGCATCCTTTTTGCCATTGCTGGTGCCTTCCTCTCCGGGCTCCAAGGCTAGCCTCGCAGGCGCGGTGTCGAT	196159327	196159545	GCGCGATCCGCAGGTTCTCTCGG	GCGCGCTCC-CA-G--CTCTCGG	||||| ||| || | |||||||	=====X===I==I=II=======	18	1	0	4
chr3	+	196439693	196439711	GTGGGGACCCGGCGCGGGACCTAGATCAGTAGGGCGAGCCGGAGGAGGTCAGACACTAGAGCCGTGTGCCCTCCTTCCCTCCCGTGCGCTTTGCTCTGCGGCGGATCCCGGGTCTCCGGGAGAGTCGGGCTCGGGCCCTGCGGTTCCCAGGCTGGACTGGCCGCCCTGTTACTAAAGTTCTGAGAAGGAAAGTCAGCCGTCAAGCGTCTTGGGATGCTC	196439593	196439811	GCGCGATCCGCAGGTTCTCTCGG	GCG-GATCC-CGGG-TCTC-CGG	||| ||||| | || |||| |||	===I=====I=X==I====I===	18	1	0	4
chr4	+	826873	826893	GTGGCTGCGCCCTCTGCCCTGAGCCCGCTTCTCTCTGAGCTGAGTTCTGGAGCCTCTTCCTTCTCAGGATCTTGACACTCAATGCTGGTCCCCGATCCCTGCGGATCTCAGGGTCTCTCTGGGGGCTAGGAAGGGACGAACTCTCCCAGATAGCAAGGTTACAGGTTAAAGTGGGGCCTTTTTCCCAAATTGGCCTATGGGGTGTGACAGAGGCTCTCTGG	826773	826993	GCGCGATCCGCAGGTTCTCTCGG	GCG-GATCT-CAGGGTCTCTCTG	||| |||| |||| |||||| |	===I====XI====X======X=	18	3	0	2
chr4	+	1334462	1334483	GGTGCCCCTTAGCCCATCTCTTACCCCATGGTGGCTGCCCTGGCCCCTCCACAGCACCCAGCTGGAACCCACCACATTCCCACGTGCTCTTCTTTGGAGCGCCCGTCCCCAGGTCCCCTCGGCCGAAGCAGACCCTGTGGCCCCACTGCCACGCAGCCGCCCCGGCCTCCACCGTCCTCACGTGCAGGGGCTTTCCTTGTCTTGCGTCCTGTTCTTTCCTTT	1334362	1334583	GCGCGATCCGCAGGTTCTCTCGG	GCCCG-TCCCCAGGTCCCCTCGG	|| || ||| ||||| | |||||	==X==I===X=====X=X=====	18	4	0	1
chr4	+	1353977	1353999	TGGGAAACAACCTTCCTGGGTGATGGGGCCCCTCCATCACGCCGAAGGCCAAGCCGCTGTGTGCGCCACCGCATCCCAAGGGCTGCCCACGGGGGGCGGGGTGCAGATACACAGGTTCTCTGGAGTCAGCACAGGGAACACGGGGAGAACATCTTAGGCCCAGCCAGGGCCTTGTGCCAGCCCTCCCTCCCACACCGGTGGCACAGACCCGTCTTTTGGGCTT	1353877	1354099	GCGC-GATCCGCAGGTTCTCTCGG	GTGCAGATACACAGGTTCTCT-GG	| || ||| | |||||||||| ||	=X==D===X=X==========I==	19	3	1	1
chr4	+	2516719	2516741	GGCCACTGGGCTTGGATGCTTCGGGCTTCTGACTGCTCCATAGGTTTTGACTGGTGAAACAGGGGCCCAGATGACAACCTCTCCTTCGCTCCACAGGTACGCGGGAGCCTCAGGTTCTCTCAGGGGCAGCAAAGTGGCCCAAGCTGCCCCTGACAGCACAGGGCCTGGGGGGTGGCTAACGAGAGAGGCCTTACAGTGCCGGCATGCCTCCTCTTCCACTGTC	2516619	2516841	GCGCGATCCGCAGGTTCTCTCGG	GCGGGAGCCTCAGGTTCTCTCAG	||| || || ||||||||||| |	===X==X==X===========X=	19	4	0	0
chr4	+	3615949	3615969	GGTTCTGCCTCCTAAACTCTTCTTTCTGTGGCCTTTTGCCCTCTCTCCCGCCCCCGGATCGAGGCCTCTGCCATCTCTCTCCTGGACGATGAACTACAGTGGCCTCCGACAGGTTTCTCGGCCTCCCACCTCCCTGCAGCCCAGCTCCCTGTCACTTGCTGATGGCCCCTGCTGCCCTGGGATGCAGTCCAACTTCTCAGGCCGGTGTGGCAGATGGCATA	3615849	3616069	GCGCGATCCG-CAGGTTCTCTCGG	G-GCC-TCCGACAGGTT-TCTCGG	| || |||| |||||| ||||||	=I==XI====D======I======	19	1	1	3
chr4	+	5570219	5570240	ACCCTTGTGGACAGGGACGTGCCCCGGGAGGCAGCCCCTCCACGGCACTCACCTCCGCCTGCCCACGTCGGCCTGCTCCGCTCCGCCATCGCTCTCAGCTGCGTGGTCCACATGTCTCTCGGTGGCCGAATCCAGCAGGGCCAGCAGCTGAGGCTGTGAGGCTGTGGGCAGTACCACACTCAGGAGCCGGCGAAGCGTGGCCCCGGGCACCATGGCCATCCT	5570119	5570340	GCGCGATCCGCAGGTTCTCTCGG	GCGTGGTCCACATG-TCTCTCGG	||| | ||| || | ||||||||	===X=X===X==X=I========	18	4	0	1
chr4	+	6177452	6177472	TGGCTGGCACCAGGCAGGATTTCCCACCTACCCAGCTCCACCCAGGCAGATGGATGCTGCCTTAGAACACCAGCACCCTGCTCGTGCCTGGGGCATGCCTGCCAATCCGTGGCTCTCTCGGCACCTGGAAAAGACAGGATTCAAAACTCAGACATTGTTTTCCAATTAAAGTAGCAGATGCCTTGGAACTCTCTTTAAAGAGATTAAATGGCTAAATGTAA	6177352	6177572	GCGCGATCCGCAGGTTCTCTCGG	GC-CAATCCGT-GGCTCTCTCGG	|| | ||||| || ||||||||	==I=X=====XI==X========	18	3	0	2
chr4	+	6599745	6599767	TCATTATGTTGTGGGAGAAATGAGGTGACTTCAGGGTCCTTCAGAGCAGGGGGTCCAGAGATGGGGGACAATGAGTTCCCACAAGGGCAGGAAAAGTTGGGCGAGCTCCTCAGCTTCTCTTGGCCTCAGTTCCTCCTTCTGTAAAATGGCGGGGACTGCCCCCTTCTCCACTGGCACCTGGCAAGCCAGAATGAGAGCCAGCGCCTAGTAGGTGCCTTGTAGG	6599645	6599867	GCGCGATCCGCAGGTTCTCTCGG	GCGAGCTCCTCAGCTTCTCTTGG	||| | ||| ||| |||||| ||	===X=X===X===X======X==	18	5	0	0
chr4	+	7195308	7195326	TTACCTCCCCTGCCCCCAGACTCCACCAGCTGAGCGTCGCGTTCTGGGATTTTGGGCTCCGGGATCCTTCCCTCCCTGGTCTACCAGGGACTCCGCGGTGGCGCCTCCGCAGGCTCCGGGACTTCCCCGGTCAGCTCGAATCCTGTTCTGGGACTCTGGGATTTCTGGGTTACCCCTCTCCCCGGGGTACTCTAGTGCGACCCGCGGCTGTCTTGAGCT	7195208	7195426	GCGCGATCCGCAGGTTCTCTCGG	GCGCC-TCCGCAGG--CTC-CGG	|||| |||||||| ||| |||	====XI========II===I===	18	1	0	4
chr4	+	10727095	10727113	GAATTCTAGGTAAAGAAGTGTGGGCAAGATATTTTCTGGAACTGGAAGCGGAGGGCACCCACCCCTCCCTAGCCTCCTCCTTCACAGCATCTGCAAGGACGCCCGTGCAGGTTCCTCGGCCATCAGAAGTGACTACCCCCCCATAAATCCAAGCTGTAGAAAGAAAATGCTCCATCCCCATTTCCCCTCCCCAGCGAAAAACACATTCTGTAGGACATT	10726995	10727213	GCGCGATCCGCAGGTTCTCTCGG	GCCCG-T--GCAGGTTC-CTCGG	|| || | |||||||| |||||	==X==I=II========I=====	18	1	0	4
chr4	+	25581164	25581183	AGGGCCATTGCAGTTTCTAGTTTAAAAAAACTGTGGTAAATTCGAACTTTTTTTTTTTTTTTTGAGGCAGAGTCTTGCACTGTGGCCTGGGAGTGCAGCAGCGCGATCCCAGTTCACTGCAACCTCTGCCTCACAGGTTCAAGCCATTCTCCTGCCTCAGCCTCCTCAGTAACTGGGATTACAGGTGCCTGCCACCATGCCCAGTTAATTTTTTGTATTT	25581064	25581283	GCGCGATCCGCAGGTTCTCTCGG	GCGCGATCC-CA-GTTCACT-GC	||||||||| || |||| || |	=========I==I====X==I=X	18	2	0	3
chr4	+	31144180	31144199	CTCCTTGGATTTCAGATTCAAGGCCTCTTCCAGATGTAGCCCTGACTGGGAAGTGCACTCGTGAGTGTGATGAGTATGGCCACTCAGACTCCTGCTGGATGCCGGTCCGCACTTCTCCGGAGAGGAAGAAGAGCCAGCCTAAACTGTCCACTTTCATGCCTGTTGATGAACGAGGAAGCCAGGAAAAGCTGGCCAATGGGGAGGCCGCCATCATGGGTGA	31144080	31144299	GCGCGATCCGCAGGTTCTCTCGG	GC-CGGTCCGCAC-TTCTC-CGG	|| || |||||| ||||| |||	==I==X======XI=====I===	18	2	0	3
chr4	+	37893099	37893120	CCACCCTGCTGGCTCCTCTCGGGGCGTCGCGGCCGCCCCCTCCCGCAGCACGCCCCTGCCCCGCCTGGCCGCGGAGGGGAAGGCATCTGGCCGCCCACGGACGCGAGGCCAGGGTCTCTCGGGGGAGGAAGTTCATTGCCATCTCGTTGCCCCCCTTACCCCCCCACCCCCGCCGCCCTTGGACGAAAGCGAAACCTTAATGTTGCTAGCGACCCGAGAGCT	37892999	37893220	GCGCGATCCGCAGGTTCTCTCGG	ACGCGAGGC-CAGGGTCTCTCGG	||||| | |||| ||||||||	X=====XX=I====X========	18	4	0	1
chr4	+	42403269	42403290	AGCTATCAGACAGAGACCCTGCCCATGATCCTGACCTCCACCAGCCCCAGGGCACCCTCCCGGCAGTCCAGCACAGCCACGAGCTCCAGCTCCACAGGCGGCTCCATCCGCAGGTTCTCCTTTGCCAGGGCTGAGCCGGGCTGCCTGGTGCCCTCACCGCCCCCGCCATACACCACCAGCCACTCAATCCACCTGGCTCAGCCATCTGGTTTCCTGGTGTCA	42403169	42403390	GCGCGATCCGCAGGTTCTCTCGG	GCTCCATCCGCAGGTTCTC-CTT	|| | |||||||||||||| |	==X=X==============I=XX	18	4	0	1
chr4	+	47033568	47033589	ACCCCAAATAGGAACTTTAGAGGGATTGAAATCTGTTGCCTGTTCCACTAGGAATATTGTTTGCAAGGCACAAGGTGTCTTTTGGTAGTGAGCGCGCTCTGCGCATGCGCAGGTCCATTCGGGAATTACTGCCCAGCAGCCGACTAAGTTGCATTCCTTGAATCTTCGCAGAAAAGACAATTCTTTTAATCAGAGTTAGTAATGTGGACAGTACAAAATCGA	47033468	47033689	GCGCGATCCGCAGGTTCTCTCGG	GCGC-ATGCGCAGGTCCATTCGG	|||| || ||||||| | ||||	====I==X=======X=XX====	18	4	0	1
chr4	+	49317957	49317977	ACCTACAAACTCACGAGCCTCACGGTGCTCCACCCCTGTGTCTTTCATCTCTTCACCCCCAGGCCTCAGGGACTCTCCTGTGGCTCCCAGTTACTCTCCAGCCATCCCCAGGTTCCTGCGGGAGTCAGCCACATGCACCCAGGAGTCCCCCAGAGACTCACAGGTCTCGGGAGAATATGAGCGGTCCCCCAGCCCTGACTCCTCAAGATTCATGCCTGCCT	49317857	49318077	GCGCGATCCGCAGGTTCTCT-CGG	GC-C-ATCCCCAGGTTC-CTGCGG	|| | |||| ||||||| || |||	==I=I====X=======I==D===	19	1	1	3
chr4	+	49324123	49324143	ACCTACAAACTCACGAGCCTCGCGGTGCTCCACCCCTGTGTCTTTCATCTCTTCACCCCCAGGCCTCAGGGACTCTCCTGTGGCTCCCAGTTACTCTCCAGCCATCCCCAGGTTCCTGCGGGAGTCAGCCCCATGCACCCAGGAGTCCCCCAGGGAATCACAGGTCTCGGGATAATATGAGCGGTCCCCCAGCCCTGACTCCTCAAGATTCATGCCTGCCT	49324023	49324243	GCGCGATCCGCAGGTTCTCT-CGG	GC-C-ATCCCCAGGTTC-CTGCGG	|| | |||| ||||||| || |||	==I=I====X=======I==D===	19	1	1	3
chr4	+	49331168	49331188	ACCTACAAACTCACGAGCCTCACGGTGCTCCACCCCTGTGTCTTTCATCTCTTCACCCCCAGGCCTCAGGGACTCTCCCGTGGCTCCCAGTTACTATCCAGCCATCCCCAGGTTCCTGCGGGATTCAGTCGCATGCACCCAGGAGTCCCCCAGAGACTCACAGGTCTCGGGAGAATATGAGCGGTCCCCCAGCCCTGACTCCTCAAGATTCATGCCTGCCT	49331068	49331288	GCGCGATCCGCAGGTTCTCT-CGG	GC-C-ATCCCCAGGTTC-CTGCGG	|| | |||| ||||||| || |||	==I=I====X=======I==D===	19	1	1	3
chr4	+	49515780	49515800	ACCTACAAACTCACGGGCCTCACGGTGCTCCACCCCTGTGTCTTTCGTCTCTTCACCCCCAGGCCTCAGGGACTCTCCTGTGGCTCCCAGTTACTCTCCAGCCATCCCCAGGTTCCTGCGGGAGTCAGCCCCATGCACCCAGGAGTCCCCCAGAGACTCACAGGTCTCGGGAGAATATGAGCGGTCCCCCAGCCCTGACTCCTCAAGATTCATGCCTGCCT	49515680	49515900	GCGCGATCCGCAGGTTCTCT-CGG	GC-C-ATCCCCAGGTTC-CTGCGG	|| | |||| ||||||| || |||	==I=I====X=======I==D===	19	1	1	3
chr4	+	53268391	53268410	AGGACTACAGGCGCATGTCACCACGCCTGGCTAATTTTTTGTATTTTTAGTAGAGACGGGGTTTCACCTTGTTAGCCAGGATGGTCTCGATCTCCTGACCTCGTGATCCGCAGGCCTCGGCCTCCCAAAGTGCTGGGATTACAGGCTGAGCCACCGCACCCGGCCTGTCCTTTCGTATGTACATGGAGACTTTATTACATAGATATGATTGATTACATCA	53268291	53268510	GCGCGATCCGCAGGTTCTCTCGG	TCGTGATCCGCAGG--C-CTCGG	|| |||||||||| | |||||	X==X==========II=I=====	18	2	0	3
chr4	+	55524464	55524485	TGCGTTCCAGCCTCCGGGGAGACTCCAGGTGGCCCTCGGACTCTCCGGCGCCCTGCCTCGCTCACCTGCGCGAGGAGACCCCAGCTGCTGGTGGTGGGGGACGCGAATCCGGGGTTCTTCGGGAATGGGGACAGCAAGAGGGGGTTAGGCGTGAGCGAGGCTGCAGGCTCCGTGCGAGTTTGGGGTGGCTTTTGTGCCGACGTTGCGCGGGGGGCGGAGGCG	55524364	55524585	GCGCG-ATCCGCAGGTTCTCTCGG	ACGCGAATCCGG-GGTTCT-TCGG	|||| ||||| |||||| ||||	X====D=====XI======I====	19	2	1	2
chr4	+	61109222	61109244	CAAGCCAGGCCCTGTTCCTGTGGTTTATTAGTTATTAAGAGCCTGCCCCTGCACAAACCACCCAGACAATCATCAAAGCAAGTTGAATCAACCTGCTCCCGCTCGATCTCTCAGGTTCTCTGACTTCTATCTAGTCCATGTTCTAGTATAATATGAGAAGACTATTTTAATTGGTGGTCTACTATGCTACTAAATTTTATCGAGAAGAAAATAATCCCACTAT	61109122	61109344	GCGCGATC-CGCAGGTTCTCTCGG	GCTCGATCTCTCAGGTTCTCT-GA	|| ||||| | |||||||||| |	==X=====D=X==========I=X	19	3	1	1
chr4	+	66536615	66536636	GCTCAGCCGGCGGCCCTTAGAGACGCGGGTCCCTCCGTTTGGCATCTTGCCTGCTGTCCCTCACAGGCTGTGGCATCAACAACCTTGTCGTCACATCGCCGCGCATTCGCAGGCTCTGCTGGTCCGTGGCTAGTTTCTTAAACACCCATACCGCTTACCGCTGCTGACTCTTTCTGTTCTTCCCATACTTTGATGGCTGGAATAGGATAATTACTCAATGTT	66536515	66536736	GCGCGATCCGCAGGTTCT-CTCGG	GCGC-ATTCGCAGGCTCTGCT-GG	|||| || |||||| ||| || ||	====I==X======X===D==I==	19	2	1	2
chr4	+	81110287	81110308	GGAGCCATCCACCCGGTCCGCATCTGAGCCACAGCCCTTCACAGGAGTGGGAAGGTCACGCGCGCTCTAGGAGGCCCAGAGCCCTGGTCAGCGCTGGGAAGCCCGGTCCCCAGGTTTCTCTGCCCACCCCCAGACCTCGGCTTTTGGCCGCGGCGCTGGAGTTTACCATCAACGTGTTCACATGCTTCTCATCCTACGGAGTCGCCCGGATCAGCCTTTAAC	81110187	81110408	GCGCGATCCGCAGGTTCTCTCGG	GCCCGGTCCCCAGGTT-TCTCTG	|| || ||| |||||| |||| |	==X==X===X======I====X=	18	4	0	1
chr4	+	86853972	86853993	TTTTTTTATTTACAAAGCTGTATTCTGTCGAAAGGAGAAAGGAGAGGAGGTGCAGGAAGCGTTCAGCGGTTTTACGCTTCCTTTCCATTCTCTGGAGCCCGCTGCATCCCAGGCTCTCTCTGTTGAAGTGCTGCGTGCCCACAGTTCTGCAGTGGGGTCCTGGGAGCACGAGCGCTCAGCTGCTGCAGCCCCAACCCGCCGCCACCTTGCTCTTGCTGCAGT	86853872	86854093	GC-GCGATCCGCAGGTTCTCTCGG	GCTGC-ATCC-CAGGCTCTCTCTG	|| || |||| |||| |||||| |	==D==I====I====X======X=	19	2	1	2
chr4	+	97913822	97913845	TGTCTCTATGTTCCTATTGTTTCTTTCTGTGGTGACATCTGCATGTGTATGGATGTGTGGCTTCTGTGATGGGAAGAAAGAGGGCAAGAGAGAGGAAGCCGTTCGATCCAGGCAGGTTCTCCGGATCCTCACTGACTTCCACTTAAGTATGACTGATCTGTGCTGAAAACCAGAATGTTGACACCTGAAGTTCCACTGCTCTGCCCTTTGGCATTCTGCAAGGG	97913722	97913945	GCGCGATCC--GCAGGTTCTCTCGG	GTTCGATCCAGGCAGGTTCTC-CGG	| |||||| |||||||||| |||	=XX======DD==========I===	20	2	2	1
chr4	+	100029428	100029449	TGAACTGGTGAGGTGTGTTCACAATGAGGTTTTCTCTAAAAGTTATTTTTCTACTTTCTTCTGTTAGCAAAACAGTTGCCACTACAGATTGAATGCATTTGGGCCATCCGCAGGTTACTGGGTTAAAGATTTTTGATAGGAAGGCTACGAGTTGTTAGTGGTCTCAGTGTTTTCAGGCTACGCCCTTGTTTACACTGACAACAAGGTAGTATCGAGTGTTAT	100029328	100029549	GCGCGATCCGCAGGTTCTCTCGG	GGGCCATCCGCAGGTTA-CTGGG	| || ||||||||||| || ||	=X==X===========XI==X==	18	4	0	1
chr4	+	100867945	100867966	CAGGGGACCGCGGCAGCGGCTGCGACGGCCCGGGCGGACGGGCGGGCCTCGCAGCTCCGCCTCCTCACGGCGGCCTCCCCGCCCCCCGCGGGCCCCTAGGGCGCGATCCGCATCCGTCCCGGCCCAGGACCAACCTCCTGGGCCGGGGCGTCCGAGCTGACTCGGTGGTCCGCGCACGGCGCCAGCAGGCTCGAAGCGGACCTGCCCGGGAGGCGGACGATA	100867845	100868066	GCGCGATCCGCAGGTTC-TCTCGG	GCGCGATCCGCA--TCCGTCCCGG	|||||||||||| | | || |||	============II=X=D==X===	19	2	1	2
chr4	+	103997814	103997834	GTGGCTTCCCCCGGAAAGGTGGCGCCAGGCCGACCATGGGCCCACGTCCCGGGGCCTCGGAGCGGCACCGCGCGGTCTTTCAGCTGCTTATCCTCCCTGGGCGGGTCCGCAGGCTTCTGGGGCCAGGACCAGCGAGCTCCCGGGAAAGCTTCCCGGAAAGCTTACCCAGAGAGCGCGGACCCAGGCGCCGAGTCTTCCCGGAGATGACGAGACACCGCGAG	103997714	103997934	GCGCGATCCGCAGGTTCTCTCGG	GCGGG-TCCGCAGGCT-TCTGGG	||| | |||||||| | ||| ||	===X=I========X=I===X==	18	3	0	2
chr4	+	108911423	108911443	AGGGAGTTTTCACCCCGCGCCTCCCGGGTGTAGTTGAAATATCTCGCGTCTGGGCCTGTGAGGGCCCAAGTCTCACTCCCCTCAAAATTCAGGGTTCTGGGCCGATCCTCAGCTTCCTCGTTTGGAAAATTCTGGCTGCCCCCAGGGCCCGCTGAAGGTTCCATGGAGAGTGGCGGTGAATGCATTTTGGAAGCGGGCCGTGCAAGAGAAGAAAGAATTGT	108911323	108911543	GCGCGATCCGCAGGTTCTCTCGG	GC-CGATCCTCAGCTTC-CTCGT	|| |||||| ||| ||| ||||	==I======X===X===I====X	18	3	0	2
chr4	+	109089993	109090011	CTCCGCCGGCCAGCTCTGTCAAAGCAAAGAGCTGCGCCCCTTGAGTTCGCCCGGCCGAGGGGAGGGGACGCCCCGAGCTTGGCCGCGTGCGAGGCTCCGGGCGCGTCCTGGTTCCTCGGCCCGAGAGCGCGCAGCCCGGGTCCCTCCTCCGCGCCCTGCCCCGCAGGTGAGCGGCTGCGCCTCCCCACTGCTTCTCCTCCTCCCGCGCCTCGCCGGCGC	109089893	109090111	GCGCGATCCGCAGGTTCTCTCGG	GCGCG-TCCT--GGTTC-CTCGG	||||| ||| ||||| |||||	=====I===XII=====I=====	18	1	0	4
chr4	+	139335328	139335348	AGGACAGCATAACTGACCCAGTAAAAATTATTCTCTGGCTCAGCACAGAGAGTGAAAGTAGCTGGAAATTCATAATACAACCTTCTGCAACTAGATCAAGGCGCTTCCCAGGTTCTTTCGCTTGATTTTACCACATGATTGTGGCCACCATCTTCCCTGATTTGTATCCTCGATTTCCTCTGTTGTTCCCTCAAGTAGCTCTCTGCACATATGATTGTATT	139335228	139335448	GCGCGATCCGCAGGTTCTCTCGG	GCGCT-TCC-CAGGTTCTTTCGC	|||| ||| |||||||| |||	====XI===I========X===X	18	3	0	2
chr4	+	141403213	141403232	GGAAAATGTGGACAAATTTTTGAGATATATAGAATGGTGAATCAACCAGGATTGCTTTTACTGACATGGAAGTATGCAAGAGGTAGAGCGAGGGGTCAGAGGTGATCCTCAGGTTTCTGGTTGCATCTCTTGAATGGATCATGGATGGTGGTGCAATTCACGGAGCCACAAAGCACAGGAAGACTACTTTCGAGGTCAAGATGAGAAGAAGTAGGTCAGT	141403113	141403332	GCGCGATCCGCAGGTTCTCTCGG	G-GTGATCCTCAGGTT-TCT-GG	| | ||||| |||||| ||| ||	=I=X=====X======I===I==	18	2	0	3
chr4	+	148867285	148867305	CACTCCACATTGATTTATTTCCCTTTCTAAGCATGTGTTAAAAGACCGAAATTTTTACCGTGGGCATGTATAGGCAAGCCTTATGTGCACAATGACCTGGGTGGATCGGAGGTTCTCTGGGGACTCTACCCTACTTAGTTGGCTGTCTCCTGCCTCTATCAATACACAGTATGAGGGCAACAATGCCACCTAAAACACCTCAAACCATGTGCATACAACTG	148867185	148867405	GCGCGATCCGCAGGTTCTCTCGG	GTG-GATCGG-AGGTTCTCTGGG	| | |||| | ||||||||| ||	=X=I====X=I=========X==	18	3	0	2
chr4	+	159690756	159690775	ACCCTTCCTCCCGCTCTTTCTCCACAACTCAGGGTCCTTCCCCATTTCAGAGTTCTCTTGTGTTCCTTGGGGTTCCCGGGCGTGCGCTGTGCTTGGCTGTGGCGACCGGAGATTCTCCGGTTATTGGGGTGAACCCCTTCCGGGCAGAGCCGCCTGGGCACCTCTGCGGGCCCAGCAAAGCTGTGAGCTGTCATTTTGAGGGCAGCTCCAACCTATTGTG	159690656	159690875	GCGCGATCCGCAGGTTCTCTCGG	G-GCGA-CCGGAGATTCTC-CGG	| |||| ||| || ||||| |||	=I====I===X==X=====I===	18	2	0	3
chr4	+	183778235	183778255	TACTGTATTGCTCTTAAAATGCAGGCAGCAAAGCACGGCACGCCGCCGCATCACCGGGCCTGACCTCCGCTGCATGTGCACAGCCCGACGGCTGCTCCCTGGCGATGCCATGTCCTCTCGGTTCAGCGCGGCCACACTCGCTCTCTCTGTCAATTTCAGAGCAGCGCCAGCTCTCACATTCTGCTTTAGGCACCCAATAACCCCCAAGGTTTTGTCTTTTG	183778135	183778355	GCGCGATCCGCAGGTTCTCTCGG	G-GCGATGC-CATGTCCTCTCGG	| ||||| | || || |||||||	=I=====X=I==X==X=======	18	3	0	2
chr4	+	186131784	186131805	ACAACCCTAAGGGTGTCCCCAGACCTTCGGTGTCGCTTGCCGTGGGAGGGGAAGAAGGGAATCACAGCGTTCGCTACGTGCAGGCTCTGCGCACGGTCCTGGCGATCCGCTTGGTTCTTCTGGCCGTTCTCGGTGGGAGGCAACTTTATGACCGTTTGCCGATGAGGAAACTTGCTTCGGTCCCTGGCCCAGCGCCTCACCCCCAAGCCCGCGTACCCTTCC	186131684	186131905	GCGCGATCCGCA-GGTTCTCTCGG	G-GCGATCCGCTTGGTTCT-TCTG	| ||||||||| |||||| || |	=I=========XD======I==X=	19	2	1	2
chr4	+	187247205	187247225	GGTGAAGAGAAAAATGTTTTGCCCAACTTTACTGTTGTTTAATTAAACTTTTTGTTTTGAGATATTGGTAAGTTCACATGTAGTTTTAAGAAACAATACAGGGAGATCCCAGGTACTCTGGTAAGTTTTCCCCAGTGGTAACACTGGGCAAAGCTACAGTAGAATAGCACAACCAGGATACTAACATGGATGCAGTGGAGACACAACATTCCCAAGACCAC	187247105	187247325	GCGCGATCCGCAGGTTCTCTCGG	GGGAGATCC-CAGGTACTCT-GG	| | ||||| ||||| |||| ||	=X=X=====I=====X====I==	18	3	0	2
chr4	+	190943004	190943023	CCCTGGGACGTGGGTGGCGCAAGCACCCCTTGGCCCTGCGGCCCCGCTTGAGCGGGCCCAGGCTGTGCCACCGCGCAGGGGCCCGGCAGGCCGTCGCGCTGCGCGTCCCGGTCCTCCCGGCTTTTGCCCGGGTGCGGAGGCCACCGAGGAGCCTGAGGGTGGGAGAGCGCCCCGTCCGGAGGAGCCGGGGCGGCGTAGGCGAAATCCCCGCGCGCCGGGG	190942904	190943123	GCGCGATCCGCAGGTTCTCTCGG	GCGCG-TCC-C-GGTCCTCCCGG	||||| ||| | ||| ||| |||	=====I===I=I===X===X===	18	2	0	3
chr5	+	486312	486333	CAAAACCCCTAAGGGAACATGAGAGGCTGACGGGTTTCAAACCTTTCAAACCACAGGCACTTTCAGAGGGGAGAGGAAGCTGACCCCACCCTTCCCTCCGGCTGCGTCTGCAGGGTCCTCGGGGCTGGGGGAGGATGGGCAGGGGCAGCACGGGGCGGGGGCAGTGTGGGGGCTGGGATGGTGTCGGGGCCGGGCCCAGGGCTGGCCTCACTGACGGTTCCT	486212	486433	GC-GCGATCCGCAGGTTCTCTCGG	GCTGCG-TCTGCAGGGTC-CTCGG	|| ||| || ||||| || |||||	==D===I==X=====X==I=====	19	2	1	2
chr5	+	1668303	1668324	CCACCCCCAGCCCTCAAGGGCACGAGCTTGCAGAGAAATCTCTGGGTTTGGAGGCCTGAAGTCCCCCTTGGGGCCTGGGTTCCCTTTTGCCCTGTCTGCAGGGCGCTCTGCAGGTTTCTCGCGGCCGTGGGTGATCCGGGGGGTTGTGGCCCAGCCTGGGGTTGTGGTGAAAATGGGCTTTTCAGTAGGGGTTGGGGCAGTGCCTGGAATAACCCGCAGTGC	1668203	1668424	GCGCGATCCGCAGGTTCTCTCGG	GGGCGCTCTGCAGGTT-TCTCGC	| ||| || ||||||| |||||	=X===X==X=======I=====X	18	4	0	1
chr5	+	3332590	3332608	AAGGCAAATGTACTCTTTCTTGTGGAGCTGGGAGATCCATCTTCTCCTGAACTTGGACCTCCAGGTTCTCCAGCCTGTGGACCATGGAACATGCACCCGTGGCCTCCCAGGTTCTCTGGCCTTTGGCCTCAGACTGAGAATTGCCCCATCAGCGTCCCTGGTTCTGAGGCCTTCGGACTTGGACTGAGCCGCAGTGTTGGCATCCCTGGATCTCCATGT	3332490	3332708	GCGCGATCCGCAGGTTCTCTCGG	G-GCC-TCC-CAGGTTCTCT-GG	| || ||| |||||||||| ||	=I==XI===I==========I==	18	1	0	4
chr5	+	6756692	6756714	TCTCTGAATGTGATCGACGCCCAGCAAGGACAAGCTTTAAAATGTCTGCGGTCTGCCCTTTTGAAGCAGGACTGGCTCACTCTGTCATTGGGAGCTGTCAGCTGCGACTGCAGGTTCTCTAGGAGGCATTCCAGAATAGAGTAGCACACTGTGTCTGCAGTTCTCGATGACCGAAAGTTATCAAAAATATTTAAAATATTTAAATTGTGAACCTATTGATAAA	6756592	6756814	GC-GCGATCCGCAGGTTCTCTCGG	GCTGCGA-CTGCAGGTTCTCTAGG	|| |||| | ||||||||||| ||	==D====I=X===========X==	20	2	1	1
chr5	+	9190523	9190546	ACCACGTCGACTGCCACGTGGGAAAAGCGGCTATTGTCCTCCATGAAGGAGGGCACTGTGGTCACTGGCTGTACCACCTCATGCATCAGAATGAACTTCTGAGCATCCTGCAGATTTCTCTCGGTCAGGTTCACGTACAGGCCCTGGTCCACGGTGCCACACTGAAAGGGAAGACGGGCCAGGTTACCAGAGCCGGCAGCCTGGACACCCACAGCTGGCTGTGG	9190423	9190646	GCGCGATCC-GCAGG-TTCTCTCGG	GAGC-ATCCTGCAGATTTCTCTCGG	| || |||| |||| |||||||||	=X==I====D====XD=========	20	2	2	1
chr5	+	11903767	11903787	AGGGAGGGGGAGCACGCAGGGCAGCCACTTGGTAACCGCTCCAAGAAAGGCACTAACCCCGGACCCCCTTCCAGGCACAGCGGCTTCCGAGGGGGACCTGGCGCGATCGCGGTCCTCCCCGAGGCAGGCAGAAACCCCGCAGCAGCCGCCGCCGCCGCCTGCCGGCCGGGAGCCCAGGACCACCCCCACCAGCGGCAAGAGGAGGAGGACGGCGCCGGGAG	11903667	11903887	GCGCGATCCGCAGGTTCTCTCGG	GCGCGAT-CGC-GGTCCTCCCCG	||||||| ||| ||| ||| | |	=======I===I===X===X=X=	18	3	0	2
chr5	+	14488125	14488143	CCAGACGCCCCCGCCAAGGACGCGCGCGCTAGCCTGGGCACCCTGCCGCTTGGGAAGCCCCGGGCCGGGGCCGCTTCGCCGCTGAACTCGCCGCTCTCCAGCGCGGTCCCTTCTCTCGGCAAGGAGCCCTTCCCCCCCAGCAGCCCCCTGCAGAAGGGGGGCTCCTTCTGGAGCTCCATCCCCGCCTCCCCCGCCAGCCGACCCGGCTCCTTCACCTTC	14488025	14488243	GCGCGATCCGCAGGTTCTCTCGG	GCGCGGTCC-C---TTCTCTCGG	||||| ||| | |||||||||	=====X===I=III=========	18	1	0	4
chr5	+	42923860	42923879	AGCCCTGGTTCTCGGTCTCTCCTGTAGTACTACCAGAACGTTTGGGGTCAGAAATCGGATATCTACACTTCCCCGTCTCCCAAAAGAGCTTCCCTCCTTAGGCGTCCGGAGGTCTCTTGGATTTTTCACTGCTAATCCCATCTGTCTTCACTAGACTCACTTCCCACAACTTGCTCCAGGAGGGGCCTATGTGGACACTGAAGGCGACTGGGGCGGTTCC	42923760	42923979	GCGCGATCCGCAGGTTCTCTCGG	G-GCG-TCCGGAGG-TCTCTTGG	| ||| |||| ||| ||||| ||	=I===I====X===I=====X==	18	2	0	3
chr5	+	43034302	43034323	TTGCTGAAACTGCCGGCGAAAAGATCTCTTTCTCAAGCCTCAGAGCACCTTGAGGCGGGGCGCAGAGTCGCCCGCTCTGGATCCCGCGCCAGAGACCCAGGAGGATCCGCAGGAGCCCTCGGGAGAGCAGGAGGCTGCATAGGGTCTCAACGTACTCCCGTCCCCGCAGCCTCCCTCGCAACTCGCCCCTCGCTCGGTAGGCAGACAACTCCAGCCGGACAG	43034202	43034423	GCGCGATCCGCAGGTTCTCTCGG	GAG-GATCCGCAGGAGCCCTCGG	| | |||||||||| | |||||	=X=I==========XX=X=====	18	4	0	1
chr5	+	43065574	43065596	CAAAACATACAAAGCATCCTACAAACAGAAAGAAATTGCAAACAGGGTCGAATGGTGAGATCCTACCATTATATTTGTCAGCACTAAACCCGTGCCTCTTGCGCCTATCCGAAGTTTCCTCGGATTAAGAAGAAACAGCCATGGTTAAACCGGTATTTGCGACACCAACAATTATCTGTAGCCGACGTACCCCAACTTCTACATGAGTGAAAAATCGCCAGCA	43065474	43065696	GCGCG-ATCCGCAGGTTCTCTCGG	GCGCCTATCCGAAGTTTC-CTCGG	|||| ||||| || ||| |||||	====XD=====X==X===I=====	19	3	1	1
chr5	+	54516387	54516405	GTGGCTGCGGATGCGGGTGCTGAAGGAGCCGCCCTCCTCCAGCTCACTGTGGCTCAGGTTCAACGCGCTCCGGCTGCAGTCTGTGCGCAGCCCCCGGAAGGCGCCATGCAGGTTCCCGGGCCTGGTGTCAGTATTCGCGGGCTCTGGCAGCAGTCGGGGCCGCTTGGGATCGCGGCTCTGAAGGGCTTCATCGCAGCGCTCGGAAATCTCCCTCAGGAT	54516287	54516505	GCGCGATCCGCAGGTTCTCTCGG	GCGCCAT--GCAGGTTC-C-CGG	|||| || |||||||| | |||	====X==II========I=I===	18	1	0	4
chr5	+	67218314	67218335	CCTGGGTATCTTTATAAAAATTAAGCTTGTTTCATGTCTTTGGTTTGGGCACTTCAGGTCTGGTTCACTCAAAGGCTAAAAAAATGTCCTTTATAGCAGTGGTGATTCACAGGTTCTCCCGGTTAGGATTCTGTGATGGAGGGTCTGGCCTGGGCCTTTCATTTACCTGTTTTCTCTGCTTATGTAGACCATCCAGCTGATGTGTCTACACAGTTCCAGAAA	67218214	67218435	GCGCGATCCGCAGGTTCTCTCGG	G-GTGATTCACAGGTTCTCCCGG	| | ||| | ||||||||| |||	=I=X===X=X=========X===	18	4	0	1
chr5	+	73912460	73912481	AACACTCGGGGGGCTCTAAGCAGGTGAAATGTAGTTTTATTCAACAGCTCTCTCACCGGCAGCTCTATTACACTGTCCGCCTTTATCTCGGCGGTCTGCTGCGGCTCCGCAGCTCCTCTCAGCAGCCGGCTCTGCGGCTTGGCTGCTCCCACACACAGCTGCACGGCCGGCTCTCCCTTGTCTTCAAGGTCAACAGCTTAACTCTTTCCCTCTGGCCACCAG	73912360	73912581	GCGCGATCCGCAGGTTCTCTCGG	GCG-GCTCCGCAGCTCCTCTCAG	||| | ||||||| | ||||| |	===I=X=======X=X=====X=	18	4	0	1
chr5	+	75379059	75379079	TGCCCCAGTCCCACACCGCAGCAGCGCCTCAGCACCGCGACTTGCCGGAGCACCGCGAGTGGCGCGCGGGTCCCGCCTCCCCCGCGCGCCGTGACTCCCTGCGCACCGCTGGTACTCTCGCCACGCCGCCGCCCGGCACTGCAGCACCAGGGGGAGGAGGCAGGCGGAGGAGAGGAGGAGGACCGCAGCGTGCAAGCCGGGAGCCACTTTCCCGCCCCTCC	75378959	75379179	GCGCGATCCGCAGGTTCTCTCGG	GCGC-A-CCGCTGGTACTCTCGC	|||| | |||| ||| ||||||	====I=I====X===X======X	18	3	0	2
chr5	+	79257915	79257936	GATAAAGCTCTGGGATGGCGCTACACTGCCTGTGACCTCTAGTTGACCTTGGGCCATCTCTCCTCCCTTCTCCAGCTACTTACAAGCCCTTGATGTCCCTGCTCATCCCAGGTCTCTCTCTGGCTGGAGGGGAAAGAACTCAACCTTCTGTACCCTGCCCTTTTGTGTGTTTCATTTTGTGTGTGGATGGTGGAGGTGGGAAGGTGCAGGCCGGCAGCGGCC	79257815	79258036	GCGCGATCCGCAGGT-TCTCTCGG	GCTC-ATCC-CAGGTCTCTCTCTG	|| | |||| ||||| |||||| |	==X=I====I=====D======X=	19	2	1	2
chr5	+	109059053	109059072	AATTAAAGCTGATATGCTTAGAAAACTATTAAATGACACTGAATCAACTGAGAAAAACAGGTTAGATTATTTTGGAAACCTGGGTTCAAAAGCATTTAGAGGCATCAGCAGGTTTCTAGGTTTTCCAAGTCTCACAGATCTCTGGAAGCCTCAGCTTCATCTGTGACTGTCTTCTTACCCTCTCTTGGAAACTTAGTCGATTACTAAGTTCTCTTCATTT	109058953	109059172	GCGCGATCCGCAGGTTCTCTCGG	G-GC-ATCAGCAGGTT-TCTAGG	| || ||| ||||||| ||| ||	=I==I===X=======I===X==	18	2	0	3
chr5	+	128797222	128797243	CGGGCGCCCCGGCCTCGTGGCAGCCGCCGCCTCCCCCGCAGCCGCCCCCGTCCCCGCCCCCGGCCCAGCATGCCGAGCCGGATGGCGACGAAGTGTTGCTGCGGATCCCGGCCTTCTCTCGGGACCTGTACCTGCTGCTCCGGAGAGACGGCCGCTTCCTGGCGCCGCGCTTCGCAGTGGAACAGCGGCCAAATCCCGGCCCCGGCCCCACGGGGGCAGCAT	128797122	128797343	GCGCGATCCGCAGG-TTCTCTCGG	GCG-GATCC-CGGCCTTCTCTCGG	||| ||||| | | |||||||||	===I=====I=X=XD=========	19	2	1	2
chr5	+	130500387	130500407	GGCCCTCGAGCACAATGCCTTGCTGAGCAGCGCCCAGGAACGCCGGGCCCTGGCAGGCCGGCTGTGCGCGGGAGATCGCGGAGATTGGGCCTGAGTCAGGGCGCGATCGGGTTTCTCTCTGTCAGGCAGAGCGCTGGCGAGATTTCGAGATTCCTGATACAGGCAAGGTCCGAGGCAGCCGGGGAACCGGCGGGCTTCCACGCGGGGGCCCCAGTGCGCCC	130500287	130500507	GCGCGATCCGCAGGTTCTCTCGG	GCGCGATCGG--GTTTCTCTCTG	|||||||| | | ||||||| |	========X=II=X=======X=	18	3	0	2
chr5	+	132551703	132551724	ATTTGTGATTGCATTTAGGGCCCATCCAGGTAATCCAGGATAATCTCATTTAAAAATCCTTAATTGAAACACATCTGCAAAGTCCCTTTTGCTATATAAGGCGACATCCACAGGTTCTGTGGATTAGGATGTAGACATCTTGGGGGCTATTATTTAGCCTACCACACATTGTAAATGGTATCACCCTTCTATAGTTGCTTAAGTTAAAAGACAACTTAAATC	132551603	132551824	GCGCGATCCGCAGGTTCTCTCGG	GCGACATCCACAGGTTCTGT-GG	||| |||| |||||||| | ||	===XX====X========X=I==	18	4	0	1
chr5	+	141081913	141081933	TTGAGGATTTTGTTACATTGATGTCAAAAGAAAATGGAAACCGTGTCTGCCGCTTGAGATGCCATCAGGGGGCGCCCTTGTGCAAGGCGCTCGGCGTGCTGCGCCTTCCGCAGGCTCCCGGGTGAGCGCATCCAAGGCCGCCCCCACTCCCCGCCCCCACCTTTGGGGGGCTTATCTCCTCCCCTCTCCGTCCCGTTCACACGCCCACCCTCACTCCGCCC	141081813	141082033	GCGCGATCCGCAGGTTCTCTCGG	GCGCCTTCCGCAGGCTC-C-CGG	|||| |||||||| || | |||	====XX========X==I=I===	18	3	0	2
chr5	+	146571583	146571602	AACAGAGAATTAAGTAACTTGTACCCAATTTACACAGTTAATGAATCAGTAATGTTGTCATTTCAATTCCAACAGATCAGCTGAAGATGTTACCCAAATTGGAATCCGCAGGTTCTTGGGATGTCCAGGGACATACTTTTGAGGTCTGCAAGTTCTCTAAACATTTTTAAAATTTTTAAATTCATTTCAATATACTAAAACACTATCAGCACTTGTTGAA	146571483	146571702	GCGCGATCCGCAGGTTCTCTCGG	G-GA-ATCCGCAGGTTCT-TGGG	| | ||||||||||||| | ||	=I=XI=============I=X==	18	2	0	3
chr5	+	149588471	149588490	ACCCCGACTCCGTCCATGGAAACTGGGGCTCTACAAGGGAAAGGTCAGAGGCAGAAGGAGGCAGGTCGGGGCTGGAAGAAACCGGGAAAGCCAGCTGCAAGCCCACCGCAGTTCTCCCGGTTCATGGCTCTTTTCCAAAAGCCCCCAGCTCCTTAAGATTCAGCATTTAGGGGAAGGCTCCCGGATTGGCATTCAGACACTCTGAGGAGGGGCCCGCCGC	149588371	149588590	GCGCGATCCGCAGGTTCTCTCGG	GCCC-A-CCGCA-GTTCTCCCGG	|| | | ||||| |||||| |||	==X=I=I=====I======X===	18	2	0	3
chr5	+	152784624	152784642	GAAAGAGCAGAGCTGCTGAGGCCTGCGGTGCCTCTAGGTTCGGTGCCATTCTTCAAAGGCTGCTGCCAGCACATTGTGTGAGGCCACCCTGGTGGCAGGGGCGGACGCAGCTTCTCTGGCTCTAGTCTCCGCTTCAAGGCCACTTCAGGATTTTAAGCTGCTTGGAGAATGACAGCTGTCACTGCATGTGCACTGGGGAATTGTAAGGGGGAGGATTTG	152784524	152784742	GCGCGATCCGCAGGTTCTCTCGG	GCG-GA--CGCAGCTTCTCT-GG	||| || ||||| |||||| ||	===I==II=====X======I==	18	1	0	4
chr5	+	160972990	160973010	CCAGAAGAACTCTTCCAAAGTAGGCAGGCACAGGGGGTTAACGCCACCTCTCAACCAACTGCCTGCACGTCTTGTCCTAAAAAATGTTAACGGTGGCCTTCCGCAAGCCGGGTTCTCTCGGCACACCATTAACTAAACTTAAGAGGTTTGTGTCTCAACAAAGCAAAGGCAGGGAAGCAAAGGATTCATAACAGTGAAGCTGAAAGACAGCAGTCACCAAA	160972890	160973110	GCGCGATCCGCAGGTTCTCTCGG	CCGCAAGCCG--GGTTCTCTCGG	||| | ||| |||||||||||	X===X=X===II===========	18	3	0	2
chr5	+	161788187	161788208	TCCTTCTTTTGATAAAAGCACACTGACCTTAATTTTTGGAACCACTTATTTCTCATTATCAATACTCTGGCTCTGATTATGAGTATGTGAGCCAGTGCTGGCCAATCAGCAGGTTCTCTCTTCTAGCCACAGTGTGATGAGAACATGGCTCAAGTCAGCCAGTACAGTGAAACTCAATCCTTGCATTTTTCTGGAACTATTAACTATTATTTTTTACTTCTA	161788087	161788308	GCGCGATCCGCAGGTTCTCTCGG	GC-CAATCAGCAGGTTCTCTCTT	|| | ||| ||||||||||||	==I=X===X============XX	18	4	0	1
chr5	+	171129897	171129918	GACGTCACTTGCCCTCCTTTCTTCAGGACTGCTGTGGAGACTGCCTTGGGCTTGGTTCAGGGGATAGACCAGTTCCAGGTGCAGCGGACACCATTCCCCAGGGCATCTGCAGGTTCTCTCGATGATCACTCTTTTGTCAGGGACCAGCGCATACCTCACAAGGTCCAGACGGGCCTCATGACCACCAGGTAAAGGCAGGAGACAGCCAGGGCTTTGGACACT	171129797	171130018	GCGCGATCCGCAGGTTCTCTCGG	GGGC-ATCTGCAGGTTCTCTCGA	| || ||| |||||||||||||	=X==I===X=============X	19	3	0	1
chr5	+	171322884	171322906	GTATCCAGCAGTCAGCCCACCATTAATGGTAACAACAACAATAATAACAGCAACAACTAAGACTCTAGACAGCAAAGGAGAATATGGCTGCTTCTTTTAGGAGCGAGCCTCAGGTTTTCTAGGAATTCCTTCTCAATTCAGAGGCCCTCTAAACCCTCTCTATGTGTGGCAAGAACACCCAGGCGAGATGAGCCTTTGCAGAAAGCTTACAATACTTATTTAT	171322784	171323006	GCGCGATCCGCAGGTTCTCTCGG	GAGCGAGCCTCAGGTTTTCTAGG	| |||| || |||||| ||| ||	=X====X==X======X===X==	18	5	0	0
chr5	+	171614438	171614456	TCCAAGCCCCACCTCTCAGTCCATGGGCCACCCCTCGCCCACCCCACTTCCCTGTCTCTGGCTCATCTTCAGATGTGTCCCTAGCTCCCAACCCGTCCAAGCGCAGCCGAGTTTCTCGGTCCACATCGCCTCGATATTCCCACAGCATCTGTGGTCTCTCTTAAAAAAAAAAGTGTGCCCGTATCGCCGTTTTACGGAACGTCCCTGGAAGGTCCCTCG	171614338	171614556	GCGCGATCCGCAGGTTCTCTCGG	GCGC-AGCCG-A-GTT-TCTCGG	|||| | ||| | ||| ||||||	====I=X===I=I===I======	18	1	0	4
chr5	+	175964166	175964185	TGTGCTCCCCTCCCCACCCCCGGGTCCGGGGGCAGCCCGGCTCCTTCCGGGGCCTCTCTCTTTGTTGTCCGCCCGACGGCGTCTGCCTCGCGAGGCCCACGCGCGATCAGTCTCTCTCGGCCCAGGCCCTCAGGGAGCGGGAGGCGGCGCAGGACGCAGCTGGGTCTGCGCGGCAGCCGGCGGCTGGCCCTTTAAGAACTGTCCGCGGCGGCAGCGGAAT	175964066	175964285	GCGCGATCCGCAGGTTCTCTCGG	GCGCGAT---CAGTCTCTCTCGG	||||||| ||| ||||||||	=======III===XX========	18	2	0	3
chr5	+	179226272	179226295	CGGCCTAGGGAGAGCGTGCAGTGCAGCCCACCTTCAGTTTCTGGATCTTGCCAGCCAGCGAGGAGTGAGTGCCCACGTGCTGGAAGAGGGACGGTTTGAAGCGGATCCGCAGGTTGGCTTTCTGCCGGTCACAGTGCTTCTGTGGAGGGTGGGCAACACCCCAGGGCTCGGCTTAGCCCTCCTTCCTCAACACGGCCTCTCCTGGGGACTACCAGGGCCCTCCC	179226172	179226395	GCGCGATCCGCAGGTT--CTCTCGG	GCG-GATCCGCAGGTTGGCTTTCTG	||| |||||||||||| || || |	===I============DD==X==X=	20	2	2	1
chr5	+	180258383	180258404	GCTCCGGCCCCGGCACGTCCCGCCCTCTCCTCCGCTTGCGGGAGCCGGGGCGCCTCGGAGGGAAACCTTCCGGACACAGGCCGGGAGAAGAGGGGCCGTGGCGCCATCGCGCAGCTTCCTGGTTTCGGCCATGTTTTTTTTTTTTTGAGACGGAGTTTCGCTCTTTTTGCCCAGGCTGGAGGGCAATGGCGCCGTCTCGGCTCCCTGCAGCCGCCGCCTCCC	180258283	180258504	GCGCGATC-CGCAGGTTCTCTCGG	GCGCCATCGCGCAGCTTC-CT-GG	|||| ||| ||||| ||| || ||	====X===D=====X===I==I==	19	2	1	2
chr6	+	3524920	3524940	CTCTCCTGACTCTCAGCTGTGAACCCCTGAGGGTGGGAATTGCATCAAGGCAGCCTGATCTTTGAGGAGTGAATGAGTGAATATCCTCTGACATGAAAGTGAGCATCCGCAGATTCTCTGAATATTTTCAGGATGGTCAGATAATCAGTGAGGCAATGGGTGTCCAGGAAAAGCTTTGATTCCATTGCACAGTTAGGTCCACAACCTCTTGTCTTTCATTA	3524820	3525040	GCGCGATCCGCAGGTTCTCTCGG	GAGC-ATCCGCAGATTCTCT-GA	| || |||||||| |||||| |	=X==I========X======I=X	18	3	0	2
chr6	+	6547067	6547087	AGAGTGCACCGTCCCTAGGGCTTTGGCGGTGGCCAGAGCCAGCAAGTGCGGCGGCCTGGAGCTGGGGTGGTGAGGGCGGATGGCAGGTTGGAGAAATGCAGCCGAGCCGCAGGTTTCTAGAGGCCTCTACAGCCCCTGCCATCTGGGCACTGCACAGACAGACGCTGCGTGAGACCTGGAGCTCGCCACCTCCATGCGGCGCTGCCAGCCACTCCGCTGCG	6546967	6547187	GCGCGATCCGCAGGTTCTCTCGG	GC-CGAGCCGCAGGTT-TCTAGA	|| ||| ||||||||| ||| |	==I===X=========I===X=X	18	3	0	2
chr6	+	6614718	6614737	TTTTTTTTATTTGAGTGTATGCTTGCATTCCCACCTTCAAATCATTGCTCTCCGCCCGAGCACAGAGCTCCCGCGAGCCTGCAGGCAGCCCAGGACTCCTGCGCATACCAGGCTCTCTGGTCTTGGCTCTCCCAGCCCCACGCCGCCCACTCACATCTGCCCAGCTCTGCTGTTCTTCCACGTTCTTCTCCACATTGGGAGTTTTTTGCAGGCGTGTCCT	6614618	6614837	GCGCGATCCGCAGGTTCTCTCGG	GCGC-ATAC-CAGGCTCTCT-GG	|||| || | |||| ||||| ||	====I==X=I====X=====I==	18	2	0	3
chr6	+	7201850	7201872	CACCCTCCCCACTGAAACATGAACAGGAAGCACTGAAGTCTTAGCCTGTGTATTCATGACACGGATCCTCATCTCACCTTTGGCATGTCTGTGTGCCTGTGGGCCATCCTCAGCTTCTCTTGGGGCTCTGGGATGCTTAGTGGAAAGGTTGTTGGCCTTCAGTGGAGACAGATTTTGTATTTCCTTAAACCGGAGATTCAGTTGCATAATGGGTTCATTGGTC	7201750	7201972	GCGCGATCCGCAGGTTCTCTCGG	GGGCCATCCTCAGCTTCTCTTGG	| || |||| ||| |||||| ||	=X==X====X===X======X==	18	5	0	0
chr6	+	24403560	24403579	GGCAGGTACTGCCCTTCCCCGGCAACAGCCTTGGGACGCTGGTCTTGCAGTGACCTTAGACTGCTGCCCCAGCCGTCCGGCGCGGCGCGCCTGTTGCTCCGCGCCCTCCGCAGGCCTCGGCCTCCCGCGTGTCCTGTGAGCTTGCACAGGCCCGCGGGCCGAGCTGCGTCCCACTCGCTCAGAATGCGACCTTGCTATGTGCGCTGTGCCCTGCCGGGGT	24403460	24403679	GCGCGATCCGCAGGTTCTCTCGG	GCGCCCTCCGCAGG--C-CTCGG	|||| |||||||| | |||||	====XX========II=I=====	18	2	0	3
chr6	+	28707216	28707235	AGATAAATTATTTTGGTAGACATAAATTTTATTATTATTATTATATTTATTTATTTTTTGAGACGGACTCTCGCTCTGTCGCCCAGGCTGGACTGCAGTGGCGCGATCGCGGCTCTCTGCAACTTCCGCCTACCGGGATCAAGCGATTGTCCTGCCTCAGCCTCCCGAGTAGCTGGGAGTACAGGCGCCCGCCACCACACCCGTTTAATTTTTGTATTTT	28707116	28707335	GCGCGATCCGCAGGTTCTCTCGG	GCGCGAT-CGC-GGCTCTCT-GC	||||||| ||| || ||||| |	=======I===I==X=====I=X	18	2	0	3
chr6	+	28850577	28850597	GATGCAGTGTGGTAAAATATATATAACATAAAATGTCACTTTAACTTTTTTTTTTTTTTTGAGACAGAGTTTTGCTTTGTCGCCAGGCTGGAGTGCAGTGGCGCGATCTGGGCTATCTCGGCTCATTGCAACCTCTGCCTCCCGGGTTCAAGCGATTCTCCTGCCTCAGTCTCCCGAGTAGCTGCGAGTACAGGCGCATGCCACCACGCCCAGCTAATTTT	28850477	28850697	GCGCGATCCGCAGGTTCTCTCGG	GCGCGATCTG--GGCTATCTCGG	|||||||| | || | ||||||	========X=II==X=X======	18	3	0	2
chr6	+	30182170	30182188	GTGTCCCAGGCGCCGCCGCGTCAAGATCCCCGTCTTTCCCGGCCAGCCAGGCGGCAGCGGCATTCAGCTCGTGCACTGGGCTGGCAGCAGGCTGAGAAGAGGCGGCGCAGGTTCTCCGGGTCAGCCAGTGCCCTGCTCCTAAGGGTAGAGATCTAGCTGGGGACACTGGTCGTCCGCCTAGGCAGTGGTGAGAGGGTGGGCTACAGTTGTTTGGGTATT	30182070	30182288	GCGCGATCCGCAGGTTCTCTCGG	G-GCGG--CGCAGGTTCTC-CGG	| ||| ||||||||||| |||	=I===XII===========I===	18	1	0	4
chr6	+	30434672	30434690	AAACCTAGTCCTACTGGAGAACAACCAGGAAGCGATGTGAGAAAAAAACCTTGAAACCGAAGGAACGAGGACGATCTGTCGCCCAGGCTGGCGTGCAGTGGCGCGATCTCGGCTCTCGGCTCACTGCGGCCTCCGCCTCCCGGGTTCAAGAGATTCTCGTGCCTCAGACTCCTGAGTGGCTAGAACCACAGGCATGCGCCACCTCGCCTGGCTACATTT	30434572	30434790	GCGCGATCCGCAGGTTCTCTCGG	GCGCGATCT-C-GG--CTCTCGG	|||||||| | || |||||||	========XI=I==II=======	18	1	0	4
chr6	+	31239403	31239425	CTCTGGGCGACCCGGGCCGTCCGTGGGGGATGGGGAGGGGTCGTGACCTGCGCCCCGGGCCGGGGTCACTCACCGTCCTCGCTCTGGTTGTAGTAGCCGCGCAGGTTCCGCAGGCTCACTCGGTCAGCCTGTGCCTGGCGCTTGTACTTCTGTGTCTCCCGGTCCCAATACTCCGGCCCCTCCTGCTCCACCCACGGCGCCCGCGGCTCCCCTCTCGGACTCG	31239303	31239525	GCGCGATCCGCAGGTTCTCTCGG	GCAGGTTCCGCAGGCTCACTCGG	|| | |||||||| || |||||	==XX=X========X==X=====	18	5	0	0
chr6	+	31324492	31324514	AGACTCGGGGCGACCCGGGCCGTACGTGGGGGATGGGGAGTCGTGACCTGCGCCCCGGGCCGGGGTCACTCACCGGCCTCGCTCTGGTTGTAGTAGCCGCGCAGGTTCCGCAGGCTCTCTCGGTCAGTCTGTGCCTGGGCCTTGTAGATCTGTGTGTTCCGGTCCCAATACTCCGGCCCCTCCTGCTCTATCCACGGCGCCCGCGGCTCCTCTCTCGGACTCG	31324392	31324614	GCGCGATCCGCAGGTTCTCTCGG	GCAGGTTCCGCAGGCTCTCTCGG	|| | |||||||| ||||||||	==XX=X========X========	19	4	0	0
chr6	+	31588996	31589017	CCCTGCGCCTGGGTCCGTAACTCCCTACCCTCCGCTGCGCTCCTGGCTTTTCACCCCCATTTGTGGGCCCCCTCCCCGGCTGCCGCCCCGTGGTGGTGGGCCGCGCCCGACGGTTCTCTCGGAAGGGCGCTTTTCCTCCATATTGGACCCCCTCCTATCATCCAGCGCTGTGTTCCCCCCTCTGGACGCCCCTCTTCGTGTCGAGCCACTCCCACTCTAGAA	31588896	31589117	GCGCGATCCGCAGGTTCTCTCGG	CCGCGC-CCGACGGTTCTCTCGG	|||| ||| |||||||||||	X====XI===XX===========	18	4	0	1
chr6	+	31870185	31870204	GGAGGCCCGCTCACTCGGGCCCGCCCCCCAATCCCGGCTGCCCATGGCGCTACTCGCTCCGCGTCCCCGCGCCCCGCCCGCGCCGCATCCCGCAGCGCGCGCGCGCACCCGTTCTCTCGGCTGCGGGCGCTGCCACCTGCTCCCAGGGGTGGTGCGTCTCCGGTCCAGCTGTGCCGAGCGCTGCCCTGGGTGCATCCGTGGCACCTCTCAGGGCCCCATC	31870085	31870304	GCGCGATCCGCAGGTTCTCTCGG	GCGCGCACC-C--GTTCTCTCGG	||||| || | ||||||||||	=====XX==I=II==========	18	2	0	3
chr6	+	32800426	32800445	CTAGAACCAGCTGTAGTTTCCTCTTCCCTTGCCCTCCCCCTTTCCTGGGCTCCTTTCACAACCACTCTGGTATCTTACCCTCCTTACGAGCAGGTACAAGGCGCGTTCCAGGTCTCTCCGCCAATACAGCTGCCGACATTGTTCAAGGGCCTCTTTATAGCGACAGACTTCATGCTCCTCGGCCCCAAAACTGCGAACGGTCTGCAGCCCTCCAACGGCT	32800326	32800545	GCGCGATCCGCAGGTTCTCTCGG	GCGCGTT-C-CAGG-TCTCTCCG	||||| | | |||| |||||| |	=====X=I=I====I======X=	18	2	0	3
chr6	+	43276637	43276657	GCTCCAGGCAGCGCACGCGGCACACAGTAGGTACGCCGCTGCGGCTCAGTTCCGCCCCCTCCGCAGGCTCCACCCACGGCTCAGCTTTGAGCCTCCCTGGGCGGAATCCGCGGTTCCTCGGCGCTCATTGGTTATCAGAAATTTAGAACCACTCCACTTGGGAGACAAAGGGCTATTTCGCTGTTACTTCAAAGAGCATTAAAGCCTCGGTCAGACCCACG	43276537	43276757	GCGCGATCCGCAGGTTCTCTCGG	GCGGAATCCGC-GGTTC-CTCGG	||| |||||| ||||| |||||	===XX======I=====I=====	19	2	0	2
chr6	+	62006648	62006668	AGTTGCAGTTCTTATGGACTAAACTGCCTTTTAAGTTTACTTAAAGACAGAGCACTTTGGATTAGGTGGGAAGTTTGAGAGCACTCAAGTTCAGGCCACTGGGATCAGCAGTTTCCCTCGGGCTAGGGCTTATTTAAATGCTCCCTCTGTGGGCAGGCAGCAGTTGAGTTTGCTCTGGGTTTCCTTTCTACTCTAACAGGACAGCATTGAGTTCAATGCCT	62006548	62006768	GCGCGATCCGCAGGTTCTCTCGG	G-G-GATCAGCAGTTTCCCTCGG	| | |||| |||| ||| |||||	=I=I====X====X===X=====	18	3	0	2
chr6	+	73126769	73126789	CTCTATGGCCTGGAGAAGCTATCCTCAAGTCATTTGACAGCCCAGGAGGCATATGTTGTAGTTACTTCACAACCACCAGTTGCTGGAGACCACAGTTAGAGCCAATCAGCAGGTTCTCTGAAGGGTGGGAGCCTCCTGATTGCCAATTTGTAGTATTTGCTGCCAAGGCTCTCTGTCCTCTTCAGATCAGCTTTCCCGGACCTTATTGTTTAACAGGCATT	73126669	73126889	GCGCGATCCGCAGGTTCTCTCGG	GC-CAATCAGCAGGTTCTCT-GA	|| | ||| ||||||||||| |	==I=X===X===========I=X	18	3	0	2
chr6	+	86137606	86137625	TCGCTTTCAGTGCCTTCAGCGGAGGCATTTCCACCAATGAGCAAGTCATCAATGTTACCCTCTGTCCTACTTACCAATTTCCCCTCCACCTCCAGGCACAGCCCATCCGCAGTCTCCCGGATTTTGTAAATGTGGGAGAACATCTCATCATGGCTGATGAGGTCCCAGTAGATAAATCATGATGGTGGCTGAAGGCAGACGATGGCGGCATTAGCATAGC	86137506	86137725	GCGCGATCCGCAGGTTCTCTCGG	GCCC-ATCCGCA-G-TCTCCCGG	|| | ||||||| | |||| |||	==X=I=======I=I====X===	18	2	0	3
chr6	+	91006793	91006813	CCCGGCCGCTGGGGCGCGGTACGCCCGGCGACTAGCGTAAGCCGCTCCGCGAATGGCGCTCCGGGGGCTGGGGCGGGGGGCGGGGGACGGGGGCGGGCGCGCGCGCTCCGCTGGCTCGCGGGAGGGGGCGCGCCTCATGCCGCCGCAGCAGCAGATCTCCCCGCTTTGTGCGGCCGCGCGGCCCGGAGAGCCCCCTCCTCCCGGCCCGGCTGACCGCCCCG	91006693	91006913	GCGCGATCCGCAGGTTCTCTCGG	GCGCGCTCCGCTGG--CTCGCGG	||||| ||||| || ||| |||	=====X=====X==II===X===	18	3	0	2
chr6	+	95071678	95071699	CCACCTGACCAACTCAGAAGGGGTGGGGCTTCCGCTCGTTCCAGGCTTCTGCCTGCTCCGTGGAGTGTGCAGCACCAGCCACATCTCCCCCCAGCCTGGGGCGGGGCCCCAGGTTCTCTCTGGGACCTGGCCTGCATCTGGGGCAGGGGCAACTTTGCTGCCAGCTCCCCTGTGGCCCTGGTGCTCAGGCAGGCCCAGAGCTTCCTCTTACACAGCCAGCGG	95071578	95071799	GCGCGATCCGCAGGTTCTCTCGG	GCGGGGCCC-CAGGTTCTCTCTG	||| | || ||||||||||| |	===X=XX==I===========X=	18	4	0	1
chr6	+	99280948	99280968	AGAGGCCCCAAAATGCTCCCTCTGAGCGTTGATTTGGCTGCCCTCTCAAGCCTACGACCGCCGGCAAAACCAGCGATAGAGCGAGGGGTGAGAGGTGGGGACGCGATCCAGGTTCCCTGGGGTCTGTCATTCCCTTCCCGGCAGTAACTGTTGATTCGCTTTACAGCGCCCATGTACACACCCGGCCCTGCGTGGCGGTCACGCCGCTCCAGCCTGGGTCC	99280848	99281068	GCGCGATCCGCAGGTTCTCTCGG	ACGCGAT-C-CAGGTTCCCTGGG	|||||| | ||||||| || ||	X======I=I=======X==X==	18	3	0	2
chr6	+	99796505	99796523	CTGAAGATGGTGCTTGGCGTTCAATACCAGATAAGCAGAGAACCAGGTTAAGGCTGCATCAAAGCTGCCCACCACTACACTTGGTCATGCATCTTTAACAGGGACCCGCAGGTTTCTGGAGCTTTTGCAATTTTTCAGTCTTTTGATGTTGACATTTAGGGAAGAACTAACCTTTAGGTAAAAGATAAGGTTAGCAGTTAATATTCCAGCATTATTACT	99796405	99796623	GCGCGATCCGCAGGTTCTCTCGG	G-G-GACCCGCAGGTT-TCT-GG	| | || ||||||||| ||| ||	=I=I==X=========I===I==	18	1	0	4
chr6	+	101569423	101569445	CATGAAACGAAGTTATTATAAATTTCTGTTTAATGGGGAATTTATTGATTACATATTCATGTTATTATCAAAATGGAGAGGTTGGACTTCTACCTAACCTGAGGATCCACAGGGTTCTCTTGGAAATCTGAGCCAAGTCTCAAAGGATTGTAAGGGGAGCTTTCTTCAACAAAGATGATTATTATGGCTCCATGCCATTTTATCATATCAATTCTGTGTAAAT	101569323	101569545	GCGCGATCCGCA-GGTTCTCTCGG	GAG-GATCCACAGGGTTCTCTTGG	| | ||||| || |||||||| ||	=X=I=====X==D========X==	19	3	1	1
chr6	+	101848233	101848254	ATCAGGGTTTCTTTGGAGCTTGAAGGAAAATCTAAACGTGGGATTCCAGTGGAAACCCTGGTCAGAGGGTCAGAGTGATTGCTTGGAGAAAATGAAGCGTGGGCGATGCTCAGGTTCTCTGGATGGCCAAAGGAGTTTTAGTAGGAGCAGAACTAGTCAGGGAAAGTTCCCTAAAGCAGATAAGAGGAAGAAAGGAGAAAGCCAACAGGATAAATGCTCCCA	101848133	101848354	GCGCGATCCGCAGGTTCTCTCGG	GGGCGATGCTCAGGTTCTCT-GG	| ||||| | |||||||||| ||	=X=====X=X==========I==	19	3	0	1
chr6	+	120246836	120246857	ATTCAGAGATTGAAGTAAAGGCAGGTGTAAGAAATTATAAAAGTATTATTTGGAAACTGATAAATATCCATGCAATCTTCACAATTTATGTTCCTCTGCCGCGGCTCCAGCCGGTCTCTCGGATCAGGGTCCCCGACTTCCTGCAACAATGCTGAATACACCCACATTTCATTTTCAAGCCTGAATTTATTTCCTGACCCCAGTCTCATGTATTCAACTCCT	120246736	120246957	GCGCGATCC-GCAGGTTCTCTCGG	GCG-GCTCCAGCCGG-TCTCTCGG	||| | ||| || || ||||||||	===I=X===D==X==I========	19	2	1	2
chr6	+	134499791	134499810	ATAGTCCTCCTACTGGGAGGAATCCGGCCCCTTTCCTCATACTCCCTGGTGGCGAAGTGGTCCGAGTAGCCTCCCGAACTGTTTGTAAATGCAACCTAGAGGGCGATCGAGTTCTCTGGGAGAACTTGCTCCATATACGCGTATACGCGGCTTCCCCCACTTGTCTCCTGAGGTTCTATTGGTCCAGGGAATTTCTCTACAACACCTTGTGCAGTCATAG	134499691	134499910	GCGCGATCCGCAGGTTCTCTCGG	GGGCGAT-CG-A-GTTCTCTGGG	| ||||| || | ||||||| ||	=X=====I==I=I=======X==	18	2	0	3
chr6	+	137366107	137366127	CCTCCGCCACAGCCGCGTCCCCCAGGCTTCCCCAGAAACCAAGGGCGAGCGACTCGCGGAGCCCCCACGCGCGCTCCCCCGGCTACCCAGCTGGATGGCAGCGCGAGGGCAGTTCTCGCGGATTTATAGTCCCCAGCCACTCGGCTGTCAGTCCTGAGAGTCTGAGAGTTTCCACCTCTCGGGGTTCATGCCCAGACCAACCAGGTCACTAGGCAGGTAAA	137366007	137366227	GCGCGATCCGCAGGTTCTCTCGG	GCGCGAGG-GCA-GTTCTCGCGG	|||||| ||| |||||| |||	======XXI===I======X===	18	3	0	2
chr6	+	146948751	146948774	TTCTCTGAGTGAGGCAAGATACTTCTGCCTCTCTAGGTGAAGCAAGATACTTTTCCCAGTATCCTATGGGGCTGGGCACAGTAATACTAGTTCTGGTTCAGCGTGAGTCCTCAGATTCTCTCAGGTACTTTTTTTCCCCGGCTTTGGGTAGCTTCCTCATGCACATGTGCTAACAAATACTTTGCTAAATATTCGTAGGTGACTCTATTAAGATCTCAGGAGTT	146948651	146948874	GCGCGA-TCCGCAGGTTCTCTCGG	GCGTGAGTCCTCAGATTCTCTCAG	||| || ||| ||| ||||||| |	===X==D===X===X=======X=	19	4	1	0
chr6	+	150551732	150551751	TGCTGTTTCTCTCCCGTCCCCCCACCCTCTGCGTAGGGAATGGATGGGTCTTTTTTTGTTGTTGTTGTTGTTTGTTTGTCTGTTTTTGGAAAAGCTGGGTGAGCATCCGCAGTTCTTCTGGGCACCCTTTATTAGAGCTTGCGTAATGTATACAATCACTGCCATTGGTGAGACTGTTTCCTGAGCAGGGATTTTAAGCATTTCTTCTTTTGTCAGGAAA	150551632	150551851	GCGCGATCCGCAGGTTCTCTCGG	GAGC-ATCCGCA-GTTCT-TCTG	| || ||||||| ||||| || |	=X==I=======I=====I==X=	18	2	0	3
chr6	+	158683272	158683290	ACCTCCATGCATATGGGAGAAGCACCAGTGCCTTCATTCCCTGACATCGTGTCCCTGAAGGCACCTGCTGTCACAAACACCACACCATCATTCCCACTCAGCCTCCGCAGGTTTCTCTGCAAGCTCCTTTGTAGGTTGGCGCAGCTTTGACAACATCCCTTTTGGTTCTCAGAGCTCTTCTGGAGACTTTAGTTGTGGGCTGCCTGCTCCTTAGGTTCA	158683172	158683390	GCGCGATCCGCAGGTTCTCTCGG	GC-C--TCCGCAGGTT-TCTCTG	|| | |||||||||| |||| |	==I=II==========I====X=	18	1	0	4
chr6	+	158936970	158936992	TTGCCTTCCACAGGAGTGGGTGTCAATGGATTGTTCACACTCACGGATAACCCTGCCCAGTTAGATCCTACACCAAGAGATCACACGACCTCTCTGGGGAGCGCATCTGCACGTTCTCAGCGGGAACTTGGCCTCCTCACCTGGCTGACCCCGTGCATAGTCACCGAGTGTCACTGTAGGTCCCCTGCAATGGGAGCAAACACCGCAGCTGGCTTTTCGCTGT	158936870	158937092	GCGCGATCCGCAGGTTCTCT-CGG	GCGC-ATCTGCACGTTCTCAGCGG	|||| ||| ||| |||||| |||	====I===X===X======XD===	19	3	1	1
chr6	+	161519588	161519610	CCTCACCACCCCTTACATGCGCTTACACAGCAACCATAGTGTTAGGGTGTGTGCCGGCTGTGGTTGGGCTTCTTTGCTGTGGCGTGTGAGTGATGCTCTAGGGCCTTCCGCAGGTTGTCACGGCCCAGAGGCTCTGGCACTGACCAACACGAATGGATAACTGTCTGATGTCAGTATTTCTTTGGAGCTGATATTAGCCAAAATGACTAAAGACTTTGCGAAG	161519488	161519710	GCGCGATCCGCAGGTTCTCTCGG	GGGCCTTCCGCAGGTTGTCACGG	| || |||||||||| || |||	=X==XX==========X==X===	18	5	0	0
chr6	+	163518128	163518149	TTCACTGCTCAGCTCTCCCTTCCCCCGAAGACAGTTTAGTTCCTTCCTTGGCCCTCTCACATCATTGCAAAGAAGGGCTGAGTAGTGACCTACGCATAGGGCTGCATCAGCAGGTTCACTGGCCTGCCCCAGTGAACTAGTGAAATCCCAACCTCTTTCCACTGTGTTCTGTTTTCGATTGGCCCTTATATTTGTGGTTTCTCTGTATAAATCTTTCCAAGT	163518028	163518249	GC-GCGATCCGCAGGTTCTCTCGG	GCTGC-ATCAGCAGGTTCACT-GG	|| || ||| |||||||| || ||	==D==I===X========X==I==	19	2	1	2
chr6	+	165462981	165463000	AGGTCAAGGGAAGGAGTCTTTGTGATTTTCTAGGAACAGAGGGTACCCAAACCCCCAACACAGTGAGTGTCACTCTCCGCCCTTGGTCTGGAGAGCACATGGCATTCGCAGGTCTCTCTGCTCTTGGTCTGAAGAGCACATGGCATGTCAAGGTCACTCTGCCCTTGTTCCGGAGCGCACATGGCATTTCAAGGTCAACAGCGCCACCTAGTGGACTAGC	165462881	165463100	GCGCGATCCGCAGGTTCTCTCGG	G-GC-ATTCGCAGG-TCTCTCTG	| || || |||||| |||||| |	=I==I==X======I======X=	18	2	0	3
chr6_apd_hap1	+	10617	10636	AGATAAATTATTTTGGTAGACATAAATTTTATTATTATTATTATATTTATTTATTTTTTGAGACGGACTCTCGCTCTGTCGCCCAGGCTGGACTGCAGTGGCGCGATCGCGGCTCTCTGCAACTTCCGCCTACCGGGATCAAGCGATTGTCCTGCCTCAGCCTCCCGAGTAGCTGGGAGTACAGGCGCCCGCCACCACACCCGTTTAATTTTTGTATTTT	10517	10736	GCGCGATCCGCAGGTTCTCTCGG	GCGCGAT-CGC-GGCTCTCT-GC	||||||| ||| || ||||| |	=======I===I==X=====I=X	18	2	0	3
chr6_apd_hap1	+	153978	153998	GATGCAGTGTGGTAAAATATATATAACATAAAATGTCACTTTAACTTTTTTTTTTTTTTTGAGACAGAGTTTTGCTTTGTCGCCAGGCTGGAGTGCAGTGGCGCGATCTGGGCTATCTCGGCTCATTGCAACCTCTGCCTCCCGGGTTCAAGCGATTCTCCTGCCTCAGTCTCCCGAGTAGCTGCGAGTACAGGCGCATGCCACCACGCCCAGCTAATTTT	153878	154098	GCGCGATCCGCAGGTTCTCTCGG	GCGCGATCTG--GGCTATCTCGG	|||||||| | || | ||||||	========X=II==X=X======	18	3	0	2
chr6_apd_hap1	+	1422364	1422382	GTGTCCCAGGCGCCGCCGCGTCAAGATCCCCGTCTTTCCCGGCCAGCCAGGCGGCAGCGGCATTCAGCTCGTGCACTGGGCTGGCAGCAGGCTGAGAAGAGGCGGCGCAGGTTCTCCGGGTCAGCCAGTGCCCTGCTCCTAAGGGTAGAGATCTAGCTGGGGACACTGGTCGTCCGCCTAGGCAGTGGTGAGAGGGTGGGCTACAGTTGTTTGGGTATT	1422264	1422482	GCGCGATCCGCAGGTTCTCTCGG	G-GCGG--CGCAGGTTCTC-CGG	| ||| ||||||||||| |||	=I===XII===========I===	18	1	0	4
chr6_apd_hap1	+	4087431	4087450	CTAGAACCAGCTGTAGTTTCCTCTTCCCTTGCCCTCCCCCTTTCCTGGGCTCCTTTCACAACCACTCTGGTATCTTACCCTCCTTACGAGCAGGTACAAGGCGCGTTCCAGGTCTCTCCGCCAATACAGCTGCCGACATTGTTCAAGGGCCTCTTTATAGCGACAGACTTCATGCTCCTCGGCCCCAAAACTGCGAACGGTCTGCAGCCCTCCAACGGCT	4087331	4087550	GCGCGATCCGCAGGTTCTCTCGG	GCGCGTT-C-CAGG-TCTCTCCG	||||| | | |||| |||||| |	=====X=I=I====I======X=	18	2	0	3
chr6_cox_hap2	+	230233	230252	AATGTAGATAAATTATTTTGGTAGACATAAATTTTATTATTATTATTTATTTATTTTTTGAGACGGACTCTCGCTCTGTCGCCCAGGCTGGACTGCAGTGGCGCGATCGCGGCTCTCTGCAACTTCCGCCTACCGGGATCAAGCGATTGTCCTGCCTCAGCCTCCCGAGTAGCTGGGAGTACAGGCGCCCGCCACCACACCCGTTTAATTTTTGTATTTT	230133	230352	GCGCGATCCGCAGGTTCTCTCGG	GCGCGAT-CGC-GGCTCTCT-GC	||||||| ||| || ||||| |	=======I===I==X=====I=X	18	2	0	3
chr6_cox_hap2	+	373603	373623	GATGCAGTGTGGTAAAATATATATAACATAAAATGTCACTTTAACTTTTTTTTTTTTTTTGAGACAGAGTTTTGCTTTGTCGCCAGGCTGGAGTGCAGTGGCGCGATCTGGGCTATCTCGGCTCATTGCAACCTCTGCCTCCCGGGTTCAAGCGATTCTCCTGCCTCAGTCTCCCGAGTAGCTGCGAGTACAGGCGCATGCCACCACGCCCAGCTAATTTT	373503	373723	GCGCGATCCGCAGGTTCTCTCGG	GCGCGATCTG--GGCTATCTCGG	|||||||| | || | ||||||	========X=II==X=X======	18	3	0	2
chr6_cox_hap2	+	1694271	1694289	GTGTCCCAGGCGCCGCCGCGTCAAGATCCCCGTCTTTCCCGGCCAGCCAGGCGGCAGCGGCATTCAGCTCGTGCACTGGGCTGGCAGCAGGCTGAGAAGAGGCGGCGCAGGTTCTCCGGGTCAGCCAGTGCCCTGCTCCTAAGGGTAGAGATCTAGCTGGGGACACTGGTCGTCCGCCTAGGCAGTGGTGAGAGGGTGGGCTACAGTTGTTTGGGTATT	1694171	1694389	GCGCGATCCGCAGGTTCTCTCGG	G-GCGG--CGCAGGTTCTC-CGG	| ||| ||||||||||| |||	=I===XII===========I===	18	1	0	4
chr6_cox_hap2	+	1946801	1946819	AAACCTAGTCCTACTGGAGAACAACCAGGAAGCGATGTGAGAAAAAAACCTTGAAACCGAAGGAACGAGGACGATCTGTCGCCCAGGCTGGCGTGCAGTGGCGCGATCTCGGCTCTCGGCTCACTGCGGCCTCCGCCTCCCGGGTTCAAGAGATTCTCGTGCCTCAGACTCCTGAGTGGCTAGAACCACAGGCATGCGCCACCTCGCCTGGCTACATTT	1946701	1946919	GCGCGATCCGCAGGTTCTCTCGG	GCGCGATCT-C-GG--CTCTCGG	|||||||| | || |||||||	========XI=I==II=======	18	1	0	4
chr6_cox_hap2	+	2752658	2752680	CTCGGGGCGACCCGGGCCGTCCGTGGGGGATGGGGAGGGGTCGTGACCTGCGCCCCGGGCCGGGGTCACTCACCGTCCTCGCTCTGGTTGTAGTAGCCGCGCAGGTTCCGCAGGCTCACTCGGTCAGCCTGTGCCTGGCGCTTGTAGTTCTGTGTCTCCCGGTCCCAATACTCCGGCCCCTCCTGCTCCACCCACGGCGCCCGCGGCTCCCCTCTCGGACTCG	2752558	2752780	GCGCGATCCGCAGGTTCTCTCGG	GCAGGTTCCGCAGGCTCACTCGG	|| | |||||||| || |||||	==XX=X========X==X=====	18	5	0	0
chr6_cox_hap2	+	2837180	2837202	AGACTCGGGGCGACCCGGGCCGTCCGTGGGGGATGGGGAGTCGTGACCTGCGCCCCGGGCCGGGGTCACTCACCGGCCTCGCTCTGGTTGTAGTAGCCGCGCAGGTTCCGCAGGCTCTCTCGGTCAGTCTGTGTGTTGGTCTTGAAGATCTGTGTGTTCCGGTCCCAATACTCCGGCCCCTCCTGCTCTATCCACGGCGCCCGCGGCTCCTCTCTCGGACTCG	2837080	2837302	GCGCGATCCGCAGGTTCTCTCGG	GCAGGTTCCGCAGGCTCTCTCGG	|| | |||||||| ||||||||	==XX=X========X========	19	4	0	0
chr6_cox_hap2	+	2859313	2859335	GCAGAGTGGAGGGGCAGGTGCCCCCTCCTCAGTATGTCTCCCCCAGGTGCTGTGAGGACAGGTGGAGGCTCTCTCCAGGCTCTCACCCGGCCACACACCAGCGCGTCTCCAGGTTCCTCTCAGCCCCGGTTACCCCCAGCCCTGCAGTTAATCCCTGAGCTGGGAAGGAGCCCTTGAATCCACCCTGTCCTGTGTCACAGTGTCGTCCACTCGGGCTCACATT	2859213	2859435	GCGCGATCCGCAGGTT-CTCTCGG	GCGCG-TCTCCAGGTTCCTCTCAG	||||| || |||||| ||||| |	=====I==XX======D=====X=	19	3	1	1
chr6_cox_hap2	+	3098610	3098631	GACCCCTGCGCCTGGGTCCGTAACTCCCTACCCTCCGCTGCGCTCCTGGCTTTTCACCCCCATTTGTGGGCCCCCTCCCCGGCTGCCGCCCCGTGGTGGGCCGCGCCCGACGGTTCTCTCGGAAGGGCGCTTTTCCTCCATATTGGACCCCCTCCTATCATCCAGCGCTGTGTTCCCCCCTCTGGACGCCCCTCTTCGTGTCGAGCCACTCCCACTCTAGAA	3098510	3098731	GCGCGATCCGCAGGTTCTCTCGG	CCGCGC-CCGACGGTTCTCTCGG	|||| ||| |||||||||||	X====XI===XX===========	18	4	0	1
chr6_cox_hap2	+	3379939	3379958	GGAGGCCCGCTCACTCGGGCCCGCCCCCCAATCCCGGCTGCCCATGGCGCTACTCGCTCCGCGTCCCCGCGCCCCGCCCGCGCCGCATCCCGCAGCGCGCGCGCGCACCCGTTCTCTCGGCTGCGGGCGCTGCCACCTGCTCCCAGGGGTGGTGCGTCTCCGGTCCAGCTGTGCCGAGCGCTGCCCTGGGTGCATCCGTGGCACCTCTCAGGGCCCCATC	3379839	3380058	GCGCGATCCGCAGGTTCTCTCGG	GCGCGCACC-C--GTTCTCTCGG	||||| || | ||||||||||	=====XX==I=II==========	18	2	0	3
chr6_cox_hap2	+	4244955	4244974	CTAGAACCAGCTGTAGTTTCCTCTTCCCTTGCCCTCCCCCTTTCCTGGGCTCCTTTCACAACCACTCTGGTATCTTACCCTCCTTACGAGCAGGTACAAGGCGCGTTCCAGGTCTCTCCGCCAATACAGCTGCCGACATTGTTCAAGGGCCTCTTTATAGCGACAGACTTCATGCTCCTCGGCCCCAAAACTGCGAACGGTCTGCAGCCCTCCAACGGCT	4244855	4245074	GCGCGATCCGCAGGTTCTCTCGG	GCGCGTT-C-CAGG-TCTCTCCG	||||| | | |||| |||||| |	=====X=I=I====I======X=	18	2	0	3
chr6_dbb_hap3	+	10617	10636	AGATAAATTATTTTGGTAGACATAAATTTTATTATTATTATTATATTTATTTATTTTTTGAGACGGACTCTCGCTCTGTCGCCCAGGCTGGACTGCAGTGGCGCGATCGCGGCTCTCTGCAACTTCCGCCTACCGGGATCAAGCGATTGTCCTGCCTCAGCCTCCCGAGTAGCTGGGAGTACAGGCGCCCGCCACCACACCCGTTTAATTTTTGTATTTT	10517	10736	GCGCGATCCGCAGGTTCTCTCGG	GCGCGAT-CGC-GGCTCTCT-GC	||||||| ||| || ||||| |	=======I===I==X=====I=X	18	2	0	3
chr6_dbb_hap3	+	1475854	1475872	GTGTCCCAGGCGCCGCCGCGTCAAGATCCCCGTCTTTCCCGGCCAGCCAGGCGGCAGCGGCATTCAGCTCGTGCACTGGGCTGGCAGCAGGCTGAGAAGAGGCGGCGCAGGTTCTCCGGGTCAGCCAGTGCCCTGCTCCTAAGGGTAGAGATCTAGCTGGGGACACTGGTCGTCCGCCTAGGCAGTGGTGAGAGGGTGGGCTACAGTTGTTTGGGTATT	1475754	1475972	GCGCGATCCGCAGGTTCTCTCGG	G-GCGG--CGCAGGTTCTC-CGG	| ||| ||||||||||| |||	=I===XII===========I===	18	1	0	4
chr6_dbb_hap3	+	1728350	1728368	AAACCTAGTCCTACTGGAGAACAACCAGGAAGCGATGTGAGAAAAAAACCTTGAAACCGAAGGAACGAGGACGATCTGTCGCCCAGGCTGGCGTGCAGTGGCGCGATCTCGGCTCTCGGCTCACTGCGGCCTCCGCCTCCCGGGTTCAAGAGATTCTCGTGCCTCAGACTCCTGAGTGGCTAGAACCACAGGCATGCGCCACCTCGCCTGGCTACATTT	1728250	1728468	GCGCGATCCGCAGGTTCTCTCGG	GCGCGATCT-C-GG--CTCTCGG	|||||||| | || |||||||	========XI=I==II=======	18	1	0	4
chr6_dbb_hap3	+	2534999	2535023	GACTCGGGGCGACCCGGGCCGTCCGTGGGGGATGGGGAGGGGTCGTGACCTGCGCCCCGGGCCGGGGTCACTCACCGTCCTCGCTCTGGTTGTAGTAGCCGCGCAGTTTCCGCAGGTTCACTCGGTCAGCCTGTGCCTGGCGCTTGTACTTCTGTGTCTCCCGGTCCCAATACTCCGGCCCCTCCTGCTCCACCCACGGCGCCCGGGGCTCCCCTCTCGGACTCG	2534899	2535123	GCGC-GA-TCCGCAGGTTCTCTCGG	GCGCAGTTTCCGCAGGTTCACTCGG	|||| | ||||||||||| |||||	====D=XD===========X=====	21	2	2	0
chr6_dbb_hap3	+	2874571	2874592	GACCCCTGCGCCTGGGTCCGTAACTCCCTACCCTCCGCTGCGCTCCTGGCTTTTCACCCCCATTTGTGGGCCCCCTCCCCGGCTGCCGCCCCGTGGTGGGCCGCGCCCGACGGTTCTCTCGGAAGGGCGCTTTTCCTCCATATTGGACCCCCTCCTATCATCCAGCGCTGTGTTCCCCCCTCTGGACGCCCCTCTTCGTGTCGAGCCACTCCCACTCTAGAA	2874471	2874692	GCGCGATCCGCAGGTTCTCTCGG	CCGCGC-CCGACGGTTCTCTCGG	|||| ||| |||||||||||	X====XI===XX===========	18	4	0	1
chr6_dbb_hap3	+	3155767	3155786	GGAGGCCCGCTCACTCGGGCCCGCCCCCCAATCCCGGCTGCCCATGGCGCTACTCGCTCCGCGTCCCCGCGCCCCGCCCGCGCCGCATCCCGCAGCGCGCGCGCGCACCCGTTCTCTCGGCTGCGGGCGCTGCCACCTGCTCCCAGGGGTGGTGCGTCTCCGGTCCAGCTGTGCCGAGCGCTGCCCTGGGTGCATCCGTGGCACCTCTCAGGGCCCCATC	3155667	3155886	GCGCGATCCGCAGGTTCTCTCGG	GCGCGCACC-C--GTTCTCTCGG	||||| || | ||||||||||	=====XX==I=II==========	18	2	0	3
chr6_dbb_hap3	+	4081805	4081824	CTAGAACCAGCTGTAGTTTCCTCTTCCCTTGCCCTCCCCCTTTCCTGGGCTCCTTTCACAACCACTCTGGTATCTTACCCTCCTTACGAGCAGGTACAAGGCGCGTTCCAGGTCTCTCCGCCAATACAGCTGCCGACATTGTTCAAGGGCCTCTTTATAGCGACAGACTTCATGCTCCTCGGCCCCAAAACTGCGAACGGTCTGCAGCCCTCCAACGGCT	4081705	4081924	GCGCGATCCGCAGGTTCTCTCGG	GCGCGTT-C-CAGG-TCTCTCCG	||||| | | |||| |||||| |	=====X=I=I====I======X=	18	2	0	3
chr6_mann_hap4	+	10617	10636	AGATAAATTATTTTGGTAGACATAAATTTTATTATTATTATTATATTTATTTATTTTTTGAGACGGACTCTCGCTCTGTCGCCCAGGCTGGACTGCAGTGGCGCGATCGCGGCTCTCTGCAACTTCCGCCTACCGGGATCAAGCGATTGTCCTGCCTCAGCCTCCCGAGTAGCTGGGAGTACAGGCGCCCGCCACCACACCCGTTTAATTTTTGTATTTT	10517	10736	GCGCGATCCGCAGGTTCTCTCGG	GCGCGAT-CGC-GGCTCTCT-GC	||||||| ||| || ||||| |	=======I===I==X=====I=X	18	2	0	3
chr6_mann_hap4	+	1530666	1530684	GTGTCCCAGGCGCCGCCGCGTCAAGATCCCCGTCTTTCCCGGCCAGCCAGGCGGCAGCGGCATTCAGCTCGTGCACTGGGCTGGCAGCAGGCTGAGAAGAGGCGGCGCAGGTTCTCCGGGTCAGCCAGTGCCCTGCTCCTAAGGGTAGAGATCTAGCTGGGGACACTGGTCGTCCGCCTAGGCAGTGGTGAGAGGGTGGGCTACAGTTGTTTGGGTATT	1530566	1530784	GCGCGATCCGCAGGTTCTCTCGG	G-GCGG--CGCAGGTTCTC-CGG	| ||| ||||||||||| |||	=I===XII===========I===	18	1	0	4
chr6_mann_hap4	+	1782750	1782768	AAACCTAGTCCTACTGGAGAACAACCAGGAAGCGATGTGAGAAAAAAACCTTGAAACCGAAGGAACGAGGACGATCTGTCGCCCAGGCTGGCGTGCAGTGGCGCGATCTCGGCTCTCGGCTCACTGCGGCCTCCGCCTCCCGGGTTCAAGAGATTCTCGTGCCTCAGACTCCTGAGTGGCTAGAACCACAGGCATGCGCCACCTCGCCTGGCTACATTT	1782650	1782868	GCGCGATCCGCAGGTTCTCTCGG	GCGCGATCT-C-GG--CTCTCGG	|||||||| | || |||||||	========XI=I==II=======	18	1	0	4
chr6_mann_hap4	+	2586288	2586310	CTCGGGGCGACCCGGGCCGTCCGTGGGGGATGGGGAGGGGTCGTGACCTGCGCCCCGGGCCGGGGTCACTCACCGGCCTCGCTCTGGTTGTAGTAGCCGCGCAGGTTCCGCAGGCTCACTCGGTCAGTCTGTGCCTGGCGCTTGTACTTCTGTGTCTCCCGGTCCCAATACTCCGGCCCCTCCTGCTCCACCCACGGCGCCCGCGGCTCCCCTCTTGGACTCG	2586188	2586410	GCGCGATCCGCAGGTTCTCTCGG	GCAGGTTCCGCAGGCTCACTCGG	|| | |||||||| || |||||	==XX=X========X==X=====	18	5	0	0
chr6_mann_hap4	+	2670946	2670968	AGACTCGGGGCGACCCGGGCCGTACGTGGGGGATGGGGAGTCGTGACCTGCGCCCCGGGCCGGGGTCACTCACCGGCCTCGCTCTGGTTGTAGTAGCGGAGCGCGGTGCGCAGGTTCTCTCGGTAAGTCTGTGTGTTGGTCTTGGAGATCTGTGTCTCCCGGTCCCAATACTCCGGCCCCTCCTGCTCTATCCATGGCGCCCGCGGCTCCTTCCTCGGACTCG	2670846	2671068	GCGCGATCCGCAGGTTCTCTCGG	GCGCGGTGCGCAGGTTCTCTCGG	||||| | |||||||||||||||	=====X=X===============	21	2	0	0
chr6_mann_hap4	+	2931877	2931898	GACCCCTGCGCCTGGGTCCGTAACTCCCTACCCTCCGCTGCGCTCCTGGCTTTTCACCCCCATTTGTGGGCCCCCTCCCCGGCTGCCGCCCCGTGGTGGGCCGCGCCCGACGGTTCTCTCGGAAGGGCGCTTTTCCTCCATATTGGACCCCCTCCTATCATCCAGCGCTGTGTTCCCCCCTCTGGACGCCCCTCTTCGTGTCGAGCCACTCCCACTCTAGAA	2931777	2931998	GCGCGATCCGCAGGTTCTCTCGG	CCGCGC-CCGACGGTTCTCTCGG	|||| ||| |||||||||||	X====XI===XX===========	18	4	0	1
chr6_mann_hap4	+	4257621	4257640	CTAGAACCAGCTGTAGTTTCCTCTTCCCTTGCCCTCCCCCTTTCCTGGGCTCCTTTCACAACCACTCTGGTATCTTACCCTCCTTACGAGCAGGTACAAGGCGCGTTCCAGGTCTCTCCGCCAATACAGCTGCCGACATTGTTCAAGGGCCTCTTTATAGCGACAGACTTCATGCTCCTCGGCCCCAAAACTGCGAACGGTCTGCAGCCCTCCAACGGCT	4257521	4257740	GCGCGATCCGCAGGTTCTCTCGG	GCGCGTT-C-CAGG-TCTCTCCG	||||| | | |||| |||||| |	=====X=I=I====I======X=	18	2	0	3
chr6_mcf_hap5	+	10617	10636	AGATAAATTATTTTGGTAGACATAAATTTTATTATTATTATTATATTTATTTATTTTTTGAGACGGACTCTCGCTCTGTCGCCCAGGCTGGACTGCAGTGGCGCGATCGCGGCTCTCTGCAACTTCCGCCTACCGGGATCAAGCGATTGTCCTGCCTCAGCCTCCCGAGTAGCTGGGAGTACAGGCGCCCGCCACCACACCCGTTTAATTTTTGTATTTT	10517	10736	GCGCGATCCGCAGGTTCTCTCGG	GCGCGAT-CGC-GGCTCTCT-GC	||||||| ||| || ||||| |	=======I===I==X=====I=X	18	2	0	3
chr6_mcf_hap5	+	154136	154156	GATGCAGTGTGGTAAAATATATATAACATAAAATGTCACTTTAACTTTTTTTTTTTTTTTGAGACAGAGTTTTGCTTTGTCGCCAGGCTGGAGTGCAGTGGCGCGATCTGGGCTATCTCGGCTCATTGCAACCTCTGCCTCCCGGGTTCAAGCGATTCTCCTGCCTCAGTCTCCCGAGTAGCTGCGAGTACAGGCGCATGCCACCACGCCCAGCTAATTTT	154036	154256	GCGCGATCCGCAGGTTCTCTCGG	GCGCGATCTG--GGCTATCTCGG	|||||||| | || | ||||||	========X=II==X=X======	18	3	0	2
chr6_mcf_hap5	+	2619930	2619952	CTTGGGGCGACCCGGGCCGTCCGTGGGGGATGAGGAGGGGTCGTGACCTGCGCCCCGGGCCGGGGTCACTCACCGGCCTCGCTCTGGTTGTAGTAGCCGCGCAGGTTCCGCAGGCTCACTCGGTCAGTCTGTGCCTGGCGCTTGTACTTCTGTGTCTCCCGGTCCCAATACTCCGGCCCCTCCTGCTCCACCCACGGCGCCCGCGGCTCCCCTCTCGGACTCG	2619830	2620052	GCGCGATCCGCAGGTTCTCTCGG	GCAGGTTCCGCAGGCTCACTCGG	|| | |||||||| || |||||	==XX=X========X==X=====	18	5	0	0
chr6_mcf_hap5	+	2704284	2704306	AGACTCGGGGCGACCCGGGCCGTACGTGGGGGATGGGGAGTCGTGACCTGCGCCCCAGGCCGGGGTCACTCACCGGCCTCGCTCTGGTTGTAGTAGCCGCGCAGGTTCCGCAGGCTCTCTCGGTAAGTCTGTGTGTTGGTCTTGGAGATCTGTGTCTCCCGGTCCCAATACTCCGGCCCCTCCTGCTCTATCCATGGCGCCCGGGGCGCCATCCTCGGACTCG	2704184	2704406	GCGCGATCCGCAGGTTCTCTCGG	GCAGGTTCCGCAGGCTCTCTCGG	|| | |||||||| ||||||||	==XX=X========X========	19	4	0	0
chr6_mcf_hap5	+	2968689	2968710	GACCCCTGCGCCTGGGTCCGTAACTCCCTACCCTCCGCTGCGCTCCTGGCTTTTCACCCCCATTTGTGGGCCCCCTCCCCGGCTGCCGCCCCGTGGTGGGCCGCGCCCGACGGTTCTCTCGGAAGGGCGCTTTTCCTCCATATTGGACCCCCTCCTATCATCCAGCGCTGTGTTCCCCCCTCTGGACGCCCCTCTTCGTGTCGAGCCACTCCCACTCTAGAA	2968589	2968810	GCGCGATCCGCAGGTTCTCTCGG	CCGCGC-CCGACGGTTCTCTCGG	|||| ||| |||||||||||	X====XI===XX===========	18	4	0	1
chr6_mcf_hap5	+	3250068	3250087	GGAGGCCCGCTCACTCGGGCCCGCCCCCCAATCCCGGCTGCCCATGGCGCTACTCGCTCCGCGTCCCCGCGCCCCGCCCGCGCCGCATCCCGCAGCGCGCGCGCGCACCCGTTCTCTCGGCTGCGGGCGCTGCCACCTGCTCCCAGGGGTGGTGCGTCTCCGGTCCAGCTGTGCCGAGCGCTGCCCTGGGTGCATCCGTGGCACCTCTCAGGGCCCCATC	3249968	3250187	GCGCGATCCGCAGGTTCTCTCGG	GCGCGCACC-C--GTTCTCTCGG	||||| || | ||||||||||	=====XX==I=II==========	18	2	0	3
chr6_mcf_hap5	+	4137314	4137333	CTAGAACCAGCTGTAGTTTCCTCTTCCCTTGCCCTCCCCCTTTCCTGGGCTCCTTTCACAACCACTCTGGTATCTTACCCTCCTTATGAGCAGGTACAAGGCGCGTTCCAGGTCTCTCCGCCAATACAGCTGCCGACATTGTTCAAGGGCCTCTTTATAGCGACAGACTTCATGCTCCTCGGCCCCAAAACTGCGAACGGTCTGCAGCCCTCCAACGGCT	4137214	4137433	GCGCGATCCGCAGGTTCTCTCGG	GCGCGTT-C-CAGG-TCTCTCCG	||||| | | |||| |||||| |	=====X=I=I====I======X=	18	2	0	3
chr6_qbl_hap6	+	10617	10636	AGATAAATTATTTTGGTAGACATAAATTTTATTATTATTATTATATTTATTTATTTTTTGAGACGGACTCTCGCTCTGTCGCCCAGGCTGGACTGCAGTGGCGCGATCGCGGCTCTCTGCAACTTCCGCCTACCGGGATCAAGCGATTGTCCTGCCTCAGCCTCCCGAGTAGCTGGGAGTACAGGCGCCCGCCACCACACCCGTTTAATTTTTGTATTTT	10517	10736	GCGCGATCCGCAGGTTCTCTCGG	GCGCGAT-CGC-GGCTCTCT-GC	||||||| ||| || ||||| |	=======I===I==X=====I=X	18	2	0	3
chr6_qbl_hap6	+	153978	153998	GATGCAGTGTGGTAAAATATATATAACATAAAATGTCACTTTAACTTTTTTTTTTTTTTTGAGACAGAGTTTTGCTTTGTCGCCAGGCTGGAGTGCAGTGGCGCGATCTGGGCTATCTCGGCTCATTGCAACCTCTGCCTCCCGGGTTCAAGCGATTCTCCTGCCTCAGTCTCCCGAGTAGCTGCGAGTACAGGCGCATGCCACCACGCCCAGCTAATTTT	153878	154098	GCGCGATCCGCAGGTTCTCTCGG	GCGCGATCTG--GGCTATCTCGG	|||||||| | || | ||||||	========X=II==X=X======	18	3	0	2
chr6_qbl_hap6	+	1475091	1475109	GTGTCCCAGGCGCCGCCGCGTCAAGATCCCCGTCTTTCCCGGCCAGCCAGGCGGCAGCGGCATTCAGCTCGTGCACTGGGCTGGCAGCAGGCTGAGAAGAGGCGGCGCAGGTTCTCCGGGTCAGCCAGTGCCCTGCTCCTAAGGGTAGAGATCTAGCTGGGGACACTGGTCGTCCGCCTAGGCAGTGGTGAGAGGGTGGGCTACAGTTGTTTGGGTATT	1474991	1475209	GCGCGATCCGCAGGTTCTCTCGG	G-GCGG--CGCAGGTTCTC-CGG	| ||| ||||||||||| |||	=I===XII===========I===	18	1	0	4
chr6_qbl_hap6	+	1727673	1727691	AAACCTAGTCCTACTGGAGAACAACCAGGAAGCGATGTGAGAAAAAAACCTTGAAACCGAAGGAACGAGGACGATCTGTCGCCCAGGCTGGCGTGCAGTGGCGCGATCTCGGCTCTCGGCTCACTGCGGCCTCCGCCTCCCGGGTTCAAGAGATTCTCGTGCCTCAGACTCCTGAGTGGCTAGAACCACAGGCATGCGCCACCTCGCCTGGCTACATTT	1727573	1727791	GCGCGATCCGCAGGTTCTCTCGG	GCGCGATCT-C-GG--CTCTCGG	|||||||| | || |||||||	========XI=I==II=======	18	1	0	4
chr6_qbl_hap6	+	2532642	2532666	GACTCGGGGCGACCCGGGCCGTCCGTGGGGGATGGGGAGGGGTCGTGACCTGCGCCCCGGGCCGGGGTCACTCACCGGCCTCGCTCTGGTTGTAGTAGCCGCGCAGTTTCCGCAGGTTCACTCGGTCAGTCTGTGCCTGGCGCTTGTACTTCTGTGTCTCCCGGTCCCAATACTCCGGCCCCTCCTGCTCCACCCACGGCGCCCGCGGCTCCCCTCTTGGACTCG	2532542	2532766	GCGC-GA-TCCGCAGGTTCTCTCGG	GCGCAGTTTCCGCAGGTTCACTCGG	|||| | ||||||||||| |||||	====D=XD===========X=====	21	2	2	0
chr6_qbl_hap6	+	2618008	2618030	AGACTCGGGGCGACCCGGGCCGTACGTGGGGGATGGGGAGTCGTGACCTGCGCCCCGGGCCGGGGTCACTCACCGGCCTCGCTCTGGTTGTAGTAGCCGCGCAGGTTCCGCAGGCTCTCTCGGTAAGTCTGTGTGTTGGTCTTGGAGATCTGTGTGTTCCGGTCCCAATACTCCGGCCCCTCTTGCTCTATCCACGGCGCCCGGGGCTCCGTCCTCGGACTCG	2617908	2618130	GCGCGATCCGCAGGTTCTCTCGG	GCAGGTTCCGCAGGCTCTCTCGG	|| | |||||||| ||||||||	==XX=X========X========	19	4	0	0
chr6_qbl_hap6	+	2882634	2882655	GACCCCTGCGCCTGGGTCCGTAACTCCCTACCCTCCGCTGCGCTCCTGGCTTTTCACCCCCATTTGTGGGCCCCCTCCCCGGCTGCCGCCCCGTGGTGGGCCGCGCCCGACGGTTCTCTCGGAAGGGCGCTTTTCCTCCATATTGGACCCCCTCCTATCATCCAGCGCTGTGTTCCCCCCTCTGGACGCCCCTCTTCGTGTCGAGCCACTCCCACTCTAGAA	2882534	2882755	GCGCGATCCGCAGGTTCTCTCGG	CCGCGC-CCGACGGTTCTCTCGG	|||| ||| |||||||||||	X====XI===XX===========	18	4	0	1
chr6_qbl_hap6	+	3163979	3163998	GGAGGCCCGCTCACTCGGGCCCGCCCCCCAATCCCGGCTGCCCATGGCGCTACTCGCTCCGCGTCCCCGCGCCCCGCCCGCGCCGCATCCCGCAGCGCGCGCGCGCACCCGTTCTCTCGGCTGCGGGCGCTGCCACCTGCTCCCAGGGGTGGTGCGTCTCCGGTCCAGCTGTGCCGAGCGCTGCCCTGGGTGCATCCGTGGCACCTCTCAGGGCCCCATC	3163879	3164098	GCGCGATCCGCAGGTTCTCTCGG	GCGCGCACC-C--GTTCTCTCGG	||||| || | ||||||||||	=====XX==I=II==========	18	2	0	3
chr6_qbl_hap6	+	4032532	4032551	CTAGAACCAGCTGTAGTTTCCTCTTCCCTTGCCCTCCCCCTTTCCTGGGCTCCTTTCACAACCACTCTGGTATCTTACCCTCCTTACGAGCAGGTACAAGGCGCGTTCCAGGTCTCTCCGCCAATACAGCTGCCGACATTGTTCAAGGGCCTCTTTATAGCGACAGACTTCATGCTCCTCGGCCCCAAAACTGCGAACGGTCTGCAGCCCTCCAACGGCT	4032432	4032651	GCGCGATCCGCAGGTTCTCTCGG	GCGCGTT-C-CAGG-TCTCTCCG	||||| | | |||| |||||| |	=====X=I=I====I======X=	18	2	0	3
chr6_ssto_hap7	+	48083	48102	AGATAAATTATTTTGGTAGACATAAATTTTATTATTATTATTATATTTATTTATTTTTTGAGACGGACTCTCGCTCTGTCGCCCAGGCTGGACTGCAGTGGCGCGATCGCGGCTCTCTGCAACTTCCGCCTACCGGGATCAAGCGATTGTCCTGCCTCAGCCTCCCGAGTAGCTGGGAGTACAGGCGCCCGCCACCACACCCGTTTAATTTTTGTATTTT	47983	48202	GCGCGATCCGCAGGTTCTCTCGG	GCGCGAT-CGC-GGCTCTCT-GC	||||||| ||| || ||||| |	=======I===I==X=====I=X	18	2	0	3
chr6_ssto_hap7	+	191500	191520	GATGCAGTGTGGTAAAATATATATAACATAAAATGTCACTTTAACTTTTTTTTTTTTTTTGAGACAGAGTTTTGCTTTGTCGCCAGGCTGGAGTGCAGTGGCGCGATCTGGGCTATCTCGGCTCATTGCAACCTCTGCCTCCCGGGTTCAAGCGATTCTCCTGCCTCAGTCTCCCGAGTAGCTGCGAGTACAGGCGCATGCCACCACGCCCAGCTAATTTT	191400	191620	GCGCGATCCGCAGGTTCTCTCGG	GCGCGATCTG--GGCTATCTCGG	|||||||| | || | ||||||	========X=II==X=X======	18	3	0	2
chr6_ssto_hap7	+	1512582	1512600	GTGTCCCAGGCGCCGCCGCGTCAAGATCCCCGTCTTTCCCGGCCAGCCAGGCGGCAGCGGCATTCAGCTCGTGCACTGGGCTGGCAGCAGGCTGAGAAGAGGCGGCGCAGGTTCTCCGGGTCAGCCAGTGCCCTGCTCCTAAGGGTAGAGATCTAGCTGGGGACACTGGTCGTCCGCCTAGGCAGTGGTGAGAGGGTGGGCTACAGTTGTTTGGGTATT	1512482	1512700	GCGCGATCCGCAGGTTCTCTCGG	G-GCGG--CGCAGGTTCTC-CGG	| ||| ||||||||||| |||	=I===XII===========I===	18	1	0	4
chr6_ssto_hap7	+	1764633	1764651	AAACCTAGTCCTACTGGAGAACAACCAGGAAGCGATGTGAGAAAAAAACCTTGAAACCGAAGGAACGAGGACGATCTGTCGCCCAGGCTGGCGTGCAGTGGCGCGATCTCGGCTCTCGGCTCACTGCGGCCTCCGCCTCCCGGGTTCAAGAGATTCTCGTGCCTCAGACTCCTGAGTGGCTAGAACCACAGGCATGCGCCACCTCGCCTGGCTACATTT	1764533	1764751	GCGCGATCCGCAGGTTCTCTCGG	GCGCGATCT-C-GG--CTCTCGG	|||||||| | || |||||||	========XI=I==II=======	18	1	0	4
chr6_ssto_hap7	+	2572870	2572894	GACTCGGGGCGACCCGGGCCGTCCGTGGGGGATGGGGAGGGGTCGTGACCTGCGCCCCGGGCCGGGGTCACTCACCGGCCTCGCTCTGGTTGTAGTAGCCGCGCAGTTTCCGCAGGTTCACTCGGTCAGTCTGTGCCTGGCGCTTGTACTTCTGTGTCTCCCGGTCCCAATACTCCGGCCCCTCCTGCTCCACCCACGGCGCCCGCGGCTCCCCTCTTGGACTCG	2572770	2572994	GCGC-GA-TCCGCAGGTTCTCTCGG	GCGCAGTTTCCGCAGGTTCACTCGG	|||| | ||||||||||| |||||	====D=XD===========X=====	21	2	2	0
chr6_ssto_hap7	+	2658250	2658272	AGACTCGGGGCGACCCGGGCCGTACGTGGGGGATGGGGAGTCGTGACCTGCGCCCCGGGCCGGGGTCACTCACCGGCCTCGCTCTGGTTGTAGTAGCGGAGCGCGGTGCGCAGGTTCTCTCGGTAAGTCTGTGTGTTGGTCTTGGAGATCTGTGTCTCCCGGTCCCAATACTCCGGCCCCTCCTGCTCTATCCATGGCGCCCGCGGCTCCTTCCTCGGACTCG	2658150	2658372	GCGCGATCCGCAGGTTCTCTCGG	GCGCGGTGCGCAGGTTCTCTCGG	||||| | |||||||||||||||	=====X=X===============	21	2	0	0
chr6_ssto_hap7	+	2919796	2919817	GACCCCTGCGCCTGGGTCCGTAACTCCCTACCCTCCGCTGCGCTCCTGGCTTTTCACCCCCATTTGTGGGCCCCCTCCCCGGCTGCCGCCCCGTGGTGGGCCGCGCCCGACGGTTCTCTCGGAAGGGCGCTTTTCCTCCATATTGGACCCCCTCCTATCATCCAGCGCTGTGTTCCCCCCTCTGGACGCCCCTCTTCGTGTCGAGCCACTCCCACTCTAGAA	2919696	2919917	GCGCGATCCGCAGGTTCTCTCGG	CCGCGC-CCGACGGTTCTCTCGG	|||| ||| |||||||||||	X====XI===XX===========	18	4	0	1
chr6_ssto_hap7	+	4231201	4231220	CTAGAACCAGCTGTAGTTTCCTCTTCCCTTGCCCTCCCCCTTTCCTGGGCTCCTTTCACAACCACTCTGGTATCTTACCCTCCTTACGAGCAGGTACAAGGCGCGTTCCAGGTCTCTCCGCCAATACAGCTGCCGACATTGTTCAAGGGCCTCTTTATAGCGACAGACTTCATGCTCCTCGGCCCCAAAACTGCGAACGGTCTGCAGCCCTCCAACGGCT	4231101	4231320	GCGCGATCCGCAGGTTCTCTCGG	GCGCGTT-C-CAGG-TCTCTCCG	||||| | | |||| |||||| |	=====X=I=I====I======X=	18	2	0	3
chr7	+	223700	223722	TGTGGGGCGTCCCGGCTGCTGCACCGAGCCCCGTGGGGACGGCACCTGGTGCCTGCAGAGGGGTCAGCCTGCAGCTGCAGTCACAGGGAGGGGCCCTTACGCGGATGCCGCAGGTGGTCCCGGCATTGGCCTTGCCGGCCCCAGGTAGAGGACGTTCACGTTGCTTCCAGTTTCCTGGCTTATTTTTATAGTCAGAAGAAAAATGAACTTTTTTCATTTGAAG	223600	223822	GCGCGAT-CCGCAGGTTCTCTCGG	GCG-GATGCCGCAGGTGGTCCCGG	||| ||| |||||||| || |||	===I===D========XX==X===	19	3	1	1
chr7	+	532906	532924	CCCGATTTCCTCGGGAAACCCCGTCCTCCCCCATTTTCTGTCTTGTGCTTCTGATGGAAATCTATCCCACAACAGAAACGGTACATGGGACTCAGACCCAGCGGATCCCAGGACTCCGGATGGAGCCAAAGTGAAAGGTGGGGCCTGGCGCGGTGGCTCACACCTCTCATTCCAGCACCTTGAGGGGCCGAGACGGGAGGATCGCCAGAGGCCAGGAGT	532806	533024	GCGCGATCCGCAGGTTCTCTCGG	GCG-GATCC-CAGGA-CTC-CGG	||| ||||| |||| ||| |||	===I=====I====XI===I===	18	1	0	4
chr7	+	548669	548693	GCTCTCCCAGAAGGGCCAGGCCCTGCCTCAGACCCATTGCACAGGTGAGGAAAATGAGGCCAGAGAGGCGCAAACACAGGCCAAAGCCAGCCCACCCAGGGCGCTGCATCCTGCAGGTCTCTGGGCACACTTCCCTGAAAGCAGGGAGAAGGGGCCCAGCCATGAGCCCCAGGGCCTCAGCAACGCAAGAAGACCTTCAGCAAGTTCACCCGGGTGCTGTTCCTC	548569	548793	GCGC-G-ATCC-GCAGGTTCTCTCGG	GCGCTGCATCCTGCAGG-TCTCTGGG	|||| | |||| ||||| ||||| ||	====D=D====D=====I=====X==	21	1	3	1
chr7	+	621952	621970	CCCATGTGGGCCATGCTGATTCTACGGGGTCTCCTGTCCTAGGGGCCGAGCCCTGCGCGTTCAGGAGAAAGCGGGGTCCCAGGAGCATCCAGGCACAAAAGCCGTTCCCAGGTTTCTGGTGTGGGGACAGAAATGCCGAAGCCCACGGCTTCAGGCTCATCCAGGGCCATCCCTCCGGCCAAGCTGCCTGCGGAGACACCGCCCCGCCAGCCACTTTTT	621852	622070	GCGCGATCCGCAGGTTCTCTCGG	GC-CGTTCC-CAGGTT-TCT-GG	|| || ||| |||||| ||| ||	==I==X===I======I===I==	18	1	0	4
chr7	+	2443572	2443592	CCCGCGCCGGCGCGCAGTGTGACCTTGGCCCTGCGCGCGCCCTCTCTGAGCCCCGCTCGTCGTCCTCGGCCAGGGGGACCCAGCCCTGGGGCCCTGATCAGCGCGTTCTGCGGCTCCTCGGGGTCTGGACGAGAAATCTGTGGTTCTGATTCAGCGACAGCAGAGGCTGCAGCGGCCCCGCCGGCCCCCAGGAGTCCCCCTGCCCGGCATCAGCCTCTGCC	2443472	2443692	GCGCGATCCGCAGGTTCTCTCGG	GCGCGTTCTGC-GGCTC-CTCGG	||||| || || || || |||||	=====X==X==I==X==I=====	18	3	0	2
chr7	+	3948889	3948910	CCAAGGCAGACCATCTTCAGACGCAGTGAGACCCTCATCCTCTACTCCATCATACACCTGTTTTCCATTACGGAGTTCTGCTGTCCTCTAGTTCAGCTCTGCTCTCCAGCAGGCTCTCTCGGGTGGTGACCAGATGGCCGCCAATAACTCCAGACTTAAATCCTGCCTGGGCTGCGGGGCGGACACCCCATCTACTGTGCAGGCACTGCTGTTGGCTCCTGT	3948789	3949010	GCGCGATCC-GCAGGTTCTCTCGG	GCTC--TCCAGCAGGCTCTCTCGG	|| | ||| ||||| ||||||||	==X=II===D=====X========	19	2	1	2
chr7	+	4105630	4105653	CCTGGATACTCTTTCAGGACAACTGACACCCTTGACTTCATGCTCTCCTATTTTAAGCTGAAAGACTTGCATTTTTTATTACTAAAAAGATTTGAATGTGGCGCCATCCAGCAGGTTCACTAGGGGAGTCGTGTGGTGTGGAGCTTTCAGTAGGAACCAGTGTTCCCTGCCTGGCGTGGAGGGTGTACTCAGCTGATACATACAGAAACTGACGGATGTCTCGT	4105530	4105753	GCGCGATCC-GCAGGTTCTCTCGG	GCGCCATCCAGCAGGTTCACTAGG	|||| |||| |||||||| || ||	====X====D========X==X==	20	3	1	0
chr7	+	5373556	5373575	CTCTATGGCCGCACCTCTGTTGTCACAGGCAATGCCACACCTTCGCATTTCTGTCCATGCCCAGGTCCCAGCTTATCCCAGCCTGCCCTGACCCTGGGAAGCAGATCCGAGTTCTCTGGGATCTCCAGCTCAAGCCCCAGGTCAGAGCTGGTGTCCAGGAAAAGAGTGTGAGTGAGGCGTAGATGGCACTGCTCCCCAGGACAGGGGCTCCAAGGTGCCT	5373456	5373675	GCGCGATCCGCAGGTTCTCTCGG	GCA-GATCCG-A-GTTCTCTGGG	|| |||||| | ||||||| ||	==XI======I=I=======X==	18	2	0	3
chr7	+	5402334	5402355	CCCAGCCTCCCCCGCGGACCCCAGGGAGGAAGCAGCCAGCCGCTCACCCGCTCCTCCTTCTTGCGCATCCAGCTGTACTTCTTGTTGGGCTTCAGCTCCCGCGGGAGCCGCAGGTTCTTGAGTGGGTCCACCACGGGCCCATCCAGCACCTCCCTCAGCATGTGGCTGCCAGCTGCCAGCAGACTCTCCAGGGAGGGCCGCGCCACCAGGGCCCGCTCCGCA	5402234	5402455	GCGCGATCCGCAGGTTCTCTCGG	GCGGGAGCCGCAGGTTCT-TGAG	||| || ||||||||||| | |	===X==X===========I=XX=	18	4	0	1
chr7	+	5667623	5667642	GCCTGATTTTTATCACTAAGCTTCCGTGATAAATCCCAGTGCTCCTGAATAAATCCTATTTCAGAACTCCCTCAGAAGGGTCTGAGGCACCTGCATAGGAGCGCGAGCCCAGGTTTCTGATACAGATCGGCGGGGTCTGGAGGACACTGCAGATAGAACCTTCCCAGCCTGCCATTCAGAGTTCTTCCTGGAGAGGAAGAGGGAGCCTCAGAGTCCCAAG	5667523	5667742	GCGCGATCCGCAGGTTCTCTCGG	GCGCGAGCC-CAGGTT-TCT-GA	|||||| || |||||| ||| |	======X==I======I===I=X	18	2	0	3
chr7	+	6025682	6025704	CCAGAGTGAGTGATGACACAGGAACTCCTGCCGCACAGGAGGGAAGGAAAAGAACATCCCAGAAGCATCCCAGATGCCAGCACAAATACCACCTCCCCTGGCGCCGATCCCAGGCTCTCCCAGGAATTGTCTGAATATGCCCTGGTTCCCAGTACATAGATAATCTGCTCAAAAGCTGGTGCTGGCCTAAAAGACCCAAGTCTTCCATGTGTTTGGAGTCTGT	6025582	6025804	GCG-CGATCCGCAGGTTCTCTCGG	GCGCCGATCC-CAGGCTCTCCCAG	||| |||||| |||| |||| | |	===D======I====X====X=X=	19	3	1	1
chr7	+	6605703	6605721	TCACCTTGTCTTATGTTTACATCCTCTTCTTCTTGTTTCCCCTTCTAATCTCTTTTTTTTTTTCAGAGTCTTGCTCTGTCGCCCAGGCTGGAGTGCAGTGGCGCGATCCCAGGTCATGGCAACCTCCACCTCATGGGTTCAAGCAATTCTCCTGCCTCAGCCTCCCTAGTAGCAGAGATTACAGGCATGTGCCACCACGCCCAGCTAATTTTTGTATTT	6605603	6605821	GCGCGATCCGCAGGTTCTCTCGG	GCGCGATCC-CAGG-TCA-T-GG	||||||||| |||| || | ||	=========I====I==XI=I==	18	1	0	4
chr7	+	13472075	13472094	TTCAAAACCAGTATCCTGATATTAATTGTAATTCTACAATTCTCTAGGAAGTTCTGCTTCATTTGGAATGATTTGCATAGCTGAGGTTGTGATTGCTTTGGAGCATCAGAGGTTCCTCGGCTATTTACAGAAGTCTCAGAGTGTTTACCTTGGAAAGCTAGGCAAATTCAGTAAAAAGAATGTATCCAAATCCAAATGACTTTCTACAGACTTTTCAGAA	13471975	13472194	GCGCGATCCGCAGGTTCTCTCGG	GAGC-ATCAG-AGGTTC-CTCGG	| || ||| | |||||| |||||	=X==I===X=I======I=====	18	2	0	3
chr7	+	16625503	16625525	TCCCCTTCCTGGATGCCAAGCTGGGGCTCTCCCGCCCCGAGCCCTGCCGCTGGACCGCCCTGTGCTTCTCCTCTTCAGTGCGCCCATCGTCGCTCTCCATGGCGATCCGCAGGTGGTACTGGGGGCTTGATTCAATCTCTGGAGCCAACTGGGCTGCACGCAGCTCTCACAGCTGAAACTCTTTCGAGTTGTCCTTTTCTAAGGGCACCGTATAAGGAGAAAG	16625403	16625625	GCGCGATCCGCAGGTTCT-CTCGG	G-GCGATCCGCAGGTGGTACTGGG	| ||||||||||||| | || ||	=I=============XX=D==X==	19	3	1	1
chr7	+	27260282	27260304	ACCGCGAGAAACCACAGCCCCACGGAGGAGGCCGGGCCGCGGGGCTGGCGGGGACCCTGCAGGCCGGGCCGAGGTGCGGTGAGGCCTCCTCCCGACCTGGCCGCGTCCTCAGAGTTCGCTCGGGGCTTCGTGTTTGCAGAGCAGCCTCCCGCCTGCCCGGCTTGCCCGGGGATGTGGGTGGACCCGCCCCGCGCGGCCGCGGCCCAGTGCAAACCGTGATCCA	27260182	27260404	GCGCGATCCGCAG-GTTCTCTCGG	CCGCG-TCCTCAGAGTTCGCTCGG	|||| ||| ||| |||| |||||	X====I===X===D====X=====	19	3	1	1
chr7	+	29103835	29103854	CGCAAGTACTTTTCAACTATAGTTCCATCATTAAAAGTCTGATTCCCCACGTGGATGGCTTGTCTCACCTCTGGGAGTGACAAAAATTTCACATAGTAAAGCTGATCCTCAGGTTCCTGGCAGAAGGGGCATTGGAAAGACATAGGGAACATGATTGGTGGCAGGAACAGTATGTTGGGAAAAGCTGTGAATTTCTCATAACATACAACATGGAGAAACG	29103735	29103954	GCGCGATCCGCAGGTTCTCTCGG	GCT-GATCCTCAGGTTC-CT-GG	|| ||||| ||||||| || ||	==XI=====X=======I==I==	18	2	0	3
chr7	+	31164968	31164987	CAATAGGCTTGAGCTCCTGTGAGAATCAAATGCAACTGCTGATCTGACAAGAAGCGGAGCTCAGGCGGTAATGCTTGCTCATCTGCCACTCCCTCCTGCTGCGCAGCCCAGGTCCTCTGGTCTAAAGGAAGGCAGCCAATACCTGTGACTACCCAAGAGATGCCCCTGGGACAAAGGAACTGTGCCTTTGAGAGAGCCCAGGGTTGACGCATCCTGCATA	31164868	31165087	GCGCGATCCGCAGGTTCTCTCGG	GCGC-AGCC-CAGGTCCTCT-GG	|||| | || ||||| |||| ||	====I=X==I=====X====I==	18	2	0	3
chr7	+	36571586	36571604	AGGGGAGGGTGTGTACACACATGTGTACACACGAGAGAGACAGTGGCTGAGAAACACAGTCAGCAGAGGACAGACCCAGAGCAAGACAGAGGGAGACAGGGTGCACCAGGTTCTCTCGGCTCCTCAAGCACCTGGAAGGTTTGATTTTGTTATTCACCAGCTTGGAGACCATCTGCCTGCCAGGATCCCATCCCCAGTGAAAACTCTGCAGCAAACACA	36571486	36571704	GCGCGATCCGCAGGTTCTCTCGG	GTGC-A--C-CAGGTTCTCTCGG	| || | | |||||||||||||	=X==I=II=I=============	18	1	0	4
chr7	+	38217966	38217984	CCCGGGGCTGCTGGGTGCGGGCGGTGGGCTGCGCGTTGTCCGCTGGACTGGGTCCCGGTCACGCCCCGCCAAGCCCCGCCCCTCAGGCCGGGGCGCGACCGCGGATCCGCAGTTCCCGGGCCAGCCTGGGGCGGCCGGCCAGGAACCACCCGTTAAGGTAGGCTGGGTTTCTCGTTCCCCTATTTGACAGGTTGGAAAACTGAGTCTCCTGGGTCAGAT	38217866	38218084	GCGCGATCCGCAGGTTCTCTCGG	GCG-GATCCGCA-GTTC-C-CGG	||| |||||||| |||| | |||	===I========I====I=I===	19	0	0	4
chr7	+	40185825	40185846	TTCTGACCTGTTGAGCTGTGCTCATAATGTTTCCTCTGAAAGTTATTTTTCTACTTTCTTCTGCTAGCAAAGCAGTTGCCGCTACAGATTGAATGCATTTGGGCCATCCGCAGGTTACTGGGTTAAGGATTTTTGATTAGGAAGGCTAATCAGTGGCCTCAGCTTGTCAGTGGCCTCAATGCTTTCAGGCTACGCCCTTGTTTACAGTGACAACTGCTGAGA	40185725	40185946	GCGCGATCCGCAGGTTCTCTCGG	GGGCCATCCGCAGGTTA-CTGGG	| || ||||||||||| || ||	=X==X===========XI==X==	18	4	0	1
chr7	+	42493791	42493808	AAAGTACACCTGATTGTAATTAATGCTGACAGTAATCTCCAGCTTTCATTCTGAAAACAGCCAGATGGGAAAGTTGGAACTGTTAATAATAGAAAACGTTGCCATCCGCAGTTCCTGGAGTCATAACTCTTTAAAGACTGTTTGGATTCCAGATCTCTACAGACCAGCCCAAGCCAGATGCTGCTCAGACTCTGCGCTGCCATGGGCCATGGTGGGCC	42493691	42493908	GCGCGATCCGCAGGTTCTCTCGG	GC-C-ATCCGCA-GTTC-CT-GG	|| | ||||||| |||| || ||	==I=I=======I====I==I==	18	0	0	5
chr7	+	44005527	44005546	CCACCCCTTGAGGCCGGCTGCCCAGCTCCATGCACTTACTCGTCATGCTGCCGGCTCTTGGACTGGTCGGGCTGCAGCCGGAACCAGCCCTCCTCCTGCTGCGCCACCCGCAGTCTCTGGACATCGATCACCACCTGGGGACATAGTGGCAGTTTTCCTGGAGCTGGGAGACTTAGGTCTCCTCCTTGCCAACTACTGTTCTTAGTGGGGAGGGGCCTCT	44005427	44005646	GCGCGATCCGCAGGTTCTCTCGG	GCGCCACCCGCA-G-TCTCT-GG	|||| | ||||| | ||||| ||	====X=X=====I=I=====I==	18	2	0	3
chr7	+	52155878	52155896	AGTTAGGATTATAAACTGCGTTGCGTCATGTCCGTGGGACCGGAACACATCCGTGTGGTGCAGATGCGAACAGGGCAAGGCGGCCTGTAGAGCAGTAACCGGCGTCCGCGGTTCTCTGACTGCTCAGCACCACAGGAGAGGCCGTGCGTCGGCGGTCAGCAAGTACCTGACCAGCTTCCCCTGGGAGGGACCCCTTCACTGAGGGTCTGCACAATCGCA	52155778	52155996	GCGCGATCCGCAGGTTCTCTCGG	G-GCG-TCCGC-GGTTCTCT-GA	| ||| ||||| |||||||| |	=I===I=====I========I=X	18	1	0	4
chr7	+	52700050	52700069	CATCCAATCAGCGGAGGGCCCAGACAGAAGAAAAAGGTGGGGGAAAAGGCAAAGTTTTTCTCTCTTCTGAAGCTGCCCTTCTTCTCTTATCCTTGTAGATGAGCATTCCAGGTTCTCTGGTCTTTGGACTCTGGGAGGAGCATCAGCAGACCCCAGGTTCTCCAACCTTCAACCTCAGTCTGAGAGTTACACCATTGGCTCCCTGGGTCTACAGCTTGAA	52699950	52700169	GCGCGATCCGCAGGTTCTCTCGG	GAGC-ATTC-CAGGTTCTCT-GG	| || || | |||||||||| ||	=X==I==X=I==========I==	18	2	0	3
chr7	+	57814299	57814318	CAAAGTATTTTCACAGACCTGTTTTTTTTGTTGTTTTTTATTTGTTTTTTTTTTTGTTTTAGATGGAGTCTCACTCAGTCGCCCAGGCTGGAGTGCAGTGGCGCGATCTCAGCTTCCCGGGTTCATGCCATTCTCCTGCCTCAGCCTCCCAAGTAGCTGGGACTACAGGCGCCCGCCACAAGGCCAGGCTAATTTTTTGTGTTTTTAGTAGAGACGGGGT	57814199	57814418	GCGCGATCCGCAGGTTCTCTCGG	GCGCGATCT-CAGCTTC-C-CGG	|||||||| ||| ||| | |||	========XI===X===I=I===	18	2	0	3
chr7	+	66093646	66093667	GTCGTGACCCCCTGTGTGAAGGGATAAGGCGTCTACCCTGACGCGGGTGAGAACCCTCTTCACGGCAGACTCCGACGCCCAGTTATGAGAGCGTAGCGGCGCACCACCGCCGGGTCTCTCGGAGAGGGCGCGCCCGCTGGCCAGAGGACCAATCAGTGCACGGCAGGCTCGCAGGCCGCCCCCCCCCCCCCCCCCCAACCCAGGGACCACTCAGGCGCCGGC	66093546	66093767	GCGCGATCCGCAGGTTCTCTCGG	GCACCA-CCGCCGGGTCTCTCGG	|| | | |||| || ||||||||	==X=X=I====X==X========	18	4	0	1
chr7	+	68101399	68101421	TAAACAAGGGGTCCATGGACCTGCTAGTATAGTTTGTATTCCAAACACCTAAAGAGTCAGATGCACAGGTGAATCTGCAGGTGTTAGAGTTGAAGAGGCTGAGCTATCCGCAGGTGCTCCTGGCAGAGCAGCTCCAGGGGGCCCTGAATCTCTGCCTTCACATATATCAGATGCAATTGCTGCTAATATGCCCTTTTAGTGGCATACAGGATAGCTGCAGGGT	68101299	68101521	GCGCGATCCGCAGGTTCTCTCGG	GAGCTATCCGCAGGTGCTCCTGG	| || |||||||||| ||| ||	=X==X==========X===XX==	18	5	0	0
chr7	+	70692428	70692447	TGAGAGAGCAAGACCCTGTCTCTAAAAAATGGAAAAAAAAAAAATCATTGAGAAGAGAGAACCCAGAGGTTGAGATGTGCTGGTCCCTGGGAGAACTCAGGGGAGATCCCAGTTCTCTGGAGGCCAGCCGTCCAAAAGCATTTCTCACCCATTTTCCTGCATTTCATGGACACACAATTTGGATGCCTAGGGGTTTTTCATAAGCCATGATTATGTTTTT	70692328	70692547	GCGCGATCCGCAGGTTCTCTCGG	GGGAGATCC-CA-GTTCTCT-GG	| | ||||| || ||||||| ||	=X=X=====I==I=======I==	18	2	0	3
chr7	+	72839280	72839300	AGAGGCCGGCGGATCACGAGGTCAGGAGTTCGAGACCAGCCTGACCAACATGGTGAAACTCCATCTCTACTAAAAATACAAAAATTAGCCGGGCATGGTGGCGCAATCCCAGCTACTCCGGAGTCTGAGGCAGGAGAATCACTTGAACCCAGGAGGCAGAGGTTGCAGTGAGCTAAGATCGTGCCATTGCAGTGAGCCGAGATCGCGCTATTGCACTCCAG	72839180	72839400	GCGCGATCCGCAGGTTCTCTCGG	GCGCAATCC-CAGCTACTC-CGG	|||| |||| ||| | ||| |||	====X====I===X=X===I===	18	3	0	2
chr7	+	85368435	85368454	CATCTCATTAAGTTTTCAAGGAACGCCAAGTTCTCCCCTTGTCATGAGAGACATGAGGTGAAATTGACGTTGGGAGATGGAAGCTGGATGGCCCTCGGGGGCCGATCCGCAGGGTGTTGGACTTCGGGATATAGCAGAGAGAGAGCTTGGCATGATTTATTGTCCCAAGCCATAGAATCCTGTGGGAGAGCTTTCATGCAGCCCATGTGTGCTCTACTGG	85368335	85368554	GCGCGATCCGCAGGTTCTCTCGG	GC-CGATCCGCAGGGTGT-T-GG	|| ||||||||||| | | | ||	==I===========X=X=I=I==	18	2	0	3
chr7	+	96793319	96793338	ACGAAGTTTAGTTTGGCTGTATATGAAATTTTGGGTTGAAAATTCTTTTTTTTTTTTTTTGAGACACAGTCTTGCTCTGTTGCCAGGCTGGAATGCAGTGGCGCGATCGCAGGTCACTGCAACCTCTGCCTCCCAGGTTCAAGCGATTCCCCCTCAGCCTCCCAAGTAGCTGGGATTATAGGCACGTGCCACCATGCCTGGCTGTTTTTTTTATATTTTA	96793219	96793438	GCGCGATCCGCAGGTTCTCTCGG	GCGCGAT-CGCAGG-TCACT-GC	||||||| |||||| || || |	=======I======I==X==I=X	18	2	0	3
chr7	+	100778761	100778784	CCGTCCCTATTCTGGCCACTTGATTCGGGGGACACCTGGTAGGGGATGGGGAAAGGTGGGAGCTGCCAGCCAGAGGGGACCCCGGCTTGAGCAGCCTCTTGCTGCTATCTGCAGGTTCTCCCTGGAGACTGAAGTCGACCTCAGGAAGCCCCTAGAGAACCTGGGAATGACCGACATGTTCAGACAGTTTCAGGCTGACTTCACGAGTCTTTCAGGTAAGAAGA	100778661	100778884	GC-GCGATCCGCAGGTTCTCTCGG	GCTGCTATCTGCAGGTTCTCCCTG	|| || ||| |||||||||| | |	==D==X===X==========X=X=	19	4	1	0
chr7	+	102097867	102097889	AGTTGCAGGAGGCCCTGTTCTGTGCTCCTCATTTCAATCCCGGGATCAGTCAAGTCTGGAGCCAAGGAGGCGGTTCACACGGGTCTTCCCTGGAAGGAGAGGGCGATCCGCAGCAGTTCCTGGCCCAGCTCTTGCTGCCTCCCTCCAGGGCCAAACTCAGCCGACAGCTCCCGGAAAGTGACGCAGACGCGGCGGGCCTCGATGTGTCTGCGGTGGATGGCAT	102097767	102097989	GCGCGATCCGCAG--GTTCTCTCGG	GGGCGATCCGCAGCAGTTC-CT-GG	| ||||||||||| |||| || ||	=X===========DD====I==I==	20	1	2	2
chr7	+	111202322	111202344	CGCCGGTTTCTCAACCTAGTTAGCCAGTGGCACCAAGAAGAGGACTAGGCTGGGGTGGCCGCCGCACGCGCCTCAGATAAACACGCGCACGCACACATGCTCGCGATCACGCAGGACTCGCGGCCGCGCACCCCTCCGCCTCCCGGCAACGCCCGCCCCGCCGGGGCCGGGGCCGACTCCCAGGGAAGGGTCCCCAGCCCAAGAGACCACCAAGGGTCGGCGG	111202222	111202444	GCGCGATC-CGCAGGTTCTCTCGG	TCGCGATCACGCAGGA-CTCGCGG	||||||| |||||| ||| |||	X=======D======XI===X===	19	3	1	1
chr7	+	120802817	120802837	TTTGATTCAGTGCTTAAACAATGTCATCTGTTTCCTCTCCATCTCACTGTGGTGTATTTTAGTTGTTACCTCACCCTCAGACTCCACATGGGAGCCTTCAGGCAACTGCAGGTTCTCTCAGATGTCCACACATGTGGTCATGCTGAACCAAAACCTCACATCACTTTCCTGGGAGTTCCTGTGAAATATGCATAAATATCATTATCACTGATTGGATTTTG	120802717	120802937	GCGCGATCCGCAGGTTCTCTCGG	G-GCAA-CTGCAGGTTCTCTCAG	| || | | |||||||||||| |	=I==X=I=X============X=	18	3	0	2
chr7	+	127734344	127734364	AGTTTTCCAATTGAAATTATGCCTGAGCCTTCCCACTTCTGAGTTTTTTCTCTGCCAAGGCTGGTTGAGACAAAGGTCAGATCAGTCACCAGGCAGGAAGGCGCTACCGCAGCTTGTCTGGTTTTGACCCCAACTTGGTGTTTCTCTCGGTATCACATCTGCCAAGTTCCTGAGGTGTGACCTGGATAGGGCTGGGACCAGGGTGAGGCAAGCCACGCGCC	127734244	127734464	GCGCGATCCGCAGGTTCTCTCGG	GCGCTA-CCGCAGCTTGTCT-GG	|||| | |||||| || ||| ||	====X=I======X==X===I==	18	3	0	2
chr7	+	127744298	127744317	TTCGGCCCCCAGCGCAGCTGCAGAGGGGCCCCCCTCGACGCATACACTCAAGAGCCCGACCGCGCGGCTGAAATCGCGGAGCTCGGAGCCGCGGCTGGCTGAGCGATCGCGGTTCCTGGGCTGCGTGCGCGCCCCTTGGAGCTGAAAGGAGCGCCAGGATCGGGGGCGCTGCACCGGGCTGGGCCCCTCAACGCTCGCAGACCGGGCCGGGCTGCAGCTG	127744198	127744417	GCGCGATCCGCAGGTTCTCTCGG	GAGCGAT-CGC-GGTTC-CTGGG	| ||||| ||| ||||| || ||	=X=====I===I=====I==X==	18	2	0	3
chr7	+	130418419	130418439	TGATCCGCGGCGGGGGCGGGGCCTGCCCCTAGGGCCCCTCCAGAGAACCCACCAGAGGCTGCTGGTGCGCCCGGGGCAGCAGGCGCGCTTGGGACGGCGGGCGCATCGGAGGAGCTCTCGGGAGCGCAGACCGCCGCGGCGCCGGAGGCGGGAGCCAGCTCGGAGCACGGGGTCTGGACGGAGCACGGGATCGGGTCGGAGAAGCCGGACGAGGCGCGTGG	130418319	130418539	GCGCGATCCGCAGGTTCTCTCGG	GCGC-ATCGG-AGGAGCTCTCGG	|||| ||| | ||| |||||||	====I===X=I===XX=======	18	3	0	2
chr7	+	136951679	136951700	TTTAGTCTAAATTAACTTAGAATTTGTATAGATGGCCTTTTTTTTTTTTTTTTTTTTTTCCTGTTAGCAAAGCAGCTGCCGCTACAGATTGAACACATCTGGGCCATCCGCAGGTTACTGGGTTAAGGGTTTCTGATAGGAAGGCCTCAGTGCTTTCCGGATACGCCCTTGTTTACACTGACAACAAAGTGGTATTACAGTGTTACAGGGTTACTGAGAATA	136951579	136951800	GCGCGATCCGCAGGTTCTCTCGG	GGGCCATCCGCAGGTTA-CTGGG	| || ||||||||||| || ||	=X==X===========XI==X==	18	4	0	1
chr7	+	139358078	139358097	TGCAGAAGACAGAAAGATGATCAGCTGGAAACAAACTGAAGGAGTGTGTTGGCTAGCAACACATAATGAGAGTAGGGGCAGGCTTCTGACCTTGATGGTGGCGGAGCCGCATTCTCTCGCATAATCTGTCAGTTCTCTCTCTCTCTTACAGGAGACCAGCCTGTCTGGGAAAAAGTCACTTAGCTACCAATGCCTCTGAGCATACGGCCAAATTCCCCCA	139357978	139358197	GCGCGATCCGCAGGTTCTCTCGG	GCG-GAGCCGCA--TTCTCTCGC	||| || ||||| ||||||||	===I==X=====II========X	18	2	0	3
chr7	+	142582662	142582681	CCCAGTGCTGGGCAAATAGTAAGGCCTTGGTCAGTGTCTGATGAGACAGATACATAGGAATGGTCACTTTTTTCACATTTTGTCTTATTTTCTGGTTCCTGGTGTCCGCGGTTCTCTCTGCTTCATTCATTCAATCGTTCACTCATTCCTCCATGCGAACATATGTATACTATGTGTTCCTGCCAGAGAGACTGTTCTAGAGGCAAGCAGTGGAGATACA	142582562	142582781	GCGCGATCCGCAGGTTCTCTCGG	G-GTG-TCCGC-GGTTCTCTCTG	| | | ||||| ||||||||| |	=I=X=I=====I=========X=	18	2	0	3
chr7	+	148031342	148031363	CTTTTATCAGAGAGTCTAGTTTGATCTGAGTTGTGTCTGACCTGGAATTCAGGCATGTCTGGGGCTAGGAAGGTTTTGGGTTCGAGGAGGCTGTTTTCATGAGGGATCCCAGGGTCTCTTGGGAAGGAATTCACTCAAGGGAGGACAGAGGCAAGAGAAGCACAGTTCACTCTCGGGGCTGAAGGCAGCATGGGTTTTAGGTGCAGCCTGGTGACAGTCAAT	148031242	148031463	GCGCGATCCGCAGGTTCTCTCGG	GAGGGATCC-CAGGGTCTCTTGG	| | ||||| |||| ||||| ||	=X=X=====I====X=====X==	18	4	0	1
chr7	+	150112300	150112321	AGGTCAAGGGTTGGGGTCTAGTCTGACCACATGTCTTTGGCCAAGGTCCTTACCATCTCGAGGCTCAGTTTCTGATACATGAAATGAATGGGGTGGACTGGCCGACCTCAGGTTCTTCTTGGGTGCTTCCCCGACTGCTTGTGCAGGCCTCTTTTGGGTGGTGACCCCCCAGCTCGGCTGAGTGGCCAGGCCTCACGGGGCAGGCTGGAGAGGTCCCTGGGA	150112200	150112421	GCGCGATCCGCAGGTTC-TCTCGG	GC-CGA-CCTCAGGTTCTTCTTGG	|| ||| || ||||||| ||| ||	==I===I==X=======D===X==	19	2	1	2
chr7	+	150784765	150784784	AAGCGGGAGCGGGCCGGGCCTGGCGCTGGGCTGAGGCTCAGCGACCGCGTGGGAGGCGCCGGCAGGTCCATCCGCGCTTTGGCCGGGTCATGAGCCTGACGGGGATCCGCGGCTCCTCGGTCTGGAGGCAGCTGCTGGGCAGCCGGGTGCTGACCGACCGCCAGGGACACCGCACCCGGAGTCGGGGACCGGAAACCCCCGGCCACTGCGCTGCCTAGCG	150784665	150784884	GCGCGATCCGCAGGTTCTCTCGG	GGG-GATCCGC-GGCTC-CTCGG	| | ||||||| || || |||||	=X=I=======I==X==I=====	18	2	0	3
chr7	+	151261870	151261890	GATCAAGCAACCAGAGGAAGAACAGGCTTGAGGAGCCCCATGGATCCAAATGGCTTCATGGGGCTCTCATTCATTTTAGCGGGTCCCACTCAACCAAAATGCCGATCAGCATATTTCTCGGTGACTGTTATGTTTAACATAATAGTGTGAAGCAAAGGGTTTGAGGCAGCTGCAGAAGAATGTTTAATGTGGGGTCAGTATTGTGGCAAAAAATGGCGTGC	151261770	151261990	GCGCGATCCGCAGGTTCTCTCGG	GC-CGATCAGCATATT-TCTCGG	|| ||||| ||| || ||||||	==I=====X===XX==I======	18	3	0	2
chr7	+	151306674	151306694	GAGCAGGATAGTGACTCAAAATGGATTTCAACGTGTCCTATTTATAAAAATAACAACTGCTAAAATAATCCACTACTAACCAGACAGTTACCATCAATCTGCCCGTCCCAGGTTCTCTCCCCACTGATACTGGCAACACCCACACAGTGAGGGAATAGACGCCCCGAGAAGCAGAGCGTGAGGACTCACTTCCCACCCTCAAGTTCCACACTTCTTTTGGT	151306574	151306794	GCGCGATCCGCAGGTTCTCTCGG	GCCCG-TCC-CAGGTTCTCTCCC	|| || ||| |||||||||||	==X==I===I===========XX	18	3	0	2
chr7	+	152512360	152512382	AGATGGGTGTTGCCCAAATGTTTTCTGCATAATACTAGTCACTTCTAAGGAGGAGGAGGAGGAGGAGGAAAAGTTCCATAGAAAGATGAATTTGGGCGATGCTGCATCCTGCAGCTTTCTCGGGCTGATTCACAGCGCCTATCAGCACAGTCCAGGCTCTGAGGATTCCTGTGTCGAAATCTATGTATTCTAGCACTTCCAAATTTATTTAACTACAGATCTT	152512260	152512482	GC-GCGATCC-GCAGGTTCTCTCGG	GCTGC-ATCCTGCAGCTT-TCTCGG	|| || |||| |||| || ||||||	==D==I====D====X==I======	20	1	2	2
chr7	+	152609320	152609343	CCGTGTGCCTTGATGAGCTCAGCCTATGCGACTCCTTTTCTTTAACCTTCAGGGACCATTCTGTGTGGGGTGTGGGAGGGGTAGAGAGCTGCCCTTCTGTGCGCGTCCCTAGGGTTGCTCTCGGAGGCCTTCCTCCTCCCAGGCCATCCTTGGTTACCCTCTAATTTCCAGCGGGATGTGCGCACAGATGCCCACGCGCAGGTGTGTGTGTGTAGTGAATGTGT	152609220	152609443	GCGCGATCCGCA-GGTT-CTCTCGG	GCGCG-TCCCTAGGGTTGCTCTCGG	||||| ||| | |||| |||||||	=====I===XX=D====D=======	20	2	2	1
chr7	+	152622786	152622807	TGATCTCTGCCCCCTTCGCCAAGGCCGGGCCAGGCGAGTAGGGGCGCGGCCTGAGCCCCTGCGGTGATTCCCCAGGTGTGGAATCAAAACAGATCCCAGAGCGCGATCCGCGGGGCTTTTGGAAGGAGCCGCCCAGGGCTGGAGATTCCGACGCAAAGACCCGGAGGCCCGCGGAGCTGTGGGCGCAGCTGGAGATGGCGGAGGCCCCAGCAGGGAGTGGGG	152622686	152622907	GCGCGATCCGCAGGTTCTCTCGG	GCGCGATCCGCGGGG-CTTTTGG	||||||||||| || || | ||	===========X==XI==X=X==	18	4	0	1
chr7	+	154680849	154680866	GGAATTATGGGAGCTACAAGATGAGATTTGGGTGGGGACACAGAGTCAAACCATACCACTGGGCTTCTGACATCTGCCCTGCATTTCTTTGCAGATATAAGGCATCCCGGTTCTCCGGGAACTTAGTGTTTTCAATACACTTCACCTACCTTCTCAGTCAGGTTTCCAAGCAGAACACCTGGCTCCCTGCAGTGCAGCCCCCTAACTCTGTCCCCTTG	154680749	154680966	GCGCGATCCGCAGGTTCTCTCGG	G-GC-ATCC-C-GGTTCTC-CGG	| || |||| | ||||||| |||	=I==I====I=I=======I===	18	0	0	5
chr7	+	155962236	155962256	CTCCATCCATGTTTCTTGATAGAAAGAAAAGAAAAGGAACTGAGATGGTCTAAGTGACTTTGCACTTTCACCTCTTTCTATTTCACGGGGTCACAGGTCAGGCGTCCGCAGCTTGTCCCGGGGGTAGGTGGAGGGCTCAACCTGTCCCTGCTCCTGGGGAGGGAACCCTTGTTGGGAACGTGGGGCCCCAGCTCCCCTCCTGCAGCCCATTGTGCCTCTCA	155962136	155962356	GCGCGATCCGCAGGTTCTCTCGG	G-GCG-TCCGCAGCTTGTCCCGG	| ||| ||||||| || || |||	=I===I=======X==X==X===	18	3	0	2
chr7	+	156795419	156795439	AGGGGACAGGGTCAGCTTTGGGTGGGGCCCAGAGCCCCGGGTCGCAGTGACGGCCGCCGCAGGGGTCTCCCCCCGCGTACCTTCGCTTCTGTTGAAGGCAGTGAGATCCGCAGGCCTCCGGGACAGCTAGAGGACAGCAGACATGTCCCGTGGGGGAAGCCTGGGCCTGTCTGAAAACACCGCCTCAGCTCCCTCCGGGGTCCCCCTGCGTAGACCTGGCT	156795319	156795539	GCGCGATCCGCAGGTTCTCTCGG	GTGAGATCCGCAGGC-CTC-CGG	| | |||||||||| ||| |||	=X=X==========XI===I===	18	3	0	2
chr7	+	157477497	157477518	TGCGCGCCCCTCCCCGCCCCTCCCCGGGCACAGCCCGTTCACGAAACCTAAGGCGCCGGCCACGCGCCACCTCCCCCGGGCCGGGGTCTCCTCGGTCCCCGCGCGGGCGCTGGTTCTCCCGGGTGGGCGGCAGCCCCGCCCTGTGCCCTCCTGGGCCGGCGCGAGGGACCCTAGAGCGCGCGGGGGGCCCCAGGCGGGGAGGAGCGGCCGCGACCCCGGATG	157477397	157477618	GCGCGATCCGCAGGTTCTCTCGG	GCGCGGG-CGCTGGTTCTCCCGG	||||| ||| ||||||| |||	=====XXI===X=======X===	18	4	0	1
chr7	+	157501229	157501247	TGTCCAGATCATCCTAAAGGTTGGGCAGTGGTGTGAGTGGCTCTCGGCCATTCAGGAGTACCTGCAGGTGGCAGAAGGTACTCCAGAGTTGGACGGAGGGGCCGTCCCAGGGCTCTCGGTGAGACTGAGAAGGTTCATGAGCTCCGTGTTCCTGTCTGAGATGACCAGAACCAGGGCAGGCCTCATGTGTGCCCCAACTTCCGTAAAACCACACATGCA	157501129	157501347	GCGCGATCCGCAGGTTCTCTCGG	GC-CG-TCC-CAGGG-CTCTCGG	|| || ||| |||| |||||||	==I==I===I====XI=======	18	1	0	4
chr7	+	157643150	157643168	AGGTCTCCGAATTTCCATTTCCGACGTGGGGTGCCTCAGGCTCGTGTAAGGGATCCCAGGTATCCGAATTTCCGACGTGGGGTGCCTCACGCTCGCATAAGGGATCCCAGGTCTCCCGGGGCCTGGTGTGTGCACCACAGACTACATATTCCACAAGGAAGCTGTGAGAAAGAAGCACAGACAGTCCTGCACCATCTCACATCCACCAAATCCAGAATT	157643050	157643268	GCGCGATCCGCAGGTTCTCTCGG	G-G-GATCC-CAGG-TCTCCCGG	| | ||||| |||| |||| |||	=I=I=====I====I====X===	18	1	0	4
chr7	+	157796421	157796440	AGGATGGATGTCTGCCCCACCTGTGGGGCTTCACCGTGGCCACCCGAGCTGACTGACAGGGGTGGGGAAGCACGCCATCCGGGCTCCAGCCCTGCGGTTGGCGGGATCCAGGTTTCTTGGTGGTGGCGAGCTTCTCACATGGGCTTGGCGGCACCTCCCAACACGCCAAGGCCAGTGGTAAAACGGGCCTCTGCTTTTTTTAAAGAATAGCTTGTCTAAT	157796321	157796540	GCGCGATCCGCAGGTTCTCTCGG	GCGGGAT-C-CAGGTT-TCTTGG	||| ||| | |||||| ||| ||	===X===I=I======I===X==	18	2	0	3
chr7	+	158277424	158277444	GGATTACAGGGTGAGCCTCCGCCCTGGCCTCCTGGACATTTTGTATAAATGAAATCATGTCCCCCGTGACTTTTGTGACTCGGTTTCTTCCTCTGAGCACGGCGATTCCCAGGTTCCTCCGCGTCAGTGTGCCGGTGCTTCCTGCCTCCCTTTCCACGGCCGGACAGCACTCCACCATCACAGACGTCCTCGGTTCCTGGTGGTTTTCTGCCCTCTTCAGT	158277324	158277544	GCGCGATCCGCAGGTTCTCTCGG	G-GCGATTCCCAGGTTC-CTCCG	| ||||| | ||||||| ||| |	=I=====X=X=======I===X=	18	3	0	2
chr7	+	158312143	158312166	AAATTACTTTTTCATACCGAGAACAGAATTAGTCTATAAATAAGTAAAGAGGTGCTAGGGCTGAGTCAGAAGTGCCGATTCCACCTCAAGCTCCTTCCCTGCCCGATCTGCAGGTGGCTCTCAGGGCATGGGGGACCAAGCTGTGTTTGAGCCTTTGCTTTGCATGGGTGGCTCTGAAGGTGATGGAATGGGCTGGCATTCTCCAGCACTCTCTGGCATTTTCT	158312043	158312266	GCGCGATCCGCAGGTT-CTCTCGG	GCCCGATCTGCAGGTGGCTCTCAG	|| ||||| |||||| ||||| |	==X=====X======XD=====X=	19	4	1	0
chr7	+	158649532	158649549	GCCCGGGAAGGTCGGTGCGGCGCTGGGTCTGGGCGAGGGGTGGTCGAGCTTCGCGGACTCCTTCGGGCGCCGCTAGCAGCGCCGCCGCCGCCCTCCCTTTGCGCAGCGGTTCTCTCGGCCGGGCCGGGGCTTCCCGGAGGAGCCGCGGTGCCTCCGAGGCAGGAAGGGAAACGGAGGCGCGGCTGGCCGTCGGCGCGAGGGATGGCAGGACGCCGGGC	158649432	158649649	GCGCGATCCGCAGGTTCTCTCGG	GCGC-A---GC-GGTTCTCTCGG	|||| | || |||||||||||	====I=III==I===========	18	0	0	5
chr7	+	158789882	158789901	TTTTACCCTGGGATCCACTGTTCGACTCGCAACACCTTTCCGGAGCCCGGCGCTTCACTCGCAGCCTCGCAGCCTCGCAAACGCCCGTCCCTGCCCCCGGGCGCGTCCCAGCCTCCTCGGGTTCCCACGCGCTCCGGGGAGCCCCTGCCGCAGGCGCCTTCTGGAGCGGGTCCTGGGACCCGTTTCCTTCTTCCCCTGGGCAGCCCCCGCGGGTCTTTCA	158789782	158790001	GCGCGATCCGCAGGTTCTCTCGG	GCGCG-TCC-CAGCCTC-CTCGG	||||| ||| ||| || |||||	=====I===I===XX==I=====	18	2	0	3
chr8	+	6693324	6693346	GGTGGTGGAGTCCAGCTCAGGTCCGGGCTCCTGATAAGGGCAGAAGCGGGTTCTGCGCTGCCCCCAACCCTGTAACCGCCAGGAAAGCGCTTGGTGAGCGTCGGGACTGCGCAGGTTCCTCGGGAGGTGGCTAAACTGGCCACCGCCTCTGGGGCCGCCTAAAGCAAGTCCGTTAACCACTAGTCAGGGAGGAATACTGTGTTTGAGTAAATATATGTAGAGT	6693224	6693446	GCGCGA-TCCGCAGGTTCTCTCGG	TCGGGACTGCGCAGGTTC-CTCGG	|| || | ||||||||| |||||	X==X==D=X=========I=====	19	3	1	1
chr8	+	8401497	8401518	TACTTTCCCTGCCCTAGCTCTAGATTCAGCTTGTTTTAGTGGAACACGGTATCTAGTAGCCAGCGTCTGGGTACTAGGGGTGCTGATTGTTTCTGGGGTGTCGTGATCCCAGGTCCTTTCGGTGGACAGAGCTAGAGCATACACATATACACATACAATTGCCTCTGTGGTTATTTCATATACTGAAAACTATGACTTTATCCTGATACATCTAATTCCAAT	8401397	8401618	GCGCGATCCGCAGGTTCTCTCGG	TCGTGATCC-CAGGTCCTTTCGG	|| ||||| ||||| || ||||	X==X=====I=====X==X====	18	4	0	1
chr8	+	8935320	8935341	TTTCCTGAGTTAAGCTTCCCTGGCTGATGATTGCATTCCTCTGGAGGAACTCCCCTTTAGTCAGATAAGAGAGGACTAGAGAAAGCTCTTCTCTGCGTTTGCCCCTCCGCAGGTACTCTCTGTTTGAGGTCCAAAGCAGCATATTTGGGGAATTTTTTTCTGATCCCCAACACCAACCCCATCCAACCTTTCTTTCTGCCAGGGGAATGCGCTGCTTTCTTC	8935220	8935441	GCGCGATCCGCAGGTTCTCTCGG	GCCCC-TCCGCAGGTACTCTCTG	|| | ||||||||| ||||| |	==X=XI=========X=====X=	18	4	0	1
chr8	+	9729878	9729897	GGTACTGGGATAGGATATGAAATAAAAGAGAAAAAGCAGAGGACAGAGGTAAAGATCTGTTGCCACAGGATGGACCTGGAGCTGTCCTGGGAACACCTTTGGCGATCAGGGGTTCTCTGGCCTGCAGCAGCTCATTCCCAGACAGTGGCTGCTCTGCTACCGTGGACTTGAGCTTCTCCCCTGGGTAAAGGAATGAAATCCCACCCACTCACCCCTTTCC	9729778	9729997	GCGCGATCCGCAGGTTCTCTCGG	G-GCGATCAGG-GGTTCTCT-GG	| |||||| | |||||||| ||	=I======X=XI========I==	18	2	0	3
chr8	+	11615010	11615030	GGCATACAGCATGGGTGGCAGGGGCGGAAAACAACACAGAAGTACAACCTGAATGAGACTGCGTGCTGGGGCGAGGGGAGGCGTGGTTGCGCTGTCGGAGGCCGAGCGGAGGTTCTCTAGGCAAGTCTGCCTCCTACGTGCAGGGAGGTTAGACTTCAACAGGGAGGGTGGGGAAGGAGGAGGAAGCTGGCATGGGGAAAGGCCTGGATCCTGCAGAGGGC	11614910	11615130	GCGCGATCCGCAGGTTCTCTCGG	GC-CGAGCGG-AGGTTCTCTAGG	|| ||| | | ||||||||| ||	==I===X=X=I=========X==	18	3	0	2
chr8	+	23175359	23175381	TGTTAGGATTTACTCTCACACTTCAGAGAAGTTTCCAGCAGAGAAAAATGAGGAGCAGAATTGGGATCGTCAGGTACAGAAACGGGATGAGAACACAGGTGCTGTGTTCCTCAGGTCTCTCGGGCTTGGAGGCTGAGGCAGGATTAGAGCTCAGGGAGGTCTTCTCGGGATCGTCAGAGACAGACCATCAGGATAGGAAGGGCCTTGGAAGTATTAGTATCTC	23175259	23175481	GC-GCGATCCGCAGGTTCTCTCGG	GCTGTGTTCCTCAGG-TCTCTCGG	|| | | ||| |||| ||||||||	==D=X=X===X====I========	19	3	1	1
chr8	+	23849178	23849198	GCCTTCTAGGTTCCCTCCCACGCACTGCTGGAAGCTTCCAGCATCCTATCTCTGCAGCTCTAACCCTGTGTCTGCTTTGATAAGAGCTATGGTGTAATCAGCGCAGCCGCAGTTCTCTAGCTCTGATTCCCCCTTGTGGCTTCTGCATTCCTGTTGATAATTAAAGAAAGCTTTCTTGCCATGATGCAGGCTATATAAAATAAGTTAATAAGTAATAAAGC	23849078	23849298	GCGCGATCCGCAGGTTCTCTCGG	GCGC-AGCCGCA-GTTCTCTAGC	|||| | ||||| ||||||| |	====I=X=====I=======X=X	18	3	0	2
chr8	+	29387050	29387070	ATCAGAGCTTGCCCTGAACGGACTCCTTTCCCACTGCAGACAAGTAGGGGGTTTTGCCCGTAAAGAAGGAGCTAGTCTACGTGCGGCTGCAGTAGGCCCTGCGCCATCCGTCATTTCTCGGCTTCCTCCCACGCGCCTTCATGCGGATGTGTAGGTATCTCCTCTCCCTGGCTGAGTCAAGTCACTCAGAGACTGAAAAGAGAGAGAGGATGTGGCGTGAA	29386950	29387170	GCGCGATCCG-CAGGTTCTCTCGG	GCGCCATCCGTCA--TT-TCTCGG	|||| ||||| || || ||||||	====X=====D==II==I======	19	1	1	3
chr8	+	37654444	37654464	GAAGGCCCGGGCGGGCGGGGACCGGCGGCGGGAGCGGCGCGGCGCGGAGCTGCCTCCATCCATGGCACGGAGCGGCGGCGGCGGCGGCAGCAGGAGCCCGGCGCGATCCGCTAGGTCCCAGCCCAGCGCCCAGCGAGCAGGCGACGCGGAGGGGCCGGGCCTCCAGTGTCCCGAGGGCCGGGCGCTGAGACTCCGGCCGCGCAGCTGGGAGCTGCCCGCGC	37654344	37654564	GCGCGATCCGC-AGGTTCTCTCGG	GCGCGATCCGCTAGG-TC-C-CAG	||||||||||| ||| || | | |	===========D===I==I=I=X=	19	1	1	3
chr8	+	47156733	47156753	TGTCTACGTCCAGCTGTAAATCCCCTGGTTTTAATGCAGGGTGCCTGTGTCTCTCGGAAAAGGTCCCCACAAGTGAAAACAGGGCCACAGGGTGGCATGGGCGGACCGCAAGTTGTCTTGGGTGGCGGCAGGGACTTAGGGTGACATTGAGGCAGGAAGAGGAAAGAAGTAGCGAGACAGCAGGGAATGTTGGGAGCCTCCCAAGGAGGCTTCTCGCATTC	47156633	47156853	GCGCGATCCGCAGGTTCTCTCGG	GCG-GA-CCGCAAGTTGTCTTGG	||| || ||||| ||| ||| ||	===I==I=====X===X===X==	18	3	0	2
chr8	+	47337143	47337165	GGCTTTCCTGGGAGGGCTATAAAGCCCTAGAATTAAAGCAGGGTGCCTGTGTCTCTCACGAAAGGCCCCCACAAGTGAAAACGGAGCCATAGGTTGATGTGAGCGGTCCGCAGGTACTCAAGGGGATGTTGAGGCAGGCTGATTGGAGAATCGGCGAGACCACAGGGCGAGCTGGGAGCCTCCCAAGGAGGCCTCTCCCATTTCAGAAGTCCAAGGCTTCAGA	47337043	47337265	GCGCGATCCGCAGGTTCTCTCGG	GAGCGGTCCGCAGGTACTCAAGG	| ||| ||||||||| ||| ||	=X===X=========X===XX==	18	5	0	0
chr8	+	56404499	56404516	GTAAGCTCTGAGAATTGTTCCGTTTACAACTCCCCAGGAGTCTATTTTTGCCTAGTTTATGCATACATGGCAGAGCATTCAACAAAAAACTCAAGAGGATGCCGATGCAGGTTTCTGGAACTTTCTCTTTGCACCACTCCCTGCTCTCCGGTATTCTTCCCCACAAAGTTCAGCCATCTCAGCTCTCCTGAACACTGACATCTGCCTTTTTCAGAGTA	56404399	56404616	GCGCGATCCGCAGGTTCTCTCGG	GC-CGAT--GCAGGTT-TCT-GG	|| |||| ||||||| ||| ||	==I====II=======I===I==	18	0	0	5
chr8	+	59659800	59659820	GGAAAGGTCCTGGAGAGCTGCTCTGAGGGTGGCAGACCTCTCTCTGCTTCCCCTGTGGCTCACAATGACTCCTGAAATTACTAGTAAAGCTTGATGCTGGGTGAGATCTCAGGTTCTCTGGCATCTTTATTGACAATCTGAGCCTGTGTGCTATGTCAGGTAGTAAGGTGAGTGCCATGGAAGGTAGTACAGTGCCTGGTATATAAAAATGCTCCCCCCCA	59659700	59659920	GCGCGATCCGCAGGTTCTCTCGG	GTGAGATCT-CAGGTTCTCT-GG	| | |||| |||||||||| ||	=X=X====XI==========I==	18	3	0	2
chr8	+	63185243	63185263	ACCAGCTTTGTCCTTCAAAGAATAGAGACCTGCCAGCTTCTACTAAGGTTATTCTTACAACTCATTTACCCATGTTGCCCATCTGGTTACTTTCTTGAGGGCGCTATGCAGGTTGTCTCTGTCCCTGTCAAGGTGAGGCATTCAGAACTCCATCCAATCCTCTAACTATGGCCTGCCAAGTGGTATAAATAACACGTACAGCCCTAGCGGTCATAGCTACT	63185143	63185363	GCGCGATCCGCAGGTTCTCTCGG	GCGCTAT--GCAGGTTGTCTCTG	|||| || ||||||| |||| |	====X==II=======X====X=	18	3	0	2
chr8	+	84728938	84728956	TTTGACCAGCAGCCCTCAGGTTCTTAGGCCTTGGACTAGATATTACACCATCAGCTTCTCTGATCCTGAGGCCTTCAAAGTTAGACTGAGCGATGCTACTGGCATCCCAGGGTCTCTGGCTTGCAGATAGCCTGTTGTAAAGCTTCTCAGCCTCCCTAATCCCATGAGCCAATTTCCCTAATAAATCACCTCTAATATGTCTATATATGTATGTACATA	84728838	84729056	GCGCGATCCGCAGGTTCTCTCGG	G-GC-ATCC-CAGGGTCTCT-GG	| || |||| |||| ||||| ||	=I==I====I====X=====I==	18	1	0	4
chr8	+	87002476	87002496	TGTTTTCCCTCACACCTTCTCATCACCTTTGAATACAAAGATGCCCACCCTTTGTTCCATGGACTTAAATATGTTCTGGAATGTGGGGATTACATGTGTGGGGCATCCGCAAGTTTCTTGGGATCATCAGGAATCATCAAAGTCTCTTACAGTGAAAAGACTCATGCACCTTCCCCAGAGCAGGAAGATGTGCTTCTCTGAAAGGTTTTTCAGCCTTGCTT	87002376	87002596	GCGCGATCCGCAGGTTCTCTCGG	GGGC-ATCCGCAAGTT-TCTTGG	| || ||||||| ||| ||| ||	=X==I=======X===I===X==	18	3	0	2
chr8	+	89764464	89764485	CCGGTCCTGACACTGCTTCCTGTTATGTAAGGTGACCACTAGACACCTGCAGAGGGCAGGAGGGCTACAGCTTTACAACTCCTTTCACACCCACTGTTTGGCGGATCCCAGGTTCTTGTCGTGCATCCAAAAAGAATGAGGTTATGAGGACAACTGAATAGTGAGCAAGGTGGAGAAGAGTTTTACTGAATGACAGAACAGCCTTCAGCAGAGAGGGAACCT	89764364	89764585	GCGCGATCCGCAGGTTCTC-TCGG	GCG-GATCC-CAGGTTCTTGTCGT	||| ||||| |||||||| |||	===I=====I========XD===X	19	2	1	2
chr8	+	101162768	101162787	GTTAAAATGCTCTGCTTTCCTGCAAAATTAAAATAGCTGGGGACCAGGCACTTAAACCCGTAGAATCTAATAGACAGAAAGCCCCTGCTTTACCGCCTTTGCGCCATCCGGGTTGTCTGGCCACGCCTGGGGCGGAAGGGGCGGGGAGTAAGAGAGAGAGAAAGAGAGACAGCACTGTGCGTCATGTACCAGCGCCGGAAGTTGGTCTCGACACCTGGAC	101162668	101162887	GCGCGATCCGCAGGTTCTCTCGG	GCGCCATCCG--GGTTGTCT-GG	|||| ||||| |||| ||| ||	====X=====II====X===I==	18	2	0	3
chr8	+	102138971	102138990	CCCTAGCCGCCCCCAGCCGCCCCCGCCCGGTGAGTCACCCGCTCCCGGCCGCGCCGCCGCCCGGCCCGCTCTCACGCCTCCGAGCCTGCGCGCACCGCTCGCCGAGCCAGGTTCCCTCGGCAAGGGGCGCTCGATACGGGCGGGGATCCCCAGAGGCCGCGGCCTTCCTTGGCTGCCAGACAGACAGCGTTCCCAAGGAGGAAACCCCTGCCCCTCCGTC	102138871	102139090	GCGCGATCCGCAGGTTCTCTCGG	GC-CGAG-C-CAGGTTCCCTCGG	|| ||| | ||||||| |||||	==I===XI=I=======X=====	18	2	0	3
chr8	+	109095008	109095027	GAACTGGAGGGTTCGCCCAAAGAGCCGGCGCCGGCCGCGCTGCTGGGGAGGACTCAGAGGGAGACTCGCCACTCACCCCCGGGCCGCACCGGTCAGTTCAGCGCGATCAGCATCTCTCCGCCACGAACCTGAGAGACAAGAAGCGAAAACAGGGTGTGTGGGGGATGGAGAGAGCCCCGGGGAGGCAGCTGCGCCTTCGCACGTCCCAATTTAAAGAAGA	109094908	109095127	GCGCGATCCGCAGGTTCTCTCGG	GCGCGATCAGCA---TCTCTCCG	|||||||| ||| |||||| |	========X===III======X=	18	2	0	3
chr8	+	125385013	125385033	GCCGCCGCTACCCCTAGCGGCAGCAGAAGTGGGAACGGGGCGGGGCGAAAGGGGAAGGAGGTGCGGGGGGGCGGGGAGGTGTGTGAGCGAGGCTGCGCAGGCGCAGTCTGCAGGCTCTCGGGCCGCCCTCCCTCCTAGGGGAGGAGCGTGCACACGCGTCCCCTCCCGCGCTGGTGCGTGAAGGTGGAAGGAGGTAGGGTGCGCCACCCTGTGCTGGCGTT	125384913	125385133	GCGCGATCCGCAGGTTCTCTCGG	GCGCAGTCTGCAGG--CTCTCGG	|||| || ||||| |||||||	====XX==X=====II=======	18	3	0	2
chr8	+	139788502	139788521	CTAAGGCCACAAAGCAGCTGCTGTGTCGTCTGGGCCTGGGCAGCAGAGGCAGGCCACTTCCAGAGTGAGACGTGAGTTCCTGGGCTTGTCCCTTGGCTTAGGCGATCCAGGTCCTCACGGCCATAGATTGGGACATAGCCCGGCTCCTGAACTCCAGTGGCCAAGGACAGAAATGTGGCTTCAAAGTCAGTTCCCCCCAAGACACTACATCTGTGATACC	139788402	139788621	GCGCGATCCGCAGGTTCTCTCGG	G-GCGAT-C-CAGGTCCTCACGG	| ||||| | ||||| ||| |||	=I=====I=I=====X===X===	18	2	0	3
chr8	+	142205476	142205497	CGTGTCAGCACGTGCTGAGGGCATGGGGCCTGCCCCCTGGGCACCCATCCACAAGCTGGGCCACGGAGCTCCAGCTTCTCAGGACAAAGCCCCGGGGCTGGCGCATCCTGAGGGTCTCTGGGGGTGTTTGCCAGGCTCCTGGGATGGGCCGCTTTCAGAAGCCCTGCAGTGCCTCCAGATGGAAAGGCGGGCCCGGCCTCCGGTTGGGTCTGCATTTTGGAG	142205376	142205597	GCGCGATCCGCAGGTTCTCTCGG	GCGC-ATCCTGAGGGTCTCTGGG	|||| |||| ||| ||||| ||	====I====XX===X=====X==	18	4	0	1
chr8	+	142305088	142305109	TCCCAGGGCACTCCCAAGTGGCAGCCTCAGCTCGAAGGTGAGGAAAGTGAGTCAGGAACTGGCAGGTAATGGAGCATTCACACCCGGCAGAGTGGGGGCAGCAGGTTCCCCAGGTTCTCCGGGGACAGTCCTCCCACTGGACTTCAGGAGAGAGCTGCGGGCAGGCCTGTCTGTCTTGGGTTGGCAGAGGGGTGTGGACATTCCAGAGAGGGAAGTGAGAAC	142304988	142305209	GCGCGATCCGCAGGTTCTCTCGG	GCAGGTTCCCCAGGTTCTC-CGG	|| | ||| ||||||||| |||	==XX=X===X=========I===	18	4	0	1
chr8	+	142585382	142585401	CAGTCTGGGCACAGACCATGGGAGGGGGCTGTCCCTCAGAGGGGTGCAGGGCCCACAGGCAGACATTTGATTGAATAGCAGTTGTGTTTCTAGGGCACTGGCCGAGCCGCAGGCTCTGGGTAATCTGTTGTCCTAGTTATCCCTGATCCTGGGCCATGGGGGTATCCTTGCAGCTGCATTTCTCGAGTGACGTGGAGGCTCGTTGAGATCCAGTGACTTG	142585282	142585501	GCGCGATCCGCAGGTTCTCTCGG	GC-CGAGCCGCAGG--CTCTGGG	|| ||| ||||||| |||| ||	==I===X=======II====X==	18	2	0	3
chr8	+	143164900	143164920	GGCAGAGGCTCAATCAGAAACTCAGAGAAGCCCCTCCTCGCCTCTACCCACAGGTAAACAAGCATCCAGTAAAATAAGAGTGGGATAAAGCAGGAGAGAGGCGGGACGCAGGCTCTCCCGGAGTCCAGCGTGGAATGAAGCAGGAGAGAGGCAGGATGTGGGCTCTCCCAGGGTCAGTGTGGAATACAACAAGAGAGAGGTGGGATGCGGGCTCTCCCGGG	143164800	143165020	GCGCGATCCGCAGGTTCTCTCGG	GCGGGA--CGCAGGCTCTCCCGG	||| || |||||| |||| |||	===X==II======X====X===	18	3	0	2
chr8	+	143592056	143592076	GCGGCGGGGGCGCGGGGCGGGCGACTGCCGGGCCCCGGGCCAGCTCTCGCCCCCCGCCCCGCCCCCGATCGCTCGGCTCCCCCGCCCGGCGCTCCCTCGGGCTGCGCTCCGCGGCTCTCGGCGGCGGCGGCGGCGGGCGCAGAGCGCGGCATGGGCGCCCGGGCCGCGGGGCCTGGCGGCGGCGGGCGGACGGGCGCGCGGCTGCGGGCGCAGGTGCGGGG	143591956	143592176	GC-GCGATCCGCAGGTTCTCTCGG	GCTGCGCTCCGC-GG--CTCTCGG	|| ||| ||||| || |||||||	==D===X=====I==II=======	19	1	1	3
chr9	+	1047460	1047480	CCAAGGAAGGCTACTCTTTCCCCTTTGCAGATGAGGCAACTGAGGCAACTGAGCCGCAGAAAACTAACTGACCAAGATCACCCAGCCAGTGGAACAAACAGCTCGAGCCCAGGCTCTCTGGCTCCTATTCCCTCTGAATATTTAATTTACTAAACTGTTTGAGCAGCCGTAGATTCCCTTCACAATCCGGTAAAATCTATAATTACTCCTCCCCTTCCCCA	1047360	1047580	GCGCGATCCGCAGGTTCTCTCGG	GCTCGAGCC-CAGGCTCTCT-GG	|| ||| || |||| ||||| ||	==X===X==I====X=====I==	18	3	0	2
chr9	+	21989939	21989959	CACATCGCTCCTGCGGAAAGTGCGCGCGGTGGAGTGATAATTGGACCTAGCGTCTAAATTCTTGTTGGAGGACCTCGTTCCAGCTGCCAGTTAAGCCTCTGGGATCCGCAGCGTCTCTAGGAATTGAGAGAGTGGGGAAGTTAGGATCCAGGAGGAGGATGGTGGGGGCTGAGGAGTGGAGGAGCAGCGTGCATCTCATCTCTTGTCGCCGGGCGGGCGCT	21989839	21990059	GCGCGATCCGCAGGTTCTCTCGG	G-G-GATCCGCAGCGTCTCTAGG	| | ||||||||| ||||| ||	=I=I=========XX=====X==	18	3	0	2
chr9	+	35714265	35714285	TATTCTGCACAGATTTCCTCTCATCACAGGACTCCAGCCTCATCTTCCAAAGCCAGAACCAGCTTCCATACCTTCTGGGCAGCCGTCCGGAGTTCAGCCAGCGCGGTGCCCAGGTTCTTGGCACACTGACTCAGCTGCATGGCTGAAGCCTGGTCCTGAATCGTTGGCACTGAGGCCTTTGCAGCTGCCACCATCTTCCCACCTGGCTGTTGGGGAATAGG	35714165	35714385	GCGCGATCCGCAGGTTCTCTCGG	GCGCGGTGCCCAGGTTCT-T-GG	||||| | | |||||||| | ||	=====X=X=X========I=I==	18	3	0	2
chr9	+	39464367	39464387	AGGACTCGGCCTGGGCCCGCGCACTGGGCCGGGGAGGAGAGGGGAGGGCCATCCTGGGGACTCCTGAGACTGCCTGCTGCTGTCCTCCGCACACAAGCCCGCCCGTCCCCAGGTTCCTGGGCCGCGCGGAGCCCTGTCACCGACGCTCTCACCCCAGGTGCGCAGCCTGGGCTCCCGCGCAGACCTAAAGACTCGGACACCGTGTCCCTTTCAGGCCCGGG	39464267	39464487	GCGCGATCCGCAGGTTCTCTCGG	GCCCG-TCCCCAGGTTC-CTGGG	|| || ||| ||||||| || ||	==X==I===X=======I==X==	18	3	0	2
chr9	+	40791953	40791973	AGGACTCGGCCTGGGCCCGCGCACTGGGCCGGGGAGGAGAGGGGAGGGCCATCCTGGGGACTCCTGAGACTGCCTGCTGCTGTCCTCCGCACACAAGCCCGCCCGTCCCCAGGTTCCTGGGCCGCGCGGAGCCCTGTCACCGACGCTCTCACCCCAGGTGCGCAGCCTCGGCTCCCGCGCAGACCTAAAGACTCGGACACCGTGTCCCTTTCAGGCCCGGG	40791853	40792073	GCGCGATCCGCAGGTTCTCTCGG	GCCCG-TCCCCAGGTTC-CTGGG	|| || ||| ||||||| || ||	==X==I===X=======I==X==	18	3	0	2
chr9	+	41609385	41609405	AGGACTCGGCCTGGGCCCGCGCACTGGGCCGGGGAGGAGAGGGGAGGGCCATCCTGGGGACTCCTGAGACTGCCTGCTGCTGTCCTCCGCACACAAGCCCGCCCGTCCCCAGGTTCCTGGGCCGCGCGGAGCCCTGTCACCGACGCTCTCACCCCAGGTGCGCAGCCTGGGCTCCCGCGCAGACCTAAAGACTCGGACACCGTGTCCCTTTCAGGCCCGGG	41609285	41609505	GCGCGATCCGCAGGTTCTCTCGG	GCCCG-TCCCCAGGTTC-CTGGG	|| || ||| ||||||| || ||	==X==I===X=======I==X==	18	3	0	2
chr9	+	95875299	95875318	CGCAGGAGGGATGGAAACACAGAATTCACCTCTGGGACTGGTTCTTGAGCTTTTGCCTCCCCTTTTGTCTTCTAGACCCCAAGGGCCTGCCAGGGACCCGGCGCGTCCTCGGTTTCTCGCCTGTCATCATCGACAGACATGTCAGCCGCTACCTGCTGGCCTTCCTGGCAGATGACCTAGGGGGGCTCTGACAGACCCTGGACCCAGGGCCTCACCTGCC	95875199	95875418	GCGCGATCCGCAGGTTCTCTCGG	GCGCG-TCCTC-GGTT-TCTCGC	||||| ||| | |||| |||||	=====I===X=I====I=====X	18	2	0	3
chr9	+	98790210	98790229	CCTCCAGGCTAGCTCCCAGGGGCGCCTGTCCAGGCCCGGGACTTACATTCCCAGTCCTCATGCAGAGCCCCGTCCCCGCACCGAGGCAGCAGAGCTGGGAGCGCGATGCAGTTCTCTGCGAGAGCCTAGGTCTGACTCTAACTCTGCCCTGGATTCTCCGCTTTCTAGGAGCGCGTGACATCGGCGGCCAGTTCCGTCATCTGGGCATCCCACCCATACC	98790110	98790329	GCGCGATCCGCAGGTTCTCTCGG	GCGCGAT--GCA-GTTCTCTGCG	||||||| ||| ||||||| |	=======II===I=======XX=	18	2	0	3
chr9	+	99234576	99234595	TCTCTGCCTGTTCCCACAAGCTGAGCACTACAAGTCACATCGTGGGCCTGGTTGGAACCCCAGTAAATTCCCGGTCACTGATATTCTGAAACCAGGCCTTGGCGATCCCCGGTTCTTGGGTTCACTCTTTCTCTCACCTTCTCTAATGACTGTTTTAATTTCTCCTCAAAACCCTGACACTGCCTCCCACTGTACCCTTCCGCCATCGTCCTCTTTCATT	99234476	99234695	GCGCGATCCGCAGGTTCTCTCGG	G-GCGATCCCC-GGTTCT-TGGG	| ||||||| | |||||| | ||	=I=======X=I======I=X==	18	2	0	3
chr9	+	99639864	99639886	CAGAGGGGGCTGCAGCGAGCGCCCTGCCGCGCCGCTTCCTCCGCGCGTCTCCCGCCTGGCTCCGCCAAGACTGGGGGCTTCCCCATAGGCCCGCGTCCGAGCGCGTCCTCAGGCTTCGCTCCGCGAGATCTGGGGGCCCCGTGGGCTGGGGTTCGGGCGGGGTCCGTTCCTTGCGGTCCGCGGTCTTGAAGCAATTTCCCGGCAAAGTCCCGGGACAGCGGGA	99639764	99639986	GCGCGATCCGCAGG-TTCTCTCGG	GCGCG-TCCTCAGGCTTCGCTCCG	||||| ||| |||| ||| ||| |	=====I===X====D===X===X=	19	3	1	1
chr9	+	110250840	110250859	TCTGTATTGCGGGTGTTATGTCCTGTCTGCCCAATTGCGTGTGAGCGAGCGCCGCGGCTGGTCCCTCCCCCTCCAGGTCCCGTGGACGTCCCCGGAATTGGCACACCGAGGCTCTCTCGGTGCGCTCTCGCCACGGGGCCGCCTACGCGCTAAACTCACTCTGGCCCAGCCAGTGTCTGGGGACGCGGCCACCTCCCGCCCGGTGGCCCGAGAGCGCCCG	110250740	110250959	GCGCGATCCGCAGGTTCTCTCGG	GCAC-A-CCG-AGGCTCTCTCGG	|| | | ||| ||| ||||||||	==X=I=I===I===X========	18	2	0	3
chr9	+	110621931	110621951	TTCTGCCTTTGTGGCTGCAACATTTGCCTTTGGAGCTCAGAGCTGACACTGAAGAAGCCTGAGGCTGCCATGCTGTGGGGAAGCCCAGGCCACACAGAGAGGCCATGTGCAGGTTCTCTGGATGACAACCTCAGCTGTGGAATGAGGTCCCTCCTGGAAGCCAGATACGTGAGTGAATATACTTACAGATGCCTCCAGTCCCTGTCTGCTTTCTCTTCCCT	110621831	110622051	GCGCGATCCGCAGGTTCTCTCGG	G-GCCATGTGCAGGTTCTCT-GG	| || || ||||||||||| ||	=I==X==XX===========I==	18	3	0	2
chr9	+	118846460	118846483	ATGAAAGAATGTCAAAGAATTTGTAGCTATCTTTATTTTACTACCTACGGTGAATTAAATGACAAAGGAGAGCTGTGCAGTAAGAAGAGACCTTTGAATTGAGGATCCGCAGGGCTTCTCTCTGGGCTATATCAGGTCCCTCATTATATTTTCTCACAGCCCTCTGATCTTCTACAGTCTTCATCACCGGGTGTGTAATATGTTCCATTTGACATTACTTGATT	118846360	118846583	GCGCGATCCGCA-GG-TTCTCTCGG	GAG-GATCCGCAGGGCTTCTCTCTG	| | |||||||| || ||||||| |	=X=I========D==D=======X=	20	2	2	1
chr9	+	128793148	128793169	CTGGAAGTGTCTGGCTCTGGCACTGGGGAGACAGGGCTGGTGCAGCCTCTTTGGGGCTTTTGGCTGCTGATGCAACTTGCAACTTGTCCCTGGGTGGACGGCCGTTCCACAGGGTCTCCCGGGTGAGCCAGGGACTCCCGCTGGCCTCCCTCTCAGGCCTTGCTGGCCCCTCATGATTCAGCCACACCTTGTGGTTGGCTCCCAGCTGCAGCTTCCTGCTGA	128793048	128793269	GCGCGATCCGCAGGTTCTCTCGG	GC-CGTTCCACAGGGTCTCCCGG	|| || ||| |||| |||| |||	==I==X===X====X====X===	18	4	0	1
chr9	+	129453103	129453123	CTCCCACCTGGGCCTGAGGGTCAGGGTGGCAAGAGGGAGAGGCCCTCGGCAGGAGTGGCCTCTGGGAGGGACTTCTGAGCACCGCCAACACGCCCGCTTTGTGCATCCGCAGGCTCTTCGCGGCCAAGTGCAGCGGCTGCATGGAGAAGATCGCCCCCACCGAGTTCGTGATGCGGGCGCTGGAGTGCGTGTACCACCTGGGCTGCTTCTGCTGCTGCGTG	129453003	129453223	GCGCGATCCGCAGGTTCTCTCGG	GTGC-ATCCGCAGGCTCT-TCGC	| || ||||||||| ||| |||	=X==I=========X===I===X	18	3	0	2
chr9	+	131862539	131862559	CCTGACTGAGTCCTTCAAACTACTCTACCGGTGAGGTTGACCATCACCCCATTTTACAGGTGTGGAGAGGGACTGTTGTGCCAGGATTGCACTGGTGACCCCGGATCCCAGGTTCTCTGTGAGGTGCTGAGGGGGTGTGCTGGGGGTGACAGCGGTTTCCAGGCCAGAGGCAGGACTGGTGATGACAGGCTGGCTGCCTGGTAATTACGGCAGCGTCCAGC	131862439	131862659	GCGCGATCCGCAGGTTCTCTCGG	CCG-GATCC-CAGGTTCTCTGTG	|| ||||| |||||||||| |	X==I=====I==========XX=	18	3	0	2
chr9	+	132851600	132851620	AGTGTTACAGGATGCACACGTGTCAGGCACCAGTACTTTGTGTCAGGCGAACATCCAGGCACAGCAGTCTGCATGGTGATTAGCAGCACGTGCTGAAACAGCCCATCCGCAGGGTTCTTGGGATGCGTGGAGCAGGCAGTGCATGGGTAGCTTGCGTTTCTCTGGCTTTCCCCCACCTTGGAAAGAAGTCGTCATGATTTCTCGCTGTTCTACCCAGTGTC	132851500	132851720	GCGCGATCCGCAGGTTCTCTCGG	GCCC-ATCCGCAGGGT-TCTTGG	|| | ||||||||| | ||| ||	==X=I=========X=I===X==	18	3	0	2
chr9	+	135345880	135345901	AGGACCCAGGTGACAGTCATTGTGGATCCTGAGTCCTCAGCCCTAAGTGGCTACCGAGGTGGTGGTGACAGTGCTGGGAAGAGGTGGAGTCCAGTTGGCCTCGCATCCCAGTGTTCTCTCTGCTGGCATGTGTGGTGCCCCCTGGGCAGTAGGGTCCTGAAATCTGGATGGTTATTCTTTTTTTGAGAAAGAAATTTGGGCTGTTTCCCAAGTGCGTCCAAT	135345780	135346001	GCGCGATCCGCAG-GTTCTCTCGG	TCGC-ATCC-CAGTGTTCTCTCTG	||| |||| ||| |||||||| |	X===I====I===D========X=	19	2	1	2
chr9	+	135820455	135820476	GGGGACGCGGCGGAGAGGCGTAAACAAGCTGGCGGCGCCTGGGTGTGGTTGGAGCGCCCTGCCCCTGCCCCCCGAGTCGTTTCTGCCCTTCGCTTGCGTGGCGCCCTCCGAGGGTCTCTCTGTGGGCGGCCTCAGAGCAGCGATCCTGTTTCCCAAGGAGCTGCTGGGGCCCGCGTGGGTGAAGGGCCTGCTTGGGAGCTTTGGAGTTGCAGCTCACCTGGG	135820355	135820576	GCGCGATCCGCAGGTTCTCTCGG	GCGCCCTCCG-AGGGTCTCTCTG	|||| |||| ||| |||||| |	====XX====I===X======X=	18	4	0	1
chr9	+	138030450	138030474	AAGTCCTCTGCCCTCCAGGTCTCACCCCCTACTCCATCCTACCAGCCTGGGACCCCGAGGCTCCGAGAAGTGAGTGGGTCCACCCAGACACCACCTCTTGGCCCTGCTCCTGCAGGTTCTCTCAGCCCCTTTTGAGAGCGGACGCTTGGGTTACCAACCACGAGTGGAGGGGCCCACAGCAACACCATGGTGACTTGGGACCCTGAGAGCCCCTCTGTGCCTGGA	138030350	138030574	GCGC-GATCC-GCAGGTTCTCTCGG	GCCCTGCTCCTGCAGGTTCTCTCAG	|| | | ||| |||||||||||| |	==X=D=X===D============X=	20	3	2	0
chr9	+	138065713	138065732	CTCAGCATAACAGAAATCCATTTTGTCACCGTTCTGGAGGCCAGAAGTCCAAAATCTAGGTGTCGGCAGGGCTGGTTCGTCTGCGGGCTGTGAGGGAGAAGGGCTCCCAGGTTCTCCCGGCTTCTGGTAGCCACCAGCATCCTTGTTGTTCCTGGGCTGGCAGATGCTGCCCCAGCCTCTGCCTCCCACTTCCATGTGTCTGTGTGTGTGTGTGTGTGTG	138065613	138065832	GCGCGATCCGCAGGTTCTCTCGG	GGGC--TCC-CAGGTTCTCCCGG	| || ||| ||||||||| |||	=X==II===I=========X===	18	2	0	3
chr9	+	138560779	138560800	AACCCATGGGACTCATCATATGGGTGGGGACACCTTTGGCACAATTTGGCATCATCTTCTGGAGCCCAGAACCCCCTACCCTCCACCCCCCAACCCCAGTGCTCAATCCCAGGCTCTCTCTGTTTAGGGCCTGTGTCCCCCTAGCTGTGTTCCAGGAGGGTTCCCCAAAGTGACTGATATGGTTTGGCTGTGTACCCACCCAAATCTCATCTTGAATTCCCA	138560679	138560900	GCGCGATCCGCAGGTTCTCTCGG	GCTCAATCC-CAGGCTCTCTCTG	|| | |||| |||| |||||| |	==X=X====I====X======X=	18	4	0	1
chr9	+	138562765	138562784	CTGGTCTGACTCCCGCCTCCAGCCCTCTCGCCTGCAGTGTGGACTCGGCCACCCACCTGCCTCTGCCAGCCATGCCCGGCTTGTGTGGCCCCTCACCATAGCCCGCCCAGGGTCTCTCGGGCATCGAAAGGACAAGCTTAAGGGTCGTGCAAATGCACCGCGTGTACAGGACGGCTGTGTGCACACGTGCACCGGGGCGAGGGGCTGTCGATGCCACTTC	138562665	138562884	GCGCGATCCGCAGGTTCTCTCGG	GCCCG--CC-CAGGGTCTCTCGG	|| || || |||| ||||||||	==X==II==I====X========	18	2	0	3
chr9	+	138889433	138889452	ATTTCCATTCCAATGAGTCCCGCCGTCCTCTCCATTCCGGGAACGCTGTTTTAGCAGGCAGAGCTCGGTACAAACGCACCATCAAACTGCACAACGCAGAGCGCACCGCGGTCCTCTCTGCCACCCAGTGACAGCTAAATGGCCTGAGGGCTTAGGCCTGGCCACTCACTGATGCATTCCCACTCAGGAGGGGCACACACCCTGGGCTCATCTGCATCTG	138889333	138889552	GCGCGATCCGCAGGTTCTCTCGG	GCGC-A-CCGC-GGTCCTCTCTG	|||| | |||| ||| ||||| |	====I=I====I===X=====X=	18	2	0	3
chr9	+	139912703	139912725	AGCCGGTCTTCCGGGCCTGCTCCTCACCCTGGATCCAGACGAAGCCGTAGAGGAAGTAGAAGCGGCCGCCAGTATTGGGCCCAGGCCGCCAGTAGGCGCGGCGGATCTCGTTGGTTTTCTCGGTGAAGCTGGAGTTCTGGCGGATCTTGTAGTGCACGTGAGGCGGGAGCGAGCCGTCCTTCCGGGTCTGGAAGATCACACCTGGGGCCGGGAGGTTGGGGCG	139912603	139912825	GCGCGATC-CGCAGGTTCTCTCGG	GCG-GATCTCGTTGGTTTTCTCGG	||| |||| || |||| ||||||	===I====D==XX====X======	19	3	1	1
chr10	+	181220	181242	CCGCGGCGCCAGGGGAAGACGCGAGTAAGTGCGGGCGGCGGTGCCCTCCCGGCCCTCACCCCGCACGCGGCGACCCGGCCGCCTAGCCTCCCTCGCTCAGGCGCGACCGCGGCGTTCTCTGAGGTGGAGTATTACAAACATGGCGCCCCTCGAGCCCGGAGCCCTTCGCGCGGAGCCGGCGGCGGGGTCCGGGCGGGGGGGAGCCGGGGAGGAGGGAGGAGGC	181120	181342	GCGCGATCCGCAG-GTTCTCTCGG	GCGCGA-CCGCGGCGTTCTCTGAG	|||||| |||| | ||||||| |	======I====X=D=======XX=	19	3	1	1
chr10	+	864595	864614	GTGAGTGTACTTTGTAAGCCCAAATCTCAGAAGAAAGGCAGTAATACCTTTTATTGGAAAATGATCTATCAACCCGCTTTAACAAGCTGGCAGTCATTTTGCGAGTACGCAGTTCCTCGGCTGAAGGACACATGGCACAGAAAGGGGAAATGAGTTTGCATTTAGTTTAGAAATGAATTTATATTAACTAAAGAATACAACTATTTTTAGCTGAAACAAT	864495	864714	GCGCGATCCGCAGGTTCTCTCGG	GCGAG-TACGCA-GTTC-CTCGG	||| | | |||| |||| |||||	===X=I=X====I====I=====	18	2	0	3
chr10	+	4824736	4824756	TTCCTCTTTGAGTTGGTAGTTGCTGAGATTGCCAGGTAGAGAAATGAAGAGTGAACAACAGAAATTATTTAGAAAATCCAGTGATCGCTGGATATATCTGGCTGATCAGCAGGTTTCTCAGTCCAAAATTCTGAGCATCTCATGTGGCATTATCTAAACAGCCACACAAAGCCAATAGGTAATGGAAATGGGTCTGGAAGATGACCAGCAAGTAATACCTT	4824636	4824856	GCGCGATCCGCAGGTTCTCTCGG	GCT-GATCAGCAGGTT-TCTCAG	|| |||| ||||||| |||| |	==XI====X=======I====X=	18	3	0	2
chr10	+	5892795	5892813	TAGCTTTATTTACTGATTTTCTTTTTTATTTACTGATTTTCTTTTCTTTTTTCTTTTTCGAGACAGAGTCTTGCTCTGTCACCCAGGCTGGAGTGCAGTGGCGCGATCGCAGCTCACGGCAAACTCTGCCTCCCAGGTTCAAGCAATTCTGCCTCAGCCTCCTGAGTAGCTGGGATTACAGGCATCTACCACCACAGCCGGCTAATTTTTGTATCCTTT	5892695	5892913	GCGCGATCCGCAGGTTCTCTCGG	GCGCGAT-CGCA-G--CTCACGG	||||||| |||| | ||| |||	=======I====I=II===X===	18	1	0	4
chr10	+	9686235	9686255	GCATAACTTTCTGCTCATCAATAATCTACCTAGAATATCATAGGCACTTTAGTATCCCTGATATCTGATTTCTCCATTCTCAACTAAGCAAGATGGTTAGGCTCTATCTGGGTTCTCTCGGCACTGCACTTCCAGAATAGACCTCAGGCAGAAAGATTTATGAAGCTGGAACTTCATTTGTCTCCCTTTTCTAAGATAGTAGTGCAGTCTAAAAGCCAATG	9686135	9686355	GCGCGATCCGCAGGTTCTCTCGG	GCTCTATCTG--GGTTCTCTCGG	|| | ||| | |||||||||||	==X=X===X=II===========	18	3	0	2
chr10	+	14733385	14733407	ACTCTCAGAGTACAGAGGTTAGCTCAGTCCTGCAGAGTCCATGTCTCCAAAAGAAAAGAGCAAATGGAGAAAGTCTAAGACATGATCAAGTGCCAGTTCTGCGCTCTGCAGGTTACTCTGCGGGCCAAGCTCCCTCGCCCTGCTGAGTGGTAAGGCTGCTGCTTCGGGGTCGAAACTTCCGTAATCACAAAGGCCCAGTATGAGCCAGGCAGTGAGCTGAAAG	14733285	14733507	GCGCGATCCGCAGGTT-CTCT-CGG	GCGC--TCTGCAGGTTACTCTGCGG	|||| || ||||||| |||| |||	====II==X=======D====D===	20	1	2	2
chr10	+	18948455	18948481	GGCTCAGTGGGCTCGAAACAAAGGGCTGTCCGGTGGGGATTCGTCGCGGCGCCTTCTGAGTGGTCGGGTCGAGGCTTCTCGGCCTAGCAGTGCCCTCGCTGCGCGATCTCAGGCGGGTTCTCCTCGGCTCCGCGCAGCCCGCGCCGCGGTGGGGGACCCGGCGCAGCGGCACCTGCTGCCGAGGGACCCCGCGGCCCGCCCCGGTGCTCGTGATGGGGCTGATCTTC	18948355	18948581	GCGCGATC-C--GCAGGTTCT-CTCGG	GCGCGATCTCAGGCGGGTTCTCCTCGG	|||||||| | || |||||| |||||	========D=DD==X======D=====	22	1	4	0
chr10	+	23461154	23461174	CACAGTGAGTCACCGACAAAGACGAACCCCAAAGCTGGATTTCCAATATTCTTTTCTGCTTGCCTTTCCTCACTAAGATGCATATATTTACCAACTGTCACCACGATCCGCAGTTCTTCGCCCCTCCCTCTGTCCCAATTATCTAGAAACAAAAAGAGTAGAAAATCGAAAATGAGATGGAGGTCGGCAGGGGTGTGAGGCCACGGATGGCTGCTGCTTCC	23461054	23461274	GCGCGATCCGCAGGTTCTCTCGG	CCACGATCCGCA-GTTCT-TCGC	| ||||||||| ||||| |||	X=X=========I=====I===X	18	3	0	2
chr10	+	25699081	25699105	TATAGCATTTTTTAGTAAATTGCATTTCTTTTATGACACTGTAAATACTCCTCCCTGTATAGCATCTCCCTCTGTACATTTCCCAGTAATTATCCACTCCGAGAGATCTCTGCAGGTTCTCTCTGTAACACCCACTCTATATCTCAGTTCTGTCTTCTAACTTCTCTGTTTTGGAGGAATATCTTTAAGGCACCATGGATTCCTAATTAATCCTTGCATCTCCTA	25698981	25699205	GCGCGATC-C-GCAGGTTCTCTCGG	GAGAGATCTCTGCAGGTTCTCTCTG	| | |||| | |||||||||||| |	=X=X====D=D============X=	20	3	2	0
chr10	+	25983477	25983497	GGAGCAGAGGGCAGGGCCAGCCACACCTGGGGTGGGTTATGAGAGGAGAGAGAAGGGGGGAAAGGTGAGTACAGCCATCGTAATGATGCAGGTGCCTCCAGCCAGATCCCGGTTCTCACGGGCAGCCGGTCTCAGCCTAGCTGACGTCGACCCAGAATCCCACGCTCTCGGCTTCCACCCAGCCACTGTTAGGCACGAACAGGGCACCCCAAAGCTCTGCA	25983377	25983597	GCGCGATCCGCAGGTTCTCTCGG	GCCAGATCC-C-GGTTCTCACGG	|| ||||| | ||||||| |||	==XX=====I=I=======X===	18	3	0	2
chr10	+	29834257	29834276	TGCCCAGCACAAGCCCCTTCCTTTCTTAGTGGCTGAGGCTGCACCGTGTCAAGTTGTTACAGAAGCTGCATTCCAGAGGGTGCCCTGGTCTATTTCCTGAGCCGATCGGCGGCTCTCTGGCATCCATGGGGAGCCCTGCCCAAACCATCATCCACCAATGGCAACTCTCCCAGGGGTCCAATGTCAGCCTCAGCTCTGCATGAAACCTCCATATCATGTT	29834157	29834376	GCGCGATCCGCAGGTTCTCTCGG	GC-CGATCGGC-GGCTCTCT-GG	|| ||||| || || ||||| ||	==I=====X==I==X=====I==	18	2	0	3
chr10	+	29952746	29952767	CGGGACTCTTCTCCTGCACTGTATGTTTTCAGTGTTTCATGGGCATGAGCCCCATGCTCAACAAAGAGATGCGGAAAGACTGACAGGGAGGCAGTGGGCAGAGCAGCCGCTGGTTCTCCCGGTGAGTGCTGCTGGCAATCAGCACATCGGCAACTGCAAGAAGATGCTCACAGTCAAAATAGCAACTGACGCCAAGGGCACATCAAGGAGAGGGAGCTAAAA	29952646	29952867	GCGCGATCCGCAGGTTCTCTCGG	GAGC-AGCCGCTGGTTCTCCCGG	| || | |||| ||||||| |||	=X==I=X====X=======X===	18	4	0	1
chr10	+	30153399	30153421	CAGACTACCCTTAACTTCCTCTGAAGCCCAGGGCTCATTTGCATCTGTAATTCTGACATCTACCATCTTACAGAGGGTTCTGTAATTACCAAGGCAATGAGCACAAGTCCCTGGTTCTCTCGGCAATCCAACCCTCTGAAGCAAGAAAATGCACCCCTCTGCCAAGTGAGGGTCTGTTTTTCTCTCCTTAAAATCTGCATGAAATAGTTTGCCAATCCCAGAT	30153299	30153521	GCGCGA-TCCGCAGGTTCTCTCGG	GCACAAGTCC-CTGGTTCTCTCGG	|| | | ||| | |||||||||||	==X=X=D===I=X===========	19	3	1	1
chr10	+	52099370	52099391	TTCTCCATCACACTAGCCAATATCATATATTCATTTACTGCCTCCCTTACACTGGCCAGAATATAAGCTTCACGAAAGCATCAGGATCCTTTACTCAGTGGAGCATCCCCAGGGTCTATCGGTGCCTGAAATATGGTATACTGCTTAATAAACACTAGTTGAATGAATGAATGAATTTCAGGTAAGCACTTTGTATGTGCCAGGCACTGGGATAGAAAGGTG	52099270	52099491	GCGCGATCCGCAGGTTCTCTCGG	GAGC-ATCCCCAGGGTCTATCGG	| || |||| |||| ||| ||||	=X==I====X====X===X====	18	4	0	1
chr10	+	70623104	70623125	GAATTGTTCTCTGTGTCAGCCCTTGCTGAAGGAATACTCACGGCAATGCTGATCACCGCTATCATAGCTATCATTAAATTACTCATTGTGACTGGTTGTCCCGCCTTCCTCAGGTTCTTCGGGATCCTCCCAAAACCTCTTCCTGGGTATCTGGCTCATAATAGGGCCAGATACCCAAAAGGAAAAAAAAAACAGATGAGGAATGCACCATTTGGCAAGTTG	70623004	70623225	GCGCGATCCGCAGGTTCTCTCGG	CCGCCTTCCTCAGGTTCT-TCGG	||| ||| |||||||| ||||	X===XX===X========I====	18	4	0	1
chr10	+	72043549	72043571	GGCTCCGGCGGTCTCCGATGGCGGGAGGCAGCGGGCCCCTTCGGGCCAGCGGGCAGAGGGACGGTCTCCGGGCACTTGGTTGCGGGCTGCGCCCCTGCCTCCGCGCTCCGCAGGTCCGGTCGGTCCGGGCAGAGGTGAGCAGGGGGCGTGCGCTCCCAGGCCCCGGGCCCTGGCCGGTTTCCCTCCCCTCGGGCTGACTGGCTCCCGCGCAGCGCTGCTGCCC	72043449	72043671	GCGCGATCCGCAGGTTCTCTCGG	CCGCGCTCCGCAGGTCCGGTCGG	|||| ||||||||| | ||||	X====X=========X=XX====	18	5	0	0
chr10	+	72443575	72443595	CCAGCCTGCTCACGTGGCTGTGCTCCGCTGAAGGGTGGGCTGGGCTGGAAGGCCCAAGCTGGCTTCTTTTACATGACCAGCATGGTGCTGGCTGTAGGCCGCGCGGCCTCAGTTCTCTCTGTGGCCAGTTATCCTCCAGTAGGCCGTCTCAGGGTAGCACTCCAACAGGGGGAAGGTGGAAGCTAGAATACCCCTTGAGGCCTAGCCTTGGGAGTTGCATG	72443475	72443695	GCGCGATCCGCAGGTTCTCTCGG	GCGCGG-CCTCA-GTTCTCTCTG	||||| || || |||||||| |	=====XI==X==I========X=	18	3	0	2
chr10	+	73227112	73227133	TTGAACAAGAACATTTTGTAGGTGATAATGTATGCCAGTGGTTCTCAGGCTTCCGTGTGCATGAGAATCCTCTGGAAGGCTTGCTGAAACAGATGGCTGGGCCCGATCCTCAGAGTTTCTGGTTGAGCAGGTCTGAGGCGAGGCCTGAGAACTGGTATTTCTAAGAAGCTTCCAGGCGATGGTGATGCTGCTGGTCTGGGGAACCCACTTTGAGAACTACTG	73227012	73227233	GCGCGATCCGCAG-GTTCTCTCGG	GCCCGATCCTCAGAGTT-TCT-GG	|| |||||| ||| ||| ||| ||	==X======X===D===I===I==	19	2	1	2
chr10	+	73379851	73379872	CAGTAACAAGTTAGGCCCCACATAAAAGTTGATTTCTCACGTGGACGACTAGGCTAGCACAGGTGGACAGGGAAACCCTACCCCGTGTAGTGGCTGAGGAGCATGATCTGCAGGTCCCTCGGTCCCTGCAGCAGGGAAGAGGCAGCTGGAAGGCTAAGTACCAGCTCTTCTGTGCTTCATCCCAGAAGTGGCTCCGTGACTTCTACCCAATGACTATTGGCC	73379751	73379972	GCGCGATCCGCAGGTTCTCTCGG	GCATGATCTGCAGGTCC-CTCGG	|| |||| |||||| | |||||	==XX====X======X=I=====	18	4	0	1
chr10	+	79397777	79397798	CGCCCCGGGCTGCGCTGGCCCCGAGCGCCGAGAGCCAGGGGGCGCCGCGGGCCGCCCGCGCCCGGGGTCTGCGCCGCCCCCGGGCCCGCCCCGGCTCCGCGCGCGGTCCCGGGTGTCCTCGGCGCCGCGCCGCCCGCCGTGCGCCACGGGTGTGCGCTGCGCTCGGCCGGTGACCCCCTTCCCCGAGCGCCTCCCGCGCGGCTAACGAGCCGCTCTCCGCTT	79397677	79397898	GCGCGATCCGCAGGT-TCTCTCGG	GCGCGGTCC-CGGGTGTC-CTCGG	||||| ||| | ||| || |||||	=====X===I=X===D==I=====	19	2	1	2
chr10	+	81136350	81136371	GCTCCCACTCTGCCTTGGGGCATCTCCTCGGCCTGGCTCACCTTTAAGCTCACCTCCTGGCCAGGAGCAAAAACAGACACAAATCAGAGAGAGCAGTACAGCAGATCCCAGGTTCTCCTCCGGACCCTATTCCAGATTGTTTAAGAGCAAAGCCCAGACACTGCCTCATTTCACCCGTAAATTCTCCAAAATTTAAGACAGAACATTTTTTACATGATCCCA	81136250	81136471	GCGCGATCCGCAGGTTCT-CTCGG	GCA-GATCC-CAGGTTCTCCTCCG	|| ||||| |||||||| ||| |	==XI=====I========D===X=	19	2	1	2
chr10	+	81689548	81689567	ATGCTCCCGCTTTCCTCCTCTCGACGATTGTCCTGGTTGCTTTGCTCACTGGGGTTGTGCCCCCACCCTGCAGGGCCAGGGCCAGACGCACGCTCCTACTGCGTGACCGCAGGTCTTCAGCATGCTGGATCCCGACAGCCCTCAGTGCACAGCAAGCCCCGGGGACTGGCGGGATGCTCTGCTCCTTGTCTATACATCTGTCTCCTTTCCAAGCCTAGAA	81689448	81689667	GCGCGATCCGCAGGTTCTCTCGG	GCGTGA-CCGCAGG-TCT-TCAG	||| || ||||||| ||| || |	===X==I=======I===I==X=	18	2	0	3
chr10	+	81839034	81839055	CTTCGCGGTGAGGCGTGGGGTGGGGCGGGGCGGGCCTCTGTTTTGGCCCGCCGGGCCCTCGTAGGGCGAGGGGAGCTCTGGGAACGGGGCCTGTGCGCACGCGCATCTGACGGTTGTCTCGGTTACTCATGTAAGCGGAAATTCGGTGGGCTCTTAGGATAGTTTCTGCTTTCTAGTGTTCCTGTCTTTGGGTCCTCACCTCTGCATGGTTACTAACGGGTT	81838934	81839155	GCGCGATCCGCAGGTTCTCTCGG	GCGC-ATCTGACGGTTGTCTCGG	|||| ||| | |||| ||||||	====I===X=XX====X======	18	4	0	1
chr10	+	82504357	82504376	AATGGATATTACCAGATCAAAGGGAGATGTTGTCAAAACCTCTCATGAGGGAGGTCTTGTCTCAATTACACCAGAGGACCCATTGAGGACCCCAAGAAATGTGCGATGCAGTTCTCTGGGTTTGTGGGTGTATAGGAATTTACACCCAGGCCAAACAAGTTATAGATAGTTTCTTAATATGTAAAAAGACTAATAAGCAGATTCTAAGGAAATCGCCCCT	82504257	82504476	GCGCGATCCGCAGGTTCTCTCGG	GTGCGAT--GCA-GTTCTCTGGG	| ||||| ||| ||||||| ||	=X=====II===I=======X==	18	2	0	3
chr10	+	85324821	85324840	TCAGGGCAGCGGGGTGATGCGGGCCAGACCGCGGAACACAGCAAGCAAGGAGAAGGCACGGCAGAGGCGCAGCTTACTGGGGAGGTCACAAGAGCAGTTTGCGCCTTCCGCGGCTCTCGGAGTGCTGAGGGAAACTCGCAGAGGTATCCCAGCTGCCCTCTCCTCCTCCGAGGCCAGCATGCACTGTCTGTCGCATGCTTGTGACGCACCACTGGACGCA	85324721	85324940	GCGCGATCCGCAGGTTCTCTCGG	GCGCCTTCCGC-GG--CTCTCGG	|||| ||||| || |||||||	====XX=====I==II=======	18	2	0	3
chr10	+	88728435	88728455	CAGGTGGAGGGGACCGCCCAGGAAGCCGGTGAGGATAGCGCGCGACCTAGGGCTCAGGCAGGGGCACCTGCGTGGATGCGCAGGCAGAAGCAGCGGGTCGGCGCGGTCCGCAAGTTCCTGGACCGGCAGCTTGGCTCGGAAGGCTCGGTCCTCCACTGAGACGCAGGGGGCAGGCAGAACGCCCACCCCGGCGAGCAGACAGATGGTGCCCGCAGGGAGGC	88728335	88728555	GCGCGATCCGCAGGTTCTCTCGG	GCGCGGTCCGCAAGTTC-CT-GG	||||| |||||| |||| || ||	=====X======X====I==I==	19	2	0	2
chr10	+	89578041	89578060	AAGAGCAAGTGCCCTCAGCCGGCCTCACACAGGAAGGAAACGCAACCTGGGAGAGAACGCTTCCGGCGGGAGGCGCGGCGCACTCCCTCCCACGGAGCATGCGCGACCCGCGGTCGCCGGCGCGGAGGGGGCGTGCTCCCAGGCTTAGAAACAGTGAGGGAGAGCAAATTCGCGCACCTGATGTCTGCTTAAGCTACCTGCTAGACTGAGACTTTCTGCG	89577941	89578160	GCGCGATCCGCAGGTTCTCTCGG	GCGCGACCCGC-GG-TCGC-CGG	|||||| |||| || || | |||	======X====I==I==X=I===	18	2	0	3
chr10	+	91295546	91295567	CGGGACCACTGCAGCCCTGGCGGTAGCGCGCGGACATGCCCCCGGGGCGCACCCGCCGAGCCGCGTCCCTGCGCAGTGGCCCCTTCCCGGGCCCCAGGCTGCGCGATCCGCGCTTCGGTGGGGCGGGGAGCGGACTGGGCGGAGGCGCCGGCGAGGCTGGGGCCGGGGGCCTAGCTGGCAACGCCGGGAGAGGGAAGCGTAGCGCGGAAAATCCCAGTGCTC	91295446	91295667	GCGCGATCCGCAGGTTCTCTCGG	GCGCGATCCGC-GCTTCGGTGGG	||||||||||| | ||| | ||	===========I=X===XX=X==	18	4	0	1
chr10	+	99094841	99094859	CACGCACGGACACACCCACACCCACTCCGGGCCCGCCTCCTGGGCCGCGGCCTCCCTCCCCACGTGTCGGCCGCGCCTAAGCCCGCCCGACTCCCGCCCCGCGCACCCGCAGTTCCCGGCCCTGGTCGTGGGGGAGGGGCGGGCCGCCGCGGGTCCGGCTTCGACGAGGCGGGGCGGGGAAAGGCGGAGGGAATTGGGAGTGAAGAGGCGGCACGTTAC	99094741	99094959	GCGCGATCCGCAGGTTCTCTCGG	GCGC-ACCCGCA-GTTC-C-CGG	|||| | ||||| |||| | |||	====I=X=====I====I=I===	18	1	0	4
chr10	+	101380840	101380861	GGCTGGAGAGCGGGCGGCCCTGGCCCCGGAGAGCCGTGTTCCCGCGGGATCTCGTCGCGGGCGTGAGGCGGGGCCGGCCTGGGCCGGTCATCCCTGGCTGGCGCGACCCGCAGCCTGTCCGGGAAGCCGTTGCGACATGCGGGCTGGGAACCGCCTCACCTCCAGGGGGGACCGCGGCGGCCCGCTAGACTCTGGTCGGGTCTGGAGTATTGGGCCCTCTGG	101380740	101380961	GCGCGATCCGCAGGTTCTCTCGG	GCGCGACCCGCAGCCTGTC-CGG	|||||| |||||| | || |||	======X======XX=X==I===	18	4	0	1
chr10	+	103609806	103609828	GCCCCATTCTGCTGATCTACTGGGTTGGGTTTGGTCTGTGACAACACCCCCAAGAAACCTTGCTTATTACTTATCTTCCAGAAAACAGCCTGGCTACAGGGAGCGATGCCTCAGGTTTCTGGGACCACTTTCTCTCTCTCTCTTTTTTTTTTTTTTTTTTTTTTTTTGAGACTGAGTCTTGCTCTGTCGCTCAGGCTGGAGTACAGTGACGTGATCTCAGTTC	103609706	103609928	GCGCGAT-CCGCAGGTTCTCTCGG	GAGCGATGCCTCAGGTT-TCTGGG	| ||||| || |||||| ||| ||	=X=====D==X======I===X==	19	3	1	1
chr10	+	110226306	110226324	AGTCTGGAAGGAGCGAGCCGCAGCCGCGCGGGGGTGGAGCCGAACTGAAGTCACTGGCTGAGCAGGCACGGGCGCTGGCGGGCACGCGGGAAGGAGGGCGGCCGATGCCAGGTCTCCGGGCGCTGGAGGCGCCGCCGGCGACCCCCCCCTAGGCCTCGCAGGCGCTGCCTCCGCCTATCCCCGCTGACCACTCTGCGCCCCCGCAGCCGCGGGTCTCCC	110226206	110226424	GCGCGATCCGCAGGTTCTCTCGG	GC-CGATGC-CAGG-TCTC-CGG	|| |||| | |||| |||| |||	==I====X=I====I====I===	18	1	0	4
chr10	+	114737527	114737548	AAGCAGAGCTGTGTTTAATTCATTTGGACCAATTTGGGAATGATGTATGAGTGTTGGTGAACATTAGTCAAAGAGGGGACCACTTGGGGGAAAGGGATGTGCCGATGCCGCAGGCCACTCGGGGGAGGCAGCTGGGGTGTCGTCTCAGCAGCCTGCACTAATGGCGGGGAAAGGCAGCAATGACCAAACGATGTACTGCCTGCTGTCGGGGAGCAGCGCTGT	114737427	114737648	GCGCGAT-CCGCAGGTTCTCTCGG	GC-CGATGCCGCAGGC-CACTCGG	|| |||| ||||||| | |||||	==I====D=======XI=X=====	19	2	1	2
chr10	+	118896889	118896912	TCCGTAACCAAGCCCAGCTGCCTCTCCCGGCGGCAGCGGTCGGGCACCGATCGCGGCCGTGGGGTCCTCGGCCCAGTGCACTAACTGGCAGGGCCGTAGCCCGCGATCGGCAGCTGTTCTCCGGGGCTCGCGTTCCCCCTTGGGTGCGCTCAGCCCTCCAGAGCGCGGGAGTCCCCTGGCCGGCTCCCGGCAGGTCGTCCGGCCCTTGGAGCGCGCACACCTCC	118896789	118897012	GCGCGATCCGCAG--GTTCTCTCGG	CCGCGATCGGCAGCTGTTCTC-CGG	||||||| |||| |||||| |||	X=======X====DD======I===	20	2	2	1
chr10	+	119301624	119301644	AAACCGCTGGGAGTTTTGCTAAGTGTGGGGATTGGTATAACCGAACGGCGCCTTTAGCCCGGGAACCAGCCCCTGCCCGCTTACCCTCGCGGTGCTCTTGGGGCGATCCCAGTTCTCCCGACGCGGGGCCGCGTAAGGCAGCAGCGGCGGAGCGCTAGGCTAGAGGAATCTGTCTGTCCTTCTGTCCTACCAGCTTGGGCGAGGCAGGCTCGGGATTCAGG	119301524	119301744	GCGCGATCCGCAGGTTCTCTCGG	GGGCGATCC-CA-GTTCTCCCGA	| ||||||| || |||||| ||	=X=======I==I======X==X	18	3	0	2
chr10	+	119303508	119303528	ACCCTTTGGGAAGGGGTGCGAACGGAGAAGTTGTCCCCCAGTGCGCTCGAATCAGAGCAGGCTGGGCTGTGCGTGCCCGGCGCCGCGGAGCCCAGAGCCCGCGGGATCCCCAGGCTCCTGGTACCCTCGGCAATGCCCCCAACCGTCCTGGCTCCGAGGGGCGCGGACAGGACTCGGCCGCCAGGCTTGCTTTCGACTGCGTTCGACCCTGTTCACCACCC	119303408	119303628	GCGCGATCCGCAGGTTCTCTCGG	GCGGGATCCCCAGGCTC-CT-GG	||| ||||| |||| || || ||	===X=====X====X==I==I==	18	3	0	2
chr10	+	120514399	120514422	GCCTCACAGGCACCTGCCGCCTGTCTCAACCCCGGGCCAGCGGGCACCGCTGCCTCCCCGAGTTACATCGCCGGCGGCAGGAATGGGCGCAGCGGAGAGGGCTGCGGTGCGCAGGGTCTCTCGCTCTCCGCGGGGCCGACTAGCTTGAAGACGCGGCTGACGGCGGTGGGCGCTCCGGGGCTCTAGTCTGGGAGAGGCAGCCGTAAAGCAGCGGCGCTCCTCAC	120514299	120514522	GC-GCGATCCGCAGGTTCTCTCGG	GCTGCGGTGCGCAGGGTCTCTCGC	|| ||| | |||||| |||||||	==D===X=X======X=======X	19	4	1	0
chr10	+	120808412	120808431	TAGCTGGGATTACAGGTGCTGCCACCGCACCCAGCTAATTTTTTTATTTTTAGTAGAGACAGGGTATCACCATGTTGGCCAGACTGGTCTAGAACTGACTTCGCGATCCGCACGCCTCGGCTTCCCAAAGTGCTGGGAATTATAGGCATGAGCCACCACGCCCGGCCAAACGATGATGTCTTTCATGGAACTCAGCAACAGTCTCTCTTCTGTAGCAAAC	120808312	120808531	GCGCGATCCGCAGGTTCTCTCGG	TCGCGATCCGCACG--C-CTCGG	||||||||||| | | |||||	X===========X=II=I=====	18	2	0	3
chr10	+	122384755	122384775	TTGCCCAGGATTGGATTTTTCTTTGCTTCTGCTTTGAGCACAAGCTCAGAGACTATAAAGGTGAATTAGACACTGCCTGTGGCTATCCCAGCCTAGTTGTGGGCATCAGCAGGTTCTTCAGGGACAACCCCTATGTGGCTGAGGGCATTCTGTTCCTCATGCTCAGTTTCTCTTCCATACGAGGGGTTTATCTCATCTCTGTTTTGTACCTGTCTATACAC	122384655	122384875	GCGCGATCCGCAGGTTCTCTCGG	GGGC-ATCAGCAGGTTCT-TCAG	| || ||| ||||||||| || |	=X==I===X=========I==X=	18	3	0	2
chr10	+	125645485	125645504	GGACACTTGAGGCATACAGAAAACACAGTGGCTATTTTTAAGAACCACAGCATGCAGTCCAGCTTTCGCAAACGTGGGTGTGTCCTCCTTTATTATCCATGCGCGAGCCCTGGTTTCTGGAACCTTGGGCACAGGCAAGAGGAAATTTGCCAGCATTAATAGTTGACTTTGGAAAGCATTTTGGAAATGGAGGTGGTGTCTTAGAAAGCTGCTTGCTAAT	125645385	125645604	GCGCGATCCGCAGGTTCTCTCGG	GCGCGAGCC-CTGGTT-TCT-GG	|||||| || | |||| ||| ||	======X==I=X====I===I==	18	2	0	3
chr10	+	127585306	127585328	CCGACCATGGAGCCCCAGAGTAAGGGAGGCCCGGGCTGGAGCTGGGACCGGGGCGGGCGACCGGGCTGGGGCTCCCCGGGAACGAGTGTGGGCGCCCCGCGCGCGACTCCGCAGGTTTCAACGCTCGGACACGGAAATACGGTTTGCGTCTCCTCGCGCTTTTCTCTCCTGGAGAGGGGAGAAGGGGGCTACATCCTGCCAAGTCTGTATGGTTGGGCCGCCG	127585206	127585428	GCGCGA-TCCGCAGGTTCTCTCGG	GCGCGACTCCGCAGGTT-TCAACG	|||||| |||||||||| || |	======D==========I==XXX=	19	3	1	1
chr10	+	131761341	131761359	CCGTTGTTGGTTTTCTCGTTGTTTGGCTCCTGAAAGTAACGATAAATAATTGCATTTAGTGCGATCGGTGTCAGGCGCGGCCACCACGCTCGGTCCCCCTCCGCGACCGAGGCTCTCGGCCTCACACATGGCAGGATTCCTAGCTCGAAGCAGCGCGGTGATGTCACTTTCCTGCTGGAAGCCCAGCGTTCTCCTCGCCCCGAGTAAGTCCGAGGGCGC	131761241	131761459	GCGCGATCCGCAGGTTCTCTCGG	CCGCGA-CCG-AGG--CTCTCGG	||||| ||| ||| |||||||	X=====I===I===II=======	18	1	0	4
chr10	+	131934951	131934972	GCGGGTGGCCCAGCCTGGCTTCTTGGTGCCCGGCTCCCTTCGGCCTCGGGGGACCGGGCCCGGCGCCACCCGTAGACTCCCCCGAGCCTCCGCGTGAGTGGCCCGAGCCGCAGGTTCCCCGCCCCGGAACAGCGAGCAGGGCGCGAGGCTCGCCTGGAAGCCCCGGCCCCAGCCCTGGCTCCGACCCCGACGGCTGTCCAAGCCCGGGGGACGCGACCTTCC	131934851	131935072	GCGCGATCCGCAGGTTCTCTCGG	GCCCGAGCCGCAGGTTCCC-CGC	|| ||| |||||||||| | ||	==X===X==========X=I==X	18	4	0	1
chr10	+	132607528	132607550	CTGAATGCAGCAGCAAGGTGCTTCCTTCCCACGTCCGAAGATTCCACATCAGGGTGGGAAGGACATTCCTGTGTCCCAGGGGTGCTGGTGGTAGATCATGGCTGGACCCGCAGGTTCTCTAGCACTTTCTGTGGGTGGGGCTGATGCTTGGGCTAACTGCTCCTGAGGTCCCCGGTCCCATGGGCAGCTCTCCTCTCACTGTTTCCTTCATCCTCCCAGCCTG	132607428	132607650	GCGCGATCCGCAGGTTCTCTCGG	GCTGGACCCGCAGGTTCTCTAGC	|| || ||||||||||||| |	==XX==X=============X=X	18	5	0	0
chr10	+	132642214	132642236	TGACAATCAACACTCCATTGTTTATTTCTCAAAACAAAATGCTGATCTTCTTACAGAAATAGTTCAGGAAGGGACCTCAATCATTGCCAAAGCCATTGATGTGGGATCCCCAAGTTCTCTGGGGTGCATGTGAATGTGCACCGGCTAAGTGCTGAATTGCCTCTGCAGAGGGTCAGTAGAGCTTCTACAGACAGGATGGAGCCAGTCCCGGCCTGGGATTCAT	132642114	132642336	GCGCGATCCGCAGGTTCTCTCGG	GTGGGATCCCCAAGTTCTCTGGG	| | ||||| || ||||||| ||	=X=X=====X==X=======X==	18	5	0	0
chr10	+	134045863	134045885	GTTGAAGGTGGTTTGGGGTGGTGTGGGGTTTTCCGTTGAAATGGATTTGATTAAGTCAATCACATCAAAGTGCTCTTAGGTGAAGACAACAGAGAAGAGGGCGGGTCCGGCAGGCTCCCTCGGGCCCCTGATGCAGGAGGCTCCAACGAGCGGTGGCGTAAAGCCCTGGGTTTGGTGCAGTCTCTGTCTGGAGGGACCTCAGCACCCGAGATCACGCAGAGCA	134045763	134045985	GCGCGATCC-GCAGGTTCTCTCGG	GCGGG-TCCGGCAGGCTCCCTCGG	||| | ||| ||||| || |||||	===X=I===D=====X==X=====	19	3	1	1
chr10	+	134601767	134601788	TCAGGGGCGCGGGATGAGGGGCCAGGGTGAGTTGGGGGCGCAGAGGAGCCGGGTAAGGGGGGGTCCCTCTCCCACGTTCTTGTAAGCCGTGGAAGTCTTGGCGCGCTCCGCAGGTGCCGCGTCCTACCCGGCTCCCCGGCCTGCGCCCCACGCGCTTTCCCGCCCTCCTCCTCGCGGAGCTGCGCGTGGGTCCGGTGGCTTCACCTCCTACGCTTCCCGGCG	134601667	134601888	GCGCGATCCGCAGGTTCTCTCGG	GCGCGCTCCGCAGGTGC-CGCGT	||||| ||||||||| | | ||	=====X=========X=I=X==X	18	4	0	1
chr10	+	135164476	135164494	TCCTTTGCCCCACTGAGGATGGCTGGGCTCAGAGCAGCTGACAACTAAGGTTGGCTGGGCTCAGAGCAGCTGACAACTAAGGTTAGCTGGGCTCAGAGCGGCTGACCGCGTTCTCTCGGCACCAGCCAGGAAGGGGTGGTGCAGACACAGACCCAACCAGTCACTGCAGAAAACAGCCAGTGCATTGACGGCCAGGGTTGGGAGTGCTAGGTCAGGGAT	135164376	135164594	GCGCGATCCGCAGGTTCTCTCGG	GCT-GA-CCGC--GTTCTCTCGG	|| || |||| ||||||||||	==XI==I====II==========	18	1	0	4
chr11	+	2483822	2483845	TCGCTGTAATCTGGGCAGCAGCTGTCATGATCCCACCATGTGCCCCCCGTGAGGCCCCCACCTGTTACTGAGTGGCAGGGACGTGCTCCCACACCCCCATGCGCCATCCTGCAGGTGCTTTCTGCTGACTTCTGTGTGCCCTGGGGCCTGCTCTCTTGGTAGGGGTTGACCCTGCCTGTGACTTAGACAGCTTGGAGGGCCAGGACTGAGGGGAGGGGGCGGTG	2483722	2483945	GCGCGATCC-GCAGGTTCTCTCGG	GCGCCATCCTGCAGGTGCTTTCTG	|||| |||| |||||| || || |	====X====D======X==X==X=	19	4	1	0
chr11	+	2890958	2890980	GATGGACGCTGGGCGCCCAAGGCCCGTTCCCGTGGACAGGCGCGCGGAGGGCAGCAGGACCGATGCACCGACGGACGCACCGACGGACGCGCGGACAGATGCGCCGACCGCAGGCTCTCCCGCCGTCCCGGGGCCGTCGTGCCCGTGCAGGCCGCGAGCAGCGGCGGGGCCGGCTCTGCGGCTGCAGCAGCCCCATTGTGAGGCCGGCGAGACAATGGGCGGC	2890858	2891080	GCG-CGATCCGCAGGTTCTCTCGG	GCGCCGA-CCGCAGGCTCTCCCGC	||| ||| ||||||| |||| ||	===D===I=======X====X==X	19	3	1	1
chr11	+	9301053	9301073	CGGGCGGATCACGAAATCAGGAGATCGAGACGATCCTGGCTAACACGATGAAACCCCGTCTCTACTAAAAGTGCGAAAAACCAGCCGGGCAAGGTGGCAGGCGCGAGTCCCAGCTCCTCGGGAGGCTGAGGCAGGAGAATGGCGTGAACCCGGGAGGCGGAGTCTGCAATAAGCCGAGATGGCGCCACTGCACTCCAGCCTGGGCGACAGAGAGACACTCC	9300953	9301173	GCGCGA-TCCGCAGGTTCTCTCGG	GCGCGAGTCC-CAGC-TC-CTCGG	|||||| ||| ||| || |||||	======D===I===XI==I=====	19	1	1	3
chr11	+	12132121	12132142	GCGGTGACAGCCGGCCCCACGGGGGCGGGGCGGGCTCCGTGCTGTCCTGTCATTGGCCGCGCCGCTGTCGGGGGCGTTCCCCAGCCCGGTCCACCGCGCGGCGCAGAACCGCAGGCGCTCGGCTGGCTAAGCCTGCGCCGGGCCGCCTCGCTCGCTCCCAGCTCTGTCAGTGGCCCGCGGGGCCCGATCGCTGCGCCCGCGGCCAGGGCCGAGGCAGGCCTG	12132021	12132242	GCGC-GATCCGCAGGTTCTCTCGG	GCGCAGAACCGCAGG--CGCTCGG	|||| || ||||||| | |||||	====D==X=======II=X=====	19	2	1	2
chr11	+	17290677	17290698	GAGGAGATAAGAAGGGAACTGAAGTCTTAGAAAGCCAGAATGTCCTTGAAACCATTTTTTTCCCCCTAGAAGTACCAAGAGATGTAATATGGGGCAGGGTTCGCGTCAGCTGGTTCTCTGGGGTTGTTTCACTTTTATTTTCTTCTGGCTTCCAGCAAACACATTTTGAGTTTCTCAGCTGAGCCAAAGGAAATCAAGAAATCTCCTGGAATCAAGGAAATC	17290577	17290798	GCGCGATCCGCAGGTTCTCTCGG	TCGCG-TCAGCTGGTTCTCTGGG	|||| || || |||||||| ||	X====I==X==X========X==	18	4	0	1
chr11	+	27048196	27048217	ACTCTTGTTTGTCAATGTTTCTTCATATTTCAACTAATCCATTCCCTAGATATCTTAATATCATTTATCTTCCAGTGGCTTGAGTCTTACTAACTCAGCCACGTGATCGCATGTTCTCTAGGATGGAAGAAACTTTTCAGCCACTCAGTTACATGATAATTTTCTAGATAACTTTCTACATTTTCCACAGTTGCATTCTCAAAACATCCTATTTTTTTCCTT	27048096	27048317	GCGCGATCCGCAGGTTCTCTCGG	ACGTGAT-CGCATGTTCTCTAGG	|| ||| |||| ||||||| ||	X==X===I====X=======X==	18	4	0	1
chr11	+	28994932	28994950	TTACAGGCACCCACCACCATGCCTGGCTAATTGTTGTATTTTTAGTAGAGACAGGGTTTCACCATGTTAATCCGGCTGGTGTGTGGAACTCCTGACGTCAGGTGATCCGCAGGTCTCGGCCTCCCAAAGTGCTGGGATTACAGGCATGAGCCACCGTGCCCGGCGTGTTTAATCTTTTATAAATAGTCACGTTACTGAGAGTGTTGTTTAAATATTTTA	28994832	28995050	GCGCGATCCGCAGGTTCTCTCGG	G-GTGATCCGCAGG---TCTCGG	| | |||||||||| ||||||	=I=X==========III======	18	1	0	4
chr11	+	31831859	31831879	GCGGGCGCGGTGCCCCCCTCGGCGCTCGAGTGCCGGCTGACTCTTCTGCGCCGGAGCCCAGTGCGGCACAAAGCCCGAGGGCCGGCGGGCGGGCGGAGACGCGGCGAGCAGGTTCCCTCGGCGCTCCCTCGGCGAGTCCTCGGAGCGCCCGCTCTCTGCGCGTTCGCTGGGCCTCGGGCTGGACAAAGCAGCCGGCAGCGGTTGCTCTCTGCGGCCGTTCC	31831759	31831979	GC-GCGATCCGCAGGTTCTCTCGG	GCGGCGA---GCAGGTTCCCTCGG	|| |||| |||||||| |||||	==D====III========X=====	19	1	1	3
chr11	+	37330191	37330209	CATAGCCTTGTGTACTACTTGCACACTTCATAGATGGCCAACTCTGACACTTCTCTGATGGATAAATGGGGTCATTTCCTTGCTACTGCCAGGTAGGGCTGGAGATCCAGGTTCTCCGGTTGGCATCCATGATTAATACCCTAACTAGGACGAGAGAGGGAGCCTTTTTTACTACTGATGAAGGTGGAATTTTAGGCTCTCCACTAAAACTCTGCTGAT	37330091	37330309	GCGCGATCCGCAGGTTCTCTCGG	G-GAGAT-C-CAGGTTCTC-CGG	| | ||| | ||||||||| |||	=I=X===I=I=========I===	18	1	0	4
chr11	+	43964849	43964869	CTGCAGCGGGAGCAGCTCAGCAGCTGCAAACTGAGGAACAGCCTGGACTCCAGCGACTCCGACTCGGCCCTGTAAGGGGCGCCGCCCGCGGGGGGGACGCGCGCGTCCGCGGTCCGCGCGGGGACCGGCGTGTGAACCCCGAGAGTGCCCGCGCCCTGCTCCCGGGGGACCCGCAAGGACCCGGGACCGCCGCTCCTCGCGCGCTCGGACTCCCGCCCCGC	43964749	43964969	GCGCGATCCGCAGGTTCTCTCGG	GCGCG-TCCGC-GGTCCGCGCGG	||||| ||||| ||| | | |||	=====I=====I===X=X=X===	18	3	0	2
chr11	+	44560116	44560136	GCTCCAAGCAGCCTGTGGCCTGCTCTGGTGAGGTTTTTCGCACCTCTCCCAGGGCCTCCTTCCTCCCCGACGCAGAACAACTCGGATCTGCTGGTCCCACGGCGTCCTCAGGTCTCATCGGACCGTCAGTGGGCCTGGACAGCAGTGAGCAGGGCCCAGACGGCCGTTTCAGAGACAAGGGCGACACCTGCTGGAGATAAGTGAGCACGACATGCTAAGGC	44560016	44560236	GCGCGATCCGCAGGTTCTC-TCGG	G-GCG-TCCTCAGG-TCTCATCGG	| ||| ||| |||| |||| ||||	=I===I===X====I====D====	19	1	1	3
chr11	+	44978851	44978871	CCTCTCCGCCACCCACCAGAGGCGTCGTTATGTAATTGCTCCGAGGAGGAGCAGAGGGCTGGGGCGCGCCGCGGGTGCTGGGGGCTCGGCCAGCAGGGAAGCTGCGATCCGGGTCTCTGGGGATCCGAGCCGGCGGCGGATGGAGGGAACACTTGCTGGAGAGTCATCAGCCCTTCACCTGGTGCTCTCCTCCTCCCACGCACCGGTCAGCGGTCAAGGGG	44978751	44978971	GC-GCGATCCGCAGGTTCTCTCGG	GCTGCGATCCG--GG-TCTCTGGG	|| |||||||| || ||||| ||	==D========II==I=====X==	19	1	1	3
chr11	+	61295594	61295613	TCGCTGGTGCCGCTGAAGTCCTTGGCCGGCAGCTCCTGGGCCTTCATGATCTTCACGGTGAGCGTGGACTCCTGGAAGTTGTAGCCGACACTGAACTGGATCCGGCCCAGGTTCTCTCGGCTGCAACCCTCGTGGGCCTCATCCTCCTCGGAGCCTGGGGAGAGCTGGGGGTGGGGGAGAGGCCGGCAGGGTTTGGGGAGGATTCTGCTTCCCCCATGTC	61295494	61295713	GCGCGATCCGCAGGTTCTCTCGG	TC-CGG-CC-CAGGTTCTCTCGG	| || || |||||||||||||	X=I==XI==I=============	18	2	0	3
chr11	+	62255933	62255952	ACTGGGAAGCCAGCCAGCGGAGCTTGCCATCATCTGTCTAGCTTTTTTTTTTTTTTCCAAGACGGAGTTTCGCTCCTGTTGCCCAGGCTGGAGTGCAATGGCGCGATCCCAGTTCACTGCAGCCTCCGCCCCCTGGGTTCAAGCAATTCTCCTGCCTCAGCCTCCTGATTAGCTGGGATTACAGGCGCCCACCATGCCCAGCTAATTTTTTTTTTTTTTT	62255833	62256052	GCGCGATCCGCAGGTTCTCTCGG	GCGCGATCC-CA-GTTCACT-GC	||||||||| || |||| || |	=========I==I====X==I=X	18	2	0	3
chr11	+	62466320	62466340	CCTCCCTCATGTGACAGCCTCACACCTGATCGTTTGAGGCTCCCTCCCTTGGCTCTCTGCCTTCCCATTATGATCTCTGCAATGGGCCACAAAACTGTATGCACCATCCCAGGTTCTGTGGCTTTCTCATTTCTTCTCAATAAAGTCATTTATTATTATTATTTATTTATTTATTTTGAGATGGAGTCTTGCTCTGTCGCCAGGCTGGAGTGCAGTGGCAC	62466220	62466440	GCGCGATCCGCAGGTTCTCTCGG	GCACCATCC-CAGGTTCTGT-GG	|| | |||| |||||||| | ||	==X=X====I========X=I==	18	3	0	2
chr11	+	63687204	63687225	CTCCTCTCCTGCAGCCTGAGGCAGCGGAAGGGGCCAAGGAAGCTGGGCAGCGCGGCCGAGAACCCGGGGCCCTCACCTACCCGAGCTACCTCCGAGCTTGGCGCGAGCCGGAGGGCTCCCGGGAATGCCCTCCCCGCCATTTTCGCCGATGAGCTCGGGCTCACCCTTCCACTGGAAGCGACAGCGCCTTCTTTTCGAGGGCTGCAGGCCAGGACGCAGGCC	63687104	63687325	GCGCGATCCGCAGGTTCTCTCGG	GCGCGAGCCGGAGGG-CTCCCGG	|||||| ||| ||| ||| |||	======X===X===XI===X===	18	4	0	1
chr11	+	64937807	64937829	ATGCTCTGGGCCATTCCTGAGCTCGGGTAAGGCTCGCTGCAGGAGGAGGCTGGGTTGCTTGCGGGCGCCTAGATGGAGGGGCCCAGATTGGCCCTGGGGTGGTCGACCGCACGTTCTCCTCGGCCCCGTGGTTGGCTTCTCTCTCTCAGGGATGAGGGTGGGTTTAGGACGGGAGCTTGAAATGTTTGAAGTGGCCCCATCAACTTGCTCTAAATCCAGGTAT	64937707	64937929	GCGCGATCCGCAGGTTCT-CTCGG	GGTCGA-CCGCACGTTCTCCTCGG	| ||| ||||| ||||| |||||	=XX===I=====X=====D=====	19	3	1	1
chr11	+	67045112	67045133	GGGAGCCCCGTGGTGGGGGTGGGGGCCCAGAGTCTTCCAGGGCCGCCAGGGAAGTTCCTCCTTTGGGGTTTTTGTTTTTGAGAGTTGCAGCTTCCCCTTGGCGCGGCCGCAGCTGCTCTGGGCCGTTGGTAGAACTGACAGGAAGAGGCGGGGCCCTTCCTGTGGCGCCTGCCGAGCTGTGGTTGGCCCCGCCCCACCCCATGGGCCCTCTTTGTAAGCAAC	67045012	67045233	GCGCGATCCGCAGGTTCTCTCGG	GCGCGG-CCGCAGCTGCTCTGGG	||||| |||||| | |||| ||	=====XI======X=X====X==	18	4	0	1
chr11	+	67085656	67085678	TGGCGTGGCGACCCGGGTCCTCGAGGCCGAGATCTGGCTGTGGCCCGCGAAGCCCCGCTTGCCCGCGCCAGCGTCTTGTCACCCCGAGCCGAGGGCCTGCGCGCGGCCGACAGGTACTCCCGGGCGCTGGCAGCCCACGGGGAGGGTTCGCGGCGCAGGTGAACGCGGAGGTAGAATCAGACAGGGCAGTGAGTGCGCCCGGGGCTGGATCTGGCTCAGCCGC	67085556	67085778	GCGCGATCCG-CAGGTTCTCTCGG	GCGCGG-CCGACAGGTACTCCCGG	||||| ||| ||||| ||| |||	=====XI===D=====X===X===	19	3	1	1
chr11	+	67260273	67260292	GGAACCAGCGCCTAGGGTCTTGAGCACTTTCCAGTGTGGGCTGTCCCCTCTGGCTTGCCTGGCAGCTGGCAGCTCAAGCTGCTCATGGCCCTTGTCCTCGGAGGATCCCAGGTTCCCTGGAGGCCGGTTAGGCCTTCTCACATCTTCCCCAGAGTCCGTGGTTCCCAAGGCCTGGGACTGAGGGCCCTGCCCCCTGGTGGGGTCCTGTTCCTGGCCTTCA	67260173	67260392	GCGCGATCCGCAGGTTCTCTCGG	GAG-GATCC-CAGGTTCCCT-GG	| | ||||| ||||||| || ||	=X=I=====I=======X==I==	18	2	0	3
chr11	+	67817029	67817050	AACTGGCACTGGGAACCGGGGGTCCCTTCCCTCAGGAGTCCTTATGGAGGCAGACCCTCACCCAGTGAGGGCACGGAGCCCCCGGGGGCCCTGGAGGGAGGAGCGACCGCAGGCTCTCTGGGCCCCGTGACTGCTGTGACTCAGGTTCCTTTGCAGGTGTGCACAGCAGGGACGCCCTGACTCTCGCCCTCTCCCTGGCAGGAGGTGGTCCAGGCCACGCTG	67816929	67817150	GCGCGATCCGCAGGTTCTCTCGG	GAGCGA-CCGCAGGCTCTCTGGG	| |||| ||||||| ||||| ||	=X====I=======X=====X==	19	3	0	1
chr11	+	68021968	68021990	GATTCAGGAGAAAGGCCAGAGGCTGGGGTGGAGTCTTCCTTCTTCATGCATTTCCACGTATAGGGCCCCCGGAATCTCATGTGCTGGGCCTACCCGCCTGGCGCCACTCCGTGGTTCTCTCTGCTCACCTGACGTCTTCGTGCCTGCTGCCCTCCTGCTGTGTCCTGTCCAAGCGGGCATCTCTACAGTCAGCAAAGCGGGACCAGGCCCCTGCCGTGGGCCC	68021868	68022090	GCGCGA-TCCGCAGGTTCTCTCGG	GCGCCACTCCGT-GGTTCTCTCTG	|||| | |||| ||||||||| |	====X=D====XI=========X=	19	3	1	1
chr11	+	68606904	68606922	GCGGCTTCGCGCCCCGCCCCTTCCCCCAAGCCCCGGGCGGCGTCACGTGACGGCTGAGAAAAGTAGGGGAAAGGTCAGCAGCAGCCCCGCCCCCAGGCTGGCGCGTCCCAGGCGCTCGGATCCTGTTCCACCCGCCGTGCCCACAGAGACCTTCCGGAGCGAGTTGGCGCGCGTCCCTGTGGCCACCCCAGCGACAGCGGGAGAAATGCAACGCACCTC	68606804	68607022	GCGCGATCCGCAGGTTCTCTCGG	GCGCG-TCC-CAGG--CGCTCGG	||||| ||| |||| | |||||	=====I===I====II=X=====	18	1	0	4
chr11	+	68830357	68830377	ACTGGGGTCTCTGAACCGTGTGCCCATCTGGGATGGTCGGTGAGGGGTAGAACTAAGCACTTGACGTGGTCCTCAGTTTCCTGGGTCTCTTCCAGCCCCTGCGGATCCGCCGGCTTCTCCGTCCCTTCTTCCTGCTGCAGAACTCCTCTATGATGAAGAAGACCTTGAAATGCATCCGCTGGTCGCTGCCGGAAATGGCCAGGTGGGCTCTTGGTGCTCTG	68830257	68830477	GCGCGATCCGCAGGTTCTCTCGG	GCG-GATCCGCCGGCT-TCTCCG	||| ||||||| || | |||| |	===I=======X==X=I====X=	18	3	0	2
chr11	+	68850628	68850648	ACATGATCGTGTGTGCACACATCGCATGCAGATATCCATGTGAACTTGTGCCCGTGTAAGATGCATGATCGTGTGTGCACACATCCACAGTAAGGCCTCAGTGCTATCCACAGGTTCTTGGAAACTGTGACTTTAAGGGAAATGGCGCACAGCAGACCCTGCAATCATGCCGTTTTGCTTGAAGTCGCAGTTTCCCAGGACCTCTCACGTGAGTATATACA	68850528	68850748	GCGCGATCCGCAGGTTCTCTCGG	GTGCTATCCACAGGTTCT-T-GG	| || |||| |||||||| | ||	=X==X====X========I=I==	18	3	0	2
chr11	+	68889351	68889373	CCCAGTGAGGGGCAGGGGGCAAGGTGGGCCTGAGAACAGGAGTGGAGGCAGCTGGCGGAGGGCAGCTCGGAGGGAGTCAAGCCCCTGCCCATCTGTCTCAGCCCGATCCCCAGGGACTCTGGGGAGGCCCCTGGTGGAGTGTACTGCTCCGAGGGCAGTGGGAGGCATTGCTTGGAGAATTAAAGAAGAGCGTGATCCCAAGTGGCCGAGAACTTGGAGTGAA	68889251	68889473	GCGCGATCCGCAGGTTCTCTCGG	GCCCGATCCCCAGGGACTCTGGG	|| |||||| |||| |||| ||	==X======X====XX====X==	18	5	0	0
chr11	+	69707008	69707029	GGGCCTGGCCAGAGAAGAGGGTCGCGGTGTCCGTGCAGGGATTCACCGAGAGTCCAGACCCCAGAGGGGCAAGCGGTCAGCACCACAGTCTCGCCCCGCAGCGCTGACCGCAGGGTCTATGGAACCCATTGGCCCCCCTGCAAGAGCTCCAGAGGTGATCCCCCACATCCTGTGAGAGATCAAGTGTATTCCAGAGAAGATTCCCAGGTCGCTCCGGTTTCC	69706908	69707129	GCGC-GATCCGCAGGTTCTCTCGG	GCGCTGA-CCGCAGGGTCTAT-GG	|||| || ||||||| ||| | ||	====D==I=======X===X=I==	19	2	1	2
chr11	+	69832637	69832655	GGGCTGGGGGCGCCGCCGGGCAGGGGCCCCTGCGCGGCCCCTGGGGAGACATCTGCTAGGCCGGCCCAGGCTGTTCCCAATCCCGGGGGAGCGTCTTGCAGCGGATACGAGGTTTTCGGATGTTTTTACAGGCGCTATTAATACACATAATATTTCCGTGCTATTCTGGAGATTTATTTGTGATATAAAGTCACTACTATGACTCGAAATCATAATGGA	69832537	69832755	GCGCGATCCGCAGGTTCTCTCGG	GCG-GATACG-AGGTT-T-TCGG	||| ||| || ||||| | ||||	===I===X==I=====I=I====	18	1	0	4
chr11	+	69993660	69993680	AGCCATGGTGCTCAGTGCGTGTCTGCTGAGTGGCTGGGTTTCCAGCAGGTGTTTCAGCGATAGCCATTCCCTCACCTGCTCAGCTCTGCATCATGGGGAGGCGCGTTCCCCAGGCTCCTGGCTCTCCCTCTTCCCAGTAGGTTCAGCCAGTGGGAAGCCCTTTTGGGAAATCAGAAGGTGGGAGGAAGGGAGCAGCAGAGATATTGCTCCCCATCTCCCTC	69993560	69993780	GCGCGATCCGCAGGTTCTCTCGG	GCGCGTTCCCCAGGCTC-CT-GG	||||| ||| |||| || || ||	=====X===X====X==I==I==	18	3	0	2
chr11	+	70854479	70854501	CTATTCATGAATTTTGTATTGGGGTATGCCTACTTGCTAAAATTTATTTGTAACCCCAAAATCCATGCTTTTCGCACAAAACAGCCAAAGGTTTCAGCCTGCCCGATGCGCGGGTTCCCACGGGAGGTTGATCAAGGTGGTGGTCCGACTTCTTGTCTCAGCTCTCATCTTGTAAACAAGCGTCTGACTGCAGCCCATGGAATGTCATTCTCACATTGCTTGT	70854379	70854601	GCGCGATCCGCAGGTTCTCTCGG	GCCCGATGCGCGGGTTCCCACGG	|| |||| ||| ||||| | |||	==X====X===X=====X=X===	18	5	0	0
chr11	+	75509785	75509806	GTGATAAGTGAGGAAAGAAAATCTGCAGTCTCTGGGTTTGCAGCACCCACTAGTCTATCAGGGAAGACTATTGCAGCAAAGACTAGTGGGGGAATGTGATGAGGATGCGCAGGTGCTCTAGGGAGTCATAGCGGACCCCAGGGAGGAGGTAACTCTTGCACTGCTAACTGATAGGAATTATCTAGCAAAATAGAGGAGGAAGAGAATTTTTATCAGAAACAA	75509685	75509906	GCGCGATCCGCAGGTTCTCTCGG	GAG-GATGCGCAGGTGCTCTAGG	| | ||| ||||||| |||| ||	=X=I===X=======X====X==	18	4	0	1
chr11	+	91092568	91092587	CCAAGTAAAAATTTTTTTATTCTTTTATTTTTTATTTATTTTTATTTTTTATTTTTTTTGAGATGGAGTCTCGCTCTGTCACCCATGGTGGAGTGCAGTGGCGCGATCGCGGTTCACTGCAAGCTCCACTTCCAGGGTTCATGCCATTCTCCTGCCTCAGCCTCCCAAGTAGCTGGGACCACAGGCGCCCGCCACCACGCCCTGCTAATTTTTGTATTTT	91092468	91092687	GCGCGATCCGCAGGTTCTCTCGG	GCGCGAT-CGC-GGTTCACT-GC	||||||| ||| ||||| || |	=======I===I=====X==I=X	18	2	0	3
chr11	+	94822666	94822687	AAATTTCAGAGGGGAACTCTGCCCATCCACTCCGAACCAGCCGCAGCTCCACGAGCATCTCACGCCACCCCTCTGCATCACCAGGGCGGCCGTGGGGCGCGCGCGATCAGCAGGCTTCTTGGCGCCCAGTCCATGCGACTATCTCTTCCCAGCCCCGGGACTAGGCCCGCCCCACTCGGATTCTCCACTCTTGGTAGCGCGCGTCCCCCGGACTGCTGAGAC	94822566	94822787	GCGCGATCCGCAGGTTCTCTCGG	GCGCGATCAGCAGGCT-TCTTGG	|||||||| ||||| | ||| ||	========X=====X=I===X==	19	3	0	1
chr11	+	100999096	100999116	GGGACCAGGGCGACGCCTCCTGCTGCCGCCCCCGGCGGGACAGCCGCGGCTCCTCCTCCAGCCGCCGCGCCACCCAGAGCCCGAGGTTTGCCCTTCAGAAGCGGACCCGCAGACTCCTCGGACTCAGAGCCATCCTCCTCCTCAACCTCCACCGCAGCGGCCTGCGGAGACGGCTTCACTGGGGCCCCGGACCAGTGAGGGCTCTCAGAGGCCGGGAGCAG	100998996	100999216	GCGCGATCCGCAGGTTCTCTCGG	GCG-GACCCGCAGACTC-CTCGG	||| || |||||| || |||||	===I==X======XX==I=====	18	3	0	2
chr11	+	113309852	113309871	TATTCCAAAGTGTCTTGCAAACTCTAAAGTCCCATAAAAATGTGAATGTAGTGTATTATTATCGTCTCACTCAGGAGCATGTAGTTGGTGGTATTTCTTTGCCATGCACAGGTTCTTCGGTACCTACATTGCTCTGCATCTGTCCTTTCTGTCTGATGCATCTGTGAGCCTTAATGGGCAGAGTTTGTCTTAAACCTATGTGTATCTTTAGCATCTCCTA	113309752	113309971	GCGCGATCCGCAGGTTCTCTCGG	GC-C-ATGCACAGGTTCT-TCGG	|| | || | |||||||| ||||	==I=I==X=X========I====	18	2	0	3
chr11	+	117735534	117735553	TGGGATTACAGGCACCTGCTACCACACCCAGCTCATTTTTGTATTTTTAGTAGAGACAGGGTTTCTCCATGTGGGTCAGGCTGGTCTCGAACTCCTGACCTCGTGATCCGCAGGCCTCGGCCTCCCAAAGTGCTGGGATTACAGACATGGGTCACCGCGTCTGGCCGAAAAATTGGACTTTATAAAAATGTAAAAATGTGCATCAAAAGACACAATCAAC	117735434	117735653	GCGCGATCCGCAGGTTCTCTCGG	TCGTGATCCGCAGG--C-CTCGG	|| |||||||||| | |||||	X==X==========II=I=====	18	2	0	3
chr11	+	118037398	118037417	TCCCTTCTCTCTGGGGACCCTCACATGTGCCTCCTGCCTCCCCCCAGGGACTGGCAGGTGGGAGCCCTTTCTCTCCTCTCCCCAGGGCCCACACGTCCCAGAGCATGGCAGGTTTCTCGGATGGAAGAGAGTGGGTCACTCTTGGTGCAGGGTGGGAGATACGAAGTCGGGGGTTCAGGAGGCCCCAGGTGGGCCCTGGGGTCCTAGGTCACGGGAAGCA	118037298	118037517	GCGCGATCCGCAGGTTCTCTCGG	GAGC-ATG-GCAGGTT-TCTCGG	| || || ||||||| ||||||	=X==I==XI=======I======	18	2	0	3
chr11	+	118947633	118947653	GCAAGTGATTCCTGTGTACATGAGCTGGAGAAGTACACTGATTCAGATGCTATCGGGTGCACATGTCTCCCTAGAACCATTGGAAAGTTGGAGCCATCCTACGTGATCCGCAAGTTTCTGGATGCCCAGCGCATTCACAACCTGACTGCCTACCTGCAGACCCTGCACCGACAATCCCTGGCCAATGCCGACCATACCACCCTGCTCCTCAACTGCTATAC	118947533	118947753	GCGCGATCCGCAGGTTCTCTCGG	ACGTGATCCGCAAGTT-TCT-GG	|| |||||||| ||| ||| ||	X==X========X===I===I==	18	3	0	2
chr11	+	118963580	118963599	AGTGTGCCAGTAGCCGTGCATACAGCTATGAAGGATGGGCAAGTAAGTGGGGGGAAATGGGCGGGAAGCCAGGGAAAGGAGGACTGTGGCATTTCTTCCTGTGCATCCCAGGTTTCTAGGTAGTCCCCTCTCAGACTGTGCTGAGGCAACTGTTTTCTTCCCCAGCTGTACCTGACTGGAGGAGTCTGGAGTCTAGACGGCTCAGATAGCATACAAGAGA	118963480	118963699	GCGCGATCCGCAGGTTCTCTCGG	GTGC-ATCC-CAGGTT-TCTAGG	| || |||| |||||| ||| ||	=X==I====I======I===X==	18	2	0	3
chr11	+	126337079	126337100	GAACGAGCGTGCCAGGGCATACACCCCCGTGGGTATGTGCGCGTACCTGTTTTTGTCTTTGGGTGTTCATGGGCCTCTGTCCACTGACTGCCGTGACTCTGCGGGGCCCCAGGTTCTCTCTGGACGCTGCCTGCTCAGGTGCCGCCTCAGGGCTGTGCACCCACCCCCACTGCCCCTCCCTAAGGGCAGGGATTTGGCACTCACTTCTCTAGTTCCCCAGCA	126336979	126337200	GCGCGATCCGCAGGTTCTCTCGG	GCGGGGCCC-CAGGTTCTCTCTG	||| | || ||||||||||| |	===X=XX==I===========X=	18	4	0	1
chr11	+	126870485	126870504	ATCGAGCTGGAAGGGTTTCATTCCTTAGCGCAGCGAAGGAAAGCCGGCGGGGTAACTTGGCTGTGGTTAGTTTCTCTTCCTTGGCGGCTCTCGGTGCTCAGCCTCCGCCGGTCCTCTCGGGTTCGCGCCTACCATCTGTCCGTCCGTGGGTCCCTCCGGGTGGCTTCGGTCTCTTTGTGCCTCTGGGTATCTGCAGCCAGCCGACACAAACTGCCTGTTC	126870385	126870604	GCGCGATCCGCAGGTTCTCTCGG	GC-C--TCCGCCGGTCCTCTCGG	|| | ||||| ||| |||||||	==I=II=====X===X=======	18	2	0	3
chr11	+	128294312	128294333	CTGAGGCTGCAGCTGAGCTCAGTCTCATTCATGAGAGCCTGAGTCCTGGAGGCCCTGCCAGGAGTTGGGCCCTCCCTGTCTGCCTCCAGGCCTCAGTTTGGAGCGGTCCTCAGGTTTCTGGGTGCTTCACTTCATTTGTACTTGGCCGAAGACAGTTTCCTGTTTCTAAGAAAAGACTGCTTGGATGTCTTTTGAGGGCCTTTGGACAGCAAATCCTGCTGG	128294212	128294433	GCGCGATCCGCAGGTTCTCTCGG	GAGCGGTCCTCAGGTT-TCTGGG	| ||| ||| |||||| ||| ||	=X===X===X======I===X==	18	4	0	1
chr11	+	130318398	130318416	CGCAAACTGAGACTTCAGCGCCGGTTTCTCGGGCCAGCCCACGCCTCCTGCCTCAGCTCAATGCCACTCCCTCCCCGCCAAGTGGCTCTCCGCTCTGGAGGCGGGACCGAGTTCTCCGGTGGCCCCTGGAGGCTCCGGCAGCGAGCTCTGGGAGGCTGGGAGGGGAGTGAGGGGAGGGGCGCTGACTGGGCCGTCCAAAGAGGAGGGGGCCTTTAATAG	130318298	130318516	GCGCGATCCGCAGGTTCTCTCGG	GCGGGA-CCG-A-GTTCTC-CGG	||| || ||| | |||||| |||	===X==I===I=I======I===	18	1	0	4
chr11	+	131537723	131537746	CTCACCCTGATCTCACCTTAGAACCACCCAGGAACTTTTAAACCCATGGACGCCCTCCCCACATGCCTGAGATTCCAACTCAAACAGCCTGGGTGGGCCTGGGCATCCGCAGGTGTCTCCTCTGTGCTACCAGGATTGGGACCCACTGCCTGGAGACACCCTCTCTTCCCACTGCTGGGTTTTGATTAGTTGAACTCCAAGGGCACCTCTCTTCCAAGTTAATA	131537623	131537846	GCGCGATCCGCAGGT-TCT-CTCGG	GGGC-ATCCGCAGGTGTCTCCTCTG	| || |||||||||| ||| ||| |	=X==I==========D===D===X=	20	2	2	1
chr11	+	133374958	133374977	AAGAAAGGTTGAGACACCCCCTAAGGGGACAGGGAAGATGAATGTAGCAGGCACAGGGGCTGAGCAGCAGGCTTTCGGGCCATGCAGAGGTCAGCACTGAGGCGATCGCAGGCTCTCCGGGTGCCTCACACCACATGACCTTAGGGAAGGACCCTCGACCTCATCAAACCCCGGAATTCCCTCTCTAGGAAAATAGGAACGTAACACCATCTTTTTCAAG	133374858	133375077	GCGCGATCCGCAGGTTCTCTCGG	G-GCGAT-CGCAGGCTCTC-CGG	| ||||| |||||| |||| |||	=I=====I======X====I===	19	1	0	3
chr11	+	134202226	134202245	GAATCCCGAGTTCCCGGGGGGAGCAGCCCCAGCTGCTTCTTTCTGGGAGCTCCCCAATACCCCCGAGTTCCCCTGCGGCTGCAGGCACTCTACTCCTGCCGCGCGATCCAGGCCTCTGGGCGACACCCGGCGTGCCCTCGGGAGCCGGCGTCTGTGCCCCGAGCCGCCCACCCCGCCGCGCCTGTGACGCCGGGCTCTGCCCCCCGTGGACGCCCGCAGC	134202126	134202345	GCGCGATCCGCAGGTTCTCTCGG	GCGCGAT-C-CAGGC-CTCTGGG	||||||| | |||| |||| ||	=======I=I====XI====X==	18	2	0	3
chr11	+	134235230	134235252	CTTCTCCTGGAGTTCAGCTGCCAGAGTAGGCGAGGAGGCTCCCAGGAGGAGGTGGGAGGGCTGGCCCCGCTCCCAGGCAGGCTCCTGTGACGCAGATCAGGCGCGATCCAGCTGGGTCTCTGCCTTCCTTTCTTGGCATTTCCTGAGTGCCTGCCCATGTGTGCAGTGGAGTGGGGGGTGCCTCTCATACTTGTGACTGAGATGACAGGGTCTCCTGCCCTGT	134235130	134235352	GCGCGATCC-GCAGGTTCTCTCGG	GCGCGATCCAGCTGGGTCTCT-GC	||||||||| || || ||||| |	=========D==X==X=====I=X	19	3	1	1
chr12	+	5097704	5097724	ATTAAGGCCAACAGGGTCTGAGGAGAGCAAGATATTCTGAATTCATGAGAAAGCAGATTACAGAGCTTCTTAAGCACTATCTTTGGGAAGCATCTGAAAGGCGCGATCTGGAGTTCCTTGGGGTCTGTGCTCATCATGAGGTCATTCTCACCCGCAGCCTGCATGACAGGTGCTTCAGGGAGGTGGATGCTGCTCAGGAGCTTTAACAAGTGGTTCCTTGG	5097604	5097824	GCGCGATCCGCAGGTTCTCTCGG	GCGCGATCTGGA-GTTC-CTTGG	|||||||| | | |||| || ||	========X=X=I====I==X==	18	3	0	2
chr12	+	6287417	6287437	TGTCAGAGGAGGATAGAGAATGGAGGGGCTAGGGGAGACAGGGCAAACTAAATAGCCAGCACACCCACTTAAGGCCACTATTCACTCCCCATGCTCTCAGGAGCAAGCCCAGGTTCTCCGGCATGGCATACCAGGCACGCATGAGCCGACACACTCTCTCCCTACGACCTTGGTTCCTGCTAGTGGCCTCCCACCATCCCCATGCCCAAGTGACAGTTACC	6287317	6287537	GCGCGATCCGCAGGTTCTCTCGG	GAGCAAGCC-CAGGTTCTC-CGG	| || | || ||||||||| |||	=X==X=X==I=========I===	18	3	0	2
chr12	+	10826752	10826771	GCCAGCCTCAAGGAAATGCTTTTCAGTCCCTCCTTCCCACTGCGGGGCGTGGCTGCCGGCAAAGGATGGAGTTCGGGCGGGCTCCCGCGAAGGGAAGTCTGCGGGCTCCGAGGTTTCCGGGACTCGCCACACTCGAGCCACAGGAAACCTCTGCTGCAACTGTAAAGGCTGGACTTGTTGCTGATCTATACTCATTTCCTACTCTAGTGATTGCTAGATG	10826652	10826871	GCGCGATCCGCAGGTTCTCTCGG	GCGGGCTCCG-AGGTT-TC-CGG	||| | |||| ||||| || |||	===X=X====I=====I==I===	18	2	0	3
chr12	+	18455424	18455444	GTGTGAATGGGTTCCAGCAGTGGTGGTGGTGCCATGCAATTCAGGCTTGTCCTCAGGCTCTATGATGGTGTTCACAGGAGTAGAATGTTATGGGTGGGCAGGGCGATCCTCAGGACTCTGGATAAGGTGCTTGGGCACTGATGACAGGCATTTTGGGCCTGTTTTGCAGCTCCCTGATGGTGTTCATGTGCACCAGTAGAAGCAGGCAGAGCAGCTCAATC	18455324	18455544	GCGCGATCCGCAGGTTCTCTCGG	GGGCGATCCTCAGGA-CTCT-GG	| ||||||| |||| |||| ||	=X=======X====XI====I==	18	3	0	2
chr12	+	21926475	21926498	TCCTGTAGAAAGCGTCCTTGCTCACGGATGTTCTTATGCGCCAGGTTGCAGGCCCCGCTCTTGGCGATGAAGCGGGCTTTGGGGAGGCGGTCTCGGATGCGCGGCTTGCGCAGGTTCTCTGCGGCGATGCGCGCCAGCACATACTCCTCCGGGATGATACTCTTTCTGGCCAACATCGTCCTGTCACCATAGCCAGCTTAGCCACCTCCCTCTCACCTGCCTCT	21926375	21926598	GCGCGATCCGCAGGTTCTCT-CGG	GCGGCTTGCGCAGGTTCTCTGCGG	||| | |||||||||||| |||	===XXX=X============D===	19	4	1	0
chr12	+	34489143	34489163	GAGGCTTGAAAAGAGAGATCGAAGCACCGGTGGAAGGAAATAAAAACGCCACTGTAGAGCAGTGGTCTTGGCCCCTGGCCCACACCAAGCCCCCCATGCTGCGCATGCGCGGGGTCTCCGGGACCCTGGGTCCCGTGTTCCCACTCCTGGAGTGGCTGGGCCCTGAGCGGTGACGCCCAAAGCGGAAGGGAAGCTTGAATGTGGAGGTCGAGGCACTGGTG	34489043	34489263	GCGCGATCCGCAGGTTCTCTCGG	GCGC-ATGCGCGGGGTCTC-CGG	|||| || ||| || |||| |||	====I==X===X==X====I===	18	3	0	2
chr12	+	48578115	48578134	ACGGCGGCATGAAGGAACTGATGGAGCACCTGAAAGCCCAGCTGCAAGCCCTGTTTGAGGACGTGAGGGCCATGAGGGGGGCCCTGGACGAGCAGGCCTCGCACATCCAGGTGCTCTCGGACGACGTGTGCGCCAACCAGCGAGCCATCGTCTCCATGTGCCAGATTATGACCACTGCGCCCCGCCAGGGCGGCTTGGGCGTGGTCGGCGGCAAGGGGAG	48578015	48578234	GCGCGATCCGCAGGTTCTCTCGG	GCAC-AT-C-CAGGTGCTCTCGG	|| | || | ||||| |||||||	==X=I==I=I=====X=======	18	2	0	3
chr12	+	50571534	50571553	GCTTGCTGATTTCGTCTTCAGGAGGCCATTTGGGCTTTGACATTTTGATCCCTTCCTCCAAGGCACTTCCTGAACTTCCAAGTTCAGTGGGGGGTGGCCAGGCGATCCTCAGCTTCTTGGTTTCAGCTGGCTTGTCTTCCTTCTCCTGCTGAGAGGAGGCCTTGGCTTCCATACTTGCAGCCAGGACACCCACCTTAGCAATAGGGGCATCTTCTACCCC	50571434	50571653	GCGCGATCCGCAGGTTCTCTCGG	G-GCGATCCTCAGCTTCT-T-GG	| ||||||| ||| |||| | ||	=I=======X===X====I=I==	18	2	0	3
chr12	+	57869144	57869163	TTATCCATGAACCTGGCCCAGCCCCCTCACCTCGGAGCAGACCCCGCTCCTGCAGGCTTTGTAAGGGCGGTCTCTTCGCGATGAGCCGCTTTAGTTTGTTGCGCACGCGGTTCTGCTCGGTGCCTTCGGGCCCCCGAACTGCAGGAGGCAGGTAGAGCGGGGCGTGAGCGCCCGGGAGCCTCGCTGCGCTCCCGGACTCTCCCTCCCCAGCCCGCGCCTC	57869044	57869263	GCGCGATCCGCAGGTTCT-CTCGG	GCGC-A--CGC-GGTTCTGCTCGG	|||| | ||| |||||| |||||	====I=II===I======D=====	19	0	1	4
chr12	+	94543955	94543976	AGCCGCCGCCGCCGCCGAGGCAGAACGAGCTGGGGGCGAGCGGCGGGGCGGGGGTACAGCCGGGTGACATTTACCAGGTCTCAGGTTCACACCGCGGGCGGCCGTCCGAAGGCTCCTCTCGGACGGTCCCCGAGACCTGGAGCACGGCCTGAGGTCCCCAAAGGGAGAGTGTAAAAAGGGGGGCGGGGAGGGTTGGAGTTAGACTCAAAACTCTAGTGGCTG	94543855	94544076	GCGCGATCCGCAGGTT-CTCTCGG	GC-CG-TCCGAAGGCTCCTCTCGG	|| || |||| ||| | |||||||	==I==I====X===X=D=======	19	2	1	2
chr12	+	95053137	95053156	AATCAGGTTTTTAAAATGTATTCTTCTAGCTTGAGGTGAACACATGCTGATCAGCTCTACATATCTATATTACAGATAGATAGATAGAAATGCTTATGTTGCGGATCAGCAGCTTTCTGGCCTGATGCAAACATGGATCTCTAATTCTAACTACCTGGTTTATAGCCAACTAAAAATGACCACACTCTTAACATCTACATTTAATTTCTAACATACCATG	95053037	95053256	GCGCGATCCGCAGGTTCTCTCGG	GCG-GATCAGCAGCTT-TCT-GG	||| |||| |||| || ||| ||	===I====X====X==I===I==	18	2	0	3
chr12	+	103720897	103720915	ATCAATAACAGAATGCCCAAAGTAGGATATGTAGGAGTATAAGAAATAGTTACATTCCTGGCAGGGAGGGGACGAGGTAGGGGCACAGCAGTTGGAAGCTGGAGATCCCAGGTTCCTGGAATACTCGGGCTGGGACCTTCCGGTTTCTCCTGTCTGCTCCCTACCCCTGTGCCTCGAGTTTCTCCCTAAAGAAGTGGTTTTCAAGCTTCAGTGAACGAG	103720797	103721015	GCGCGATCCGCAGGTTCTCTCGG	G-GAGATCC-CAGGTTC-CT-GG	| | ||||| ||||||| || ||	=I=X=====I=======I==I==	18	1	0	4
chr12	+	106979923	106979941	GGAAGCTGGGCAGCCGGCGCGCGCCTCCTGGGCCCTAGGCGCTCTCGCTGCCGAGCCCGACAAAGCAAAGCCCCTCTCGGAGGCAAAGCCCCAGCTTGCCGCGCGCCGCGGTGCTCCGGCAGGAGGCAAAGGCGACAGGCGCGCGCAGGGGCAGTCGACGCACCTTCTGGCCGGTGCGCGGTTTGCAGTAAGCGCAGGCGCGCGTCCCGCTCGGCCCGC	106979823	106980041	GCGCGATCCGCAGGTTCTCTCGG	GCGCG--CCGC-GGTGCTC-CGG	||||| |||| ||| ||| |||	=====II====I===X===I===	18	1	0	4
chr12	+	108168496	108168517	CACTCTAAAAGCTCCTTCCATTAGACCTGGTCGCGGGAAACCACAAAGGACAGTCAAGTGATTTTCAAGGAGAAAGCCTCTGGTCCACTTTCCCTCCGCCGCCAGATCTGCAGGTTCCTGGGAGGAGCTCTTCTCAAATCCTGAAGATTGCTAGGCTCTTGGCGAACGACTCATCTCTTGAAGACCTAGAGTGGTGGATTACAGGCATTGAAAAGCTTTTGG	108168396	108168617	GCGCGATCCGCAGGTTCTCTCGG	GCCAGATCTGCAGGTTC-CTGGG	|| |||| |||||||| || ||	==XX====X========I==X==	18	4	0	1
chr12	+	109624615	109624635	TTTTAAGCTAGGGTAGCTGTATTCATTTAGGGTTCTTGGCTGTGAACCAAACACCAACTCTGGTGGACAAGCAAAAGGGGAATTTTTTGGAGGGATGATGGCTCGTTCCCAGGTTCCTAGGAGGATGGAGGACCAGGTATGGTAACAGCCCAGGCACTTGGGTCGCTCCATCTCTCACTTCTACATACCTCTCCCCAAATCCTTCATCCCTTAGTTCAGGA	109624515	109624735	GCGCGATCCGCAGGTTCTCTCGG	GCTCGTTCC-CAGGTTC-CTAGG	|| || ||| ||||||| || ||	==X==X===I=======I==X==	18	3	0	2
chr12	+	112580069	112580088	GGACTTCATGTTGGCCCTAAGTCTGCAAAATGAAGGCCAAGCCTCCAGTGTGGCAGAGCAGGACTTCTGGAGGGCCGTATGTGAGGCCGACCAGTCTCATGGCGGTCCCAGGTCTCTCAGTGACATAAAGGGTAGGCTTGCTTATTCTGCACTAGCCTCTTTCTCTACAGTTTTTGTAAGTCTTAGGTTATACAATTCTTATACAATTGAAAGATTTTAA	112579969	112580188	GCGCGATCCGCAGGTTCTCTCGG	G-GCGGTCC-CAGG-TCTCTCAG	| ||| ||| |||| |||||| |	=I===X===I====I======X=	18	2	0	3
chr12	+	120257205	120257225	GGTCAGATGCCTGGTTCATGGGGTGCTGCCTGCAGCAACCCCAAGAGGCAGGACCCAGGAGTGTACAGAAGCTACGCCTGACCTCAGTGTCAAAGCAAAGGCGCATCCTAGTTTCTCTCGGTAGCCACTCCCAGTTCTGTCATTCATAAATTTGCCAAGACCTTTCTTAAATTGCATTTATATATCCTGCCAGGACCACCTCTTGAGATAATGAGTTTTAG	120257105	120257325	GCGCGATCCGCAGGTTCTCTCGG	GCGC-ATCCT-AGTTTCTCTCGG	|||| |||| || |||||||||	====I====XI==X=========	19	2	0	2
chr12	+	120554501	120554523	ACCGCTGTCGCCGATGATGAGCAGCTTGAAGAGGTGGTCGTAGTCCCGGGCCATGGCGGGCGGGGGCGGTGCGCGCGGGCGGGCGGGGTCGGTACTGGCCTCGCGATCCGCAGCTCCCTTCGGGCTGCTCCGGCAGCGGCGGATCCACTTCCCGAACAAACAGCCGGAACTGACAGAAACACCTCCCTCCGCTCCCCCTCCTCCTCCTCAGCAGCCGCCGCCG	120554401	120554623	GCGCGATCCGCAGGTTCTCTCGG	TCGCGATCCGCAGCTCCCTTCGG	|||||||||||| | | ||||	X============X=X=XX====	18	5	0	0
chr12	+	121975800	121975822	ACACAAAGAGCGGCTCCGCGACGCCGGCCCTGTAGCCCGCGGGCGGGAGGCCACCCACACCCGCCCCGCGCAGCGCCACAAAGGAGGGGGCGCCCGGGCAGCGCGGCCCGCGGTTACCCTCGGCGGCGGCGGCGGCGGCTCCCGTGCGTCCCCTTCGGCTCCCGGGCGTCCCCTTCGGCTGCGGAGGCTCGACGCGCGCCCGGCCCCACTCCCGGCGGCAACG	121975700	121975922	GCGCGATCCGCAGGTT-CTCTCGG	GCGCGGCCCGC-GGTTACCCTCGG	||||| |||| |||| | |||||	=====XX====I====D=X=====	19	3	1	1
chr12	+	124583836	124583860	CAATGCTTGCTGACACTGAGCTGCTTTTGCCAAGATCATAACCCCCACTCCTCACCCCAAAGCTTTTAGGAATGAAGAATTTGGAGCTGCCGTTAGGCCTGCGGATCCGCTGGGTTTCTGCTCGGAGCTGATTGCCACTGAAGGCTGCTTGGACCAAGTCCATATCCCATGGAACTCTGGGCTGGGATGATCCGACCCCTTACAAAGGGCTCTCCCCGGGAATGC	124583736	124583960	GCGCGATCCGCA-GG-TTCT-CTCGG	GCG-GATCCGCTGGGTTTCTGCTCGG	||| ||||||| || |||| |||||	===I=======XD==D====D=====	21	1	3	1
chr12	+	126803502	126803522	TTCTATACTCCTTGCTGATTTACTTTTTCTCATTAACAGTTGTCATCGCCACATTTATTTAGCTGATTTGTTATCTGTCTTCCCCACTGGAACATAGGCACCACGAGGCAGGTTCTCTCGGCATCATTCACTCATGTCCCCAGTGCTCAGAACAGAATCTGTCACAATCTAGGAACTCATTAAATGATGGTTGAATAATCGAATGAAAGATTTTGTTTTTG	126803402	126803622	GCGCGATCCGCAGGTTCTCTCGG	CCACGAG--GCAGGTTCTCTCGG	| ||| ||||||||||||||	X=X===XII==============	18	3	0	2
chr12	+	130822523	130822543	CTTTCCGCCGTTACTGGGCGTATGGCGTACAGACACGAGGCCGGCGCCCGGGAGGCGGTGTTCATCCGCCCGGGAAAAGAGCGCCTGTTGCTCGCTGCCCGCGTGTCCCTGGCTCTCTCGGGAACCCAGCGCCGAAGGCGAGGTGGGCGCGGGCCGAAGGAGGTCCTGGGAGGTCGGCGGCGCGGAGGGATCTCCGCGGGAGCCGTTGGGGCTGTTGGCCT	130822423	130822643	GCGCGATCCGCAGGTTCTCTCGG	GCGTG-TCC-CTGGCTCTCTCGG	||| | ||| | || ||||||||	===X=I===I=X==X========	18	3	0	2
chr12	+	132373675	132373694	AGGCAGGTGGATTGCTTGAACCCAGGAGTTGGAGACCAGCCTGGGCAACACAGTGAGACCTTGTTTCTACAAAATATGAAAAAATTAGCTGGGTGTGAAGGCGCGTCCCAGGTACTTGGGAGGCTGAGAGGTGGGAGGTTCACCTGAGCCCAGGAGGCGGAGGTTGCAGCGAGCTGTGCTCCTGCCACTGCACTCCAGCCTGGGCTACAGAGTGACATCC	132373575	132373794	GCGCGATCCGCAGGTTCTCTCGG	GCGCG-TCC-CAGGTACT-TGGG	||||| ||| ||||| || | ||	=====I===I=====X==I=X==	18	2	0	3
chr12	+	132410012	132410031	CTACAGGGGCCTGCCACCACATCCTGCTAATTTTTTTTTTGTATTTTTAGTAGAGACGGGGTTTCACCATGTTAGCCAGGATGGTCTTGATCTCCTGACCTCGTGATCCGCAGGCCTCGGCCTCCCAAAGTGCTGGGATTACAGGCGTGAGCCACTACGCCTGGCCTTTTTTTTTTTTTTTTTTTTTTTTTTTGAGACAGTCTCGCTATGTTGTCCGGGC	132409912	132410131	GCGCGATCCGCAGGTTCTCTCGG	TCGTGATCCGCAGG--C-CTCGG	|| |||||||||| | |||||	X==X==========II=I=====	18	2	0	3
chr12	+	132912557	132912576	TCTCCCGAAAACGCTGTAAAGGGGTTATATAATTTGAGTGTCCTCAGTGCTGAAATTGCGTTTACCCCTTGGGTCCTAACCCAGCTTTGTGACGACTGTGGTGCGATCCCGGTTCCCTGGCAGTACTTGTCAACAGGGTCAAATGCCTGTTCCTTGCCGGTCTCTTCTGTGGAACAAAACCCTCACCTAGGAGGGTTTCAGGTTTTGCCTTAATTTTTAT	132912457	132912676	GCGCGATCCGCAGGTTCTCTCGG	GTGCGATCC-C-GGTTCCCT-GG	| ||||||| | ||||| || ||	=X=======I=I=====X==I==	18	2	0	3
chr12	+	133180575	133180596	CAGGACCCTCCTCCTCCAGGGCTGGTGAGGCTGTTCCCTCTCCGGCCTGAAGACGTCCAACCCCAGCTCCCACGGGGGATGGTCCTGGGTCCCCCTCCCCGCGGCTCCGCAGGCTCTGACGGTCTCTGACCGGGCACCCGTGCCCTGCGGGGCCTGGTGGGCTCAGTGCCAGCCCAGGAGCCTTCTCTGCGGCCCCCACCTTATGAGATGGGCGGTGAAGCG	133180475	133180696	GCGCGATCCGCAGGTTCTCTCGG	GCG-GCTCCGCAGGCTCTGACGG	||| | |||||||| ||| |||	===I=X========X===XX===	18	4	0	1
chr13	+	19268045	19268065	TACTATTTTCCTTGTTTTATAGAAGAGAAAACTTGAATTACAGAGAGGTGAAGTGACCGCCCTGAGGGCTTCCCCAGCTAGCAAATTCAGGATAGGCTGAGCTGGATTCCAGGTTCTCTGGCTTCCAGTCTGGTACTCTTCCTGCTATTCCATGCTGTGTTTTCTGATTGAAAAATCATAAGTCTTTGGTATTTCTCAGCTTGGTCAAATCTGTTTAAAGA	19267945	19268165	GCGCGATCCGCAGGTTCTCTCGG	GCTGGATTC-CAGGTTCTCT-GG	|| ||| | |||||||||| ||	==XX===X=I==========I==	18	3	0	2
chr13	+	20134968	20134989	CCAGCGACTGCCAGGGGCCCAGCAGGGAAGGCGCCCGGGAAGGGCAGCGGGTCCACCTCTGGCACCGCTTGTACTCCCGCCCACCCCGGACGCGGTCCAGGCGCGCTCCCGCAGGCTCTTGGTGAAGCGGCAGGCCTGACAGGCCTTGCGTCTCCGCTTGGTGATCTCACACTCGTTGGAGGCCAGACAGCTGTACTCCATACTCCCCTGGATGGTCCTCTT	20134868	20135089	GCGCGAT-CCGCAGGTTCTCTCGG	GCGCGCTCCCGCAGGCTCT-T-GG	||||| | ||||||| ||| | ||	=====X=D=======X===I=I==	19	2	1	2
chr13	+	21562344	21562364	TGCGGCTCTTGTCGCCGCCCTCGGGCTCGTTGGGGCCCGCACGGAGGCTCTGCTCCATGCCTGCGCACAGGCTGTCCAGGTCGTACTGCTCCGACTTGCTGCGCAGCAGCAGGTGCTTCGGGTAGGGCGGAGGCGGGCACCTCCGGTCTGGGCCTCCGTACTCCACGTCCAGCGGGAAGGCGCCTGCGCCGCCCAGCGCCAGGGCATGCTCCTCCTTGGCG	21562244	21562464	GCGCGATCCGCAGGTTCTCTCGG	GCGC-AGCAGCAGGTGCT-TCGG	|||| | | |||||| || ||||	====I=X=X======X==I====	18	3	0	2
chr13	+	25115004	25115023	ACAGACTCAAAGACACCCATATGCTCACTCATGCAGACAGGCGCTCTCGCCTGTGGCTCTGAGGCTGAGCCGGCTTTGCCTTGGTGAAGGACAAGGCCCTGGCGACCCAGATTCTCTCGTGGGTGGCTGGGGACAGAAGGGCGGTGGCGCGCTGGGCTGGCTGGAGGGCTCAGGCTCCGGCGCGAGTCCTGCAAGGATGCTGCCTCCAAGTGTGCTTGTG	25114904	25115123	GCGCGATCCGCAGGTTCTCTCGG	G-GCGA-CC-CAGATTCTCTCGT	| |||| || ||| ||||||||	=I====I==I===X========X	18	2	0	3
chr13	+	31329845	31329864	AGCTGATGAGCTAAAGAAAAAACGTTGCAAAAAAAATCTCATATTTTTAAGAAAGTTTATGAATTTGTGTTGGGCTGTATTCAAAGCCATCCTGGGCCACGTGCGACCCGCAGGCTCCGGGTTGGACAAGTTTGTTGTAAACAATGCCATGATGCCGGCATAAGGTCGTTACCAGTATTAGGAAGGTTCTCAGGTTTCCTCTAGCCCTTGGGCTCTTTTC	31329745	31329964	GCGCGATCCGCAGGTTCTCTCGG	GTGCGACCCGCAGG--CTC-CGG	| |||| ||||||| ||| |||	=X====X=======II===I===	18	2	0	3
chr13	+	53191839	53191856	GCCACCCTTTGTCCCCTGGAAGCCCGGAGACATCAGCGGCTGCAATTTTGCTACTCGCTGCTCGGCGTGGAACTGTCAGGTACCGCAGTTCAGCACTTTTGGCTCCGCAGGTCCTCGGGCATCCCTGTGCCCCGTGCTGTACATTCAGTTATCCTCCAACTTCCTGGTGTCGATGTTATTACCTGCTGGGTTTTAGAAGCTATTGCTTTAAATCTGAG	53191739	53191956	GCGCGATCCGCAGGTTCTCTCGG	G-GC--TCCGCAGG-TC-CTCGG	| || |||||||| || |||||	=I==II========I==I=====	18	0	0	5
chr13	+	60730833	60730852	GAGATGTCTGGGAAAGAGATTCACAAGTTGAATATCTTCTGGAGGATACAACCTTTAGGTAGATAGGGGAACTTCAGAGAAGACCCTTTCTTGCATTTCTGGCTCCCCAGGTTCTCTCGATTTGAAGTCCAAAGTGGCATATTTGGGGGTATAATTTTCTGAGCCCTAACAATGCTTTCTTTCTCAGATTAGTATCATAAGCTCCAAACAGAAGTTGCTT	60730733	60730952	GCGCGATCCGCAGGTTCTCTCGG	G-GC--TCCCCAGGTTCTCTCGA	| || ||| ||||||||||||	=I==II===X============X	18	2	0	3
chr13	+	61987955	61987975	AGTCCCCGGGAGGCCAGGCTGAAGGAGAGAGGGGGGTTCCACTCAGCACCGGTGCGCTCTGGCAGCTGCGACTGCGGGTCCGGCCTCCCTGCAGACCTGGGCAGCAGCCGCAGGTCCTCGGCCAGGCTGCCGATGAGCACCCCCGCGGGTAGTCCCTCGTTTAGGCTGTACAGAAGCTCGGTGGCCCGGCTGTAACTCCCGAGGCAGCTGAAGGGTCCCAC	61987855	61988075	GC-GCGATCCGCAGGTTCTCTCGG	GCAGC-AGCCGCAGG-TC-CTCGG	|| || | ||||||| || |||||	==D==I=X=======I==I=====	19	1	1	3
chr13	+	72794900	72794920	GGGAAGAGTACACTGGCACAAGTGTTGGTGTGTCTCGGAGGGCCAATTCTTGGGCCTCCAGGTGGCTTGCTCAGAGCAGGTAGTGATAACAGTGGGCCAGGCACGTGAGCAGGTTCTCCGGTCTCTGGGCAGTGGGTGTGATGTGAGTGAAGGTAGTAGCAGCCATGGAGCAACCCACTGGAACCCAGGCAGACAATGCTGGTGTTGACAGTGGCTGCAAT	72794800	72795020	GCGCGATCCGCAGGTTCTCTCGG	GCACG-TGAGCAGGTTCTC-CGG	|| || | |||||||||| |||	==X==I=XX==========I===	18	3	0	2
chr13	+	73633160	73633180	ATTCGCGGCGGCGCTGCCAATCAGGCGATCGGGCCCCGCCCCCCCGGAGTTGGGTGAAATAGAGGCGGGCGTCAAGTGTCAGTAGTCGCGGGGCAGGTACGTGCGCTCGCGGTTCTCTCGCGGAGGTCGGCGGTGGCGGGAGCGGGCTCCGGAGAGCCTGAGAGCACGGTGGGGCGGGGCGGGAGAAAGTGGCCGCCCGGAGGACGTTGGCGTTTACGTGT	73633060	73633280	GCGCGATCCGCAGGTTCTCTCGG	GTGCGCT-CGC-GGTTCTCTCGC	| ||| | ||| ||||||||||	=X===X=I===I==========X	18	3	0	2
chr13	+	100634331	100634349	GGCCGCCGGACGCACCGCGCGGATCGGGAGCGGGAGTCGAGGCGGCGCGGAGGCGCAGGGCTCGCAGGGGCGGGCGGGCGCGCTGGCCATGCTCCTGGACGCGGGTCCGCAGTTCCCGGCCATCGGGGTGGGCAGCTTCGCGCGCCACCATCACCACTCCGCCGCGGCGGCGGCGGCGGCTGCCGCCGAGATGCAGGACCGTGAACTGAGCCTGGCGGC	100634231	100634449	GCGCGATCCGCAGGTTCTCTCGG	GCGGG-TCCGCA-GTTC-C-CGG	||| | |||||| |||| | |||	===X=I======I====I=I===	18	1	0	4
chr13	+	101359387	101359408	TTAGAAGGACAGCAGTCGTGTTGGATAAGGGCCCGCCCTCATCCAGTATAGCCTCATTTTAACTTGATTCCATCTGCAAAGACCCTATCTCCAAATGAGGGCGCATTCGCAGGTTCTGGGGGTTAAGACTTCAACATGTCTTCAATCCGTCCACAAAACTCTTCTTTCCTCCTTCTCTTACCCTCTGATGAAACTTTCTTCTCTTCTACTCCATTCTTTACC	101359287	101359508	GCGCGATCCGCAGGTTCTCTCGG	GCGC-ATTCGCAGGTTCTGGGGG	|||| || |||||||||| ||	====I==X==========XXX==	18	4	0	1
chr13	+	101415222	101415242	CCTGACCTCATGATCCACCTGCCTTAGCCTCCCAAAGTGCTGGGATTAGAGGCATGAGCCAATGCGCCCAGCCTGGCATTCTTACAACTCAAGGCATTTTGGGGATCCAGAGGTTCTCTGGACTAGGAGTAGAAGAATATTGAAGAGAACACTTGAGAATAATTGTAAGAATCAACCAAGATGCTTTTTAGAAAATACCTGGGATGCCAGGAATATTTCTG	101415122	101415342	GCGCGATCCGCAGGTTCTCTCGG	GGG-GATCCAGAGGTTCTCT-GG	| | ||||| ||||||||| ||	=X=I=====XX=========I==	18	3	0	2
chr13	+	112274847	112274867	GGCCTCCTGGGTGCTGCCCGGGCGCTGCCATCCACCCCTCACCAGTGTGGGCCTCGCACCAGTTTGGCTCAGTGAGGAGCACCGGCGAGAGGAGGCCGCTGTGCCTCCCAGGTTCTCCCGGTTCTGCAGCCCAGCCTTCACCTGTTCTCAGGCCACAGCCAAGCTGCTGAATTCCTGGCATGTTTTGCTTGCTTCCACCTGGGACTGAAATTTTAAACACT	112274747	112274967	GCGCGATCCGCAGGTTCTCTCGG	GTGCC-TCC-CAGGTTCTCCCGG	| || ||| ||||||||| |||	=X==XI===I=========X===	18	3	0	2
chr13	+	112536224	112536244	AGACCGAGGCTTCCCAGAGAAGGAGGACTGCAGTGTTAGCTCCTGCCTGTGTTTCTAGCCTGCAGCCTACCCCTCGATCCTGGACTTGCCAGCCCCCCTCGCACATGCGCAGGTTCTGTGGAGACGGGCTGGTCTCCTGTGGGCTCGGCTGGGGCAGGCTCTCCACTGCAGGTTGGGTCCACCTCTGTGCTTGCACCTCTCCTCCTCCTTGAGCAAGAAGG	112536124	112536344	GCGCGATCCGCAGGTTCTCTCGG	GCAC-ATGCGCAGGTTCTGT-GG	|| | || |||||||||| | ||	==X=I==X==========X=I==	18	3	0	2
chr13	+	112910348	112910370	CACCTGCTCCAGGAAGGAAGGGCCCCCTGGAACACCGGCTTTCATCTCCAGGTTCCCTGCGAGGGAAATTGGGAGCTTCCTGGAGCAGAACATCTGTGATGCGCGATCCCAGCGCTTCCTCTGCTTCCTGGAAACACGGTGTTTCCGGAGCTCAAGTGACATTCCAGCTCCTCCAGCCTACAACCCTCTGCTCAAAAGCAAAGGAGAAAGGTGCCTCTGCCGT	112910248	112910470	GCGCGATCCGCAG-G-TTCTCTCGG	GCGCGATCC-CAGCGCTTC-CTCTG	||||||||| ||| | ||| ||| |	=========I===D=D===I===X=	20	1	2	2
chr13	+	114019456	114019478	CCCCAGGAGGAGGCCGTCCCCGGACTCCAGACGCACTTTCCTGTGAGAAGCAGCCCGGCCTCGTCTGGGTGAGGCGAGGATCACAGGCTCAGCGTCCCCTGCGCGTCCGTCAGGGCCTTTCGGAACCAACTTGGGACCTTCCCATGGGTGTTTCCGGAATGTTCCATGCGAGCGCCACCCAGGAGCCTGGTCAGCAGCGTGTGGAACGGACCGGTCCCTAAGT	114019356	114019578	GCGCGATCCG-CAGGTTCTCTCGG	GCGCG-TCCGTCAGGGCCTTTCGG	||||| |||| |||| || ||||	=====I====D====XX==X====	19	3	1	1
chr14	+	19475119	19475140	CATGGAACCAAGTATATAACGCTACAGCATTTGAACATCAGTCTCTAAAAGTTGGTGATATTACATCCTGTACACAGCTCTGTGTCTCTCTACCCGGCTAGCGCATGCCCAGGATCTCTCTGCTTTTTAGTTGATAATTTTTCTCAATATCTGACAGGGCTTGAGCCCGCAGCTGGGCAGCATGAAGCATGAAGCAAGGACCTTCAGGTCCTTGCACTTGGA	19475019	19475240	GCGCGATCCGCAGGTTCTCTCGG	GCGC-ATGCCCAGGATCTCTCTG	|||| || | |||| |||||| |	====I==X=X====X======X=	18	4	0	1
chr14	+	19934051	19934073	AGCCTATTCTGGGCAGCTGCACAGGGCCCAGCGCCCGAAACCCCGAGCTCTGGGCGCGTGCCAAGGAAGAGTGCACCCTAGGCTGGGAGGGTGGTGCACACCGCGATCCTCAGGCTTTCTGGGACCAACCCTGCCGACCTCTACTGAGAGCTCAGCTGCAGCTGCCACCTGTACAAGGGCACGACAGCAGCAGAGCAACCCGGCACTTTGCCTGCACCAGAGC	19933951	19934173	GCGCGATCCGCAGGTTCTCTCGG	CCGCGATCCTCAGGCTTTCTGGG	|||||||| |||| | ||| ||	X========X====X=X===X==	18	5	0	0
chr14	+	24550639	24550660	CGGGCCACCTCGGCCCGCAGCGCGTCCAGCTGGGCGGCCAGGCGGGCGCGCTCGGCCTCCAGCCCGCGCCGCTGCTGCAGCCGCTTGGAGCGACAGGCCTGCGCGTAGCCGCGGTTCTTCAGCGTGCGGCGCCTCTGCTTCAGCCGCAGCGCCTCGTCGCGCCCGCAGCCCCGCAGCTGCCGGTTTAGCTCCCGCACAGACATCGAGACCAGCGCCGCGTCG	24550539	24550760	GCGCG-ATCCGCAGGTTCTCTCGG	GCGCGTAGCCGC-GGTTCT-TCAG	||||| | |||| |||||| || |	=====D=X====I======I==X=	19	2	1	2
chr14	+	39871946	39871965	TAAGTACTTTCAGATTGCTTTATACATATATTCAGATTTTTTTTTTTTTTTTTTTTTTTGAGACGGAGTCTTGCTCTGTCACCCAGGCTGGAGGGCAGTAGCGCGATCCCGGTTCACTGCAGGCTCCGCCTCCCGGGTTCACACCATTCTCCTGCCTCAGCCTCCCGACTAGCTGGGACTACAGGCGCCCGCCACCATGCCCGGCTAATTTTTTTGTATT	39871846	39872065	GCGCGATCCGCAGGTTCTCTCGG	GCGCGATCC-C-GGTTCACT-GC	||||||||| | ||||| || |	=========I=I=====X==I=X	18	2	0	3
chr14	+	45826923	45826944	CATGTTGGCATTCTGGGGAGAACATGAGTTAGACACACTTTGTTCAAATCTTGGCTCTGCCTGTAACTGGCTGAGTGACAGTGGGGAAGTGCTTTAATGTGCCCGATCCTCAGTTTCCTCAGCTGAAAATGGAAGAAATGATATCCGTCAGGTGAAGTTAGGTAAGCATTGGAGCTAAGGAGACCTATAGAAAATATTTTACCAAAGCTCATTATTATTATT	45826823	45827044	GCGCGATCCGCAGGTTCTCTCGG	GCCCGATCCTCAGTTTC-CTCAG	|| |||||| ||| ||| ||| |	==X======X===X===I===X=	18	4	0	1
chr14	+	50140006	50140026	TCATTTATGCCAAGACTAATACCACAGACTCCTAGAAGACTTCTCTCACACTCCAAGTCATCCCCATATCTGCTGGTGGAGGAAGCACTCAAAAAACCTGGCTGCGACCGAGTTTCTCTGGTATTCCAAAGCACCTCACACAAGGAGAACAGTCCCAACTCCCAAGGGTGGCATCCAAAGTGCTCCTACAATTTGGCTCCCACTTGCCTTTCCAAACTGAT	50139906	50140126	GC-GCGATCCGCAGGTTCTCTCGG	GCTGCGA-CCG-AGTTTCTCT-GG	|| |||| ||| || |||||| ||	==D====I===I==X======I==	19	1	1	3
chr14	+	52119100	52119120	CAGCCGAGCCCGGCAGCGGGGGAGGCGTGGAGCTCGGGGCGGCTTCAGCGGCGGGGGCGGGAGGCTGGTCCTGGCTGCAGACTGCGCGCCTGGGCTCCGTGCGCGGTCCCTGGTTCTCTGCATCGCGGAGGTCCCCGGATCACAGGGCTCCCTGGCGGGCCCCGGCACCCAGGTCTGTGTCGCTGTGGCTGGGCGCCGGGACTAGCACCCGAGTCCCGCGC	52119000	52119220	GCGCGATCCGCAGGTTCTCTCGG	GCGCGGTCC-CTGGTTCTCT-GC	||||| ||| | |||||||| |	=====X===I=X========I=X	18	3	0	2
chr14	+	53417467	53417489	AGCGCCGGCCACGGGCTGGGAGGTGGTGGAGGACCCGGGGCTTTCGGCAGAAACTCGGGAGGGCGGCGGCGGCCGGGGCTGCGGGAGGACCCTACGCCCCGCTCGCCCCGCAGCGTTCCTCGGTCCCGGCGCCGCCCGCCCCACACCGTCCCCGCCTAGCGGACCGCGGAGGGCTTCACCTGCCGGCCGGCCCCGAGACACAGCGCGGGCTGACTCCCCGTTC	53417367	53417589	GCGCGATCCGCAG-GTTCTCTCGG	GCTCGCCCCGCAGCGTTC-CTCGG	|| || |||||| |||| |||||	==X==XX======D====I=====	19	3	1	1
chr14	+	59950770	59950791	GGCACAAGCCCGAAGTCCAAAGCGAAGCGGCCCAGCGCCAGCACTGCGTGGCCGCACATGGAGCTGTAGCCCTCGTTGTGCAGGAACAGGACGCCCAGATGCGCGTCCGGCAGCTCGCTCGGGACTAGGACCGCCCCGTACATGTCCCGGTGCCCTCGGGGCTCGAACATGAGCCGTCGCCGCACGTGGTCAAGGTGCTGGCGCATGTAGCGCCGCTTGGCC	59950670	59950891	GCGCGATCC-GCAGGTTCTCTCGG	GCGCG-TCCGGCAGC-TCGCTCGG	||||| ||| |||| || |||||	=====I===D====XI==X=====	19	2	1	2
chr14	+	62525160	62525179	TTTTTTTTTTTTTTTTTTTTTGAGAAGGAGTCTCGCTCTGTCACCCAGCTCTGTCACCCAGGCTGGAGTGCAGTGGTGCAATCTCGGCTCACTGCAACCTCCGCGTCCCAGGTTCTTCTGTGAGTGATTCTCCTGCCTCGGCCTCCTGAGTAGCTGGGATTAGAGGCATGTGTCACCATGCCCAGCTAATTTTTGTATTTTTTAGTAGAGATGGGGTTTC	62525060	62525279	GCGCGATCCGCAGGTTCTCTCGG	CCGCG-TCC-CAGGTTCT-TCTG	|||| ||| |||||||| || |	X====I===I========I==X=	18	2	0	3
chr14	+	66974700	66974722	GGGATTGCTTCTGTCTGGGGCCCGGCCGAGGTTGCGTTCGTGCCTCGCGCGCACACGCTCCGCGTTCACTCAGCCAATCCGGTGCTACTCGCGCGCCCAGGAGCGATCCGCGGTCCTACTCAGGCTGGGCCGGCTCCTTCCCGCTCCCAATACTCAGCACCCGAGCTCTCACTCCTCCCCTCACTCTCCACGAGTTCCACGCCTAGGGGTGTAGCTCCGCCCT	66974600	66974822	GCGCGATCCGCAGGTTCT-CTCGG	GAGCGATCCGC-GGTCCTACTCAG	| ||||||||| ||| || ||| |	=X=========I===X==D===X=	19	3	1	1
chr14	+	67707993	67708012	CGCTCTCTCCGCTCCGGCTCGGGATTGGGCAAGCCGCGCCAGCCTCTCACGGGCGGGGTGGGACTCGGATCCGCGCGCCCACTGCGCCAGAGTCCCGGGGGCGCGTGCGCGGTCTCGCGGCGGCCGCAGGGGCCGGTCTCGCGCGGTCTAGAAGTGGAGTTGCTGGCGGCTGCGGCGGTGACGGCGGCGACGGAGGAGGCAGGCGGTGGGGCGGGGGCGG	67707893	67708112	GCGCGATCCGCAGGTTCTCTCGG	GCGCG-TGCGC-GG-TCTCGCGG	||||| | ||| || |||| |||	=====I=X===I==I====X===	18	2	0	3
chr14	+	70031074	70031095	TAAAATAGTAGCCTGCACAGTGTAAGTGCTTAGTACACACTGGCTATCATTACCCCTGCAATCCCAGCATTAGCAAATTGTTCCTTTCTGCTATGCATTTGCTCACCCTGCAGGTTCTCTGGAAATAAGCAGATGTTCCTAGGAAGCACACTCTGCCTACTGTACAATTTTGCTGAGGATTCAGGAGTACTCTGAGGTCCACTAGGGCATCCCTCTAGGTTA	70030974	70031195	GCGCGATCC-GCAGGTTCTCTCGG	GCTC-ACCCTGCAGGTTCTCT-GG	|| | | || ||||||||||| ||	==X=I=X==D===========I==	19	2	1	2
chr14	+	70038740	70038762	CCCTGCAGCTCCTCTCGCCGGGCCCGCTCCCGCAGCTCCCGGGTGCGCTGCTCCACCAAATGCTCGTAGTTCTCCTGCGCACGGCCCAAACTGGCTTCCAGCGAGCTCCGCAGGCCCTCTCGCTCCTGGCGCTGCTGCCGGGTCCGACCCTGTAGCAGCGCCTCGTGGCGCGCCCGCTCGGCCCGGCTCAGCTCCCGCTTCTCCCGCTGCAGCTGGCCCTCCT	70038640	70038862	GCGCGATCCGCAGGTTCTCTCGG	GCGAGCTCCGCAGGCCCTCTCGC	||| | |||||||| ||||||	===X=X========XX======X	18	5	0	0
chr14	+	71663009	71663033	AGATCTTCCCGGGCAGGGTCTTTGCCTTTTAAAACCCTGACACTAAGCACCCATCAGTGTAGGAGCTCCACTGGTATTTGCACGGCATCCTAGAATCTCTGCTGCGACTCCAGCAGGTTCCTTGGAGTGGACAGACTCCCCCTAAAAAGCCCCAGCTGTATTTCACAAGCTTCTTTCGTCCCACCAAGAGACAGACACAGTGGGAGGCCGAGGTCCTGTGTTCCA	71662909	71663133	GC-GCGA-TCC-GCAGGTTCTCTCGG	GCTGCGACTCCAGCAGGTTC-CTTGG	|| |||| ||| |||||||| || ||	==D====D===D========I==X==	21	1	3	1
chr14	+	74706811	74706829	CTGGACCAGGCCTCCAGGCGGAAAAGTTCCTGCCAGGCCGGGGGTCGCCGCCTGGGCCTTGGGCCGACGCGCCTGGTGATGGGGCCCGGGAGGATGCTTCGGCGTCCGCAGGGTTTCGGCCCCAAGCGTTTCGGGCGGCCGCGCAGTTCTCCAGTCCCCGCGTCGGGCAGGGCTCGGCCACGGCACTCTGTTGGAGCCCCACTGAAAACTGGGTTTGGG	74706711	74706929	GCGCGATCCGCAGGTTCTCTCGG	G-GCG-TCCGCAGGGT-T-TCGG	| ||| |||||||| | | ||||	=I===I========X=I=I====	18	1	0	4
chr14	+	74707382	74707400	CGCGGCCCGCTCGAACCTCCGATTCCTGTTTGAGCTTGGCAATTCCCCCGATTTTTCGTTGCGTTTTACTTTGTTTTACGTGGAAAGGCAACGAAAACCAGCGCGTCGCAGGCTCTCGGGCCTCGAGTAGGGACGCATTGTGCCGCCTTGCGAAAAGGACGGTGCTCGGCAGCCCCCAGTCTTCCCGGAGCCCAGCTCCCCACGCCTCCGCTCCGCTCC	74707282	74707500	GCGCGATCCGCAGGTTCTCTCGG	GCGCG-T-CGCAGG--CTCTCGG	||||| | |||||| |||||||	=====I=I======II=======	19	0	0	4
chr14	+	74896924	74896943	GTGGGTGAGCTACTGCCAATTTGAGAGGTAGAACCAGAGCATAAAGTGAAGGAATCCAGCCACCGCAGACTGCACAGCTCTGAACTCCACCACTAACTCTGGCATCCGCAGGCTGCTCGGGGCATGTGAGCATTTGCACCCTGGCAGAGTAACCTGCACTCTTGGCACTTTCCCACTTTGCTGGAGCAAGGATGAGTGAGCGTATATGTGTGAGAGGTTG	74896824	74897043	GCGCGATCCGCAGGTTCTCTCGG	G-GC-ATCCGCAGGCTG-CTCGG	| || ||||||||| | |||||	=I==I=========X=XI=====	18	2	0	3
chr14	+	77478290	77478313	CTGGCTAAGATCTCCAGGAACTCCATATTGCCAAGTCCAACAGACACCTTTCTGGCCTTACCTTCCTCCATCTCAGCCCAGCACCTGACTCTCACCCTGAGCCCGGTCCGCAGGTCTCCTTCGGCAGACCAGACACCACTTCTTGGGATCATCCTTCCACCCCTCCTGCTACTCATTCTCCTCCCGGGCTGTTCCTCCCCTAGGCCTGGGATGTTGGAGCACTA	77478190	77478413	GCGCGATCCGCAGGT-TCTCTCGG	GCCCGGTCCGCAGGTCTCCTTCGG	|| || ||||||||| || ||||	==X==X=========D==XX====	19	4	1	0
chr14	+	78083429	78083450	TGCCTGTTTAATGGTCCAGACCGAGGAGGAGGCGGAGCCCAGGGAAAAGTAGCCAATTAGAGTGTGAGGAAATAAAAGGGGCTGAGCCGAAGTCTCTAGAGCGGGTTCCCAGGTTCTCCAGGACAGGTGGCGCCCTCTTTGCCCTTGCCTCGTGGGAAGTTTTGGAGTTTATGTCCTAGCCCAAGACAGGCAGCTCGCTTATTTAATTAGCTGATTCCTCTG	78083329	78083550	GCGCGATCCGCAGGTTCTCTCGG	GCGGGTTCC-CAGGTTCTCCAGG	||| | ||| ||||||||| ||	===X=X===I=========XX==	18	4	0	1
chr14	+	78227551	78227572	ACCCACCTGGTGAGCGCCATCTTCTTCCGCTTCTTCCAGCGCGAGCGACAGCACCGCTGGGCGGGTCTTTCCAGATGATGAGGAGCGGAAAGGAAGGAGTGCGCGATGCGCAGGCGCTCTGGCCGAAAAGGCCTTCTGGGATTTGTAGTTCTTTGAACAGGAGTACCGTTTGTATTCTGACCAGACCAAGCGGTTATCAAGGAATAATCTCTTCAGCTAGCA	78227451	78227672	GCGCGATCCGCAGGTTCTCTCGG	GCGCGATGCGCAGGCGCTCT-GG	||||||| |||||| |||| ||	=======X======XX====I==	19	3	0	1
chr14	+	81902670	81902691	CCCCCGCCCCCGCCCCCGCCCCCCGCCCGCTCCACCTGCGGGGCCCCTCTTGGGGGGCGCGCTCGCCTCCTGCTGCGGGGCGTGGGTGCAGTTACCTGCGCCGCGGTCCGCAGGGTCCCCGGCGTCCGCCGAAAGGTCGCCGCGGCAAAGCCGGCTTCTCTGGCCGCGGGATACCCACCCGGCCGCACTGCTCTCGCCACGATCCCTCCCGGCCGCAGCGCC	81902570	81902791	GCGCGATCCGCAGGTTCTCTCGG	CCGCGGTCCGCAGGGTCCC-CGG	|||| |||||||| || | |||	X====X========X==X=I===	18	4	0	1
chr14	+	85459623	85459642	CTACCTGTTTTGTGTGCTTTTTTCTTTTTCTTTTTCTTTTTCTTTTTTTTTTTTTTTTTTGAGACGGAGTTTCCTCTGTCACCCAGGCTGGAGTGCAGTGGCGCGATCCGGGTTCACTGCAAGCTCTGTCTCCCGGGTTCACGCCATTCTCTGTCCTCAGCCTCCCGAGTAGCTGGGACTACAGTCCCCCGCCAGGACGCCCGGCTAATTTTTTGTATTT	85459523	85459742	GCGCGATCCGCAGGTTCTCTCGG	GCGCGATCCG--GGTTCACT-GC	|||||||||| ||||| || |	==========II=====X==I=X	18	2	0	3
chr14	+	85996362	85996382	GGCGTCTTGCCACGCGAGTGCCCCTAGACAGCAACACACCCACTGGAAACGCACGTGAACAAAGCTCTCGCCCCCGGGAGCCGCTGCCTGCGGTTTCCTAGTCGATCCCAGCTTCTCTAGGGAGTGTCAGGCGCACACAGGGTTAAGTTAGTTCCCTCCCTGGTAGGAGGGAGAGGAGGAGGAGGGGAAAAGCAGCATACTGTCTCAGGCTGGGTACCTTG	85996262	85996482	GCGCGATCCGCAGGTTCTCTCGG	GT-CGATCC-CAGCTTCTCTAGG	| |||||| ||| |||||| ||	=XI======I===X======X==	18	3	0	2
chr14	+	91884170	91884190	CCCGCGTCCCCGTTCCCCCGCGCCGCGGCACAAAACGGCTCCGCAGCGAGCAGCGGGCGCGGGGCTGCGGCGGCTCGCGCCCGGGAGACAAAGGCGGGGCGCGCGAGCCCACGTTCCGCGGCTTCGGCGGCCCCGCGCCCCGCCCGGGTCTGGGGGAAGGGGAGGGCCAGCCGCTCGGGGAGGAACAATACGGGCGGCCCCGCCCCTCGGCGGCCCTGGGC	91884070	91884290	GCGCGATCCGCAGGTTCTCTCGG	GCGCGAGCC-CACGTTC-CGCGG	|||||| || || |||| | |||	======X==I==X====I=X===	18	3	0	2
chr14	+	92669679	92669698	CAGGTCCTGCTCGTCATTGACTGAAGTGTGGACCTGGGGGCATCAACTCTCCAGCATCTGTTGACCCCTCGTGCTGGGCCTCGGAGAAAGGCAGCAGGTGGAGCATCGCAGGTTTTTCGGGAGAAACCTGCCGGTGAGTGCCAAGGGGACGTGGAGGGGGCCTTGATGGTTTCTGTTATTGCTATACCAGTATCATGCTTTTACTTCTGCTAATTCTTTA	92669579	92669798	GCGCGATCCGCAGGTTCTCTCGG	GAGC-AT-CGCAGGTTTT-TCGG	| || || |||||||| | ||||	=X==I==I========X=I====	18	2	0	3
chr14	+	92852325	92852346	GGATGCGAGGGGAGAGGTAAGGTGAGTGGGCGGCACCATGTCTGCCTCTGCGGCAGGCCAGGCCAGCAGTTATGGAGGAGGAAGAGTTTCCGGATGGATGGCTCGATCGCAGGTTCTGGGGGCTTCAAGGCAGCTTGCCCCTGGCAGGGAGCTGGGTCCTGTCCCTGTTTGGAGGGCCATCCAAAGCAACTGTGAGATCCCTCAGAGGCACGATTTTCAGAC	92852225	92852446	GCGCGATCCGCAGGTTCTCTCGG	GCTCGAT-CGCAGGTTCTGGGGG	|| |||| |||||||||| ||	==X====I==========XXX==	18	4	0	1
chr14	+	96506029	96506050	TCGCCCTCCACGCTGGGGCTGGGCAGTGGCGCCCGCCCGCGATCCGCGTCCCGGTCCTTTGTCCCGAGCCGGACACCCCCACTTGGTGCACGCGTCGGGGGCGGCGATCGCGGCTCTCCCGGGGTGGGGCGGGCTGCGCGCCCCGCACCCCCGCGGCTCGAGCTGTTCCCGCCCGGGCCCCTCTCGTTGGCAGGAAGGCTGCGAGGAGCCTGGGCAGCCCGA	96505929	96506150	GC-GCGATCCGCAGGTTCTCTCGG	GCGGCGAT-CGC-GGCTCTCCCGG	|| ||||| ||| || |||| |||	==D=====I===I==X====X===	19	2	1	2
chr14	+	97038271	97038292	GGGAATAAGGTTAAGCTCGTGTCCTCGGATATATCGTAATCAGGATAAATCCCCCAAGTGAAGTAGTACCTGTGGGTGTAGTGGAGCAACTTGTACATTAGGGCGATACCAGGTTTTCTCAGTAGGCTTTTGCGAGGTTTATGGTGAGCATGAGCTATTGCTAAGCTAGAAATCCACTGATAGGAAGATAAAAGCAGTAATTTGCAATAGATGAAGAAACTA	97038171	97038392	GCGCGATCCGCAGGTTCTCTCGG	GGGCGATAC-CAGGTTTTCTCAG	| ||||| | |||||| |||| |	=X=====X=I======X====X=	18	4	0	1
chr14	+	97058216	97058235	TTATTTTATTTTATTTTATTTTATTTTATTTTATTTATTTTATTTATTTTAATTTTTTGGAGACCGAGTCTCACTCTGTCTCTCAGGCTGGAGCGCAGTGGCGCGATCCCAGGTCACTGCAATCTCTGCTTCCTGGGTTCAAGCAATTCTTCTGCCTCAGCCTCCCGAGTAGCAGGGATTACAGGCGCCCGCTACCACACCCCGCTAATTTTGTATATTT	97058116	97058335	GCGCGATCCGCAGGTTCTCTCGG	GCGCGATCC-CAGG-TCACT-GC	||||||||| |||| || || |	=========I====I==X==I=X	18	2	0	3
chr14	+	99738492	99738512	GCCGCGGGCCCGGGGGGAGCGGGGCGGAGGGGCGGCTCGCCCAGTGCGCCTGGGTCGGTGCGGGCGCAGACTGGGAGCTATAGATTGCAACGTGAAGATGGCGGAGTCCGGGTTCTCTGGGAGCTCTCGGTCTCTCTATGGCTGGGGCTGCCTCTGTACAATGGGATAAAATTCAAGTTCAAGTGCGGACGTGACGTTTAATCTGCACTAGAGACAAAAAG	99738392	99738612	GCGCGA-TCCGCAGGTTCTCTCGG	GCG-GAGTCCG--GGTTCTCTGGG	||| || |||| |||||||| ||	===I==D====II========X==	19	1	1	3
chr14	+	100111599	100111617	GACCGGGGCTGCCGTCCCTCCGCCTCTTCCCCCGCGGGGCGTAGCGATGGCCCGGGCCAGGGCCGGGGCGCTGCTGGCGCTTTGGGTGCTCGGGGCCGCCGCGCATCCGCAGTGCCTGGACTTCAGGCCGCCCTTCCGGCCGACGCAGCCGCTGCGCCTCTGCGCGCAGTACTCGGACTTCGGCTGCTGCGATGAGGGGCGCGACGCCGAGCTGACCCG	100111499	100111717	GCGCGATCCGCAGGTTCTCTCGG	GCGC-ATCCGCA-GTGC-CT-GG	|||| ||||||| || | || ||	====I=======I==X=I==I==	18	1	0	4
chr14	+	102228404	102228425	CCGGGGGAGGGCGCGACGGCACCGGGGTCCTGCGCCCGGGCCCCGGCTCAGTTCCCCGCCTGACGCCGCGGGCTTCGCGTCCCCGAGGGCGGCCGAGCCAGGCATCCCCGGGCTTCTCTCGGCCTCATGCCCGGTGGGGGCGGGGAGCCCGGGGATCGCGCCGGAGCCGCGGGGCGCAGGCCCGGGCCGCTGGGACCTTCGTGATGGGCCGGGGCTGGGCGT	102228304	102228525	GCGCGATCCGCAGG-TTCTCTCGG	G-GC-ATCCCCGGGCTTCTCTCGG	| || |||| | || |||||||||	=I==I====X=X==D=========	19	2	1	2
chr14	+	103193888	103193909	CTGAGATTAGGAGACAGGGGAGAGCTTGCTGCAGATTCTGACAGTGCAGATTTTAAATGTCAGGATATTAGAATAGCTGGCGCTGGTTTATGAAAGCTGCGCGTTGTTCCGCGTTCTCTCGGTGTGCCTGGCCTTTTATGTGGCACTCTGTATGTCAGTTTGTGTCCTTCATGTGCTGATGTGATTACACAAACACCATGCACTCTCTTTTCATATCAGAGT	103193788	103194009	GCGC-GATCCGCAGGTTCTCTCGG	GCGTTGTTCCGC--GTTCTCTCGG	||| | ||||| ||||||||||	===XD=X=====II==========	19	2	1	2
chr14	+	104094107	104094124	TGCCCTCCAGTCAGGGTGACAAAGATACCCTAACTCAAAGAAATATTGAGGAAGTAGAATCTTTTCCACCTGTTGTAGTAGGGCGTAAGGGAGCGGTGCAGGCATCCCAGGTTTCTGGCTAGGGTTGTGGGTGAGCAGAGGGGACAGTTACTGGGCGCAGCGGCACAGAAAGAATGAGCAGTCGATGCTTGGCGGTGCCCAGCCCAGTGGCTGAACTT	104094007	104094224	GCGCGATCCGCAGGTTCTCTCGG	G-GC-ATCC-CAGGTT-TCT-GG	| || |||| |||||| ||| ||	=I==I====I======I===I==	18	0	0	5
chr14	+	105210203	105210222	CCCTGCTAGGTGGGTATAGAGCTAATCCGGCAACGGGAAGCAGAGGAACCGAGTAGCTGAGGGTGTGGCGTCTGGGATCCGTGACCCTCACTTTCCTTGTGCGCGATGCAGGGTTCACGGCGCAGCCTCATCACGTGCTAGGGCCAGCATGGAGGACAGGCAGGGTCAGCAGTGCTCAGCAGACCCATCCATAGCCTGCTGCATCTGGCGCCCCTTCAGG	105210103	105210322	GCGCGATCCGCAGGTTCTCTCGG	GCGCGAT--GCAGGGT-TCACGG	||||||| ||||| | || |||	=======II=====X=I==X===	18	2	0	3
chr14	+	105622309	105622331	CAGCGCACGCGGATCTGCAGCTCCAGGTGCGCCACGTGGCCGCTGAAGTGCAGGCTCTTCCAGCGGTCCTCCGGGTTGATCATGCCGGCATGCGACACTCGCTCGATCAGCAGCTCCTCTTGGGGAGGCGGCAGAGTCAGCACAGGCCAGAGAAACCAGCCCGGCCAGGGGTCCTCCAGGAACAACGGGGACGGGGCAGAAGCCTGCGGCTGCTGCAAGGCCG	105622209	105622431	GCGCGATCCGCAGGTTCTCTCGG	GCTCGATCAGCAGCTCCTCTTGG	|| ||||| |||| | |||| ||	==X=====X====X=X====X==	18	5	0	0
chr14	+	105941553	105941571	CCCGAAGCGGCTTGTGGGGGCGGGGCAGGGACCACCCGGGCGGGGCTTGTGGTGCCCCGGGATGAGGCCAGTGTTTGGGGGAGCGCTCGGGGATCCGCGGACGCATCCCGGTTCCTCGGACGGCGCCGGGCGGGGCGGGGCAGGGCGTGGCTGTACGCCCCGGGTGCGTCCCGCGCGCTCCCGTGGGCCTGGGCCCTTTCTCCTGGACCCCCTACACCC	105941453	105941671	GCGCGATCCGCAGGTTCTCTCGG	ACGC-ATCC-C-GGTTC-CTCGG	||| |||| | ||||| |||||	X===I====I=I=====I=====	18	1	0	4
chr14	+	106063814	106063836	TGACCCGGAGACCCAGGGGCCTGGGATGAGCTCAGAACGGCTAGCAGCCACCCCTCCTCGATGACTCTGTTGAAGGGACAGACACGGTTTTCGGGTGGGGGCTGCGACTGGTGGTTCTCTCGGCGCCTGTAACCTTGCGGCTGAGCCGGCCCCTCTGGGCTCAGGTTCACTGGCCATCAGCCCACAGTAGTGACCTTGTGCCCCCTTTTCTTGTCTGCTTCCC	106063714	106063936	GC-GCGATCCGCAGGTTCTCTCGG	GCTGCGA-CTGGTGGTTCTCTCGG	|| |||| | | |||||||||||	==D====I=X=XX===========	19	3	1	1
chr14	+	106166203	106166224	GAGGCCTCACTGGCTCGGTCACCCTCACCTCACTGCCCCCACCTCCTCACCCCTGCCAGCCTGGCCACTCTGGGCTGCTCCTGGCCTCCTTCCCACAAACACGGACCCACAGGTTCTCTAGGCCCTCCAGGACCTTCGCCCACTCCACGGCCCCTGCCCCTGTCCTGTTGACCTCCCAGCGTCCATCCCTGTCCTCGGGCTGCACCCTGCTGGCTCTCCTGT	106166103	106166324	GCGCGATCCGCAGGTTCTCTCGG	ACG-GACCCACAGGTTCTCTAGG	|| || || |||||||||| ||	X==I==X==X==========X==	18	4	0	1
chr14	+	106185544	106185566	TGACCCGGAGACCCAGGGGCCTGGGATGAGCTCAGAACGGCTAGCAGCCACCCCTCCTCGATGACTCTGTTGAAGGGACAGACACGGTTTTCGGGTGGGGGCTGCGACTGGTGGTTCTCTCGGCGCCTTTAACCTTGCGGCTGAGCCGGCCCCCTCTGGGCTCAGGTTCACTGGCCATCAGCCCACAGTAGTGACCTTGTGCCCCCTTTTCTTGTCTGCTTCC	106185444	106185666	GC-GCGATCCGCAGGTTCTCTCGG	GCTGCGA-CTGGTGGTTCTCTCGG	|| |||| | | |||||||||||	==D====I=X=XX===========	19	3	1	1
chr14	+	106399230	106399251	AATAGGAAAATTGGAACTTACTTCCAACAGCTCACCTGCAGCCGATTGTACCTTCCTGTTTCCTGCTGGCCACGTTGTCATATTTTCTGCTAAGTAACCAGCCCATCTGCAGGGTCTTTCGGGGATCTCACCGAGGCCAGGTGCAAATCATCAGTCTTGCAGTCATCAACAAACAATGCTGATGATAAAACCACACAGAAAATACCTTGAAATCCACAGCTA	106399130	106399351	GCGCGATCCGCAGGTTCTCTCGG	GCCC-ATCTGCAGGGTCTTTCGG	|| | ||| ||||| ||| ||||	==X=I===X=====X===X====	18	4	0	1
chr15	+	26108113	26108134	CTTGGGCAGGAAGGACAGCAGCGTGTACTTGGTAGTCTTGAGCCGGTTGTCGGCCAGGTGCTGGGCACACCCGCGCCGCCGTCGCCGCTCGCCCTTGGCCGCGCCAGCCGCAGGGTCCTCGGCGCCCGGGGGCGGCAGCAGGTTGGAGCGCACCGTGCGCGTCCTGCCCTCTCGGCGCCTCCGCCGTCCCGGAGGCCCGGGCTCCTCGGTCCCCGCCGGCTC	26108013	26108234	GCGCGATCCGCAGGTTCTCTCGG	GCGCCAGCCGCAGGGTC-CTCGG	|||| | ||||||| || |||||	====X=X=======X==I=====	19	3	0	1
chr15	+	29345501	29345518	ATGGCCGAGCAGTGCTGTCCCCTCTGCTGAGCCCTCCAGCCTGCCACGCTGGGGACTTGTGTAGAGCTTTTCTGCACATTGCTCAGCCTGGATGGTCCCTGCGCATCCAGTTCCTCGGTGAACATTGTTCAGTTTGAGGGGGAAGAGGAGGGAGAGGATGGGATAAGCCTGAAGGGGAAGGTACCCAAGATAGTCTTTGAGGGGTCATGGATTTAGAT	29345401	29345618	GCGCGATCCGCAGGTTCTCTCGG	GCGC-AT-C-CA-GTTC-CTCGG	|||| || | || |||| |||||	====I==I=I==I====I=====	18	0	0	5
chr15	+	37181298	37181317	AAGAGAGGAGGGGTGGACGGAAGACACAGACTTTCCTGGTCTTTTCTCTCTTTTTCGTTTAAAATGTGGCTTCTTGCTCAATTCCCAACCCTTAACAGATGGCGACTGCAGTTCTCTCAGAATTTCTTAAAGAAAGGGAAACCTTTGGAATTTATTTCTGCTTTTGCTTTTTCATATAAATAAAAAAGTGTTTTTATATTACTCTTGTTTTGGAGAACAT	37181198	37181417	GCGCGATCCGCAGGTTCTCTCGG	G-GCGA-CTGCA-GTTCTCTCAG	| |||| | ||| |||||||| |	=I====I=X===I========X=	18	2	0	3
chr15	+	51784325	51784345	AATATTTGAATATCAGGCCATTCACATGTACGGTACACCAAATTTATCAAGAGGTCATAAGAGCTGCCCAAGCTCACATAACTAGGAAGGTAGGGCCCAGGCCCGATTCCAGGTTTCTCTGTCACCAGGACCTGTGAATCCGGCCCGCCCAAGAGGACACAAGGTGTGTTATCCCCCACAAGAGCCCAGGGGAAGGAAAGTGTGGTGAAAGCTTTATTCAA	51784225	51784445	GCGCGATCCGCAGGTTCTCTCGG	GCCCGATTC-CAGGTT-TCTCTG	|| |||| | |||||| |||| |	==X====X=I======I====X=	18	3	0	2
chr15	+	55416791	55416812	CTTCTAAACTTAACTTGGGCATTAAAATTTTAAAGGAGACGCTTCTCCCTGCAGATATTCTTTTAAAAAGCTGATGACAGTGTCCATTTTCACCCACACAGCCGTATCAGCAGGTTTTCTGGTCTATTTTGATGATGTATGGCAACAACAGTGGCAACAGTTGGTGCAAAAACATCTCTTTCTCACACACAAAAAAACAGACTGATAAAAAAAAGAGAGAGA	55416691	55416912	GCGCG-ATCCGCAGGTTCTCTCGG	GC-CGTATCAGCAGGTTTTCT-GG	|| || ||| ||||||| ||| ||	==I==D===X=======X===I==	19	2	1	2
chr15	+	58088891	58088910	ATACTGGCTGAAACAATTTAGAAATTTACCATGTCATATAACAAGAAGGTCAGAAGTAGAATGGTCTCCAGGGCTAATTCAGCTGCTCAGTGACATCATTGAGGATCCCAGTTCTCTGGGCCTCTTAGCTCCACCATGCTCTGTGTATCAGCTTTTGCCCTCACCCTGGTACCCTCATCCAGACGAGACAATGTTCAGAGGAAGAAAAAGATAATATATT	58088791	58089010	GCGCGATCCGCAGGTTCTCTCGG	GAG-GATCC-CA-GTTCTCTGGG	| | ||||| || ||||||| ||	=X=I=====I==I=======X==	18	2	0	3
chr15	+	63250754	63250777	TAGACGGGGCCCCAGAGAAACCAGTAAGATAGTCGAGGAAGTAGAATGAGGTAGAAAGGAAGCTAAGCAAAGAGCTGGCTTCAGCTAAAATCTAACCTCAGCCTGATCCACAGGTTGCTCTGGGACATAAGTGACACCACAAAGCTGTTCCAGTGTCAGCTGAGGCAAAGGAGCTAGGTTTTTGCTTCCAGCATCAGGCAGTCATTAGCTGTGAGCTGCCCCTG	63250654	63250877	GCGCGATCCGCAGGTT-CTCTCGG	GCCTGATCCACAGGTTGCTCTGGG	|| ||||| |||||| |||| ||	==XX=====X======D====X==	19	4	1	0
chr15	+	66338863	66338884	CCTCACGGGACGTGGTGGTCAGGCTTTCTTTAGAGCTCAGCTGAAGCCGAAGGGACGGCAGAGCTGGGTGGATGGTCAGACTTTGGGGACAGGCACTGCCGAGCATCCTGCAGGTTCTCTGCAGCTGCTGCAGGCTGAGGGCCTCAGCTCTTGGCTAAGACTTCTCACGCAGGCTTAGGCTGAGTGCCGGGGCCAAGGGGGCTTCCTTGTTTGCTTTGTTCT	66338763	66338984	GCGCGATCC-GCAGGTTCTCTCGG	GAGC-ATCCTGCAGGTTCTCT-GC	| || |||| ||||||||||| |	=X==I====D===========I=X	19	2	1	2
chr15	+	68499659	68499679	TTGATGAGAGGAGCTCTGGCTTTTGCTCAGGGCCTTTGGCACCCCACCCTCCAGCCCCCAGGAATGCAGGCGCTCAAAGCCTGTGGCTAGGCTGCCCGAAGCGCGTGCCGCAGTTCTTCTGGAGTGGGAGCAGGGGGACAGAGCTTTGGGTAGAGGAGGGTCACCTGCAAAGCTGGAATGCCAGGGGAGTGGGCGGTGCCTCCAGCTCCTGGGGGCCAGGG	68499559	68499779	GCGCGATCCGCAGGTTCTCTCGG	GCGCGTGCCGCA-GTTCT-TCTG	||||| ||||| ||||| || |	=====XX=====I=====I==X=	18	3	0	2
chr15	+	68972418	68972437	GACTTCCATGGGGACAGTGATGGCCCAGGGCTGAGTCTCTATGGTGTCTGGGCAGGGAAGATGGTGGGCACTGGGCCCCCGCAGAGTGTGCACGCTCTTGGTGGATGGCGGTTCTCTCGGTGGCTATCCCTAAGAGGCAAGGCAGAGTGGCCCAGCCTGGGAGCATGTGGATGGTGCCATGTGACTCACTCCCACTTCAATGACAACAGTATCTTTGCAG	68972318	68972537	GCGCGATCCGCAGGTTCTCTCGG	GTG-GATG-GC-GGTTCTCTCGG	| | ||| || |||||||||||	=X=I===XI==I===========	18	2	0	3
chr15	+	73597333	73597353	TTCTGTATTGCACCTTTTCACAATTTAATACATTTTCTTACATTTTCCTGTGATTTTCGAAACTAAACCATTGTGTGTCCTGTAGTGTCCTGGTTGAGCTGCCGCTCAGCAGCTTCCTCGGGGGGATTTGGAACACCTGTGTCTGTCGCCGCACTGCCTGTGGGAGGGGCCCAGAGGGCTGCTGGGACTGGCGTCTGTACACACTTGTTTGGCCTTTTCTG	73597233	73597453	GCGCGATCCGCAGGTTCTCTCGG	GC-CGCTCAGCAGCTTC-CTCGG	|| || || |||| ||| |||||	==I==X==X====X===I=====	18	3	0	2
chr15	+	82336561	82336580	GAAGCCCACATCGGTGCCGTTGGCGTGGAAGTCGTTCTCGTCTGTGAGCTCAATGATGCCGCCGGTACGCAGAGCAATGTGCGCCTCAATCTCCTCTCGAGCGCGATCCACGTTCTCTGGCATGCCGGTCACCTCGAACACCGGCTCCTTATCCCGGCTGGGCGTCACGATGTACGTGTGCGTCTGCTGCTGGATGCGCTTGATTGTGGCGCCTTTGGGC	82336461	82336680	GCGCGATCCGCAGGTTCTCTCGG	GCGCGATCCAC--GTTCTCT-GG	||||||||| | ||||||| ||	=========X=II=======I==	19	1	0	3
chr15	+	82670151	82670170	TAACCTGTTGGGGCATGCTTACAGCTAACTTTCCCCCAAAGGTTAGTTTTCTGCTTTCTTTAGTTAACAAGGTGATAGCTGCAATGGATTGAAACATTCAGGCCATCCGCAGGTTACTGGATCTAAAACTTTTGATAGGAGATCCATGGGTTGCTGGTGACCTCTGTGTTCTTGGGTAAGGACCCCTAAAGCTACCCCCTTATTTATGTTAACAGAAAGG	82670051	82670270	GCGCGATCCGCAGGTTCTCTCGG	G-GCCATCCGCAGGTTA-CT-GG	| || ||||||||||| || ||	=I==X===========XI==I==	18	2	0	3
chr15	+	84048205	84048226	GAGGACAGGGAGTGCACCAGCAGAGGGAACCCACCCTGCCTCCAAGCCCTGCGGAACTTGGGCTGCACGGGAAGGAGCTGGTTTTACAGCCCTGTGGGGTGCGGGATCCGAGTTTCCCTAGGCACCTGCAGGAGAGCCCCAAAATCTAACACGAGGGCATGGAAGAAGGAGTTGGATGAGCGGTGGCCCGAATGAAAGGCATCCGTGCTCTGGAGTCTGCAA	84048105	84048326	GCGCGATCCGCAGGTTCTCTCGG	GCGGGATCCG-AGTTTCCCTAGG	||| |||||| || ||| || ||	===X======I==X===X==X==	18	4	0	1
chr15	+	88630569	88630590	AAGGTTCACAAGCTAAAGAGTGGAAGGTGGAGGGGCTCCATGGAGGACAATCTCCACTAGGTCTTTCTCCCTGCCCTGTCTTCTGCAAGCGGCCCTGGGGGAGTGTCCGGCAGGTCTCTCGGGAGGGGCTGCTGTCTAGGTCCCATCTCCCTTGCATTTTGCCCCCACTGTGCCCCTCTTGCTAGAGGAACCATCCCAGTAATAAATTTCCACTGTCACTCA	88630469	88630690	GCGCGATCC-GCAGGTTCTCTCGG	GAGTG-TCCGGCAGG-TCTCTCGG	| | | ||| ||||| ||||||||	=X=X=I===D=====I========	19	2	1	2
chr15	+	90294175	90294196	TAGCCAGGCGCAGCGTCTCGATCTTGGTCAGGCTCTGGCCCGCGGGCGCCACGGACGGCGGTAGAAAGCGGCGCAGCTCGTGCAGGGCGCGGGCCAGCGTGCGCATGCGCAGTTTCTCCCGCTCACTGGCGCTCTGCCTCTGCCCGCTGCCCAGGCGGCTGCTGCGCGCGCCGCGCCTACCTACGGAGGGGGCGCGGGGGTCCCGGAGGGTGCCTGGCCGCG	90294075	90294296	GCGCGATCCGCAGGTTCTCTCGG	GCGC-ATGCGCAGTTTCTCCCGC	|||| || ||||| ||||| ||	====I==X=====X=====X==X	18	4	0	1
chr15	+	96600650	96600668	GTTAAACAAGTTAACCAACCTGTTTACCAAGCTAAAGCTATGTTGATGTACCCCGCAAGAACACTTAAAAACAATAAATTACTAAAATCTCTAATTTCTGGCGCATCCACAGTTCTCGGCACAGTGTATTAGAACTAGACTGTTTACATTGCTTAGCTTCTTAATATTTAGAGAGGCAGAGAGTGACACCCTCCACAATTGTTTTCTGAAAGAAGAAGA	96600550	96600768	GCGCGATCCGCAGGTTCTCTCGG	GCGC-ATCCACA-G-T-TCTCGG	|||| |||| || | | ||||||	====I====X==I=I=I======	18	1	0	4
chr15	+	99193221	99193240	GCATCCCCGCGCGGGAAGGGCTTTTCTCTTTCTCCGTCCTGACAGCCCAGCCGTGTTTCCCGGCTAGGCGCGAGGACTCGGTAGGGAAGTTGGTGCCGGGGCGGGCTCCGCGGTTCCCGGGCCCCGCGACCCGCACCTCGCCCCTTCCATGCGCAAGAGCCTCTCCGCACACAGCGCTGATCCCCTGCGGCGCGCAGGCAGCAGCGACAGCACCCTGGGC	99193121	99193340	GCGCGATCCGCAGGTTCTCTCGG	GCGGGCTCCGC-GGTTC-C-CGG	||| | ||||| ||||| | |||	===X=X=====I=====I=I===	18	2	0	3
chr15	+	100510269	100510289	CCTTCTAATCTGTGTCCAGAAGGTCAGTCAACAAACCCACAGAGGACATCCTGACCTTTCCCTCTTCCGAGCTCTGTTCCTCGGGCTCATTCCCAGCTGTGCGCGTCTCCAGGTTTCTCTGCCCCGTGGGGCTGTGGGCTCCTGAATAAGACTTCTGTTCCTTTGCATTCTCTTTGGTTCTAGGAAGTGCTTGGTCCCCAACAGATGCCTACTTGACACTT	100510169	100510389	GCGCGATCCGCAGGTTCTCTCGG	GCGCG-TCTCCAGGTT-TCTCTG	||||| || |||||| |||| |	=====I==XX======I====X=	18	3	0	2
chr15	+	101175817	101175838	TGCAGCTGTAGGTGCCAGAGGGTTCCGGTCCCTGCAGTGCCCTTGTTTCTGTCCCGTGTCTTGGCTTTGGGCTTCCCTAAGCAGCCTCGTTGGAGAGAGGGTGCATCCTGCAGCTTTCTCGGCTTTCATCCTCTGTTACACGGTGAAGCCCCATTGGTGCAGTTGTAAGGTGTGGGGAGGGCCAGTGGTCTGCAGTCTTCTGATTCACTCTCAGTCTTTCAG	101175717	101175938	GCGCGATCC-GCAGGTTCTCTCGG	GTGC-ATCCTGCAGCTT-TCTCGG	| || |||| |||| || ||||||	=X==I====D====X==I======	19	2	1	2
chr15	+	101678508	101678530	GCCACTGCCTGCCAGGGAGGCTCTGGCCCAGTGGGAGCAGGGGCGAGGGAGGGGCCCAGCCCAGGAGCCCCAGATCTTTTCCCTAAAGGGCTTTTCCACTTTGCAATCAGCAGGTTATCTCGGGGTGGTGCTTCAGTGCCCGGTGAACACCCCAGTCCTCCGTGACCTTCCACTGCACGGGAGTAGCCCCAGAGACTGGCCTGGTCTGAACCAGCTATTCACT	101678408	101678630	GCGCGATCCGCAGGTTCTCTCGG	TTGCAATCAGCAGGTTATCTCGG	|| ||| ||||||| ||||||	XX==X===X=======X======	18	5	0	0
chr16	+	824904	824924	GCCTCCTTGCCCAGCCCTGTGACCCCACCCACCCGAGCGAGGTCTTCCCACCGGCCAGCAGTGAGTTAAGGGCAATGCGCTGGGCAGCGGTCAGCCGGGGGCAGCGCCGCAGGTTCTCCAGCATGTGGGGGTCTGCGGCACCGATGCTGGACGCGTCCATGTCACACACCAGGGCCCCGAGCAGTTGCTGGTCGGAGGCGCTGAGTCGCAGGCGGGCCACC	824804	825024	GC-GCGATCCGCAGGTTCTCTCGG	GCAGCG--CCGCAGGTTCTC-CAG	|| ||| |||||||||||| | |	==D===II============I=X=	19	1	1	3
chr16	+	1265386	1265408	GCATCACGCTGGAGGAGATAGAGATGAGCGCCGCGCTGCCCATCAACCCCACCATCATCCGCATCATGCGCGTGCTTCGCATTGCCCGTGGTAGGTGCCCGCGTGCCCGCCAGGTTCTCTCTGCGGGTGGAGGGTGGGGGCTCAGCCATGGGTGGGAGTGAGGGGCGGGGCGGCCAGGGTCCCCGCGCAGCAGGGAGGGTCCGCCCAGCCCTGCTGACGCTCA	1265286	1265508	GCGCGATCCG-CAGGTTCTCTCGG	GCGTGC-CCGCCAGGTTCTCTCTG	||| | ||| ||||||||||| |	===X=XI===D===========X=	19	3	1	1
chr16	+	1613355	1613375	ATTTGCTTCTGAACTCAGGGTATCAACACTGACTGCAGATAACTTTTTTTTTTTCTTTTGAGACGGAGTCTCACTCTGTCGCCCAGGCTGGAGAGCAGTGGCGCGATCCCGGCTCACTCCGCCTGGGAGGCGGAGGTTGCAGTGAGCTGAGATTGCACCACTGCACTCCAACCTGGGCGACAGAGAGAGACTCAAAAAACAAACAAAACAAACAAACAAAA	1613255	1613475	GCGCGATCCGCAGGTTCTCTCGG	GCGCGATCC-C-GGCTCACTCCG	||||||||| | || || ||| |	=========I=I==X==X===X=	18	3	0	2
chr16	+	2220073	2220093	AGAGGGGAGGAAGGGACAGTGTCTGCCCCTCCCCCAGGCTCCCTTGTCGGTGGCTCAGCCAGAGGCAGGCACCTGTGGCCCTCACTCCTGCCCTCGGGAAGCTCAGCCGAGGTTCTCTGGGGGCCTGGCCCTGCCTTCCCTCTGAGCCTCCCAGCTGGGCCTGGTGTCCCCCACCAGCAAGGCCAGACAAGCAGCCAGGCCCGGGGGGCACCTGGAGCCCA	2219973	2220193	GCGCGATCCGCAGGTTCTCTCGG	GCTC-AGCCG-AGGTTCTCTGGG	|| | | ||| ||||||||| ||	==X=I=X===I=========X==	18	3	0	2
chr16	+	2629496	2629515	TTTAGCATTGGTGCAGAAAGATCTCCAAGCTCTACGAATATACGCATAGGATCCTGCCCTCTTCGAAAAAGGAGGAATGTGTATTCACGTTTTCTCGTTTGCGCGTTTCAGGTTCTCTGGAGGGATAGACACTGAACGGATGATGGTAGTTGTCTATGGGGTGAGGGAACAGGTTTATGAGGAAGGCATTTCTGCATCTCTTTTTATGCTTTTGAATTTT	2629396	2629615	GCGCGATCCGCAGGTTCTCTCGG	GCGCGTTT--CAGGTTCTCT-GG	||||| | |||||||||| ||	=====X=XII==========I==	18	2	0	3
chr16	+	2757805	2757827	GCAGGAAGCGGCCGCAGCCGCGTCAGTGTCCAGCACGTCGTGGCCTCTGGTCCGACCACCAGGCCCTAGTCTCGGTCAGGGAGTCTGCTCTGCCTCCCAGGCGGGATCGCTGGTTTCTCTCGACCTCGCAGAGCTCCTGACAAAGGCGGCTTCTGCGTCGTCACTGCTTCCCGGCGCCATTCCGAGGCCGGGCCTTCTTCTGACACGGGCTCCAACCCCACCT	2757705	2757927	GCGCGATCCGCAGG-TTCTCTCGG	GCGGGAT-CGCTGGTTTCTCTCGA	||| ||| ||| || ||||||||	===X===I===X==D========X	19	3	1	1
chr16	+	3097024	3097045	GCTGCGGCTCCGGCTTCTGGCGCTGCTGCTTCTGCTGCTGGCACCGCCCGCGCGCGCCCCGAAGCCCTCGGCGCAGGACGTGAGCCTGGGCGTGGTGAGCGCGGGGTCCGCAGGCTCCTGGGGTCTGCAGAGAGATTGGGAGAGGGAAGCCGGGCCCGGACTCCTGGGTCCGGAGGAGGCAGGGGCCAGATTCCAATATCCAAAGAGTGACTGAGGATGGGG	3096924	3097145	GCGCGATCCGCAGGTTCTCTCGG	GCGGGGTCCGCAGGCTC-CTGGG	||| | |||||||| || || ||	===X=X========X==I==X==	18	4	0	1
chr16	+	3314146	3314166	GCGTCTGTTAAGAGGACAGGGGGTCCCGCCCCGGCACAGCCGTCTCCTCCAGGACCCCTCCCGCCGACGCCCCACGGACCCCACGCCCGAGCGGAGACCGGCGCGAGTCCGGGGTCTCCGGTCCGGCAGCCCCTCCCTGGCCCGGCGCCCCAAAGGGAAGCGGCCTGGGGGAGGAGACGTGTGGAAAGAGCGGCAGAAGATAAAGAGGAAGTAGCGGTAGA	3314046	3314266	GCGCGA-TCCGCAGGTTCTCTCGG	GCGCGAGTCCGG-GG-TCTC-CGG	|||||| |||| || |||| |||	======D====XI==I====I===	19	1	1	3
chr16	+	9223984	9224002	CTCCAAATTATGCTTTTTCTTTATGAGAAAAATAGAATTCTTTATTAAGGTGGCTGGTTTAGAATACTAAAGAAAATACGACAGGACTAAACAAAATAATGCCGATGCGCAGTCTCTGGAGACAGGCTGCCTGATTGAATCCTGGCCCCACCACTTACTGAGTTGTGTGACCCTAAGCAAAATGCCCCCCCACTTTTTTTTTGAGACAAGGTCTCGCTG	9223884	9224102	GCGCGATCCGCAGGTTCTCTCGG	GC-CGATGCGCA-G-TCTCT-GG	|| |||| |||| | ||||| ||	==I====X====I=I=====I==	18	1	0	4
chr16	+	14396539	14396561	GCAGGGATCGCGGCAGGTGGGTGCCCAAGCCCCCAGGGCCGAAGGGGTGTGGGGCGGCTGTCTGCGGGGTGGATGGGAACGGGAGAGGGGAGGTGGCGGCGGGGGAGCGCGCGGTTCTCTCGGGACTCGGCGCGAGACGCTTGTCTGGGCTGCGATTGCCGCCGCTGCCGCCACCCCGGCTCCCCCTCGGACCCCTCCCCCGCTCCCCAGAGGGGCGTGTGAA	14396439	14396661	GCGCGATC-CGCAGGTTCTCTCGG	GGGGGAGCGCGC-GGTTCTCTCGG	| | || | ||| |||||||||||	=X=X==X=D===I===========	19	3	1	1
chr16	+	15744040	15744059	CCGCGCCGCGCCCGGCCTGGGAAAAAAGTTTCCAAACGACGCTGCTCTGCGCTGATTGGCCGAGGCGGACGCGGTACCGTAGAGCAGCAGCCAATGGGAGGCGCCGACCGCAGGCTCCGGGGCGGGGGCGGGGTCCGGAGGGCCGGGGCCGCACCGCCCTTCGCAGCCGCCTCTGCCGCCGCCGCCGCGTTGGCCTCGCCGCCCCTGCTCGGGTAAGTGA	15743940	15744159	GCG-CGATCCGCAGGTTCTCTCGG	GCGCCGA-CCGCAGG--CTC-CGG	||| ||| ||||||| ||| |||	===D===I=======II===I===	19	0	1	4
chr16	+	18849509	18849531	CTCTCGGCCTGCTGGCCACCTCCACCATAGACAGCACCAGCAAACCCAGCCTCGCCTCCTGCTGTCCAGTCCACCAGAGGGTCGTACACAAAGGCCTCCAGCAGCGTCAGCAGGGTCTCTCTGCCACGCCGCATAATGTGTAAAACCTGTTTTCAGGAGAGTTTTTAAAATAAGGTCTGCCACAAGTTTCATCACTAAAGTGTGGTTTTCATTCCACAGGTTT	18849409	18849631	GC-GCGATCCGCAGGTTCTCTCGG	GCAGCG-TCAGCAGGGTCTCTCTG	|| ||| || ||||| |||||| |	==D===I==X=====X======X=	19	3	1	1
chr16	+	28917427	28917447	CCCCTCCCCTCACCTGTCTCCTCCCGCTGCACCCTCAGCTGCCCCTCCAGGCTGGCCCTGGCCACTGTCTCCTCCTCCAGAGCCTCCCGCAGCGTCACGATCTCGATCCGCAGGCGCTCGGCCCCGTGCTCCTGGGCCTGCAGCCGGGCCCTCGCCTCTTGCCGCGTGCAGCACAGCAGCTGCTGCAGCTCCTGGAAGGGACGGAGGAGTCACCTGCTGGG	28917327	28917547	GCGCGATCCGCAGGTTCTCTCGG	TCTCGATCCGCAGG--CGCTCGG	| ||||||||||| | |||||	X=X===========II=X=====	18	3	0	2
chr16	+	29937375	29937395	CCAGGCTCGAGACCCGAGGGCTTGGGGGCTTCCAGGGACGGGGCCGCGGCGGCAGCCGGGCCCGAGGCCTCCGCCGACATGCCGGGTAGCAGCGGCGGACGGCGATCCCAGGATCTCTCCGCGCCCTGCGGCCTGCTCCCGAAGACCCTCGGCCGGCCCCCAGCCCTTGGGCCAGACCGCTCGGCGCACACGCCCACTCACCGCAGCTACTCTGCAAGACC	29937275	29937495	GCGCGATCCGCAGGTTCTCTCGG	G-GCGATCC-CAGGATCTCTCCG	| ||||||| |||| |||||| |	=I=======I====X======X=	19	2	0	2
chr16	+	31008832	31008851	GCCGGTGCTTGGCCCTGGCCCGCCGGCCTCCAGCCTGGGCTCCTCCCGAGCTGGGTCCCGACCCGACCCCCAATGGGCTGCCGCCTCCTACCTGGGTCTTGCGGATGCGCAGGTCCGCGGAGGAACGGTTCAGCCCCTCCTCCTGTTCAATGCTTTGCTCGATCGCTGCGGGAGAGAGGGCGCAGCGATGGGCGGGAGACCCGGGGCACATGGGGCGAGG	31008732	31008951	GCGCGATCCGCAGGTTCTCTCGG	GCG-GATGCGCAGG-TC-CGCGG	||| ||| |||||| || | |||	===I===X======I==I=X===	18	2	0	3
chr16	+	34209623	34209645	GCCGGCAGGGACCACTATGTCTCCAAGACCTGGCGTGCAGAGGCAGGAGCATGAGCGTCTGCGGGTGTCTGACACGCGAGTGTGAGAGATGGGGCAGGCGGCATGTCCGCAGGTGTCTCTGGGCCTGTGTGCAGTTGGGGGTTTGTGGGCCTGTGCAGAGCCCTCTTCCCCTGATAATTTCCTCAAAACCCACAGTGAGAGGAGAGGGCCCTGGGGGAAGAGA	34209523	34209745	GCGCGATCCGCAGGT-TCTCTCGG	GCATG-TCCGCAGGTGTCTCTGGG	|| | ||||||||| ||||| ||	==XX=I=========D=====X==	19	3	1	1
chr16	+	52581402	52581422	TCCTCTTTGTCCCCACTGCCTCGGAGCGCTCCTCTCTCCCCTCCTTTCCTCGGCCGAAGCGGACGCCAGCCCTGCGTCCCGTGTGTCCCACCCTCCTCCTGCGCGACCACAGCTTCCCCGGGCCCCAGCATCCCCAAGCCGTCTGCTCCCTTCCTGTCGCTTTCCTCCCCATGACCCCCTTCCTTCTTCATGGGTGCCTGTCCCCGGGCCCCTCTCCTCGA	52581302	52581522	GCGCGATCCGCAGGTTCTCTCGG	GCGCGA-CCACAGCTTCCC-CGG	|||||| || ||| ||| | |||	======I==X===X===X=I===	18	3	0	2
chr16	+	54564676	54564698	CTACCTACCCAGACAGGACTCACACTGCCACCGAGAAAAAAAAATATAATTGTATGACGCCTGTTAGGAAGGAAGGAACTGTGGGACTGTGCGGCTGCTTGGGCGATGAATAGGTTCTCTCGGCACACAAATAAACAATTTACAGTTCTGAAATCCTGTGTTTGATTTTCACACCTGCTCTCCCTCTCAAGATTGGCACTGAAGGCAGCCAACCTTGCCCTTG	54564576	54564798	GCGCGATCCGCAGGTTCTCTCGG	GGGCGATGAATAGGTTCTCTCGG	| ||||| ||||||||||||	=X=====XXXX============	18	5	0	0
chr16	+	54963223	54963242	GCCGAGACTCGGAGGAAAGCGGGGTTACGTCACCAGGGGGCGGAGCCCAGGGAGGCCAGCGCCCAATCATAGGTGAAGGAGGTGTCAGGCACTGGGCTGGGCGGACCCAGGGGCTCTCGGAGAATGTAGTCTGAACCGCTCAGGCCTCTTGGTGGGCGGTGTCTGGGGGAGGGGAGCAGACGGAGGGGAGGAGCCAACGCGCGTGCACGAGAGCGCAGCA	54963123	54963342	GCGCGATCCGCAGGTTCTCTCGG	GCG-GA-CC-CAGGGGCTCTCGG	||| || || |||| |||||||	===I==I==I====XX=======	18	2	0	3
chr16	+	55026964	55026983	TTTGTCATCCTGTTCATTTTATTCCTATCCAAGGTGGGCTATTAAGCGCCCCAGATTGCTTCTGGGCAGGAGAGAGTCAGCTTTTGTTGCAGAATTCGAGGAGCATCCTCAGGTTCCTGGTTCAACATAAGACAGCAGTTCCAAGCACAGACTAAGCAACTTTCCAGCACAACTCTAGCACTTGCTAAAGATTTCTAAGGTTTATGATTTAAACTTCCTT	55026864	55027083	GCGCGATCCGCAGGTTCTCTCGG	GAGC-ATCCTCAGGTTC-CT-GG	| || |||| ||||||| || ||	=X==I====X=======I==I==	18	2	0	3
chr16	+	71763309	71763330	AGGGCCTTTATAGGAACACAGTGGGAGTTCATAAAGGAAAGAGTTCAGAAGCTCTTTCCCATGGGGCCCCCAAATGGAAAACAAAAACAAAACACACAAAGCGCAACCGCAGGTTCTTTGAGGGAAGAAAAAAAAAAAAAAAAAAACCAACTCCAAGGCTCCATCTTGAAGCCAGAATCAGCCTCTTGGAAGTCTGTAAAGCAACTGTGCAAGCTGCTTCGG	71763209	71763430	GCGCGATCCGCAGGTTCTCTCGG	GCGCAA-CCGCAGGTTCTTTGAG	|||| | ||||||||||| | |	====X=I===========X=XX=	18	4	0	1
chr16	+	75265720	75265741	CTCTGGGAACAGCCTAAGTGTCCAACAGCAGGGGACTGGTGAAGTCAGTGCTGGAGGCACACAGAGGACGGACAAAGTACACGACCACTTCTGAAAACACGGCGATCCCAGAGTTCTCTCTCTAGACAGAGATATAGACCTATATATTGTTGATATTTCAGGAGGTTTTTTGTTTTTGAGACGGAGTTTCGCTCTTGTTGCCCAGGCTAGAGTGCAGTGGTG	75265620	75265841	GCGCGATCCGCAG-GTTCTCTCGG	G-GCGATCC-CAGAGTTCTCTCTC	| ||||||| ||| ||||||||	=I=======I===D========XX	19	2	1	2
chr16	+	75606352	75606373	CGTGGACTCCAAAGCAGATGGGTGGCCAGGTGTGCTCATCAGCCCAGCCAATTCATGAGTCGGTGTAGACCCCACAGCCTCCATGACCTGCCCTTGGTTGGGGCGAACGTAGGTTCTCTAGGGATTGGGCATCCATACAGTTCTAGGTCAGCCTCTCCCAATGCATAGCGCTGTTGGTAGCATAAACTGATGTCTGTCTTGAGTCACATGGCCATTCCTGGA	75606252	75606473	GCGCGATCCGCAGGTTCTCTCGG	GGGCGAA-CGTAGGTTCTCTAGG	| |||| || ||||||||| ||	=X====XI==X=========X==	18	4	0	1
chr16	+	81709963	81709982	ACCCAGAGAAGCACGATGCTGCCAACACGTTTCGTGGGCTCAGGTCCATGACGCCCCCCTCAGCCAGTCCCTTCAAGATAAAGTCCGTCATGTCCTCCAGGCCGTCCCCAGTGCTCTCGGTGGGCAAATGTACACAATGTACTCACACTGAAAAGAACAGACAACTTGACCCAGGTTAGCGTGGCTCTCTTGAAAATCACCAATCTGAGCCAAACAGCCT	81709863	81710082	GCGCGATCCGCAGGTTCTCTCGG	GC-CG-TCCCCA-GTGCTCTCGG	|| || ||| || || |||||||	==I==I===X==I==X=======	18	2	0	3
chr16	+	82712765	82712788	CTCAGAAATGTCTGTCTCTAGGACACGGTTCCCATTATCCATGGGTCAAAGCTTGCCCGAGGAACGCCAGCTCCTTTGCATTCCCAAACTTTGCAAGCATGTGTCATCCTGCAGGTTCTCTTGGGTATTCCATTGTAAGGAGTCTGAGAAGCTCCAAGGAAGAATGCAGAAATACGGGGTATAGCTGAGGCCAGGTGCTGTCTGATCATATACCTGGGAAGCTG	82712665	82712888	GCGCGATCC-GCAGGTTCTCTCGG	GTGTCATCCTGCAGGTTCTCTTGG	| | |||| ||||||||||| ||	=X=XX====D===========X==	19	4	1	0
chr16	+	85274273	85274293	CACCTGGAGTGAGGGGAAGATGGTAGTTCCCGCTGCTAGGGGTCTCCCAGACTTAAACGAGATGGTGCATGGAGGGGTCATGAAGAGCTGGAGCCTGGGTGCGCCCTGCGAGGTTCCTCGGGGCCACTGTTGGCATGCTGCCCATAAGGACTGCCATTGTCCTGAGCAGAGTGACAGTTGAGGGTGTCAGAATGGGCGCTCAGGACTTCGTCTCTCTTGGC	85274173	85274393	GCGCGATCCGCAGGTTCTCTCGG	GCGCCCTGCG-AGGTTC-CTCGG	|||| | || |||||| |||||	====XX=X==I======I=====	18	3	0	2
chr16	+	86543937	86543957	AGCTCGGCTCCTTTCCTTGTGGGAGGGCGAGAAAGAAAGAGGGAGGAGAGAGGTGGGGGAGGCGGGAGTTGGAGAGAGAGGGGCTCTGAGCCAACCGCCGGCGGATCCAGCAGCTCCTCGGGGAGGGCGGGCGGGAGCGCGGGGGCGGGCGCGCCGCGGCTCGCTCGGGAGAAGTGGCCGCCGATGACGGCAGAGGTGCAGCCAGCCCCGCGCGCGCAGCC	86543837	86544057	GCGCGATCC-GCAGGTTCTCTCGG	GCG-GATCCAGCAGC-TC-CTCGG	||| ||||| |||| || |||||	===I=====D====XI==I=====	19	1	1	3
chr16	+	86543985	86544004	AGAGGTGGGGGAGGCGGGAGTTGGAGAGAGAGGGGCTCTGAGCCAACCGCCGGCGGATCCAGCAGCTCCTCGGGGAGGGCGGGCGGGAGCGCGGGGGCGGGCGCGCCGCGGCTCGCTCGGGAGAAGTGGCCGCCGATGACGGCAGAGGTGCAGCCAGCCCCGCGCGCGCAGCCCCCTCCCCTTCGCCCTCCTCCCCCCCGTCGTCCTCTTCCTCCTCCTC	86543885	86544104	GCGCGATCCGCAGGTTCTCTCGG	GCGCG--CCGC-GGCTCGCTCGG	||||| |||| || || |||||	=====II====I==X==X=====	18	2	0	3
chr16	+	86549414	86549436	GGCCAGAGGAGCCGGGAGCCCCTCCTCTCTCCCGCAGAGGCTGCGGCCCAGTTAGGGCAGAGGCTCCGGGGAAGAGGGGCTGATTAGGAGAAACCCAACTGCGCGCTCCCAGGTTTTCTTCTGCGGAGTCTCCAGCCCCTGCACCCACTCACTTGGCGCCCTGGCTGGCCAGAGGCCCCCGTGCGCCGTGGTTGCGCGTGGCTTTGGCGCCGCTGGACTAGCG	86549314	86549536	GCGCGATCCGCAGGTTCTC-TCGG	GCGCGCTCC-CAGGTTTTCTTCTG	||||| ||| |||||| || || |	=====X===I======X==D==X=	19	3	1	1
chr16	+	86994436	86994458	GCTCCAACGATCTCCTTTTTGCTAAAGAGTTAACCGAGGCTTAGTGAGATTGGGTGGCATCCTTGGTCCCCAGAGAGCATGTGGTCCTGATTTGAACCCAGCAACGATCCCAGGCTCGCTCGGCTCTGACCTCACTTCCGCACACCACACTCGTGGAAGCTTTTATTGTACCCCTCATAAGACGGAGAAACCGAGGCTCTGGGAGAGCAAATGGCATGGCCAA	86994336	86994558	GCG-CGATCCGCAGGTTCTCTCGG	GCAACGATCC-CAGGCTCGCTCGG	|| |||||| |||| || |||||	==XD======I====X==X=====	19	3	1	1
chr16	+	89184298	89184318	GGGAGAGGAGTCCCCGGCTGAGGAGGGGGATCCAGAGACCCTGAAGCTTCAGGGTTATTGGGCAAGAAACCTGAGTGCACCAATCCCCGAGTCTTCAGCTACCGACGGCAGGTTCCCTCGGGTGCCGGGGATGCTCCCTCTTCTCTAAGGCAGAGCCCACAGTAGGTTCCCTCAGGCGCCAAGGACATTCCCTCTTCTCTAAGGCAGAGCCCACAGCAGGT	89184198	89184418	GCGCGATCCGCAGGTTCTCTCGG	AC-CGA-CGGCAGGTTCCCTCGG	| ||| | |||||||| |||||	X=I===I=X========X=====	18	3	0	2
chr16	+	89184460	89184480	TAGGTTCCCTCAGGCGCCAAGGACATTCCCTCTTCTCTAAGGCAGAGCCCACAGCAGGTTCCCTCAGGCGCCAGGGACGTTCCCTCTTCTCTAAGGCAGAGCCCACGGCAGGTTCCCTCGGGCGCCGGGGACGCTCTCTCTTCTCTAAGGCAGAGCCCACGGCAGATTCCCTCGGGCGCCGGGGACGCTCTCTCTTCTCTAAGGCAGAGCCTGACGGCAGG	89184360	89184580	GCGCGATCCGCAGGTTCTCTCGG	GCCC-A-CGGCAGGTTCCCTCGG	|| | | | |||||||| |||||	==X=I=I=X========X=====	18	3	0	2
chr16	+	89184568	89184589	CAGGTTCCCTCGGGCGCCGGGGACGCTCTCTCTTCTCTAAGGCAGAGCCCACGGCAGATTCCCTCGGGCGCCGGGGACGCTCTCTCTTCTCTAAGGCAGAGCCTGACGGCAGGTTCCCTCGGGCGCCAGGGATGTTCCCTCTTCTCTAAGGCAGAGCATACGGCAGTTTCCCTGGGGCGCCGGGGACGCTCCCTCTTCTCTAAGGCAGAATCAAATATCTGT	89184468	89184689	GCGCGATCCGCAGGTTCTCTCGG	GCCTGA-CGGCAGGTTCCCTCGG	|| || | |||||||| |||||	==XX==I=X========X=====	18	4	0	1
chr17	+	1635095	1635116	AGACCCACCTGGCCAACATGGTGAAACCCCGTCTCCACTAAAAATACAAAATCTTCGCTGGGCATGGCAGCAGGTGCCTGCAATCCCAGGTTCTCGGGAGGCTGCAATCCCAGGTTCTCAGGAGGCTGAGGCGGGAGAATTGCTTGAACCCAGGAAGCGGAGGTTGCAGTGAGCTGAGATCACGCCATTGTACTGCAGCCTAGGCGACAGAGCAAGACTCTG	1634995	1635216	GC-GCGATCCGCAGGTTCTCTCGG	GCTGCAATCC-CAGGTTCTCA-GG	|| || |||| ||||||||| ||	==D==X====I=========XI==	19	2	1	2
chr17	+	1940042	1940064	GCCCTGGTCAGCACCATTCAGTTTGTGTCGACCTTGCAGGTGGGTGGAACGAGGATCCTCGGCCTCCTGCAGGGTGGACAGCGGCCACTCTCCAGCTGTTGCGGGATCCCCAGGTGCTCCAGGCTGTTTCTCAGCCCTGGCTCTCCTGCCCCAGCCGCTGGCTTCACTTCCCTCGTCATTCCTACAGGCAGCCGCCCAGGAGCTGAAAGCCGAGTATCGTGTG	1939942	1940164	GCGCGATCCGCAGGTTCTCTCGG	GCGGGATCCCCAGGTGCTCCAGG	||| ||||| ||||| ||| ||	===X=====X=====X===XX==	18	5	0	0
chr17	+	1959543	1959564	CGACCGAGGGTTGACAGCCCCCGGCCAGGGCGGCGCCAGGGCGGGCACCGCGCTCCCCTCCTCCGTATCACTTCCCCCAACTGGGGCAACTTCTCCCGAGGCGGGAGGCGCTGGTTCCTCGGCTCCCTTTCTCCCTACTTGGGTAAAGTTCTCCGCCCTGAATGACTTTTCCTGAAGCGGACATTTTACTTAAATCGGGTAACTGTCTCCAAAAGGGTCACT	1959443	1959664	GCGCGATCCGCAGGTTCTCTCGG	GCGGGAGGCGCTGGTTC-CTCGG	||| || ||| ||||| |||||	===X==XX===X=====I=====	18	4	0	1
chr17	+	2482425	2482446	ATGAGATACCACCACGTACTTATTAGAGTGGTTAAAATAAAAATAAGCCGGGCGTGGTGGCACATGCCTGTAATCCCAGCACTTTGGGAGGCCAAGGCGGGCGGATCACGAGGTTCACACGGTGAAACCCCGTCTCTCCTAAAAAAATACGAAAAAAATTAGCCGGGCATGGTGGCAGGTGCCTGTAGTCGCAGCTACTCGGGAGGCTGAGGCAGCAGAATG	2482325	2482546	GCGCGATC-CGCAGGTTCTCTCGG	GCG-GATCACG-AGGTTCACACGG	||| |||| || |||||| | |||	===I====D==I======X=X===	19	2	1	2
chr17	+	3558659	3558681	TCATAAACCAGGTGATTGGCTGGATCTACTTTGTGGCCTGGTCCATCTCCTTCTACCCTCAGGTGATCATGAATTGGAGGCGGAAAAGGTAACCCCCTGGGCCGTATGTGCAGGCTCTCTCGGGGCCCCTAGGAGCAGGGCGTTCCAGCAAGGCTGCCGATAGCGCAGCCTCCAACGTCCCCTCTACCCTTCTGTCTGCCTACCCTTTCCAGAAAGTTGTCCC	3558559	3558781	GCGCG-ATCCGCAGGTTCTCTCGG	GC-CGTATGTGCAGGCTCTCTCGG	|| || || ||||| ||||||||	==I==D==XX=====X========	19	3	1	1
chr17	+	6358823	6358843	GGTCTTTGTCCGACTCGGGCTGGCTCTGGGCCCGCTCGGGCTTGGGGTTGGCGGCGGGCGGGTCGGGCTGCTGCACTGACATGGTTCTGCGCAGGTGGTTGCGCTTCCGCAGGAACTCTGGCTGCGCGTGCAGCCCGAAGCTGCCCTTGCGCAGGATCATGCGCGAGTTGTTCTTCTTTGGGCGTGAGCGGTGGCTGGCCTCCAGCGCGGCCAGGTGTGCG	6358723	6358943	GCGCGATCCGCAGGTTCTCTCGG	GCGCT-TCCGCAGGAACTCT-GG	|||| |||||||| |||| ||	====XI========XX====I==	18	3	0	2
chr17	+	7738283	7738305	CTTCTTCCCACCACCCCCCTGCGCCTCCCTTTCACTCCGTCTCGCCCCGCTAGCCTCCTCATCCCTAGTCCTTCTCCCACTCCGCCGTTCCCGAACCCTAGCGCGCCCCGCACGGCTTCTCGGTGCGGAGCCTTCCCAACGTAGCCACAAGATGGCGAGGGCGAGACGCACCCAGGGCAGGTGGGGGATGTGACCGTGAAAGTAGCTGAAGCCCCCCGCCCCG	7738183	7738405	GCGCGATCCGCA-GGTTCTCTCGG	GCGCGCCCCGCACGGCT-TCTCGG	||||| ||||| || | ||||||	=====XX=====D==X=I======	19	3	1	1
chr17	+	8738665	8738682	AAGGGGCTGCAGGCAGGGCCATTACCTGCAGCTTCCTGTGCAGAGCGCCTGCGTGACAGGCCTCCCCCAGAGCCGCCTGCAGGGCGTGGGAGACCACGTGGCGCATGCAGGTCTCTGGTGTCTGCTGCGCCTGGGCCGCCTCGATCTCCAGTAGCAGAGCACTGCACACAGACGCAGACACCAGCTCAGGATCCACGAAGAGGAACACTCTGAGGGCA	8738565	8738782	GCGCGATCCGCAGGTTCTCTCGG	GCGC-AT--GCAGG-TCTCT-GG	|||| || ||||| ||||| ||	====I==II=====I=====I==	18	0	0	5
chr17	+	10532969	10532990	TTCTACAGTCCCTGGGGGGGGGCTCCTCCCAGCTCAGCGACTCACCCTGCTGGAGGTGAAGTCTCGAGTCTTAGCGCGGAGCTTGTTGACTTGAGATTCTGCGATATCCGCACGTTCCTCGGCCTCCTCCAGCTCATGCTGAGCCTTTCGGAATTTGGTGAGATGAGCATTGGCTTGTTCATCCTAAAACCAAAGAGCCCAGGCAGGTTATATCAGCACGCG	10532869	10533090	GCGCGATCCGCAGGTTCTCTCGG	GCGATATCCGCACGTTC-CTCGG	||| ||||||| |||| |||||	===XX=======X====I=====	19	3	0	1
chr17	+	15362818	15362837	CCAGGCTTCTCTATTGAGTTGATTTCTTTTTTTTTCTTTTTTTTTTTTTTTTTTTTTGTGAGACAGAGTCTCGCTCTGTCACCTAGGCTGGAGTGCAGTGGCGCGATCGCAGCTTCCTGCAAGCTCCGCCTCCTGGATTCACGCCATTCTCCTGCCTCAGCCTCCTGAGTAGCTGGGACAACAGGCACCCGCCACCACGCCTGGCTAATTTTTTTTGTAT	15362718	15362937	GCGCGATCCGCAGGTTCTCTCGG	GCGCGAT-CGCAGCTTC-CT-GC	||||||| ||||| ||| || |	=======I=====X===I==I=X	18	2	0	3
chr17	+	16803746	16803768	GCTGTTTCCAACCCCTGTGCCTGCAGCACTGTCTGTCTCCCAATGTCTTCATCCCTGTGTCCCTGCACACATGCCATGCTTTGTGCATCTCCATCCCAGTGCCTGATCTGCAGGTTCTCTCCATGTCTGCCCTTGTGTGTTGTCAGGTTTTGCCGTCCTCTCAGCCTGCAGTACAGATCTTGCCTAGATTGTCTCCTTCCCCTGCGCCTGCCTCCCATGCCAG	16803646	16803868	GCGCGATCCGCAGGTTCTCTCGG	GCCTGATCTGCAGGTTCTCTCCA	|| |||| ||||||||||||	==XX====X============XX	18	5	0	0
chr17	+	17077251	17077273	TGGTGTCAAGGAGGGACACCGGCCTCTGAGAGGCCTTGTCCAGAAGCAGGCAGAGGAGTGAGTGCTGCCCTCTCCCCAGGGAGGAGCTGCAGTCGGTGCAGCGGGAACTGGAGGTCCTCTCGGAGCAGTACTCGCAGAAGTGCCTGGAGAATGCCCATCTGGCCCAGGCGCTGGAGGCCGAGCGGCAGGCCCTGCGGCAGTGCCAGCGTGAGAACCAGGAGCT	17077151	17077373	GCGCGATCCGCAGGTTCTCTCGG	GCGGGAACTGGAGGTCCTCTCGG	||| || | | |||| |||||||	===X==X=X=X====X=======	18	5	0	0
chr17	+	17964107	17964126	CAAGCGCGTACCACCACGCCTGGCTAATTTTTGGGTTTTTTTGTTTGTTTGTTTGTTTTTTGAGACAGTCTCACTCTGTTGCCCAGGCTGGAGTGCAATGGCGCGATCTCGGTTCTCTGCAACCTCCCCGTCCCGTGTTCAAGCAATTCTCCTGCCTCAGCCTCCCAAGTAGCTGGGATTACAGGTGCCCGCCAACATGCCCTGCTAATTTTTTGTATTT	17964007	17964226	GCGCGATCCGCAGGTTCTCTCGG	GCGCGATCT-C-GGTTCTCT-GC	|||||||| | |||||||| |	========XI=I========I=X	18	2	0	3
chr17	+	20977076	20977094	GCACCCCAGGACCAGGGCTCTTTAGGACTGAGACCTTTGCCTTGCTTTTTTTTTTTTTTGAGACGGAGTCCCCCTCTGTCGCCCAGGCTGGAGGGCAGTGGCGCGATCTCGGCTCTCGGCTCACCGCAACCTCTGCCTCCCAGGTTCAAGCAATTGTCCTGCCTCAGCCTCCTGAGTAGCTGGGATTACAGGTGTGCATCACCACGCCTGGCTAATTTT	20976976	20977194	GCGCGATCCGCAGGTTCTCTCGG	GCGCGATCT-C-GG--CTCTCGG	|||||||| | || |||||||	========XI=I==II=======	18	1	0	4
chr17	+	28990852	28990871	GGCATTTCATTCCAGAGCAGAAGAAGGGGTTTCCTCCCCCATCCCACTCCCGTTTCATTTTTAAGGGGAAAAGCAGCTCCCCATACGGTGAGGCAATGAGGCGGACCAGCAGGTTCCCGGGGATCTCTGCAGCCCCGTTGCCATAACAACCGAACTCACTCGCAGCCTCTGATAGGGGAGTCAGCTGGGACCACAGCTTGGGCAGGAAAGGGATGAGGGA	28990752	28990971	GCGCGATCCGCAGGTTCTCTCGG	GCG-GACCAGCAGGTTC-C-CGG	||| || | |||||||| | |||	===I==X=X========I=I===	18	2	0	3
chr17	+	30406899	30406919	GGCATTTCATTCCAGAGCAGAAGAAGGGGGTTCCTCCCCCATCCCACTCCCGTTTCATTTTTAAGGGGAAAAGCAGCTCCCCATACGGTGAGGCAATGAGGCGGACCAGCAGGTTCCTGGGGATCTCCGCAGCCCCGTTGCCATAACAACTGAACTCACTCGCAGCCTCTGATAGGGGAGTCAGCTGGAACCACAGCTTGGGCAGGAAACGGATGAGGGAG	30406799	30407019	GCGCGATCCGCAGGTTCTCTCGG	GCG-GACCAGCAGGTTC-CTGGG	||| || | |||||||| || ||	===I==X=X========I==X==	18	3	0	2
chr17	+	30845936	30845958	TTTGCTCACAGAATCCCCTCCCCCCGAATAACGACTTCAACTCTCAGAGGTCCTGGAAATTCTGCTTTCGGCCTCGCAATGCCATCGAGCTGCAGAACTCGGCGGCCGACAGGTTCTCTGCGGCCCGGGTAGGGGATGTGCGCCCCGCCTCGCTGCAGGGAAGGCCGAGCAAGCCAGGCCAAGAGGGCACTGGACGTCGAGTCTCACCTCCTTTTCCTCCCGT	30845836	30846058	GCGCGATCCG-CAGGTTCTCT-CGG	G-GCGG-CCGACAGGTTCTCTGCGG	| ||| ||| |||||||||| |||	=I===XI===D==========D===	20	1	2	2
chr17	+	31573273	31573293	GCTAGGTCTGTGGGTTCAGAATAGATATTGATGGTGGAGTTGGCCTAATTGGCTGGGGGATAAGATGTGGTGGTGGGGGGAAGGGAGAGGGAGAAATAAAGAGCGACTCCCAGGTTCCTGGCTCAAGGTATGGGGCAGATGGAGTTGCTGTTTGCAGAGAGGGCGCAGGCAGGGAGAGAAACAGAACACTTCTGGGATGACAGGCTTCCCTAAGGATGAAA	31573173	31573393	GCGCGA-TCCGCAGGTTCTCTCGG	GAGCGACTCC-CAGGTTC-CT-GG	| |||| ||| ||||||| || ||	=X====D===I=======I==I==	19	1	1	3
chr17	+	36286102	36286123	CCTGACTCCCCTGCAGGTCCAGCCCGAGGTTGTTAGGCCAGAGGTGTGGGGCCCATCTAGGGAGCCGGTGGGAATGGAGACTGGGCTAGGTCAGGCCCCTGGGCGCTCAGCAGTTCTGTCGGCAAGTGAGCACAAGAGGAGCGGGGCAGCCTGAGGGTCTGGCCCTGTCTACTTGGAGACAACCCCGGTGAGATGCAAGGGTTATGGCCACAGGGTGAGGGG	36286002	36286223	GCGCGATCCGCAGGTTCTCTCGG	GGGCGCTCAGCA-GTTCTGTCGG	| ||| || ||| ||||| ||||	=X===X==X===I=====X====	18	4	0	1
chr17	+	37061660	37061680	TCATGAGGTCAAGAGATCAAGACCATCCTGGCTAACACAGTGAAACCCCGTCTCAACTAAAAATACAAAAAATTAGCCGGGTGTGGTGGCGCACTCGGTGGCGCAATCCCAGCTGCTCTGGAGGCTGAGGCAGGAGAATCACTGAACCTGGGAGGCAGAGGATGCAGTGAGTTGAGATCGCACCACTGCATTCCAGCCTGGGCGACAGAGTGAGACTCCAT	37061560	37061780	GCGCGATCCGCAGGTTCTCTCGG	GCGCAATCC-CAGCTGCTCT-GG	|||| |||| ||| | |||| ||	====X====I===X=X====I==	18	3	0	2
chr17	+	38243180	38243199	GCCAAAAAACTGCCCATGTTCTCCGAGGTGAGTGGCAGAAGTGGGGAGAGATGTGATGCTGTGCTGGAGGGAAACCTGCTCCCCCGGTCACCCAGTACAGGCTCATCTGAGGTTCTCTGGACAAGGAGCAATTCCTGTAGGTCAACATACACAGATAACATACACAGACACACACACACACATGCATACACATACACCCAGCACACAGGCACACATGCAG	38243080	38243299	GCGCGATCCGCAGGTTCTCTCGG	GCTC-ATCTG-AGGTTCTCT-GG	|| | ||| | ||||||||| ||	==X=I===X=I=========I==	18	2	0	3
chr17	+	38708464	38708486	ATGACTGCTCTGTTACATTCTTCCCCTTCAGGAACCGAGGGTTGTTTTCCCATCTGTAACCTCATTAGGATGTCCACACCAGCGGGCTCCACACGCACATGCGCTCCGGCAGGTTCCCCTCGGGGACACACACGCACACTGGCATTGCCCCCTGGCCACACGCTCACGCACACAGTCGCAGCTGTGCCTTTTAATATTTAATGCCATTGCTGCAAACGCCGCT	38708364	38708586	GCGCGATCC-GCAGGTTCT-CTCGG	GCGC--TCCGGCAGGTTCCCCTCGG	|||| ||| |||||||| |||||	====II===D========XD=====	20	1	2	2
chr17	+	40172025	40172047	CACCCAGCGGCCCGCGTCCAGGGAGTCTAGAACCTTGGGCTCCCGCGCACACCCAGGCCAGGTCCTGGCCGTCATTCTCCCGCCGGCCTCTGGGGGAGCTGCGCGGTCCGCGCTCTCTCTCCGCTGCCGGAATTCGTCTTGCCTGACGGAAGCTGGGGAGCGGGCAGGCGGCGGGGGCGGGGCCTGGAGGAGCCTACACCGACTCTGGAGGAAGACTGGAGCC	40171925	40172147	GCGCGATCCGCAGGT-TCTCTCGG	GCGCGGTCCGC-GCTCTCTCTCCG	||||| ||||| | | |||||| |	=====X=====I=X=D======X=	19	3	1	1
chr17	+	41631884	41631905	ACCAACCAAACCACCCGCTTCAGACTCCCCAGCTCCACGGAGTTCCAGAGATAGTGACTTCTGAGGGCTGAGTAAAGACAATAGCACGTTGTTCTTTCTAGCCTGATCCCCAGTTCTCTGGGATCCTGATCCCACCTGACCCTCCCCTTCTTGACATTTCCTTTTTATGTTCTTCCCCCACCCCACCAAACCCCACTTTCCTGTTAAGAAATGCCTGTTAGG	41631784	41632005	GCGCGATCCGCAGGTTCTCTCGG	GCCTGATCCCCA-GTTCTCTGGG	|| ||||| || ||||||| ||	==XX=====X==I=======X==	18	4	0	1
chr17	+	41669268	41669289	GTTCTGGAATGATGGAAAAACCTGGCCTGACGCTTTTCCTCAGCGGACCCTTCACTGGCTAACAGGAGCCAGCTGAGCGAACACAGAGGCGCTGTAACCGGCGCAGATCCCAGCTTCCTCTGAAATTTCCAGGCCTCTTTTTTCCTGTCGGATTCCAGACAGATGAAATTTTCCTGGCCCCGGCCCATTCCTGGCAGCATCTCCCCTCTGAATCATCATAAA	41669168	41669389	GCGC-GATCCGCAGGTTCTCTCGG	GCGCAGATCC-CAGCTTC-CTCTG	|||| ||||| ||| ||| ||| |	====D=====I===X===I===X=	19	2	1	2
chr17	+	41994914	41994934	GGTTCCGCGGTCCCTGTGCGCTTCCACCTTCACCCAGAAGGACTTCTCTGGTGCAGCCGCTGCTTCTTCAGCCACGGCCCAAAAGGATCGGAGCCCCCTGGCCGATCCGCAGGTCTGCAGGGAGCCACAGAGCGCAGCGGCCGGCCCAGCGTTCAAGCCCAAGCACAGGCCTGCGAGAACCTTGTTCCAGCCACCGTTTGGGATGGTTGATTAGGACTTGT	41994814	41995034	GCGCGATCCGCAGGTTCTCTCGG	GC-CGATCCGCAGG-TCTGCAGG	|| ||||||||||| ||| ||	==I===========I===XXX==	18	3	0	2
chr17	+	46604607	46604628	GTTTGCCAGTGGGACCGGCCCGGAGACAATAGCTGCCCCCGCGGGCGCGCTGTCGGCTTGTTTGGAAAGCCCAGAGGCGCTTCGAGGTAAAAAGGTCAGCCCGGGATCCCAGGTTACCTCGGCCTCCTCCGCCCGCCGTCAGGCCCCCGACCATCCTCGGACTCCCCCCGCCCCTGACGTCTTCCTCCCTCTCCAGACCTCGGTCTCCCCTCCCCCGCCCGG	46604507	46604728	GCGCGATCCGCAGGTTCTCTCGG	CCGGGATCC-CAGGTTACCTCGG	|| ||||| |||||| |||||	X==X=====I======XX=====	18	4	0	1
chr17	+	47573143	47573163	GGAGATGAGGGCAAGACCGGAGCACGGATGCCGGTCCTCAGGTACCGCAGGGGGCGGTGGGGGAGCTGGGAGGGGTCTTTCAAGAGGGGGCATGGGGCTCTCCGATGCCCAGGTTCTTCGGAAGAGGACACTCGAATGCCGGGATCCCGAAGGGACTTTCCCCTCAGCATCTCGGTCTCTGGAGAGTCGTGGGACAGAACCAAGGCGAGAGAAGGAGGGGG	47573043	47573263	GCGCGATCCGCAGGTTCTCTCGG	TC-CGATGCCCAGGTTCT-TCGG	| |||| | |||||||| ||||	X=I====X=X========I====	18	3	0	2
chr17	+	48608774	48608796	TCCCGTTCTTCCAGGTCCGTGGGCTGCTGGACACCCTGGTGACTGACCTGATGGTCCTGGCTGATGAGCTCAGCCCCATAAAGAATGTCGAGGAGGCTTTGCGCCTCTGCAGGTGACTCTCGGGCCCAAGCAACCTTCTGGAAAACGGGTTAATAAATAAATCAATAAAGAACCTTCAAGTTTCTACTACTTCCGTGTGCCTCTGTGTCTTGCATGATGGATC	48608674	48608896	GCGCGATCCGCAGGTT-CTCTCGG	GCGCC-TCTGCAGGTGACTCTCGG	|||| || |||||| |||||||	====XI==X======XD=======	19	3	1	1
chr17	+	48749375	48749395	GTTTCACCATATTGGCCATGCTGGTCTTGAACTCCTGACTTCAAATGATCCACCCACCTCGACCTCCCAAATTGCTGGGATTACAGGCATGAGCCACCACGCGCGACCTCAGGTTTCTCTTTCTTTCTTATAAAGCCACCGGTCCCACTCCCCCAGTAACCCATTCACGCATCAACCTATTAATCCATAAATGGATCAACCATTCATGAGGGCTCTGTTTT	48749275	48749495	GCGCGATCCGCAGGTTCTCTCGG	GCGCGA-CCTCAGGTT-TCTCTT	|||||| || |||||| ||||	======I==X======I====XX	18	3	0	2
chr17	+	52123229	52123247	AGTAATATAAAGATGATTTAAAGTATACAGGAGGATGTGCATAAGTTATATGTGAACACTTCAAAATTTTATAGGAGGGTCTTGAGCACTCACAGATTTTGGTATCCGCAGGTTTCTGGAATCAATTCCCTATTGATACAAGGAAGGACTACATTGCTACTCTTCATACCCAGTCCCCAAATTTATACAATATACTTTCTTTGCTCATCATTTTTTTAT	52123129	52123347	GCGCGATCCGCAGGTTCTCTCGG	G-GT-ATCCGCAGGTT-TCT-GG	| | ||||||||||| ||| ||	=I=XI===========I===I==	18	1	0	4
chr17	+	54910582	54910600	TAGTAGGAAGGAAGCCGCTGAGTGCAGCTGTGCGCGCCGGGGCGGTGCCTGTGCCTCTCTGGATTCCGTGTTTCTTCGGGGGTGCTGAGCAGCGGTGCTTCCGCGTCCGCGTTCTCCGGGTAGCTGATGTGCTGCAGGCTGCAGCCCGCGTGGTCGCGGCTCAGGTCCGTGTTGGGCTGGTAGGACTCCAGCGGGGAGCGAGCATTCCTCCGGAACCTG	54910482	54910700	GCGCGATCCGCAGGTTCTCTCGG	CCGCG-TCCGC--GTTCTC-CGG	|||| ||||| |||||| |||	X====I=====II======I===	18	1	0	4
chr17	+	54911640	54911658	TGCTGGCGGCCCAGCGTCGTTCTCCTCCTGCGCGAGGCGGCCAAGGCCTGCTGGCCCGGAGCCGCGCCTCCACCCGCGCGAGGTAGGGCTTCGAGGACCGGCGCGGCGCAGGTCTCCGGAGGCCTCCCGAGAGGGGCTAGGGTCGCCGGGCCGCGCGTGGGAGCGGGTGGGGCCCGGGAGGAGACGGCGCCCCGGAGGGGAGTGCGAGGCCTGGGCCGA	54911540	54911758	GCGCGATCCGCAGGTTCTCTCGG	GCGCGG--CGCAGG-TCTC-CGG	||||| |||||| |||| |||	=====XII======I====I===	18	1	0	4
chr17	+	55176526	55176546	TAGCTGATTTCTTGACTAGTGGGAAGTGGGGGCTGGTAGAGGGGCATCTGTGAGGTGTCTCCTGGCAATGGGTGCCCTTAGTGAGACCCAGCCAAGGCCTGCTGATCCCAGGGTCTCTTGGCTCTGTTCTTGTTGGAGGATGGTTCACATCTCTAGGCACAATTCCCTGGTAACAAGGAAAAAAACACATCTTCCACTCTGCTCTTCGGGGATCTGGTAAT	55176426	55176646	GCGCGATCCGCAGGTTCTCTCGG	GCT-GATCC-CAGGGTCTCTTGG	|| ||||| |||| ||||| ||	==XI=====I====X=====X==	18	3	0	2
chr17	+	55953393	55953413	CAAAACCTGGGCCCAGGGATTGTGACATTTGAAGCATGCTCCCCGGGGTGGCCCTGCCTCTCTGTGCCCTAGGAGGCCAATACCCACGCTCCCAAACTCTGCCCCATCTGCAGGTTCTCGGCACCCCAGTGACTGGAGGTAGCAGATGGGGGCCAGGCCATTCCCCCACTCAAATCTGATCTCCCTCAGCAGCCAAAGGAAGATTCCTAAAACACGAACCT	55953293	55953513	GCGCGATCCGCAGGTTCTCTCGG	GCCCCATCTGCAGG-T-TCTCGG	|| | ||| ||||| | ||||||	==X=X===X=====I=I======	18	3	0	2
chr17	+	56429455	56429478	CACAGCCCCATTCCGCCCTCTTTCCCCGACCTTGGTCCCCCATGGGCCCTACAACCAGGTCCCCGACTGACACCTTGACCAGCGAACACAGCAAACAGGCCCGCAGATGCCGCAGGTCCTTCGGCACCGTCTCCAGGGCCATCTTCGCCGATGGGAAGAACAACAGGGAGATAGACGACCACAGCCTGTGCACCCGCAGGAAGTAAATAGCTCGTTACCCAGAA	56429355	56429578	GCGC-GAT-CCGCAGGTTCTCTCGG	CCGCAGATGCCGCAGGTCCT-TCGG	||| ||| |||||||| || ||||	X===D===D========X==I====	20	2	2	1
chr17	+	59486121	59486141	CCTGGGACACTTCCCTGGGCCTCAACAAGGATCAGGCTGCTGGAAACACAGTCACTTGGGAGCTGCTGGGCTAGGTCCAGATCCGCTCCAGCGTCAAGGTGGCATCCGAAGGTGTCTCTGGTCTTCCAGCGAGGTGGGAGAGGCCTCATCCAGGGCCCAGCGGTCCCTGCAGAAGCCAGAAGGTGCAGGGGCCAGGGGTGGGAGCATCGGAGGGAGTCCCA	59486021	59486241	GCGCGATCCGCAGGT-TCTCTCGG	G-GC-ATCCGAAGGTGTCTCT-GG	| || ||||| |||| ||||| ||	=I==I=====X====D=====I==	19	1	1	3
chr17	+	59532117	59532137	CTCGTCCCCAGTCCGAGCTGCGGGACCGGCGTCAGTGGACGCGGGCGGTGAACCAGCTCCTCACAGGGCAGGGCTGAGCGCGTAGGACTGAGAGCGCAGGGCGCGAGCCGCAGGGCTCCGCTGCACGGCTCCGGGTGTGACAAGAGCCCAGCAGAGGACCCCATGGCCATGCGGGCCAAGCGCGAGACGGCCCCTCCTTGCGACCCCGCAGGCCGCCACAT	59532017	59532237	GCGCGATCCGCAGGTTCTCTCGG	GCGCGAGCCGCAGGG-CTC-CGC	|||||| ||||||| ||| ||	======X=======XI===I==X	18	3	0	2
chr17	+	62492295	62492315	ATCTAAGAAAAGTTCAAAATGTCTGTGTAGTTCCTTATGCACTTAGACTACATTGCACTAAATGACAGCACTGTGTTCAGAAGTTGCCCCGTGAAATTGAGAGCGTTCCCAGGTCCTTCGGACAGATTGTTTAAGGAACAGCAATGATTCCATGGACCAGTTTTCTCCAGGGTAGAGCACTGTTAATATATCCGACTACTTCAAAAAGATGAGAACTAACT	62492195	62492415	GCGCGATCCGCAGGTTCTCTCGG	GAGCGTTCC-CAGGTCCT-TCGG	| ||| ||| ||||| || ||||	=X===X===I=====X==I====	18	3	0	2
chr17	+	71343698	71343718	GAGTTAGGTCCAGCCTTCTCAGCTCTGCCAAGCCCATCAGTAACCCTGGAGCTGAACAAAACAGCAGTGAGTGGGAGGCCCTCAGCCCACGGGGCCCACAGCGTGATCCCAGGCTTCCTGGCACCTCCTGCACAGCCAGCAGCCCAGCTCCCTGCTGGCACCTCTTCCTTCACTTCCTCTCCCAGGCCTGGGCAGAAAGGTCCAGGGCGTGGGATGCAGTG	71343598	71343818	GCGCGATCCGCAGG-TTCTCTCGG	GCGTGATCC-CAGGCTTC-CT-GG	||| ||||| |||| ||| || ||	===X=====I====D===I==I==	19	1	1	3
chr17	+	73257481	73257503	AGGAGCCCGAGTTCACGCCGCCGCGCGCCAGAGCAAGAGGACGCGCCGCAGCGAGGGAAGCGGGGGCCGGACTGGGGCCCGGCGCCCTGATAGGGAAGGGGCGTGATCGCAGGCTGCTCGCGGCGAGGGCGAGACCGGGCGTGGGCTGCCAAGAGGCGACGCCGTGGAGCCCGGGGAGGGGACGTGGGGGTGAAGACAGGGGCAGCCCAGCGGCTCGAGGGCA	73257381	73257603	GCGCGATCCGCAGGTT-CTCTCGG	GCGTGAT-CGCAGGCTGCTCGCGG	||| ||| |||||| | ||| |||	===X===I======X=D===X===	19	3	1	1
chr17	+	73780984	73781004	GGCGCACTGGGTCCTCGGCGCGGACCGCGCAGACTGAATAATAAAAGGGGAGCGGCGAAGAGGCAGGAAGACAAGACCATGTCGAAGGGCCCCGGGCCCGGCGGCTCCGCAGCTTCCTCGGCGCCCCCGGCCGCTACCGCTCAGGTGCTGCAGGCACAGCCCGAGAAACCGCAGCACTACACGTACGTAGAGCCCCCCCCCCCCCGCCGCGCGCGCACGCC	73780884	73781104	GCGCGATCCGCAGGTTCTCTCGG	GCG-GCTCCGCAGCTTC-CTCGG	||| | ||||||| ||| |||||	===I=X=======X===I=====	19	2	0	2
chr17	+	74864982	74865003	AGACGCAGAGACGGCCCGGCCGGGCGCCCTCGCCGCCCTCCGGCAGCCGCGCCGCTCCCTCCGCTGCACGCCCAGGCCTGAGCAGCGAGGCCACCGGGCCGCGCGCTCCCAGCTTCGCTCGGACGCGGCTTCGGCCCGCAGAGGGTTCGTGGCCCGGACGCGGCGAGAGCTGGGCCCAGGACGGTGCGTCCGGCCTCGCCCGCGGCTGCTCGCACCAACAAG	74864882	74865103	GCGCGATCCGCAGGTTCTCTCGG	GCGCGCTCC-CAGCTTCGCTCGG	||||| ||| ||| ||| |||||	=====X===I===X===X=====	19	3	0	1
chr17	+	80308332	80308353	AGGTGATCCGCCTGCCTTGGCCTCCATAAGTGCTGGGATTCCAGGCGTGCGCCACCGCCCCCTGCCGAAACTATTTCAATGTGACACCAGCATCATGTGTGGCATCTGCAGGCCTCTCTCGGGTTCCCCTCTGCACGGAGCCTGTGGTTTTCAGGGCGAGATGCCCGGCTGGCCCCGGGGCCTGAACCAGCTGCAACGGAAGGCTCTGTGGGATGAGGGCAA	80308232	80308453	GCGCGATCCGCAGGT-TCTCTCGG	G-GC-ATCTGCAGGCCTCTCTCGG	| || ||| ||||| ||||||||	=I==I===X=====XD========	19	2	1	2
chr17_gl000204_random	+	65376	65396	GGCCAGGTGTTTGAAATCAAGGTGTCAGTGGGGCCAGGCTCTCTCAAAAGGCTCCAGGGGGACTCCCTCCCGTGCTTCCCTCCTCGCTCCTGGGGGCCAGGGGCAATCCCAGGTACTCCGGGGCTTGTGGCTGCGTCTCTCTGACCTCCGCCTCTGTCTTCATGCAGCCTTCTCCTCTGCCCTTCTTTGTACAAGGGCAGCAGTCGTTGGACTTAGGGCCA	65276	65496	GCGCGATCCGCAGGTTCTCTCGG	GGGCAATCC-CAGGTACTC-CGG	| || |||| ||||| ||| |||	=X==X====I=====X===I===	18	3	0	2
chr18	+	700195	700214	AAGTGATGCCCCAAGCTTTTAGCACATGCCTGGCTAAGGGTGAAACAGCTCTCGGATGATTGCACACTTTAGGTCAGATGTAGCATTTAGGGCTGAACCAGCCATTCCAGGTTCTCTAGGGCTTTTGTTAATGGGATACACAATCATTCTGGTTCAGACATTCATTCCCTAGAATTGTGAGAAGACAGAGTCCTCCTCACTTCTTGAAGGTTGATGCTCT	700095	700314	GCGCGATCCGCAGGTTCTCTCGG	GC-C-ATTC-CAGGTTCTCTAGG	|| | || | |||||||||| ||	==I=I==X=I==========X==	18	2	0	3
chr18	+	906276	906294	GGGAAAGCCAGCAGGCAGGCAGGACCGGGAGAGCAGCCCTGCCTGGCCCGGGATGGAGGAACCTTGGCTTTTTTCTTAACCCCGGGTTTCTAACCGGCAGGCGCGGCCCAGGTTCCCGGAGGCAGCCCCAGAGTCGCGGACCGATGTGCCAGGCTGTGGATGAGCCCTGGGTAGGGGAGGGTTCGTACCAGCGGCGCCTGGGGCAGCGAGGAGCGCGCG	906176	906394	GCGCGATCCGCAGGTTCTCTCGG	GCGCGG-CC-CAGGTTC-C-CGG	||||| || ||||||| | |||	=====XI==I=======I=I===	18	1	0	4
chr18	+	4455450	4455468	GAGTCCCGCGCTTCCTCCGCCCAACCACCGGAGCCGGCGGGCGGGCGGCGGCCGCGGCCCGGAGCCAGCCGCTCCCACCCGCCCCAGCTACTACGGCGCGGCGCGACCGCGGGCTCCGGCCCCAGCCCAGGCACGTGCGCCCAGGCCGCGGGGAGGCGCCGGCGCCTCCCGGAACGCGCTCCTGGCCTGCGAGTGCTGCCCGCTCAGTCTCCGGGTGGG	4455350	4455568	GCGCGATCCGCAGGTTCTCTCGG	GCGCGA-CCGCGGG--CTC-CGG	|||||| |||| || ||| |||	======I====X==II===I===	18	1	0	4
chr18	+	5627375	5627396	CTTCATATGGGCAGATGTGAACCATGGCATGTTCATCCCCGTGTTCCTAACATTTAAATACAAAATTTCTCTAAAATGGAATCAAACACTTCTGAAAGTAGTGAGATCCCAGTTTCTCTAGGTATTCAACCAGAGACTGTTATAAAGGGACTTTAACCATGCAACTCTACCACTCTGTAACTTCTAAATTTCCAATATCTTAAGTGCCTTCTTATTTGAAGT	5627275	5627496	GCGCGATCCGCAGGTTCTCTCGG	GTGAGATCC-CAGTTTCTCTAGG	| | ||||| ||| |||||| ||	=X=X=====I===X======X==	18	4	0	1
chr18	+	5650597	5650618	GATATTACTATTAGAATTATTTTGGAGCGCCATGAACTGCATCCATATAAGACAGTGAACTTAATCAATAAATGTGTGTGTTCTGACTGCTCCACCGCCAGCCGTTCCGCAGTCTCTCTCTGTCTCCTTAGGCCTCCTTATTCCCTTACACATGAATATTAGCATTAGGCCAATTAATAACTCTACAATGGCCTCTAAGTGTTCAACTGAAAGAGTCATGTG	5650497	5650718	GCGCGATCCGCAGGTTCTCTCGG	GC-CGTTCCGCAGTCTCTCTCTG	|| || ||||||| |||||| |	==I==X=======XX======X=	18	4	0	1
chr18	+	7664540	7664558	AGCCTGCGCTGTTCTCATATCCACGGCCCTAAGCTGGAGGAGATGCTTCCAGGTGACTGTCTCCCAAGGCCAGTGGGCTGGTGCTGGCTGTTGTCTAGGAGCGCATCCCAGGTCTTGGGAGGATAGAGTTTTCTCCATATGGGCCTCTTCATGCTACTCTTCATGTGGCTGGGCTTTCCTTGCAGCGTGGTGGCTGGGTTCCAGGAACCAGTCCTGGGA	7664440	7664658	GCGCGATCCGCAGGTTCTCTCGG	GCGC-ATCC-CAGG-TCT-TGGG	|||| |||| |||| ||| | ||	====I====I====I===I=X==	18	1	0	4
chr18	+	10032808	10032829	GTCCCAGCCCTGAGCTCAGTGAAAGATTGCAGAGTCCTGGGCCCACGAGGGGGTCTCCGCTGTGTCCAGACGCCCTTCAGAGCAAAGGAGCCACAGGCGGGCGCTCTCCCAGTGTCTCTCGGGAAGCGTGACCTCGACTTCATGCCCGGGAGAAGCGGCCAAGGCCGGGCCGCGCCTGTCCAGGGAAGCCTGAACGGCCGCCCTGGGGTGTGAAGGGTGCGG	10032708	10032929	GCGCGATCCGCAGGTTCTCTCGG	GCGCTCTCC-CAGTGTCTCTCGG	|||| ||| ||| ||||||||	====XX===I===XX========	18	4	0	1
chr18	+	10865774	10865793	TATGGGGAACCTATTTACATTAAGTGGGTGGAAATTCTATTTCAGGGGTATTTACAATTTAAAGGAGGAAAGTAGTACGAAGAAGTGACTGAGATTCCTTGAGTGATGCAGGTTCTCTGGAGTTGGGATGGATAGCATGAGGGGTGGGACTCTGGTTCCTTTCATCTCAGGCTCTACTCTACCCCCCAAGAAAGGAACACAGGGGCTCTGCAATTGCCTC	10865674	10865893	GCGCGATCCGCAGGTTCTCTCGG	GAGTGAT--GCAGGTTCTCT-GG	| | ||| ||||||||||| ||	=X=X===II===========I==	18	2	0	3
chr18	+	19320802	19320823	GGGTTGGGCAACCGTCCGCCCTTTTTCTAGACCGCGCGCATGCGCACTCTCCTTGGACCCTGGAGAGACGCTTAGGGATCAGTTTTCTCCTCCTTTCTTCCCGCGATCGCGCGGCTCTCTGGAAGCCTTCCCACTCTATTATTGCCGAGGATCCCCCTCCTAGACACTCTGAGAAGGTGCCGCTCCGGCCTTGGGTACGGCGGTACCCGGATGTGGAGTCGC	19320702	19320923	GCGCGATC-CGCAGGTTCTCTCGG	CCGCGATCGCGC-GGCTCTCT-GG	||||||| ||| || ||||| ||	X=======D===I==X=====I==	19	2	1	2
chr18	+	32870298	32870318	CTCGGCAGCCCTCCGTCACCCGGTGCCCCACCCCCGCCCTGCGCCTGCGCGGTGAAGCGCCATAGAGCTGAGCACTCCTCCCAGATTCCTAGAGCGGACAGGGCGATGGCAGGTTCGCCGGGTGTGAGGCTTCACAGCGGTCCGGTGACCAAGTCGAGGTAAGGGTGATGTCGGCTCGCGGATAGCAGAGGAGTTCCGGGTGATCTTGCCTAACGAGCAGG	32870198	32870418	GCGCGATCCGCAGGTTCTCTCGG	GGGCGATG-GCAGGTTCGC-CGG	| ||||| |||||||| | |||	=X=====XI========X=I===	18	3	0	2
chr18	+	33006491	33006510	TAGCTCAATTCTTTTTCTGAAACACTTTCAAAATCATTACTCCATGATCCTCTTACACTAACAGTTGCTGTTGACAAGTCAGATGTCTGTCTTGTTCAGAGGTGTCTGCAGGTTCTCTGGAGTGGTATCTTTTTCTCTTTTTCAAATATCCCTAATGAAGCCATGATACCAGATCTCTTTTTAGAGAAGAGTTTGATAATGCCATGTAATTAAACCCTGC	33006391	33006610	GCGCGATCCGCAGGTTCTCTCGG	G-GTG-TCTGCAGGTTCTCT-GG	| | | || ||||||||||| ||	=I=X=I==X===========I==	18	2	0	3
chr18	+	35078696	35078718	TTTTTCCCATCCCTACACAGTGGTAACATGGGACCTTGAGGTTCCTGTCACCAGCCAGCTGGTGACTCTGAGAAAGCCATCCAACCCCTGTGGCCTGATTGCTGCCATCCGCAGGGTGTCTGGAGTTCCGGGAGAGGGTTGCACCTGGCCTGGGAGGGAGGTGGGTCTGGCTATGACAGTAGCCTCTGCTTTCTTCTGGGAGCCCTGGGGTAGTTTACAGAGT	35078596	35078818	GC-GCGATCCGCAGGTTCTCTCGG	GCTGCCATCCGCAGGGTGTCT-GG	|| || ||||||||| | ||| ||	==D==X=========X=X===I==	19	3	1	1
chr18	+	43174383	43174402	AGAATGCTTGGACATTAGATGTGAGGTTCAAGGGAATCAGGGCATGGAGTCTGGGGAAAGCAGAATTTGAACAACCCATAGACTCATCTGGTCAGAAAATGGCACCGCAGGTTTTCTCCGTGAACTTCAATGATCACCTGCCAAGCTTTCTTTGATCTTCATTTGACTGTTAGGATTGAAAGGTTCAGCTTGTCCCTCTCTCTCTGATCCCCTCCTCTCC	43174283	43174502	GCGCGATCCGCAGGTTCTCTCGG	G-GC-A-CCGCAGGTTTTCTCCG	| || | ||||||||| |||| |	=I==I=I=========X====X=	18	2	0	3
chr18	+	48405923	48405944	GGGCTGGGGGAAGGGAAGCGGTCTGCGGAGTCCGGGCTGAGGGCGAGGGACCGGCTACATCGCGGCGACCCAGGTTCCAGCGGCCGCGGCTCTACCCGGCGCGCGATTTCCAGGTTCCTCCGCCGGCTGGTGCCTGGGCGCCCCGCTCTCGCCCGGGAGCGAGGCCCTGGGCCTCCAAACGCCAGCATCTCTTTCTCGCTCTTTCTGCACCCCTCCACAAAA	48405823	48406044	GCGCGATCCGCAGGTTCTCTCGG	GCGCGATTTCCAGGTTC-CTCCG	||||||| ||||||| ||| |	=======XXX=======I===X=	18	4	0	1
chr18	+	60158587	60158606	CTCTCTTTCTTCCTGTACCAGACCCTTGCTTCCACTCCTCCTGCCCTTGGACATCAGACTCCAGGTTCTTCTGCCTTTGGATTCTGGTACTTGCACTAGTGGCATCCCAGGGTATCTCGGGCCTTCAGCCACAGACTGAAGGCTGCACTGTTGGCTTCCCTGGTTCTGAAACTTTCAAACTTGGACTCCACTACCAGTTTCTCTCTTTCCCCAGCTTGCA	60158487	60158706	GCGCGATCCGCAGGTTCTCTCGG	G-GC-ATCC-CAGGGTATCTCGG	| || |||| |||| | ||||||	=I==I====I====X=X======	18	2	0	3
chr18	+	63418309	63418329	TGCCGGGCGGGCCCGAGCGGGTGTCGAGCCGGTTCCTCCAGTCTGCCCCGCGCGCGGAGCTGCGCGCACTGGGTCCCCAAGAGCCCGCGGGCGTCCGGCAGCCGAGCGCACGTTCTTTCGGATGCACACGCCCGGGTCCCTGGCGTCTGACGCCGTGGGGAGGGCAGCGAGGCCCCAGGTGAGTGTGTCTGCCTGCGCGGGGCTGGGGAGGCGCCGCTGGG	63418209	63418429	GCGCGATCCGCAGGTTCTCTCGG	GC-CGAG-CGCACGTTCTTTCGG	|| ||| |||| ||||| ||||	==I===XI====X=====X====	18	3	0	2
chr18	+	65183867	65183889	CAGCCGCGCTCGGTCCCCGCGACCCGCACGGCCCGGACACGCCCGCCCTCAGGAAACGCCGGACGCTTGTGGGGGCAACCACGGACCGCAGGACAGAGACCCGCGGGCGGCGGGTTCTCTCGGTGGCGCCGTATCCAGAGCAGCGCCCGCGTGCCCAGGCGGTGATGTCGCCGCGGCCGAGGATCCTCTGTGCCAGCTCCGGCCGCGCAGCCCGGGGAGGGTG	65183767	65183989	GCGCGATCCGCAGGTTCTCTCGG	CCGCGGGCGGCGGGTTCTCTCGG	|||| | || |||||||||||	X====XX=X==X===========	18	5	0	0
chr18	+	71958390	71958409	CGCGAACGCGAGTGGGTGTGGACCGCAAGGTCGGCCAGTGGCTGCCGCGGGAAGCGCAGGCCCGGACCACACCCGACCTCCGCACTTGGGGTCCCCTCCGGCGGGATCCGCAGCTCTCGGGGTGGGTGGTCTCCAGCCGGCCACTGCGGGAATGCCGCCGGTCCTGGAAGGACACCCTTCTATTCAAACTCAAGGGAGAAAGGGATCATTTAAATCCCCC	71958290	71958509	GCGCGATCCGCAGGTTCTCTCGG	GCGGGATCCGCA-G--CTCTCGG	||| |||||||| | |||||||	===X========I=II=======	19	1	0	3
chr18	+	76617988	76618007	GGGCAAGCTTCATGTGTTTTCATCACTGACAGAGAGACGAAGGTGAGTTGCTCTCCTATCCACACCTCCTCCTCCTCTCCAGAGCCCACTGCACTCAAGAGCGGGACCCAGGCTCCTCGGGGCGTGTCCTCGGCGGTCCCTCGGCCTCACACAACAGTCAAAAGCAGCTGCTAACTTTCGACCTTACGTGAGGAGTGGCGAAAGCATCCCATTTGCTACC	76617888	76618107	GCGCGATCCGCAGGTTCTCTCGG	GCGGGA-CC-CAGGCTC-CTCGG	||| || || |||| || |||||	===X==I==I====X==I=====	18	2	0	3
chr18	+	76674603	76674623	CTCCCCGCGCGAGTCGCCCAGCCGCCTGTTGTGCCTTTGCCTGAGGTCGGTGCAGTCTGCGCCCTCCCCGCGGCTTCCTGTCTGTGCCAAGCTCCCCGCTGCGCCTCCGCGGGTCTCTCTGCGGGTCAGTGCAGCAGCTCCAGGTAACCACCTGCATCCGTTTTGTGTTCGGTTTGCTCCTGATAGCCACGTCTTGGAATTGTTTCCTGAGTGTTTATCAC	76674503	76674723	GCGCGATCCGCAGGTTCTCTCGG	GCGCC-TCCGCGGG-TCTCTCTG	|||| ||||| || |||||| |	====XI=====X==I======X=	18	3	0	2
chr18	+	76790844	76790866	GGCAGGGCTGGTTGGAATGATCTCTGGGCGACTGACACTTGTCTCTGGGGGCTGAGGCAGTGGCGTTGACGAGTGTGTAGAGGGAGGCAGGAGAGCCGCAGCTGAGTCCGCAGGTGCTCTCTGCTGACAGTGCTGTCCTGGAATGTGCACGGTGAGCACGTGCAGGCATGTAGGCTGTGGTCTGCCACTTGCTGGGTCTGACGGATCTTCAGCAAATGCTTCT	76790744	76790966	GCGCGA-TCCGCAGGTTCTCTCGG	GCT-GAGTCCGCAGGTGCTCTCTG	|| || ||||||||| ||||| |	==XI==D=========X=====X=	19	3	1	1
chr19	+	579414	579434	CCCTTCCCGGAGGCGTGGCCAGAAGTTCCCCTTGGGCCTCCGGTCCTCGGGGCGTAAGGGCCACGGTGTATTTTTGGGATGAAAACCAGTCCTTCCCGGGGAGGAGCCGCAGGTTCCTGGGGGTCAGGCAGGCAGCGCGGGCCGTGCTCCTCCACTCTGCTGACCGCGTCTCGCCGGGCCTTGCAGCCGGCACAGTCTTCACTACCGTAGAAGACCTTGGC	579314	579534	GCGCGATCCGCAGGTTCTCTCGG	GAG-GAGCCGCAGGTTC-CTGGG	| | || |||||||||| || ||	=X=I==X==========I==X==	18	3	0	2
chr19	+	822783	822802	GTCTGCGTGCATTTCCTCCTCCATATGCGCAGCCCTGCGGGGTAGGGGCTGGTTGACCCCCGTTGTAGGGATGGGGAAACTGAGGCTTGGGCACCCTGGGTCGCAATCCGAGGTCTCCGGGCCCCAAACGGCAGGATTTACAAAAATCGGTTTTTGGGCCGTGCGCGGTGGCTCAGGCCTGTAATCCCAGCACTTTGGGAGGTCGAGGCGGGCGGATCAC	822683	822902	GCGCGATCCGCAGGTTCTCTCGG	TCGCAATCCG-AGG-TCTC-CGG	||| ||||| ||| |||| |||	X===X=====I===I====I===	18	2	0	3
chr19	+	2810893	2810912	CTGGAATTTGGAGCCTCAGCTGCTTCCCTGGGAAGGTGAAGGGAGTTGGTCCCCATGCTTCACTTAGCAAGTGCAGGAGTCCCTGCTGGGGAGCCACGGAGCGCGTCCCAGGCTCCTCGGGGGACAGCCCCAGCTGAGATGCAGCTGCAGGCCCAGGGTCGGGGACGGGTGTGCGGCCCCAGCCCCCAGGAGGAGTGTGTTCCCTGGAGCCTCTGCTTTG	2810793	2811012	GCGCGATCCGCAGGTTCTCTCGG	GCGCG-TCC-CAGGCTC-CTCGG	||||| ||| |||| || |||||	=====I===I====X==I=====	19	1	0	3
chr19	+	4444681	4444700	CTGCCACCTCTTGTGAGGACACTGGGTCCCGGACCACCCAGGATCATCTCCCAGCTCAAGACCTTTCATCATACCCAAGCCCCTCTTGCCAGGTGAAGTTGCGCATCTGCAGGTTCCAGGAATAGGATGTGGCCGTCTCAGGACACCCTGTCCCTCTGGCCACAGGGAAGCCAGGCCTGTGACAGCACTCGCCTCCCCTGCAGGGACTGGGCCTTTGTGG	4444581	4444800	GCGCGATCCGCAGGTTCTCTCGG	GCGC-ATCTGCAGGTTC-CA-GG	|||| ||| |||||||| | ||	====I===X========I=XI==	18	2	0	3
chr19	+	7690424	7690442	GTGTGCAGGGATATGCATGTCTGTCAAAAATGGCACTTTTTTTTTTTTTTTTTTTTTTTGAGATGGAGTCTCGCTCTGCCACCCAGGCTGGACTTCCGTGGCGCGATCGCAGCTCACGGCAACCTCCACCTCCCAAGTTCAAGCGATTCTCCTGCCTCAGCCTCCCGAGTAGCTGGGATTACAGGCGCGCACCACCATGTCTGACTAATTTTTGTATTT	7690324	7690542	GCGCGATCCGCAGGTTCTCTCGG	GCGCGAT-CGCA-G--CTCACGG	||||||| |||| | ||| |||	=======I====I=II===X===	18	1	0	4
chr19	+	7928474	7928494	CGCGGCACTTGGACGAGGACTCGCTGCCGTCGTCGGACGAGGAGCTACTTGGCGTAGGCGTGGGCGCTGCCCTGCAGGACGCATTGTATCCTCTGTCCCCGCGCGATGCGCGCTTCTTCCGCCGTCTGGAGCGGCCGGCCAAGGACAGCGAGGGCAGCTCAGACAGCGACGCCGATGAGCTGGCCGCGCCCTACAGCCAGGGTCTGGACAACTGAGGCCAT	7928374	7928594	GCGCGATCCGCAGGTTCTCTCGG	GCGCGATGCGC-GCTTCT-TCCG	||||||| ||| | |||| || |	=======X===I=X====I==X=	18	3	0	2
chr19	+	11545965	11545982	GGGTTAGGGGGATAACTAGGAGTCAGTCGCCCCTGTCAGGGATCCGTCAGCTCGGATTCCTAGGGCTCTGAAAAATGCACTTTCCGACCGCTAGGTGGTTGCGCTCCGCATCTCTCGGTTGCCAGGTAACCGCCTCCCCGTCTCTCTCCACTGTTTCCATGGAGATCACCCGCGTTCCGTGGCTGACACTGCGTTCTCATTGGCTGAGGCTGCATAGA	11545865	11546082	GCGCGATCCGCAGGTTCTCTCGG	GCGC--TCCGCA---TCTCTCGG	|||| |||||| ||||||||	====II======III========	18	0	0	5
chr19	+	11750841	11750862	CAGGGTACAGCTGGTTGTAACCGACCGGAACCGGCTGTGGCGGGACCCAGACCTCCTCGCTGTTGTCTCTGGGGTCTGAGGACCCGAGTGCCCTGGCCCAGCTCGGTCCTCGGTCCTCTCGGCCTCAGGGTGGGGCTGGGCCTGCAGCCAGGACTCCGGGCGTCCTGTCCGGTCCCCGCGCGGCAACTGCGGCCCAGGTTCCGGAGTCCTCTCTGGGCAGCT	11750741	11750962	GCGCGATCCGCAGGTTCTCTCGG	GCTCGGTCCTC-GGTCCTCTCGG	|| || ||| | ||| |||||||	==X==X===X=I===X=======	18	4	0	1
chr19	+	12278947	12278967	GCCCATTTTTTTTTCTTTTCTTTTTCTTTTTTTTTTTTTTTTTTTTTTTTTTTTTTGTGAGACGGAGCTTCGCTCTCATTGCCCAAGCTGGAGTGCAGTGGCGCGATCCCGGCTCACTCTGATCTCTGCCTCCTGGGTTCAAGCGATTCTCCTGCCTCAGCCTCCCAAGTAGCTGGGATTATAGGCGCACACCACCACGCCTGGCTAATTTTTTATATTTT	12278847	12279067	GCGCGATCCGCAGGTTCTCTCGG	GCGCGATCC-C-GGCTCACTCTG	||||||||| | || || ||| |	=========I=I==X==X===X=	18	3	0	2
chr19	+	12865505	12865524	AGTACCTATGCATGCCGCTGCCCGACGCGCTCATGTGCGTGGTGGCGGGCACCGTGCACGGACGCGACGACCGCGGCCGCCTCTACCGGCGCACACTCATGCGCTACGCAGGGCTCTCGGCCGTGCTCATCCTGCGCTCCGTCAGCACCGCGGTGTTCAAGCGCTTCCCCACCATAGACCACGTGGTGGAGGCTGGTGAGTACTCGGCCAGAGGCAGGGC	12865405	12865624	GCGCGATCCGCAGGTTCTCTCGG	GCGCTA--CGCAGGG-CTCTCGG	|||| | |||||| |||||||	====X=II======XI=======	18	2	0	3
chr19	+	12904481	12904500	TGGAGTGCGCAGGCGCGTCCCCGCCCAGCCGCGCGCGCCGGGGCTTTCCCCGCTGACGCAGCGGAAGCGCTGCCCATACAAGGACCGATTCTGCCCAGTGACGCGACCGCGGTCTCTGGGCAGATTCCGGGAATCCCCTCCCCCGCTCTGCCGGGCAGGGCCGCGGCGCCGGGAAGGGGGCCGGGATTTTCCCGGGCAGGCGGCTGCCCGGGCACGGAAA	12904381	12904600	GCGCGATCCGCAGGTTCTCTCGG	ACGCGA-CCGC-GG-TCTCTGGG	||||| |||| || ||||| ||	X=====I====I==I=====X==	18	2	0	3
chr19	+	14590254	14590275	GACTCTGTCTCAAAAAAAAAAAAAAGAAAGGGAAGGGATGCCGGAGATAGGGTCCGGCTGGAGCACTCACCAGATCCTCCACCGTGGCGGGGCCCCGGGATCGGAGCCGCAGGGTCCCTCGGCCAGTGCCCAGTTGTGGGCCAGAGCCAGGGCGGCCACCCGCTGAACGCTGGCTGATCATGTCTGTGGGAGGCAGGAGAGGAGTGAGTGTGGGGGAAGCTT	14590154	14590375	GCGCGATCCGCAGGTTCTCTCGG	TCG-GAGCCGCAGGGTCCCTCGG	|| || ||||||| || |||||	X==I==X=======X==X=====	18	4	0	1
chr19	+	15083609	15083629	AGAGCTCACCAATGACCACGGCGCTGACCGTCAGCAGAATGAAGGCGTTTCGGCGCAGGAAGCGCAGCACGTGCTCGAGGGTCATGGTCTGCAGGCGCAGGCGCGTGCGCAGTGCTCTCTGCTGCAGGCTTTCCTGCAGCCGCTGCAGCCAGCCCACCCGGCCCAGCCGCTGGCCGCTCTCCCGCAGGAACAGGCTGTTGCCATGGCTGCTCATGGTCTAT	15083509	15083729	GCGCGATCCGCAGGTTCTCTCGG	GCGCG-TGCGCA-GTGCTCTCTG	||||| | |||| || ||||| |	=====I=X====I==X=====X=	18	3	0	2
chr19	+	15349769	15349788	GCTGCTTGCTGTTGCTGCTGCTGCTGTTGCTCCTGGCGCTGCTGCTGCTGCTGCTCCTGGCGCCGACGTGCCTCCTCATGGGCCCGCCGGGCCTGCTCCAGCGCATCCTCGTCCTCTCGGCTCCTGGGCAGAGGGTCCCAGTCAGCCTGGGGACTGGTGTGGCCCCAAGAGTCCCCATGCCCCACCCAGACACCCGCCCACCTCATGCGCTCCTGCCGCA	15349669	15349888	GCGCGATCCGCAGGTTCTCTCGG	GCGC-ATCCTC--GTCCTCTCGG	|||| |||| | || |||||||	====I====X=II==X=======	18	2	0	3
chr19	+	15547713	15547732	TTACCATCTCCATAGGCTGGCCCAGGGTCCTCAGCCCAGGTGGGTGGAAAGGGCACCGTGAGAGGTAAGCGGGGCCGACGGGAGGTCAGGAAGCTGCCAGGCGGACCCCCAGGCTCTCGGCCCAGGGGGCTGGGGGGCTGCTCAGCAGCAGAGGTGGCCAGCAGCTCCTGCAGGATGTTGATGGGTGAGACAGTGAGCTCCCAGTTGGTGATACCGAAGT	15547613	15547832	GCGCGATCCGCAGGTTCTCTCGG	GCG-GACCCCCAGG--CTCTCGG	||| || || |||| |||||||	===I==X==X====II=======	18	2	0	3
chr19	+	18702936	18702958	GCCACAGCCCTCTTGCAGCTTCGCGGCAGCAGCTAATTCACCCCATCTGGGTTTTATTTATAGTTCCCATCCGCTCTTGTAGGGTAATTAAAACCATGGAGGCGATCAGCGAGGTTCTCCAGGACCTTAGGTTTGATGCGGAATCTGCCGAGTGATGGCGGCTCCCCAGGGATGCGCCGAGGGAGATGGGAAACGGGGCGGATGGCGCCCAGCCCAGCCCTAA	18702836	18703058	GCGCGATCCGC-AGGTTCTCTCGG	G-GCGATCAGCGAGGTTCTCCAGG	| |||||| || |||||||| ||	=I======X==D========XX==	19	3	1	1
chr19	+	21245964	21245983	AAATTTGCTAGAAAATATACCTTAAAAATTATTTATTTATTTATTTATTTATTTATTTTGAGAAAGAGTCTCACTCTGTTGCCCAGGCTGGAGTGCAGTGGCGCGATCGCAGTTCACTGCAACCTCCACCTCCCGGGTTCAAGCGATTCTCCTGCCTCAGTCTCCTGAGTAGTTGGGATTACAGGTGCGCACCACCACGCCCAGCTAATTTTTGTATTTT	21245864	21246083	GCGCGATCCGCAGGTTCTCTCGG	GCGCGAT-CGCA-GTTCACT-GC	||||||| |||| |||| || |	=======I====I====X==I=X	18	2	0	3
chr19	+	35050183	35050204	CTGCCTCCAGGCCCTGTCAGACGCTGCAAGCCCAGCTCAGAAGCCTGGCCTGGGACCAAGTTCACTGCAGCAGGCTGGGCCCTTGCATTCTGAGCTGGGTGCGGATGCGCTGGTGCTCTGGGAAGTCAGGGGCTTTGACAACTGAAGGCAAAGGAGCCGGGCACCTGAGGGGGTCCCGGGGGAGGGGGTGCCGGGGGAGGGGATCCGGCGTCGTCACCCTCC	35050083	35050304	GCGCGATCCGCAGGTTCTCTCGG	GCG-GATGCGCTGGTGCTCTGGG	||| ||| ||| ||| |||| ||	===I===X===X===X====X==	18	4	0	1
chr19	+	38633003	38633023	CATCTTGTCCCCAGGGGGCAGAGGCGAGAATGGTCTTGAGCAGCCTGCAGAAGCTGTGAGTTGCGGGCAGCCGCAGTGGATCCGGGAAGAGGGGGCCCAGGAGCATCCCAGCTTCTCTCGCCCTGTGCTCAGCATCCTCCCCTTCATCCTGAGCAGTGAATAGCAGAAGGGATGTGGCTGGGCGGGGGAAAGTTCGGTTGGTCTGTCTGTCTGTCCGTCTG	38632903	38633123	GCGCGATCCGCAGGTTCTCTCGG	GAGC-ATCC-CAGCTTCTCTCGC	| || |||| ||| ||||||||	=X==I====I===X========X	18	3	0	2
chr19	+	39435715	39435735	GCAGCCCCTCTCAGTCCACTGAAGGACCGGGTCAGGTGAGGCTGAGAACTTGACCACTTCCTTTTCATACACATCCAGAAGGCGGACCCGGAGCTGGTAGACGCAGCCGCAGTTCTCTCGAGCGCCCCACCTGCCAGGCAGCAGTCAGCCTCTATGCCCCCGTCACCCAGCCAGCTCTCTGGGTTTCGGGGCGGGAGGCTGAGGGCTGGCTCCATCTTGAT	39435615	39435835	GCGCGATCCGCAGGTTCTCTCGG	ACGC-AGCCGCA-GTTCTCTCGA	||| | ||||| |||||||||	X===I=X=====I=========X	18	3	0	2
chr19	+	40884121	40884140	TACAGCCATGACCTTGACACCTCAGCTGACAGCGTGGGCAACGCCTGCCGCCTGCTCTGAGGCCCGATCCAGTGGGCAGGCCAAGGCCTGCTGGGCCCCCGCGGACCCAGGTGCTCTGGGTCACGGTCCCTGTCCCCGCGCCCCCGCTTCTGTCTGCCCCATTGTGGCTCCTCAGGCTCTCTCCCCTGCTCTCCCACCTCTACCTCCACCCCCACCGGCC	40884021	40884240	GCGCGATCCGCAGGTTCTCTCGG	GCG-GA-CC-CAGGTGCTCTGGG	||| || || ||||| |||| ||	===I==I==I=====X====X==	18	2	0	3
chr19	+	40927138	40927158	CAGAAGCGAGGCTCTGGGACCCCACGATGGCGGCGTTTCCCTCACTCAAGGCCCCGCTGGCCCCTCGGGTCACCGTCCAGCCCCCTGCGCCTCTCTCCATGCGCACCCGCAGTTTTCACGGTGACACTCCCTCCCCTCCGTGCACCCCCCCTCAGGCTCCGCCCTGTCCCTGCGGCCGTCAGGAAGGACGCAGCCTGGGTCCCGTGCCAGGCCGCTGAGTG	40927038	40927258	GCGCGATCCGCAGGTTCTCTCGG	GCGC-ACCCGCAGTTT-TCACGG	|||| | |||||| || || |||	====I=X======X==I==X===	18	3	0	2
chr19	+	42599576	42599598	GCAGCATGGGGGCCGCACTGCAGGGGTTGATGCGTTTCTCCTTCTGGCGCCGGTTGCAGAACCAGACGCGGATCACTTCCTTCTCCATGTGCAGCTGCTCGGCGATCAGCAGGATCTCCTCTGAGGTAGGCTTCTGGTTCTGCAGGCAGAGGGCTCGTTAGCCCGAGGCCCACCGCCCGCCACCCCTCAGGTGAGGGCCACCCAGGAGAGGGGGGCCTCACCG	42599476	42599698	GCGCGATCCGCAGGTTCT-CTCGG	G-GCGATCAGCAGGATCTCCTCTG	| |||||| ||||| ||| ||| |	=I======X=====X===D===X=	19	3	1	1
chr19	+	44914509	44914529	ACCTACAAACTCACGAGCCTCACGGTGCTCCTCCCCTGTGTCTTTCATCTCTTCACCCCCAGGCCTCAGGGACTCTCCTGTGCCTACCAGTTACTCTCCAGCCATCCCCAGGTTTCTGCGGGAGTCAGCCTCATGCACCCAGGAGTCCCCCAGAGACTCACACGTCTCGGGAGATTATGAGCGGTCCCCCAGCCCTGACTCCTCAAGATTCATGCCTGCCT	44914409	44914629	GCGCGATCCGCAGGTTCTCT-CGG	GC-C-ATCCCCAGGTT-TCTGCGG	|| | |||| |||||| ||| |||	==I=I====X======I===D===	19	1	1	3
chr19	+	45621197	45621217	AGCCAGTGCTCGTCCTTGGCATTGTTGACTCAGTGGCTCAGCTGATGAGCCCGAGGCTGCTGGGGAAGGTGTCCTCCTCAGCCTTACAGCTCCAGCCCCCGCGTGATCCGCGTTTCTCAGGCCTCTGGGTTACTGAGAGGCTGTTGGGGGTGGAGGTGCCCAGCGGTTGTTCACTGGGAAGAAGAACTCACCACCAGCGTCCCTTCATTTTTCCCAAGGAG	45621097	45621317	GCGCGATCCGCAGGTTCTCTCGG	GCGTGATCCGC-GTTTCTCA-GG	||| ||||||| | ||||| ||	===X=======I=X=====XI==	18	3	0	2
chr19	+	46142796	46142817	GCCCTGGGAGGCGCCCGGGCCGCCGCGCCCCTGCCCCGCCCTCCACAGCCACCCCTGGAGCCGGAGGGTCCCACCGGGTCACACATCCCGGGCTGTGGACTCCCGATCCCAGGTTCTTTCGGGGTGGGTGGGGGAGAGTGGTTGAGAACATGGACTCGGGAGCGCGCCTGCTTGAGTTAAAACCCCAGTTCTGCTAATTCCTAGCAGTGTACACAGGTCGTC	46142696	46142917	GCGCGATCCGCAGGTTCTCTCGG	TCCCGATCC-CAGGTTCTTTCGG	| |||||| |||||||| ||||	X=X======I========X====	19	3	0	1
chr19	+	46202123	46202145	TGCACGGGCCCCTCCAGTCCTAGCCTTTCTCCTTAGGAGCTCTTTATGCTTCTTGATCTCCTGGGAGCCCCCAATCCCACCTTCTACAGCCACTTCCCTCGCACGGTCCGCTGGTTCCATCGGCTGAGGAGCATTGGTAAGGGTGAATGCGGAGGTGGGCCCCAGCCCACCTGGGGTATGGGGTACAGGGCGGTGGGCTGGGGTAGGACAGGCACCTACACTC	46202023	46202245	GCGCGATCCGCAGGTTCTCTCGG	GCACGGTCCGCTGGTTCCATCGG	|| || ||||| ||||| ||||	==X==X=====X=====XX====	18	5	0	0
chr19	+	46861902	46861922	CCTCCGTTTCTTCATTTATACCTGTTGTCCTAAAGGAAGAAACTGAGGCAAAATTAATATAAGTAGAGATTTTATTTGGGCCAAGGTTGAGGACCAGCCTGGGAGCCTCAGGTTATCTCGGGAAGTGCTCCAGAGAACAGATAAGCTCAAGCGTTTAAAGACAAAAGGATAAATCGGGGAGGAGTGATTACAAAGGGTGTCTTTCAGGAATTCTCATTGGT	46861802	46862022	GCGCGATCCGCAGGTTCTCTCGG	G-G-GAGCCTCAGGTTATCTCGG	| | || || |||||| ||||||	=I=I==X==X======X======	18	3	0	2
chr19	+	46874850	46874868	GAGGAAACCAAGGCCCAGAGGGTAGCTCACTCCACTGAGGTTGCACAGCCAGGAGGTGGCAGCTTTGTCCCAGAGTCAGGCCATAAGCAGGGCAGGCGCAGCGGGTCCGAGTTTCTCGGCACAGCACTCACCCTTAGCTCAGGCAGTGCACCTTGGTGGTCTCTCTGACTTATTATACAGAGAATGCTGGGTATGACTTGCCAAACTCATTCACCAGAA	46874750	46874968	GCGCGATCCGCAGGTTCTCTCGG	GCGGG-TCCG-A-GTT-TCTCGG	||| | |||| | ||| ||||||	===X=I====I=I===I======	18	1	0	4
chr19	+	48306500	48306521	AGGGAAGAGGGAGGGAAAAGTAGGGGGAGGAGGGTGGGGTGGGATGGGAGGAGCGGGGTCTGCCGCCCAGGTGCCCGGGGGGCCAGGGAGGGTTCGAGGGGAGGGACCGCGGGTTCTCACGGGTGCCTGAGGTCCGGGCACCGGGAGACCCCGTGGGGGACAGCCTGGGCCGATCATGTGGGCGAGTTTGGGCTAGCATAGAGTTGGAACAGGACTCAGGAT	48306400	48306621	GCGCGATCCGCAGGTTCTCTCGG	GAGGGA-CCGCGGGTTCTCACGG	| | || |||| ||||||| |||	=X=X==I====X=======X===	18	4	0	1
chr19	+	48565081	48565100	GAATGGGCAGGCAGGACGCAGAAGCGGGGAGAGTCATCTGCCAGGAAGAGGGGCCCGGGAAGGTCTGGGATGGCTTTGGATCAGAAGTTCGTTGGATGTGGCCGACCGCGGGTGCTTCGGGAGCGATGGGTGAGTTGATTTGGCTCTCTGGACTTCCCAGCCAGCACCTCCCCATTGCCCGCTTCCCAGCCCGCGTCCTCAGTTCCTCCGCAAAGTCAGC	48564981	48565200	GCGCGATCCGCAGGTTCTCTCGG	GC-CGA-CCGCGGGTGCT-TCGG	|| ||| |||| ||| || ||||	==I===I====X===X==I====	18	2	0	3
chr19	+	49005754	49005775	TTAGTAGCTCCTCCCGCGGCTCCCCGGCCCGCCCACCTGTGCACGTAGTTGTGGGAATGCAGGTGCGCCAGCCCGCGGGCGATCTCCAGGCCCATCCTCTGCAGCGTCCGCAGGTCTCGAGGGGGTAGCTCAGGGGACAGGCCCTCGGGGGGCCGCTGGGCTCGGAGGTAACGCTTCAGGTCCCCCTGGGAGGGAGGCAAAGAAGGTCAGCACCACCAGCCG	49005654	49005875	GC-GCGATCCGCAGGTTCTCTCGG	GCAGCG-TCCGCAGG-TCTCGAGG	|| ||| |||||||| |||| ||	==D===I========I====XX==	19	2	1	2
chr19	+	49099923	49099942	CCCTTAGAGGCGATATAGCCCAACCCCTCAGTTTGGAGTTGGGGAAACTGAGGCAAAGAGGCAGCGTCCCTCAGGCAGCCCCAGGTTAGGACCCAGACATGCGGATCCCAGGTTCCACGCTCCTTCCTTGGCCGAGTGCCCTCCCTCCGCTGACCCCTCTCCCCTGCCTGCAGGACTTACAGGGCTCCGTGGAGCGCATCTGTGGGTTCCTGGGCCGTCC	49099823	49100042	GCGCGATCCGCAGGTTCTCTCGG	GCG-GATCC-CAGGTTC-CACGC	||| ||||| ||||||| | ||	===I=====I=======I=X==X	18	2	0	3
chr19	+	49934576	49934596	CTCCCCTCCCCGCCACTCATGTTCCACCTTTTGTGAGGCTGAGAGGCCCCGTTCCTGAGCCAGGAAGTTCCCTACAGAGCTGACCAGAGTCCCCCAAGCTGCGGATCCGCGGTTCTCACCAGAGATGGCGAAGCCGCTGAAGCCCACGGCTAGGACCAGGAAGGAGATGGCCACGCCCTTGGAGTGCGAGTAGCCGACCACCAACAGCAGCGTGGCTTCCA	49934476	49934696	GCGCGATCCGCAGGTTCTCTCGG	GCG-GATCCGC-GGTTCTCACCA	||| ||||||| ||||||| |	===I=======I=======X=XX	18	3	0	2
chr19	+	51176691	51176712	CAGCCCTGCCCCCATTTCCCACTTGCTCCCTTGGTCCACCTCCACCCCCACCTCTTCCTTCTCCTCTGTCAGCCCCAGGTCTACCCTCATTGGAGAACACCTGCGAGCCCTGGTTCTCTCGGCAACAGCTTTCCCTCTTATTGTCACAGTTCCTTTTCAGCGCGAAGTTCTCCTCGGCGAGACCTTCCCCGGCCCCCTACCCAGACTGCACTTCCCTCTGTC	51176591	51176812	GCGCGATCCGCAGGTTCTCTCGG	CTGCGAGCC-CTGGTTCTCTCGG	|||| || | |||||||||||	XX====X==I=X===========	18	4	0	1
chr19	+	53088228	53088246	CCTCCTCGGGGGTCTCCCCGCGGGTCTGGCTTCTGTACTGTGCTGATTGGCACAGACCCGGAAGCTGATGGCATGGACTGAAGGTTGCCCCGTTGAGTTTGCGCTTCCCAGTTCTCTGGTACTGCTATACCGGGGACGTGGGTGTCTCCACAGACCTGGAAATTCCGGCCCCTCTTTCTCAACTCAGAGCAAATTGAGACGTCCGGGTGGGAGTCCGTG	53088128	53088346	GCGCGATCCGCAGGTTCTCTCGG	GCGCT-TCC-CA-GTTCTCT-GG	|||| ||| || ||||||| ||	====XI===I==I=======I==	18	1	0	4
chr19	+	53405527	53405549	TGCATCCTTTCAGGTCTCCAAGGAATGCTAAATCTCCTCTCTGCCGTGAGATACAAGAAGTGAACTTAGTATTGGGAGACGGAAGCTGGAAGGCCCTCGGGGGCTGATCCGCAGGGACTTCGGGATATAGCAGAGAGAGCTATATGTTACTCCAGGCTGTAGAATCCTGGAAAAGAGCTACCATGCAGCCCACACCTGGTCAACTACAGGACCACCTTAGTGG	53405427	53405649	GCGC-GATCCGCAGGTTCTCTCGG	GGGCTGATCCGCAGGGACT-TCGG	| || |||||||||| || ||||	=X==D==========XX==I====	19	3	1	1
chr19	+	55241526	55241547	TATGGCCTGCAAGGAGGCCCTTGATCAGGGTTCCAGGCACCCAGGCAGATGGAGAAAGAGGTCAGAACAGACCCAGAGGAGGGAGACTGGGCTCTGCCTGGGGAGATCAGAGGTTCTCTCAGCCCCTCAACCTTACCCACTTCCCAGAAGCCCATCCTGGCCTGTCACCCACAGAGAGATGTCATCACCAGCAACGCCTACACCCTTTTCTTTTTGTTTGAA	55241426	55241647	GCGCGATCCGCAGGTTCTCTCGG	GGGAGATCAG-AGGTTCTCTCAG	| | |||| | |||||||||| |	=X=X====X=I==========X=	18	4	0	1
chr19	+	55603622	55603645	TCCCAGCAGTCTAAGCCCCACCCAGGCGGCCCTGCCAGTTCCCGTGACCCTGGCCTCGGCGCCCTTACCTGCGTGGCCCGCTCCAGCTCCACCTTGAGCTGCGCCAGCCGCAGCGTGGTCTCGGTCAGGGCCTCGCGAAGCCGCTCGTTCTCCCTGCGCAGCTCTGCATACAGCTGGGGGTCAGGTAGAGGAGGGTCAGGTGGAGGATGGGGCGATGCTGGGGG	55603522	55603745	GCGCGATCCGCAG-GTTCTCTCGG	GCGCCAGCCGCAGCGTGGTCTCGG	|||| | |||||| || ||||||	====X=X======D==XX======	19	4	1	0
chr19	+	56647588	56647611	CGCTCCTTATTGGGCCCTTGGGCCCTTATTAACCACGCTCACCCCCAATCCCAACTCTCTGAGTGTGTTATGACCTCCATTCAAGTGAAGACGCCGATGAGCTGAGATCCCCAGGCTCTCTCGGCTGGGGCATGTTGGGTGGGTTTGGAGCCCTGCCCTCACCCACTGTGCTAGGCCCTCAACTCTGGCTGGACACTGATTCTGTGTACTCTGTCCACCCTCGG	56647488	56647711	GC-GCGATCCGCAGGTTCTCTCGG	GCTGAGATCCCCAGGCTCTCTCGG	|| | ||||| |||| ||||||||	==D=X=====X====X========	20	3	1	0
chr19	+	59062980	59063001	AGGGACCCCAGTCTGGTCCCACATCAGGCCAAAAGTCACATGGGCCTGGAGACTAGTGTCAAATCTCTTTTATTACAGAGGGGTTGTGGTAAAAGATCCTGGGCATCCACTGGTTATCTCGGAGTGGCAGGGGCACTCAGTCCCTCCGCAGGTTCTTAAGCCGTTCCTCCAGGTCTGCATCAGCATCAGCTAGGGCTGAGGCTGCGGCCTCTGCTTTTTTCC	59062880	59063101	GCGCGATCCGCAGGTTCTCTCGG	GGGC-ATCCACTGGTTATCTCGG	| || |||| | |||| ||||||	=X==I====X=X====X======	18	4	0	1
chr19_gl000209_random	+	13435	13456	TATGGCCTGCAAGGAGGCCCTTGATCAGGGTTCCAGGCACCCAGGCAGATGGAGAAAGAGGTCAGAACAGACCCAGAGGAGGGAGACTGGGCTCTGCCTGGGGAGATCAGAGGTTCTCTCAGCCCCTCAACCTTACCCACTTCCCAGAAGCCCATCCTGGCCTGTCACCCACAGAGAGATGTCATCACCAGCAACGCCTACACCCTTTTCTTTTTGTTTGAA	13335	13556	GCGCGATCCGCAGGTTCTCTCGG	GGGAGATCAG-AGGTTCTCTCAG	| | |||| | |||||||||| |	=X=X====X=I==========X=	18	4	0	1
chr20	+	862415	862435	TGAGAGGGTAGAACAAGGCTGGCACAGAGAAGGTGGGGAAGGAAAAGGAGAGACGAAGCTGAGATTTCAGCAGGGCCAAGTCAGCCGTGAGTGCCAGGCTGCGGAGCCCAGATTCTCTGGGCTGAGAAAGAGCACTCTGTCCAGAGTGTGGAGGGGGGCCTGGAGGGGATGAGACTCAAAGCTGGGAGGCCAGAGAGGAGGCTGCTAGAGTTTTCTGGGAG	862315	862535	GCGCGATCCGCAGGTTCTCTCGG	GCG-GAGCC-CAGATTCTCTGGG	||| || || ||| |||||| ||	===I==X==I===X======X==	18	3	0	2
chr20	+	22232111	22232134	GGATTTTAAAACAAAAGTGGAGCTCTGCTCTAGAGAAGGCCTGTGTCCTGCAGGAGACAGAGGAGCTACAAACAGCCCAGCCGACGAAGGCAGCTGGGACACAGGAGCCGCAGAGTTCTCTCGGCACATTCACAGAAGCACTGCACCTTTCACTGGGAAAACCAAATGCACAAAAAAGTTGTCTTTTTTTTTTTGTAAGTGGTTGACAAAGAAGAAAAAGAAAG	22232011	22232234	GCGCGATCCGCAG-GTTCTCTCGG	ACAGGAGCCGCAGAGTTCTCTCGG	| || |||||| ||||||||||	X=XX==X======D==========	19	4	1	0
chr20	+	30815954	30815975	GGGACAGTATTGCATATTGTGCCTGTTGCCGCCGCCACCAAGGTTCCTTATCAGCCCGTTGGTATTTCACAACCTCTCGTGTTTCTTGCGTGTTGCAGGGGCCCCTCCGCAGGGTCTCTGGGGCATGGTGCAACACCATCCTTTTTCCCGTGGGGGTGGCAGCCAGGCTCTCTGTGCGTCCTCTGACTTCCCTCATTCCATCTCCTGTCTAGATTTTCTCCA	30815854	30816075	GCGCGATCCGCAGGTTCTCTCGG	GCCCC-TCCGCAGGGTCTCTGGG	|| | |||||||| ||||| ||	==X=XI========X=====X==	18	4	0	1
chr20	+	35402220	35402240	TTGCGCACCCGCAGCCGATACTCCCTGATCAGGGTGAAGCGGTCTCCACCTTCTACGTCACGGTCACCGCCTCCGAAACTCCCGCCAACCAAGGGCGCATGCGCGGCCGTCAGTTTCTCGGGCACGCGCGCGCAGAACGCCTGCCTCCGGCGATGCACATGCGTACACCGCCGCCCGACGCGCATGCGTACACCGCCGTCCAACGCTCCTGCCAGCTCCGC	35402120	35402340	GCGCGATCCG-CAGGTTCTCTCGG	GCGCGG-CCGTCA-GTT-TCTCGG	||||| ||| || ||| ||||||	=====XI===D==I===I======	19	1	1	3
chr20	+	36927207	36927227	GGCCCTGGTCCCCACTAACCTCCCCCGAACCCCAGCCTGCCAATGTTCCCAGCTCGTGCTCTCCCTAGCATAGGGCAGAGCCAGGCCACGAGCAGCTCTCTAGCAGCCGAGGTTCTCTCGGGGCTCAGCCTGTTGGGCCTTGGCTGGGCACATACGTATTTCCTAATGTGGCCGAGGGGAAACAGCCCCAAGTGTCAGAGGCTGTTGCACATTTGGCAACA	36927107	36927327	GCGCGATCCGCAGGTTCTCTCGG	TAGC-AGCCG-AGGTTCTCTCGG	|| | ||| ||||||||||||	XX==I=X===I============	18	3	0	2
chr20	+	37045770	37045789	TACATATAAATCTTTTTTTTTTTTTTTTTTTGAGAGTTTCACTCTCAAAACTCCTGGGCAATAGGAGTTTCACTCCTGTTGCCCAGGCTGGAGTGCAATGGCGCGATCTCAGTTCACTGGAACCTCCGCCTCCCGGGTTCAAGCGATTCTCCTGCCTCAGCCTCCTGAACAGCTGGGATTACACGCGCCCACCACCAAGCCTGGCTAATTTTTGTATTTC	37045670	37045889	GCGCGATCCGCAGGTTCTCTCGG	GCGCGATCT-CA-GTTCACT-GG	|||||||| || |||| || ||	========XI==I====X==I==	18	2	0	3
chr20	+	39796723	39796743	GGGCTTCATTTCTGTGTTCTGGGCCATCTGTGGTCTTTGTGGAGAAGTGGTGGTTGTGGTTTTCCGAGGCCCAAGAGGTTGTGAGAGATGTGTGGTTGGTGAGCGACCGCAGGTCTCCCAGGGCCGACCCACTCCCTAGCCCCTACCCCTTAAGTCAGCAGTGACCCTTTAAACTGCTCCTGTGGGTGACCCCTGTTTCCTTCCTGGGCAGCAGCGGGGTA	39796623	39796843	GCGCGATCCGCAGGTTCTCTCGG	GAGCGA-CCGCAGG-TCTCCCAG	| |||| ||||||| |||| | |	=X====I=======I====X=X=	18	3	0	2
chr20	+	42086050	42086071	GTCCGGGGAGGCGAAGGCTGCGAGTGAGACCCGGAGAGGCTGATGTCGGCGGGTCTGCGCGCTCGCAACGCGACCTCCGCCCGGTCAGCAAGACCTCGGCGCGCGATCCTCAGATTCTGCGAAACAAGACAAGCGACTGGGTCCGAGACCGCGGTCCCCATCAAAACGAGCATCAACCAATCGCTGGGAGAAATCCGCAGCCTCGTTTTAAGCCACCAAGCA	42085950	42086171	GCGCGATCCGCAGGTTCTCTCGG	GCGCGATCCTCAGATTCTG-CGA	||||||||| ||| |||| ||	=========X===X====XI==X	18	4	0	1
chr20	+	44523825	44523845	GAAGGCCCTCAACATCCCGGAGCAGCTGCCACAATGGGACATGTGCAAGTGAGGTTCCGTGGCCACCTGTGACTTGGGGTGGTGGGTTGCTGGGGCTTGTGGGCATCGGCAGGTTTCTCAGGGATCTTCTGTGTAGAGTTTCTCAATGAGATGAGCTGTAGAGGATGTTTAACATCCATCCCTGACCCCTCAGTGGATTGAGAGTCAGCCAATTCATTCTT	44523725	44523945	GCGCGATCCGCAGGTTCTCTCGG	GGGC-ATCGGCAGGTT-TCTCAG	| || ||| ||||||| |||| |	=X==I===X=======I====X=	18	3	0	2
chr20	+	45825659	45825679	AATGGCTTCAATTGTCTGGGAGAAATGTTAGGTTGGTAGGTTGGTTGGTTGGTTGGTTTGAGATAGGGTCTCACTTTGTTGCCCAGGCTGGAGTCAAGTGGTGCGACCGCAGCTTCCTCGACCTCCCAGGCTCAAGTGATCCTCCTACCTCAGCCTCCTGAGTAGCTGGGACTACAGCCGTGCACCACCACACCTGGCTGAATTTTTTGTATTTTTTGTGG	45825559	45825779	GCGCGATCCGCAGGTTCTCTCGG	GTGCGA-CCGCAGCTTC-CTCGA	| |||| |||||| ||| ||||	=X====I======X===I====X	18	3	0	2
chr20	+	49226134	49226158	CCCAGCTCTCGATGTCCCCACTGCCCGGCCCAGCTCTTGCTGCCCCTGCTGCCCAGCCCAGCTTGGCCCGGCCCACCTCGGCGCACTCGTGCAGGCTGCGGCCCAGCTCCTGCAGGCTCTCTCGGGCTGCGCGGCTCGGGGGGCACCGGGCGAAGGCCCGCTGCATGCTGGAGGCGCCGTCGCGCAGGCGGCACTGGATGCAGTAGTCCTCGTACAGCTCATCCA	49226034	49226258	GCGC-GATCC-GCAGGTTCTCTCGG	GCCCAGCTCCTGCAGGCTCTCTCGG	|| | | ||| ||||| ||||||||	==X=D=X===D=====X========	20	3	2	0
chr20	+	55695217	55695236	TGCTTCTTTATACGAGACCCTGTTCAGAGACTGGGACCTGTGGGGCCCCAGCTTTTCCCAGGGCACACTGCTGGTTCCCTCTGGGGTGCAGGGAGCAGAGGTGCATGCAGGTTCTCTCAGATGATGAGAGTTTGTTTCAGGAAAACCCTGGGAAGCAAGGAAGACAGAAAACAGCTTAAAAGGCCAGCATCCTAAAAGGGGGCTCCCTGGAGATCCTGGG	55695117	55695336	GCGCGATCCGCAGGTTCTCTCGG	GTGC-AT--GCAGGTTCTCTCAG	| || || |||||||||||| |	=X==I==II============X=	18	2	0	3
chr20	+	57089819	57089839	CAAAAGCACCAGGACGCAAGCGTAGGGGAGCATGGCTGCGGGCATCCCGTCGGGGCTGGCAGGACCGCCCGCCGGGCGCTGCCACGGTGCGCAAGGGGAGGCGCGGGCGCAGGGCTCTCGGACGGCTGCGGGCGCCGGCGGCCAGGCTGGAGTCCTGCGAAGAAGTTGCGAGGGTCCTGCGCCCCCCTCGGCGCTCACACGCGCTCAGCCTTCCCGGCTGT	57089719	57089939	GCGCGATCCGCAGGTTCTCTCGG	GCGCGGG-CGCAGGG-CTCTCGG	||||| |||||| |||||||	=====XXI======XI=======	18	3	0	2
chr20	+	61557673	61557692	CCCAGGCCGCGGCGGCTCTGACCGGCCCCGCCCGCTCGCCCGCCCGCCCGCCCGCTCCTTCCCTTCCGCGGCCGCCATCTTCTCGGCGGGAGCGGCCTGTGCGGGATCCGCGGCTCTCGCCAGCCGGGCTCCGATGCCGGCCCCGCCCCGCTCCCGAGGGCGGCCCAAGCGGCGGCCGGCTCTTCTACCCGGCGCCCGGGACGCCACTTACCGCAGGCCG	61557573	61557792	GCGCGATCCGCAGGTTCTCTCGG	GCGGGATCCGC-GG--CTCTCGC	||| ||||||| || ||||||	===X=======I==II======X	18	2	0	3
chr20	+	62463085	62463105	GCCCTTGCCCCGCGAGCGCGGAGCAGCCTGGAAACACCCCACGGGAGCGGCGACCCCGGCGAGGGCACCCGCTCCCTTCCCGGGCCGCGCACCGGGCGCTGCCCACGCGCAGGTTCCTCGGGGGCGCGCGGGTGCCCAGGTCACCGGCCGTCCCCGCGCCTGACGCGCGGTTGCACTGCGCGCGTCTCGCAAACTTGGCGACTCCCCCAGCCCGGCCGGGC	62462985	62463205	GCGCGATCCGCAGGTTCTCTCGG	GCCC-ACGCGCAGGTTC-CTCGG	|| | | ||||||||| |||||	==X=I=XX=========I=====	18	3	0	2
chr20	+	62526946	62526968	CCTGGGCCGGGGCGGGGGCGCGGGAAGGTCGGCGCCGGGGCCTGCGGGAGCCGGGCCGGGCCGGGCCGGGGGTCTGAGCACCGTGGTGGGGGCTGGGGCGGCGCTCTCCGCGGGTCTCTTCGGGCCCGGACGCCCCCTCCGCTCCCCCAGGTCCCCGCGGCCGCCCCCAACCCCCCGGGGTCTCCTCTCCTGCGGGGGGACTGGAGAAGCTGGGCCATCGCTG	62526846	62527068	GCGCGATCCGCAGGTTCTC-TCGG	GCGCTCTCCGCGGG-TCTCTTCGG	|||| ||||| || |||| ||||	====XX=====X==I====D====	19	3	1	1
chr21	+	9698103	9698123	ACTTACAAACTCACGAGCCTCACGGTGCTCCACCCCTGTGTCTTTCATCTCTTCACCCCCAGGCCTCAGGGACTCTCTTGTGGCTCCCAGTTACTCTCCAGCCATCCCCAGGTTCCTGCGGGAGTCAGTCCCATGCACCCAGGAGTCCCCCAGAGACTCACAGGTCTCGGGAGAATATGAGCGGTCCCCCAGCCCTGACTCCTCAAGATTCATGCCTGCCT	9698003	9698223	GCGCGATCCGCAGGTTCTCT-CGG	GC-C-ATCCCCAGGTTC-CTGCGG	|| | |||| ||||||| || |||	==I=I====X=======I==D===	19	1	1	3
chr21	+	9829938	9829958	ACCTACAAACTCATGAGCCTCACGGTGCTCCTCCCCTATGTCTTTCATCTCTTCACCCCCAGGCCTCAGGGACTCTCCTGTGGCTCCCAGTTACTCTCCAGCCATCCCCAGGTTCCTGCGGGAGTCAGCCCCATGCACCCAGGAGTCCCACAGAGACCCACAGTCTCGGGAGAATATGAGCGGTCCACCAGCCCTGACTCCTCAAGATTCATGCCTGCCTC	9829838	9830058	GCGCGATCCGCAGGTTCTCT-CGG	GC-C-ATCCCCAGGTTC-CTGCGG	|| | |||| ||||||| || |||	==I=I====X=======I==D===	19	1	1	3
chr21	+	15038692	15038711	GCCTTCCCTGGGGCCTGTGGTGCTGGCAGCAGCTCCACGTTGAGGTCGCCTGCAGCCCGCACCGCGGAGCGCTGGAGGTTCCTGAGCCCGGTCTGGGGAGGCCAATCCGCAGGTGCCTGGTGCCCGGTGCCTGCCGCAGTCTCAAAAGCGCCTGGAGGTGACATCCAGGAGCACCACTGCACCACCCGCAGGGAGACCCACGGCGAGGCGCGCCCCCTAA	15038592	15038811	GCGCGATCCGCAGGTTCTCTCGG	GC-CAATCCGCAGGTGC-CT-GG	|| | |||||||||| | || ||	==I=X==========X=I==I==	18	2	0	3
chr21	+	15161856	15161876	TACTATTTTCCTTGTTTCATAGAAGACAAAACTTGAATTACAGAGAGGTGAAGTGACCACCCTGAGGGCTTCCCCAGCTAGCAAGTTCAGGATAGGCTGAGCTGGATTCCAGGTTCTCTGGCTTCCAGTCTGGTACTCTTTCTGCTATTCCATGCTGTGTTTTCTGATTGAAAAATCATAAGTCTTTGGTATTTCTCAGCTTGGTCAAATTTGTTTAAAGA	15161756	15161976	GCGCGATCCGCAGGTTCTCTCGG	GCTGGATTC-CAGGTTCTCT-GG	|| ||| | |||||||||| ||	==XX===X=I==========I==	18	3	0	2
chr21	+	32757434	32757453	AGGTGTTTGGGTCATAGGAGATGCCACATGGCTTCATGCTGTCTTTTTTTGTGTGTGTGAAACATGGTTTCGCTCTTATTGTTCAGGCTGGAGTGCAATGGCGCGATCCAGGTTCACTGCAACCTCCGCCTCCCAGGTTCAAGCGATTCTTCTGCCTCAGCCTCACAAGCAGCTGGGATTACAGGCACCTGCCACCATGCCTGGCTAATTTTTAGTATTT	32757334	32757553	GCGCGATCCGCAGGTTCTCTCGG	GCGCGAT-C-CAGGTTCACT-GC	||||||| | ||||||| || |	=======I=I=======X==I=X	18	2	0	3
chr21	+	35288139	35288161	GAGAGCCCGGACACTGCTGGGGCAGCCATCTTCTCCCGGGCGGCTGTAGGTCAAACCCGAGTGGGAAGAGAGAAACGCGCAAGGGCGCACGCGCGCGTTGGCGTAACCGCTAGGTTCTCTGGGAAGTGTAGGCGTAGGGCGTCAGGCCGCAGGCGCAGAGACCTCCCTCGGGCTGGGAGTTGTAGTTCTTAGCAGTGGTAAGGGCTGGACCCTCGGGGTGGAG	35288039	35288261	GCGCGATCCGC-AGGTTCTCTCGG	GCGTAA-CCGCTAGGTTCTCTGGG	||| | |||| ||||||||| ||	===XX=I====D=========X==	19	3	1	1
chr21	+	37529100	37529121	CCTGAGCCCGCCTCCAGGCGTCCAGCCCCGCCTTCCAGCCCCGCCCCAAGCGCCGAGGCCCGGCTTCCAGGCTCCGCCCCGACCCGCGCGGTGGGGAAGAGCCGCTGCCGCTGGTTCTCCGGCTCTTCCTCGGCGGTTCTGGCTCCCGGCCGCGCCGCAGCCCTGCCCAGTCTCTCTCCCCCAGCCCGGAGGGCTCCTCCGCGCCGCACGTGAGCGCGCCCG	37529000	37529221	GCGCGAT-CCGCAGGTTCTCTCGG	GC-CGCTGCCGCTGGTTCTC-CGG	|| || | |||| ||||||| |||	==I==X=D====X=======I===	19	2	1	2
chr21	+	38152603	38152624	AGTGCTGGGGAGCAGCTGCAAATAAGTTCATAGAGCTTTTCCTCATTTTTTCTTTTTTTCAGACGGAGTCTCACTCTGTTGCCCAGGCTGGAGTGCAGTGGCGCGATCCCAGGTTCACACCATTCTCCTGCCTCAGCCTCCCAAGTAGCTGGAACTACAGGTGCCCACCACCACGCCTGGCTTTTTTTTTGTATTTTTAGTAGAGATGGGGTTTCACCATGT	38152503	38152724	GCGCGATCCGCAGGTTCTCTCGG	GCGCGATCC-CAGGTTCACACCA	||||||||| ||||||| | |	=========I=======X=X=XX	18	4	0	1
chr21	+	38362124	38362144	CTAGTCAACCGTGCTTTTTAGCGGCGAGTAGGCCCTGCGGCTCTGCCCCTAACATGGGCGCGGGGCACGCGGCCAGGGGCCCGTGGGAGGGGGACAGGGCGCGCGAACCCAGGTTCTCAGGCCGCGTCGCCGCGCGTGCGCACTGACAGCCGGGCCGAGCCAGCCCGGGTCCCGCAGGGAAGAACGCCAGCGGCGCGCGGAGGCCGCGCTGCCCTGGGCCG	38362024	38362244	GCGCGATCCGCAGGTTCTCTCGG	GCGCGAACC-CAGGTTCTCA-GG	|||||| || ||||||||| ||	======X==I=========XI==	19	2	0	2
chr21	+	43328681	43328700	AATGGGATCAGAAGTTGACTTCTCTCCAGGTAAACAGCACCCCCATGCTGTGCAGGTCCCCGACCTGCGTTAGGCTTCTCTCTCAGGACTCTTATCTCACGGGCATCCCAGTTTTCTCGGGACTCCAAAATCAAGGAAGTCGCCTCAGGATTCTTGCTAACAACTAGGATATAAAACTAGTTAACTGGGAGAAATAACAACTTTCTCACTTTAGGAGGTA	43328581	43328800	GCGCGATCCGCAGGTTCTCTCGG	GGGC-ATCC-CAGTTT-TCTCGG	| || |||| ||| || ||||||	=X==I====I===X==I======	18	2	0	3
chr21	+	44593260	44593282	GGGAGGGACCTGGAAGGGGCTGCAGGGAATGGAGGGAGGCCGGGCTCCTTTCTCTGTCCGCGCCGGCACCGGGGCGGGACGCCAGCCCTGGCCTCCTTCTGCGGGGCCGTCCGGTTCTCTCGGGGTCTGCTGGGTCGTCCTGTTCTCTCGGGGGTCCTGCTGCCTTCGGGGCTGGGCTTTAAGGGCACTCGTGCTTTTGAGGAGGTGGAACTCGGCAGCTTCC	44593160	44593382	GCGCGATCCG-CAGGTTCTCTCGG	GCGGGG-CCGTCCGGTTCTCTCGG	||| | ||| | |||||||||||	===X=XI===D=X===========	19	3	1	1
chr21	+	47841330	47841350	TCTAACACCCTTTTTCCAGGGCGCCTCCTCCTCGTCTGGGTCTCGTGTCCCTTACACGATCCTGCCTCAGTTTCCAAAGCGCCCCCCTCCCTGTGGGCTGGCGCAGCTGCAGGTCTCTGGGATGGACCAGGGCCCTGGGAGGTTTTGAATTTTCCTCCTTGAGACCCCATGCCCACCTGACACAGGAGCTGCACCGCAGGGACCCCATGGCAGGCACGGTC	47841230	47841450	GCGCGATCCGCAGGTTCTCTCGG	GCGC-AGCTGCAGG-TCTCTGGG	|||| | | ||||| ||||| ||	====I=X=X=====I=====X==	18	3	0	2
chr22	+	16201688	16201710	AGCCTATTCTGGGCAGCTGCACAGGGCCCAGCGCCCGAAACCCCGAGCTCTGGGCGCGTGCCAAGGAAGAGTGCACCCTAGGCTGGGAGGGTGGTGCACACCGCGATCCTCAGGCTTTCTGGGACCAACCCTGCCGACCTCTACTGAGAGCTCAGCTGCAGCTGCCACCTGTACAAGGGCACGACAGCAGCAGAGCAACCCGGCACTTTGCCTGCACCAGAGC	16201588	16201810	GCGCGATCCGCAGGTTCTCTCGG	CCGCGATCCTCAGGCTTTCTGGG	|||||||| |||| | ||| ||	X========X====X=X===X==	18	5	0	0
chr22	+	17091179	17091200	GCGCGGCGGCGGCCGGGACTGAGCTGACACCACTCAGCCGGCGGGGTTTGAATGAGGAGGAGCGGGCGCGGAGGGGAGGGGGCGGGGAGGGAGGGAGGGAGGCGTCGCGGAGTTTCTCTCGGCCTTTTGTGCCATCCGCCGAGGCGCCTTGAGTATAAATCCAGATAGTGCAGTTTTTGTTGTGCTTGTGCTGATCAACTTTATGGTGTGATTAAATACGAT	17091079	17091300	GCGCGATC-CGCAGGTTCTCTCGG	G-GCG-TCGCGGAGTTTCTCTCGG	| ||| || || || |||||||||	=I===I==D==X==X=========	19	2	1	2
chr22	+	18049133	18049152	AATTAGATGGGGAGGAAAGTCTTTTAAGAGGAACCTCTTCTTTACTTTTTTTTTTTTTGAGATGGAGTCGCCCAGCCTGTAGCCAGGCTGGAGGGCAGTGGCGCGATCCCAGGTCACTGCAAGCTCCGCCTCCTGGGTTCACGCCATTCTCCTGCCTCCGCATCCCGAGTAGCTGGGACTACAGGCGCCCGCCACCACGCCCAGCTAATTTTTTGTATTT	18049033	18049252	GCGCGATCCGCAGGTTCTCTCGG	GCGCGATCC-CAGG-TCACT-GC	||||||||| |||| || || |	=========I====I==X==I=X	18	2	0	3
chr22	+	18290116	18290136	GGACGCAGTCGGGCACAGGTGGGCTGGGGCCAACTCCATCTGGGCTCAGGCTTAACTGAGGAGGCCAAATCAGAGTGCGCAGAGCAGGGCAGGGGGGCAGGGGCACCGCAGGTTCGCTGGGAAACCTCAGACCTTCTTAGGTGAACCCAAATCTCCTTGCTGTGCTTGTCTCACAGTAACACATCCCAGTCGTCTCAGCCTATCGGATGCTAAGTGCTTCA	18290016	18290236	GCGCGATCCGCAGGTTCTCTCGG	GGGC-A-CCGCAGGTTCGCTGGG	| || | |||||||||| || ||	=X==I=I==========X==X==	18	3	0	2
chr22	+	18483540	18483559	GGTCCCCTCGGAAGGCAGCCAGGGAAGGGGCATCACTGAGACTAGAGGCGAAGGCGGCTGCGATCGCCCGGCCGCGCCCACCGCCCCCACAAACGGAAAGGCGCGCCGGGGTCCTCTCGGCCACCTACCTGCCAGGGTCGCAGGAGCCCACGCTTGGCGCACGCTAGCTCCAGGCCGGGGCAGCGGGACGGGGAGGCCCCGAGGGCCAGGCCGCGGAGGC	18483440	18483659	GCGCGATCCGCAGGTTCTCTCGG	GCGCG--CCGG-GGTCCTCTCGG	||||| ||| ||| |||||||	=====II===XI===X=======	18	2	0	3
chr22	+	25757422	25757442	CGCACATATTAAATCCCCAAGGAAAGTTCTCTGCTCTGGGCATCTGTGCCTTGCCAAACTCACCAGCGTGGCCTGACAGCGTACGGCCGGCACAAGAGAGGCTCGACTCAGGCTCTCTCGGCAGCCACAGCAACACTCAAGAGAGCAGCTGAGCAGCAGGGCCCAGGGATCAGCTGTGGACGGGGTCCTGCTGCTCAGGCCCAGCAGCATGTAAACCCAAA	25757322	25757542	GCGCGATCCGCAGGTTCTCTCGG	GCTCGA-CT-CAGGCTCTCTCGG	|| ||| | |||| ||||||||	==X===I=XI====X========	18	3	0	2
chr22	+	25768904	25768924	TGCACGACTCCCTCGTGGACTCACTTGTGCCATCTCCCCCACCCACCCAGCCCCAGAGCCCAGGGTGTGAGCACCAGGGGCCCGGGATTCTGTCTGCACTGCGGGATCCCCAGTGCCTCGGAGCAATATCAGCACGCGGCAAGTGCTCGACAAACGCCTGCTGAACGAGCAAATGGATGGACGACCGAATGAATGAGCAAACAGATGAATGAATGGGGTGC	25768804	25769024	GCGCGATCCGCAGGTTCTCTCGG	GCGGGATCCCCA-GTGC-CTCGG	||| ||||| || || | |||||	===X=====X==I==X=I=====	18	3	0	2
chr22	+	25823867	25823887	ATCACAGAAATGCAAACGTAAAGGATGTGACCGCTTTTTAAATTAAACTTTTTATTTTGAGATAATTGTAGCTTCTCATGCAGTTGTGAGGAAACATACAGAGGGATCCCAGGTACTCCGGCCAGTTCCCTCAACGGTAGCACCTTGCAGCTACAGTAACGGATCAGAGCCAGGAGATTGACATTGATACAGCAAGAAGGGAACACTTCCCTCCCAAACAT	25823767	25823987	GCGCGATCCGCAGGTTCTCTCGG	GAGGGATCC-CAGGTACTC-CGG	| | ||||| ||||| ||| |||	=X=X=====I=====X===I===	18	3	0	2
chr22	+	29881638	29881657	CAGATTGTTCCACGTCCACTAATGAGGACCCTACAGCTCTGGCAGGGTTGGGGTTGGCCCCAGTGAGCCTGGCTGGATGGGCCTGCTCTGGGGTCGCACAGCCCGCCGCAGCTTCTCTGGTACTGAGGGCCAGACACTGGCTGGCATGTGATGTGTGTCACCTCTCCTTCCCAGGAAGCCATTCAGCAGCTGGACGCTGAGCTGAGGAACACCAAGTGGG	29881538	29881757	GCGCGATCCGCAGGTTCTCTCGG	GCCCG--CCGCAGCTTCTCT-GG	|| || |||||| |||||| ||	==X==II======X======I==	18	2	0	3
chr22	+	32070626	32070645	TGGGACTACAGGTGCGTGCCACCACGCCTGGCTAATTTTTCTATTTTTAGTAGAGACAGGGTTTCATCATGTTAGGCAGGATAGTCTGGATCTCCTGACCTCGTGATCCGCGTTCCTCGGCCTCCCAAAGTGCTGGGATTACAGGTGTGAGCCACCGTGCCCGGTTGTGTCCTCCTACTTCTAAAGTTCTTTTTCTTCCAAAGCCAAGAAAAGATAGCAA	32070526	32070745	GCGCGATCCGCAGGTTCTCTCGG	TCGTGATCCGC--GTTC-CTCGG	|| ||||||| |||| |||||	X==X=======II====I=====	18	2	0	3
chr22	+	34317489	34317509	AGCTGCCGTGGTAGAGAGGCTCGCAGGCTTGCAGGACCATGCAGCCTGCTCCCCAAATTGCACAAAACAGCCGTCGTGAGAAGTAGGAAGTTTCCCCGCCTCGGGTCGCAGCTTCTCTCGGAGGTGGGCATGCTGTGGGGCAGCCGGAGTCTGTGAGGAGCCCCGCCGAAGGGCTCTGACGGCATCTTTCTGGGATCGGTATCCAAGAATCCTGTCCAAGG	34317389	34317609	GCGCGATCCGCAGGTTCTCTCGG	TCGGG-T-CGCAGCTTCTCTCGG	|| | | ||||| |||||||||	X==X=I=I=====X=========	18	3	0	2
chr22	+	35722716	35722736	GGCAGAAGCCCAGTCCACTAGGAGGAGAGAGAGGGTGGAATCCCAGTCCTCTAGGAGGAGAGAGAGAGGACGGAATCCCAGTCCTCTAGGAGGAGAGAGGGCGGGATCCCAGTCCTCTAGGAGGAGAGAGACGGCGGGATCCCAGTCCTCTAGGAGGAGAGAGGGTGGGATCCCAGTCCTCTAGGAGGAGAGAGAGGGGGGGATCCCAGTCTTCTAGGAGA	35722616	35722836	GCGCGATCCGCAGGTTCTCTCGG	GCGGGATCC-CA-GTCCTCTAGG	||| ||||| || || |||| ||	===X=====I==I==X====X==	18	3	0	2
chr22	+	35722749	35722769	GGTGGAATCCCAGTCCTCTAGGAGGAGAGAGAGAGGACGGAATCCCAGTCCTCTAGGAGGAGAGAGGGCGGGATCCCAGTCCTCTAGGAGGAGAGAGACGGCGGGATCCCAGTCCTCTAGGAGGAGAGAGGGTGGGATCCCAGTCCTCTAGGAGGAGAGAGAGGGGGGGATCCCAGTCTTCTAGGAGAGAGGGCGGAATCCCAGTCCTCTAGGAGGAGAGA	35722649	35722869	GCGCGATCCGCAGGTTCTCTCGG	GCGGGATCC-CA-GTCCTCTAGG	||| ||||| || || |||| ||	===X=====I==I==X====X==	18	3	0	2
chr22	+	35843004	35843026	TGCCCAGGTGGGTCACGAGGCCCCTGCATGAGCCAAGCCCTCCGGGGGCCTCAGCATCACCTGTACCCTAAGGCATCAGTCTGCTCTGCCCCGACTCCGGGCAGCGGTCCGCGCTTCTCTAGGACAGAACCAGCTCAGGGACGGCAGCTAGAAGACCAGGGGTTCAGCCCCAAGGCTGGTCCTGCTGGCCCTTCCTGGCCGAGGGCGTGCAGCATCAGCCTCG	35842904	35843126	GC-GCGATCCGCAGGTTCTCTCGG	GCAGCGGTCCGC-GCTTCTCTAGG	|| ||| ||||| | |||||| ||	==D===X=====I=X======X==	19	3	1	1
chr22	+	36773575	36773597	ACTTAAACCAGCTCAGATCAGTGTAATGAGATGAATTGAACTGTATGGGAAAAGGATGCAAAAGTTGCAGGCATCAGAAACCTCAGCATCAATGCCGGGGGCGAGTTCCAGCAGGTTCCTCAGTCATCTTAATCACCGCACCTTGTTATCAAGGGACAGGCTTGTTGGATAAATACGAAATCTCTAAAACTTGAACCTGGCCGGGTGCGGTGGCTCACGCCTG	36773475	36773697	GCGCGATCC-GCAGGTTCTCTCGG	GCGAGTTCCAGCAGGTTC-CTCAG	||| | ||| |||||||| ||| |	===X=X===D========I===X=	19	3	1	1
chr22	+	36902913	36902932	TCCAGGTTGGACCTTCCAGAGGCCTTGGCCCCTCTCCAGCGACCGGGTGGGAGCCTGAAGTGGGTGTGGCCTGCGTGCGCCCCGCCCCCTGCCAGGGTCCGCGCGCCCCAGGCTCTTCGGCCACGTGACAGGGATGCCGCGCACACCTGCCGCCCGCCCGCGTGCGCTTCAGGAGCCGCCAGGTCCCTACGCCCGCAGCTCCGGCCTCCCCGCCTCCGAC	36902813	36903032	GCGCGATCCGCAGGTTCTCTCGG	GCGCGC-CC-CAGGCTCT-TCGG	||||| || |||| ||| ||||	=====XI==I====X===I====	18	2	0	3
chr22	+	37183805	37183825	AGATGTGAGCGCTACAGGAGAGGGTGACAAGTGGCCCAAGACCTGGAGAAGCTGGGGTGGTAAGAGCAGGGCGCAGGCTTCTTGCTGGAGTGCATCCCAGGCGGCCCCGCAGGCTCTCTGGTGAATACAGAGAGCATCAGAGCACACTCTGTTTCCACAGCACGATGTTCAAGGGACTGGTCCTGCAGCGACTGCTTCCCTGCCACATTTGCTCTGGGCTG	37183705	37183925	GCGCGATCCGCAGGTTCTCTCGG	GCG-GCCCCGCAGGCTCTCT-GG	||| | ||||||| ||||| ||	===I=XX=======X=====I==	18	3	0	2
chr22	+	37246252	37246272	GTGGAGGGAAAGGAACCACTGGCTTGGAGGGGCTCGGGGAACAGCTAGGGAGAGGTAGGGGGTCCAGGAGGCAGCTGGGACACACGGCCTGGTGCCCAGCGAGCGACCGCAGAGTCCTCGGTGTGCAGATGGTAACAGAGCGCTCGGGAGTAAGGAAACCCCCACTCAGAGTGCATGCTGGGGAAGGTGGCTGAGGTTGGAGAGGCATCTGGGAGGAGCCC	37246152	37246372	GCGCGATCCGCAGGTTCTCTCGG	GAGCGA-CCGCAGAGTC-CTCGG	| |||| |||||| || |||||	=X====I======XX==I=====	18	3	0	2
chr22	+	37465059	37465084	TACCGTAAAATTCAGCCCAATTTGAATCCCAGCACTAGAGGGCCTATGGGGTGGAGCCCCGGGACCCCCAGCCCCGCCCTTCTCCAGGCCAGGTGTTACGGCGCAGATCCGCACGGTCTCCCTCCGCCTCCCGCCGCAAGTCCCCGCTGCTCACCGCCCTCGCGCAAGGCGCCCCAGCCCGTAATCCAGCAGTGCAGGCCGGGCTCGAAGAAGTGGGAGCGCGCGG	37464959	37465184	GCGC-GATCCGCA-GGT-TCTCTCGG	GCGCAGATCCGCACGGTCTCCCTCCG	|||| |||||||| ||| || ||| |	====D========D===D==X===X=	21	2	3	0
chr22	+	38165056	38165078	TTTAAGTCTACCTGACTGGACTCCAGGCTTGGCAGGAGCAAGACAACCTATGCTCTCCTCTGCTCCTCCTCTGGGGCAGGTCAGATGTGGAGGCACTGAAGCGAGAGCTGCAGGTGCTATCGGAGCAGTACTCGCAGAAGTGCCTGGAGATTGGGGCACTCATGCGGCAGGCTGAGGAGCGCGAGCACACGCTGCGCCGCTGCCAGCAGGAGGGCCAGGAGCT	38164956	38165178	GCGCGATCCGCAGGTTCTCTCGG	GCGAGAGCTGCAGGTGCTATCGG	||| || | |||||| || ||||	===X==X=X======X==X====	18	5	0	0
chr22	+	38220717	38220737	GTCCCCCACGGTTCACAGGAGGCGCACTGGGCCGCAGGGCCCGGGCGCGGGACGTGGCGCGGGCCCCTGCGGGAGGGCACCTGCCCGCCCCGCTGACCAGGCGCCCTCCGCAGGTACCTGGCCGTGCGGCACCCGCTGCGCTCGCGCGCCCTGCGCACGCCGCGTAACGCCCGCGCCGCAGTGGGGCTGGTGTGGCTGCTGGCGGCGCTCTTCTCGGCGCC	38220617	38220837	GCGCGATCCGCAGGTTCTCTCGG	GCGCCCTCCGCAGGTAC-CT-GG	|||| ||||||||| | || ||	====XX=========X=I==I==	18	3	0	2
chr22	+	38669166	38669186	CGGCGGACGCGGCTGAGATCACTGCCTGGGCCTTAAAGGGGCCGCGCCCCGAACCCCAGCCCGCCGCCCCGAACCCCAGCCCGCCGCCCCGCGGGTTGGGGCGCGACCCGGGTTCTCTTGCCACTCACAAAACCAGCTACGACCGGCCCCCAACCGCGAGAGCTTTCTGGGCTGCGATCTCTGCCCCTGACCCTCGCTGGTGCTTCACTTCTTTTAACCCT	38669066	38669286	GCGCGATCCGCAGGTTCTCTCGG	GCGCGACCCG--GGTTCTCTTGC	|||||| ||| |||||||| |	======X===II========X=X	18	3	0	2
chr22	+	39746300	39746321	CGACCCCAACGGGCCCCCGGCGGCGGCGCGGCGGCGGGCGAGGAGCTGTCCTGCCTGCGGGGCCCGCTGCCGCCGCTCCTCCTTCCCGGGCCCGGGGCGGGCGGGATCCCTGGTGCTCGCGGGAGACGCCGCTCCGGCTCCCGGAGCCCTGGTTTCCTGGGGCCCCCGGTTCGTGCGCCCCCCTTCCCGCCCCGATTGCTGTGACCTCCAGGCCGCGGCTAT	39746200	39746421	GCGCGATCCGCAGGTTCTCTCGG	GCGGGATCC-CTGGTGCTCGCGG	||| ||||| | ||| ||| |||	===X=====I=X===X===X===	18	4	0	1
chr22	+	40022327	40022348	CAGCTCTCAAGAGAAGTTAATAATACCCATGTCCATCTGGTTAGGAAGGCTGAAATGCCACCGTGGGTGTAGAGAGCTGCGTGCACAGCCTCGTGTGCCTACGCGATCCGCAGGTGCTGCTGCTAGATAAGGTGCTGGGAGTAGTGAGGGTGGACGTAGAGTGTCAGGGACGTCTTCTCAGGGGCTGGTTTTGGAAGACACTCATCAGCTGAGGGTTGGAGA	40022227	40022448	GCGCGATCCGCAGGTTCTCTCGG	ACGCGATCCGCAGGTGCTG-CTG	|||||||||||||| || | |	X==============X==XI=X=	18	4	0	1
chr22	+	40564790	40564810	GCAGAAATGCTTAGCTCTCCCATTGACATTTTTTCTTGTCAGCCTACCTCCTTGCCATGATTTGGTAGTACCGAAGTTGGTAAAACTTGGAAAAGCCTTTGCCTTTCCCAGGTTCTCTCCGTGGCAAACTCCTACTCATTCTTTGAGACTCAGTTCAAACTCTCACCTCCTCCCCTGTGAAATCTTTTCTTATTCTCCCAGCAGTTACCCTTTTTATTCCC	40564690	40564910	GCGCGATCCGCAGGTTCTCTCGG	GC-CTTTCC-CAGGTTCTCTCCG	|| | ||| ||||||||||| |	==I=XX===I===========X=	18	3	0	2
chr22	+	41654894	41654912	GATTACAGGCGTGCGCCACCACACCCGACTAATTTTGTATTTTTAGTAGAGATGGAGGTTTCACCATGTTGGCCAGGCTGGTCTTGAACTCCTGACCTCAGGCGATCCAGCTTCCTCGGCCTCTCAAAGTGCTGGGATTACAGACGTGAGATACCACACCCAGCCATTCAGCATTTTCTTGACAGGCTAACTCATATGAGTTCTAGGGCTCTTGTTTTG	41654794	41655012	GCGCGATCCGCAGGTTCTCTCGG	G-GCGAT-C-CAGCTTC-CTCGG	| ||||| | ||| ||| |||||	=I=====I=I===X===I=====	18	1	0	4
chr22	+	42347151	42347171	GAAAGGACCTGTCATACCTGAAGAGCCCCTAGATGGCGCAGAGGTGTCTGTGGTGGGGGACCTAGGTCCTGAAGCCACCTCACCCAGAGGCTTTCCCCCTGCCCATCCCCAGGTTTCTGGGAACGGATTCCCTAGGGAGGTGGTTCCTGGAAGCCTTTTCCCAGCCACGCCCCGTGGGCCCTAGGGGGCTGCTCTCTCCCTCCTGAGAATAGCCCTCAACA	42347051	42347271	GCGCGATCCGCAGGTTCTCTCGG	GCCC-ATCCCCAGGTT-TCTGGG	|| | |||| |||||| ||| ||	==X=I====X======I===X==	18	3	0	2
chr22	+	45608718	45608740	TAATATTTTCCTGCAAAAGAGAAAAAGCCCACAGGCTTTGGTAGGGAAGATCTGGGTTTCCATTCCAGCGCTGCCGCTGGTGATGGGACAATGGGCGGGGGCTCTGAGCCACAGGTTCCTCGGGGCACATGCAGACAAACCGAGACCACGGGCACACAGCAGGATCAACATAGGTGGGTCTGTCCCCTCTCTAGACAGATTCAACACTTCAAAATATGCAGCC	45608618	45608840	GCGC-GATCCGCAGGTTCTCTCGG	GCTCTGAGCCACAGGTTC-CTCGG	|| | || || ||||||| |||||	==X=D==X==X=======I=====	19	3	1	1
chr22	+	47208937	47208957	GTCTCTTTCCTGTTATTGATAGAGTCTGTCGTGTCCGGAGCTGTCCGTGAGGTGATTTATGCGGCCGCTGCTGCCCCTTGGTCCGCTCTTTGTCTCCCAGGCGGCTCCGCAGGTCTTTCTGTATGCAGGCCACTGCATTTCATTTGCTTCTTCCTTTACTTTAATGACCTTCTAGATCAGACCATTAAATACTTCACTAAAGTACACTCTTTTCTTCCATT	47208837	47209057	GCGCGATCCGCAGGTTCTCTCGG	GCG-GCTCCGCAGG-TCTTTCTG	||| | |||||||| ||| || |	===I=X========I===X==X=	18	3	0	2
chr22	+	48909824	48909842	TCAGCTACCCAGCAGGGCAGGAGGAAAGGGGGATGATCCAGTCCTCAGAAGACCCTTCCTCCTGCCCTTCCCTTTCCTGTCACTTCCCTCTGAGATCTCAGCCTCTGCAGGTCTCTCGGGGGTGTAGACTCCCCGTCTTGGGGCCAAGCACTTCGAGGCTGTGAGAAAGAAGCTCAGTGCCTGGAAGGAGGTCAAGGCTAGTGTCAGGGCCCTTGGCTG	48909724	48909942	GCGCGATCCGCAGGTTCTCTCGG	GC-C--TCTGCAGG-TCTCTCGG	|| | || ||||| ||||||||	==I=II==X=====I========	18	1	0	4
chr22	+	48971065	48971084	TTGGGTGCGAGGGAGGCTGGGCGCCACTCGAGGCCCCGCGTCCGGTCTCCCGCGCCAGCAGGGCCGGCTCTGCAGTGAGGCCCCTGCGCACCTAGGTGGAGCCCGACCCGCAGTTTTCGGCTGGGCCGGCCCCACCTGACCCGCCGGCGCGCCAGGCGGGGGCGCTGCAGGGCGGGGTCCCCGGGGTCCCTCGCGGCCCAGTGCGCATCCGCGGCTCCGC	48970965	48971184	GCGCGATCCGCAGGTTCTCTCGG	GCCCGACCCGCA-GTT-T-TCGG	|| ||| ||||| ||| | ||||	==X===X=====I===I=I====	18	2	0	3
chr22	+	48971167	48971186	CCGACCCGCAGTTTTCGGCTGGGCCGGCCCCACCTGACCCGCCGGCGCGCCAGGCGGGGGCGCTGCAGGGCGGGGTCCCCGGGGTCCCTCGCGGCCCAGTGCGCATCCGCGGCTCCGCGGCCGGGAGGAGCGCAGACGGCGGCGGGCGCGGGCCGGAGTCCGAGGCTGCGCGGGCCCGGCCACCTGGGCCGGCAGCGACTGCGCCGCGCTCCCCCTCCCG	48971067	48971286	GCGCGATCCGCAGGTTCTCTCGG	GCGC-ATCCGC-GGCTC-CGCGG	|||| |||||| || || | |||	====I======I==X==I=X===	18	2	0	3
chr22	+	49900175	49900197	ATGATCTAATAATAACAGCGCTTTCTCTCTGTGATGAATGCCGCCAGGGGAAGCTGTAGCTTGCAACAAGAACTTGAAATAAGCGACCTAACATAGTCAAGGGTGATCAGAAGGTTCTCTAGGGAGGGCACATCTAGGCTCAGCCCTAGAAAATGTGCTGGAGTCAACCAAAAAGATCATGGAGCTAGTACAAAAAACATTTTGAAGGAAGGAAGGGAGGGGA	49900075	49900297	GCGCGATCCGCAGGTTCTCTCGG	GGGTGATCAGAAGGTTCTCTAGG	| | |||| | ||||||||| ||	=X=X====X=X=========X==	18	5	0	0
chr22	+	50609424	50609443	CATCGGCACCGTGCTGGTGCCCATCCTGCTGGTCACCCTGGTCTTCACCAAGAACTTCGCAGGTGAGGCCGGCGGCCGGGGCGCGGGGCGCGGGCAGAGGGGGCGTCCGCAGGTGTCCGGGAGCTGGCGCTTCCCGCGTCCCCGGCGGCTCCGTCCAGCCGCGCCCACCGTGGCCTGGCTGCGTCCGCGGCGTCCCAGGCACCTTCCACAGCCGCCCCCA	50609324	50609543	GCGCGATCCGCAGGTTCTCTCGG	GGGCG-TCCGCAGGTG-TC-CGG	| ||| ||||||||| || |||	=X===I=========XI==I===	18	2	0	3
chrX	+	1789801	1789820	AACTCCTCTGTGTATCCTCTTCCAACTTCATGTTACTGCTTAGGGGTGCATTTGCCTCTCAAAGGCCTTTTCTTACAAACAGTGCATTTCCAGACTTTCAGGCGTCCGCAGGTGTCTAGGACAGCCAAAGACCCAACACTGGTCTTTAAAATTTCCATACGTATTGTTTTCCACGCCACTGACGCAGCCTTGGACAGCTCCTTTGTGGACTGATTGTCAG	1789701	1789920	GCGCGATCCGCAGGTTCTCTCGG	G-GCG-TCCGCAGGTG-TCTAGG	| ||| ||||||||| ||| ||	=I===I=========XI===X==	18	2	0	3
chrX	+	10097322	10097342	TTAAAGTGCACAGTTAGGTGGTTTTTAGGACTGAATGGGCACAGTCAATTTTACAGCATTTTATTTTCATCACACACTCTCTGCCTGTCCCTAGCCAAATGCGCTCCCAGGTTCTCCTCTGATTCCCTGCAACTACAAATCTGCCCTCTGTGTCTATGGACTTGCCGGTCTGGACACTTCCTACAAATGGGGTCATGCGGCGTCCCTTTCTGCTTCACGTG	10097222	10097442	GCGCGATCCGCAGGTTCT-CTCGG	GCGC--TCC-CAGGTTCTCCTCTG	|||| ||| |||||||| ||| |	====II===I========D===X=	19	1	1	3
chrX	+	23800853	23800873	CATCAGGTCGCCTCTGGAAAATTCCATTGTGAGTTTAAAAGGCAAATGACGTCTATAATTCTAAAACTAGTTCTCCCACCGAAACTCTAGAAAGGATCTTGGGATCTGCAGGGTCTCCCGGATCACACTTTGAGAACTGCTGCTTTAGTCTTCCTCCCATCTCCTAAGGCCAGAGCTCCTGAGTTTGCTTCCCACTGGCCAAGGAGAAAAGAGCAAGGTCA	23800753	23800973	GCGCGATCCGCAGGTTCTCTCGG	G-G-GATCTGCAGGGTCTCCCGG	| | |||| ||||| |||| |||	=I=I====X=====X====X===	18	3	0	2
chrX	+	38784019	38784040	AGAGAATTAATGCCCCCAGAGGTGCCCTTCAACCAATGAGGGATGGGAAACTGTAGACAAATGCCTCAGTTTTCTTGTACCTAGGTGAGATTCTTCTAGGGCGTGTTCCACAGGTTTCTCAGAGGGGCCCCAGAAGAATTGAGCCCCAGTTACCCACCTGTTCATTGATGCATCTTTATTGGCTTTTCTCTTTTCTTTGTCATTTGCTCATTTCTGTACCCC	38783919	38784140	GCGCGATCCGCAGGTTCTCTCGG	GCGTGTTCCACAGGTT-TCTCAG	||| | ||| |||||| |||| |	===X=X===X======I====X=	18	4	0	1
chrX	+	55122293	55122313	TCGATCATCCCAGGTCGACTTCAGCCTGCTGTGCTGGCAGTGAGAATTTCAAGCCAGTGGTTCTTATCTTGCTGGGCTCCATGGGAGTGGGATCCGCTGAGCGAGACCACTGGTTCTCTGGCTTCAGCCCACTTTCCAGTGGAGTGAAGGGTTCTGTCATGCTGTGGTTCCAAGCTCACGCTTCCCTTGCCTGGGAAAGGGAGGCCGTCCAGCTCCTTGCA	55122193	55122413	GCGCGATCCGCAGGTTCTCTCGG	GCGAGA-CCACTGGTTCTCT-GG	||| || || | |||||||| ||	===X==I==X=X========I==	18	3	0	2
chrX	+	57430513	57430534	TGAACTGGTGAGGTGTGCTCACAATGAGGTTTCCTCTAAAGGCTAATTTTCTACTTTCTTCTGTTAGCAAAGCAGTTGCTGCTACAGAATGAATGCATTTGGGCCATCCACAGGTTCCTGGGTTAAAGATTTTTTATAGGAAGTCTACTGGTTATCAGTGGCCTCAGTGCTTTCAGGCTACATCCTTGTTTACACTGACAACAAAGTGGTATTGGAGTGTTA	57430413	57430634	GCGCGATCCGCAGGTTCTCTCGG	GGGCCATCCACAGGTTC-CTGGG	| || |||| ||||||| || ||	=X==X====X=======I==X==	18	4	0	1
chrX	+	62691172	62691193	CCGGTTCCCCCCAGGAAGAGGAGGGGCCAGGTTCCTCCCTGCTGCAAATGGTGCAAACTTCCTGAGGCTCCAACCCAGTGTGCATTCCTCCCAGTGCACAGGGTGATCAGAGGTTCTCTGGGGACCCTTTTATACTTGCCTGTCTCACTTTAACATAAGAAAAATATTATAATTTAAATTCTTTGCATTTCATAAGTTTTTAGATTGTTTTCCTCAGTGATT	62691072	62691293	GCGCGATCCGCAGGTTCTCTCGG	GGGTGATCAG-AGGTTCTCTGGG	| | |||| | ||||||||| ||	=X=X====X=I=========X==	18	4	0	1
chrX	+	73654710	73654729	ATTCCCTGTGTGTGTGGGCATTGTAGTTTACATCTTAGTTTGTTTTTTTTTTTTTTTTTGAGATGGAGTCTTGCTCTGTCGCCCAGGCTGGAGTGCAGTGGCGCGATCTCGGCTTCTCGGCTCACTGCAACCTCCGCCTCCCAGGTTCAAGCGATTCTCCTGCCCCAGCCTCCCAAGTAGCTGGGATTACAGGCACATGCCACCATGCCCAGCTAATTTT	73654610	73654829	GCGCGATCCGCAGGTTCTCTCGG	GCGCGATCT-C-GGCT-TCTCGG	|||||||| | || | ||||||	========XI=I==X=I======	18	2	0	3
chrX	+	77912296	77912317	TTCCAATTTGAACTTGGACAGGTGATGTTTCCTTAGTTATGGGTCCATTAATAAGTGGATGGCCGTCGACAGTTTCCAGCATCAGAGGGAAGATATTACTGCGGATGGGCAGCTTCTCTCGAAGAACCACAGTATGATCAATGCTGTTTCTGTAGGAGCCTGAATCTACCATTGCTTGCTCAAAGAATTATCTTCTTCCCAGTTGGATTTCAACAGTAAGCC	77912196	77912417	GCGCGATCCGCAGGTTCTCTCGG	GCG-GATGGGCAGCTTCTCTCGA	||| ||| |||| ||||||||	===I===XX====X========X	18	4	0	1
chrX	+	97103648	97103669	TCAGCCGAATCCTTAGCCTCTCTACAGAGACAGATTACGTCTGTGGCCAAGGTGGCCATGCAGAACCGGAGAGCCCTAGATCTCCTCACAGCCGACAAAGGCGGAACCTGCATGTTTCTCGGGGAAGAGTGCTGTTATTACATCAATGAATCAGGCTTAGTAGAAACCAGCCTCCTCACCCTTGATAAAATCCGGGACGGTCTCCATCGACCCTCCTCAACT	97103548	97103769	GCGCGATCC-GCAGGTTCTCTCGG	GCG-GAACCTGCATGTT-TCTCGG	||| || || ||| ||| ||||||	===I==X==D===X===I======	19	2	1	2
chrX	+	108358185	108358205	AGACACATAATTGTCAGATTCACCAAAGTTGAAATGAAGGAAAAAATGTTAAGGGCAGCCAGAGAGAAAGGTCGGGTTACCCTCAAAGGGAAGCCCATCAGGCGAACAGCGGATCTCTCGGCAGAAACCCTACAAGCCAGAAGAGAGTGGGGGCCAATATTCAACATTCCTAAAGAAAAGAATTTCCAACCCAGAATTTCATATCCAGCCAAACTAAGCTT	108358085	108358305	GCGCGATCCGCAGGTTCTCTCGG	G-GCGAACAGC-GGATCTCTCGG	| |||| | || || ||||||||	=I====X=X==I==X========	18	3	0	2
chrX	+	109218269	109218291	GCCACCCTTCTGAAAGTTAATGTTGTATGGTAGAAAGAGCATAGAGCTCAAGAAATCTGGTTTCTGTTGTTAGCTCTGCTATGAGCTTGCTGGTGACCTGGAGCTATCCCCAGCTTCTCTCTGGATCTCAGACTGTTTTCTTGTAAATGAGAAGTTTAGACTCTCACATCACTTCCAGCTCATTCTTGCTGCACCAACAGCAACAACAGTAATGACTAAAACC	109218169	109218391	GCGCGATCCGCAGGTTCTCTCGG	GAGCTATCCCCAGCTTCTCTCTG	| || |||| ||| ||||||| |	=X==X====X===X=======X=	18	5	0	0
chrX	+	114960697	114960715	ACTGGCTTGGCAATCCCGCGCACCCTTCGCTGTGCTCGCCTGGGGAGGAGTGGCTTGGGACTGTCCTGGGGGACCAGGCAGGACTAGGGCAGGTGCTCGGACGGATCCGAGGTCTCTGGAGGTCCGAGAGAAGCAGGCTCCGCCGCGGGGTCGGGCGGTGGAAGCCCCAGAGAGAGGCGCCAGGACTAGCTGGACAGCCAGGACGCCGGGCCGTTCCCG	114960597	114960815	GCGCGATCCGCAGGTTCTCTCGG	ACG-GATCCG-AGG-TCTCT-GG	|| |||||| ||| ||||| ||	X==I======I===I=====I==	18	1	0	4
chrX	+	114963678	114963696	ACTGGCTTGGCAATCCCGCGCACCCTTCGCTGTGCTCGCCTGGGGAGGAGTGGCTTGGGACTGTCCTGGGGGACCAGGCAGGACTAGGGCAGGTGCTCGGACGGATCCGAGGTCTCTGGAGGTCCGAGAGAAGCAGGCTCCGCCGCGGGGTCGGGCGGTGGAAGCCCCAGAGAGAGGCGCCAGGACTAGCTGGACAGCCAGGACGCCGGGCCGTTCCCG	114963578	114963796	GCGCGATCCGCAGGTTCTCTCGG	ACG-GATCCG-AGG-TCTCT-GG	|| |||||| ||| ||||| ||	X==I======I===I=====I==	18	1	0	4
chrX	+	114966659	114966677	ACTGGCTTGGCAATCCCGCGCACCCTTCGCTGTGCTCGCCTGGGGAGGAGTGGCTTGGGACTGTCCTGGGGGACCAGGCAGGACTAGGGCAGGTGCTCGGACGGATCCGAGGTCTCTGGAGGTCCGAGAGAAGCAGGCTCCGCCGCGGGGTCGGGCGGTGGAAGCCCCAGAGAGAGGCGCCAGGACTAGCTGGACAGCCAGGACGCCGGGCCGTTCCCG	114966559	114966777	GCGCGATCCGCAGGTTCTCTCGG	ACG-GATCCG-AGG-TCTCT-GG	|| |||||| ||| ||||| ||	X==I======I===I=====I==	18	1	0	4
chrX	+	114969642	114969660	ACTGGCTTGGCAATCCCGCGCACCCTTCGCTGTGCTCGCCTGGGGAGGAGTGGCTTGGGACTGTCCTGGGGGACCAGGCAGGACTAGGGCAGGTGCTCGGACGGATCCGAGGTCTCTGGAGGTCCGAGAGAAGCAGGCTCCGCCGCGGGGTCGGGCGGTGGAAGCCCCAGAGAGAGGCGCCAGGACTAGCTGGACAGCCAGGACGCCGGGCCGTTCCCG	114969542	114969760	GCGCGATCCGCAGGTTCTCTCGG	ACG-GATCCG-AGG-TCTCT-GG	|| |||||| ||| ||||| ||	X==I======I===I=====I==	18	1	0	4
chrX	+	114972621	114972639	ACTGGCTTGGCAATCCCGCGCACCCTTCGCTGTGCTCGCCTGGGGAGGAGTGGCTTGGGACTGTCCTGGGGGACCAGGCAGGACTAGGGCAGGTGCTCGGACGGATCCGAGGTCTCTGGAGGTCCGAGAGAAGCAGGCTCCGCCGCGGGGTCGGGCGGTGGAAGCCCCAGAGAGAGGCGCCAGGACTAGCTGGACAGCCAGGACGCCGGGCCGTTCCCG	114972521	114972739	GCGCGATCCGCAGGTTCTCTCGG	ACG-GATCCG-AGG-TCTCT-GG	|| |||||| ||| ||||| ||	X==I======I===I=====I==	18	1	0	4
chrX	+	114975612	114975630	ACTGGCTTGGCAATCCCGCGCACCCTTCGCTGTGCTCGCCTGGGGAGGAGTGGCTTGGGACTGTCCTGGGGGACCAGGCAGGACTAGGGCAGGTGCTCGGACGGATCCGAGGTCTCTGGAGGTCCGAGAGAAGCAGGCTCCGCCGCGGGGTCGGGCGGTGGAAGCCCCAGAGAGAGGCGCCAGGACTAGCTGGACAGCCAGGACGCCGGGCCGTTCCCG	114975512	114975730	GCGCGATCCGCAGGTTCTCTCGG	ACG-GATCCG-AGG-TCTCT-GG	|| |||||| ||| ||||| ||	X==I======I===I=====I==	18	1	0	4
chrX	+	114978603	114978621	ACTGGCTTGGCAATCCCGCGCACCCTTCGCTGTGCTCGCCTGGGGAGGAGTGGCTTGGGACTGTCCTGGGGGACCAGGCAGGACTAGGGCAGGTGCTCGGACGGATCCGAGGTCTCTGGAGGTCCGAGAGAAGCAGGCTCCGCCGCGGGGTCGGGCGGTGGAAGCCCCAGAGAGAGGCGCCAGGACTAGCTGGACAGCCAGGACGCCGGGCCGTTCCCG	114978503	114978721	GCGCGATCCGCAGGTTCTCTCGG	ACG-GATCCG-AGG-TCTCT-GG	|| |||||| ||| ||||| ||	X==I======I===I=====I==	18	1	0	4
chrX	+	114981586	114981604	ACTGGCTTGGCAATCCCGCGCACCCTTCGCTGTGCTCGCCTGGGGAGGAGTGGCTTGGGACTGTCCTGGGGGACCAGGCAGGACTAGGGCAGGTGCTCGGACGGATCCGAGGTCTCTGGAGGTCCGAGAGAAGCAGGCTCCGCCGCGGGGTCGGGCGGTGGAAGCCCCAGAGAGAGGCGCCAGGACTAGCTGGACAGCCAGGACGCCGGGCCGTTCCCG	114981486	114981704	GCGCGATCCGCAGGTTCTCTCGG	ACG-GATCCG-AGG-TCTCT-GG	|| |||||| ||| ||||| ||	X==I======I===I=====I==	18	1	0	4
chrX	+	114984571	114984589	ACTGGCTTGGCAATCCCGCGCACCCTTCGCTGTGCTCGCCTGGGGAGGAGTGGCTTGGGACTGTCCTGGGGGACCAGGCAGGACTAGGGCAGGTGCTCGGACGGATCCGAGGTCTCTGGAGGTCCGAGAGAAGCAGGCTCCGCCGCGGGGTCGGGCGGTGGAAGCCCCAGAGAGAGGCGCCAGGACTAGCTGGACAGCCAGGACGCCGGGCCGTTCCCG	114984471	114984689	GCGCGATCCGCAGGTTCTCTCGG	ACG-GATCCG-AGG-TCTCT-GG	|| |||||| ||| ||||| ||	X==I======I===I=====I==	18	1	0	4
chrX	+	114987550	114987568	ACTGGCTTGGCAATCCCGCGCACCCTTCGCTGTGCTCGCCTGGGGAGGAGTGGCTTGGGACTGTCCTGGGGGACCAGGCAGGACTAGGGCAGGTGCTCGGACGGATCCGAGGTCTCTGGAGGTCCGAGAGAAGCAGGCTCCGCCGCGGGGTCGGGCGGTGGAAGCCCCAGAGAGAGGCGCCAGGACTAGCTGGACAGCCAGGACGCCGGGCCGTTCCCG	114987450	114987668	GCGCGATCCGCAGGTTCTCTCGG	ACG-GATCCG-AGG-TCTCT-GG	|| |||||| ||| ||||| ||	X==I======I===I=====I==	18	1	0	4
chrX	+	114990537	114990555	ACTGGCTTGGCAATCCCGCGCACCCTTCGCTGTGCTCGCCTGGGGAGGAGTGGCTTGGGACTGTCCTGGGGGACCAGGCAGGACTAGGGCAGGTGCTCGGACGGATCCGAGGTCTCTGGAGGTCCGAGAGAAGCAGGCTCCGCCGCGGGGTCGGGCGGTGGAAGCCCCAGAGAGAGGCGCCAGGACTAGCTGGACAGCCAGGACGCCGGGCCGTTCCCG	114990437	114990655	GCGCGATCCGCAGGTTCTCTCGG	ACG-GATCCG-AGG-TCTCT-GG	|| |||||| ||| ||||| ||	X==I======I===I=====I==	18	1	0	4
chrX	+	114993506	114993524	ACTGGCTTGGCAATCCCGCGCACCCTTCGCTGTGCTCGCCTGGGGAGGAGTGGCTTGGGACTGTCCTGGGGGACCAGGCAGGACTAGGGCAGGTGCTCGGACGGATCCGAGGTCTCTGGAGGTCCGAGAGAAGCAGGCTCCGCCGCGGGGTCGGGCGGTGGAAGCCCCAGAGAGAGGCGCCAGGACTAGCTGGACAGCCAGGACGCCGGGCCGTTCCCG	114993406	114993624	GCGCGATCCGCAGGTTCTCTCGG	ACG-GATCCG-AGG-TCTCT-GG	|| |||||| ||| ||||| ||	X==I======I===I=====I==	18	1	0	4
chrX	+	114996499	114996517	ACTGGCTTGGCAATCCCGCGCACCCTTCGCTGTGCTCGCCTGGGGAGGAGTGGCTTGGGACTGTCCTGGGGGACCAGGCAGGACTAGGGCAGGTGCTCGGACGGATCCGAGGTCTCTGGAGGTCCGAGAGAAGCAGGCTCCGCCGCGGGGTCGGGCGGTGGAAGCCCCAGAGAGAGGCGCCAGGACTAGCTGGACAGCCAGGACGCCGGGCCGTTCCCG	114996399	114996617	GCGCGATCCGCAGGTTCTCTCGG	ACG-GATCCG-AGG-TCTCT-GG	|| |||||| ||| ||||| ||	X==I======I===I=====I==	18	1	0	4
chrX	+	114999508	114999526	ACTGGCTTGGCAATCCCGCGCACCCTTCGCTGTGCTCGCCTGGGGAGGAGTGGCTTGGGACTGTCCTGGGGGACCAGGCAGGACTAGGGCAGGTGCTCGGACGGATCCGAGGTCTCTGGAGGTCCGAGAGAAGCAGGCTCCGCCGCGGGGTCGGGCGGTGGAAGCCCCAGAGAGAGGCGCCAGGACTAGCTGGACAGCCAGGACGCCGGGCCGTTCCCG	114999408	114999626	GCGCGATCCGCAGGTTCTCTCGG	ACG-GATCCG-AGG-TCTCT-GG	|| |||||| ||| ||||| ||	X==I======I===I=====I==	18	1	0	4
chrX	+	115004580	115004598	CTGGCTTGGCAATCCCGCGCACCCTTCGCTGTGCTCGCCTGGGGAGGAGTGGCTTGGGACTGTCCTGGGGGACCAGGCAGGACTAGGGCAGGTGCTCGGGACGGATCCGAGGTCTCTGGAGGTCCGAGAGAAGCAGGCTCCGCCGCGGGGTCGGGCGGTGGAAGCCCCAGAGAGAGGCGCCAGGACTAGCTGGACAGCCAGGACGCCGGGCCGTTCCCG	115004480	115004698	GCGCGATCCGCAGGTTCTCTCGG	ACG-GATCCG-AGG-TCTCT-GG	|| |||||| ||| ||||| ||	X==I======I===I=====I==	18	1	0	4
chrX	+	133810272	133810294	TACAGAGTGGCCTTTATTTTAATTAAAAAGCATCTGGAAATTGAAAAGCCTGTTTGGCCCGGGGCCTCATTGGAGAGTAACTGAGGCATGTCATCTGGCTGGGCCATCCCCTGGTTCTCTCAGTGGGGGCTGGCGGGAATAGGGGAGTGGAGGCTGCCTGCCGAGGCCTGGTGCACTTTTTGTGACCGGAGCAGATAAGCTCCGCCGCACATACTGCTCCCTC	133810172	133810394	GCGCGATCCGCAGGTTCTCTCGG	GGGCCATCCCCTGGTTCTCTCAG	| || |||| | ||||||||| |	=X==X====X=X=========X=	18	5	0	0
chrX	+	134232211	134232229	CCTTCTGGTTTCCCCCTCTTTTGCCAATGTGAGGCAACAGGTAGTCCGAGCTCAGGTAGTTTCTGGAGCCCAATTGTAGGGGCCTGTTCAGTGCATTTCTGCGCGATCCGGGGTCCCGGGCTGAGACCGCGGCCAGGGCCAGGGCTGGGCCTTCGTGCCCGGGCGGCGTAGGTCTAGAGTCCAGGGGCCCGGGCCGCCCCACCTCCGCCCCCCGCCGCG	134232111	134232329	GCGCGATCCGCAGGTTCTCTCGG	GCGCGATCCGG-GG-TC-C-CGG	|||||||||| || || | |||	==========XI==I==I=I===	18	1	0	4
chrX	+	139590180	139590201	CAACTCCAGTGTCTCCGACGCGCACCCTGCACCCAGCGAGGAAAGCAGAGGAACGCAGTGGGAACCAGGACCGATCCTTCAACCTCTTCAGGAGAAGAGAGCGCGCTCAGCAGCTCTCTCGCCCTCTCCAGCCTCCAAGTGCCCTTGGGCGGTTCACAGAGCTCCGGATCTGGCGCTGGGAACCCGACCAAGGCCTCCTCCCCATTCCCCCGCCCTTCCTAG	139590080	139590301	GCGCGATCCGCAGGTTCTCTCGG	GCGCGCTCAGCAGC-TCTCTCGC	||||| || |||| |||||||	=====X==X====XI=======X	18	4	0	1
chrX	+	145128024	145128047	AGCCCCTCACTGCCCGGGGCCTGCGGGCCCGCCGGCCGCTGCGAGTGCAGGACCCGCCGAGCCCACGCCCACCCGGAACACGCACTGGCTCGCAAGCGCCGCGCGCATCCCGGGTTCCCGTCGGCGCCTCTCCCTCCACACCTCCCCGCAAGCTGAGGGAGCCAGCTCGGGCCTTGGCCAGCCTAGAAAGTGGCTCCCACAGTGCAGCGGCAGGCTGAAGGGCT	145127924	145128147	GCGCG-ATCCGCAGGTTCTC-TCGG	GCGCGCATCC-CGGGTTCCCGTCGG	||||| |||| | ||||| | ||||	=====D====I=X=====X=D====	20	2	2	1
chrX	+	153668313	153668332	GGGGGTGCCTGCCCTGCTGGGATGGAGAGTTTTGTGCTGCATTGATGCAGAACCTCCTCCCGCCGCGTTCCTTAGATCTGATGGGCATGTTTGAGAAACGGCGCTTCCGCAAGTTCCTGGTGTTTGTGGCAAACTTCGATGAGAATGACCCCAAGACCTTTGAGGGCGTTGACCCCCAGACTACCAGCATGCGTGACGTCTACCGGAAGTTTGATCTGGG	153668213	153668432	GCGCGATCCGCAGGTTCTCTCGG	GCGCT-TCCGCAAGTTC-CT-GG	|||| |||||| |||| || ||	====XI======X====I==I==	18	2	0	3
chrX	+	155028595	155028615	GTTTGTAAGTTACTCAGTGAGCCTTATGGGAATCAGCTGAAACTTATCTTAAAGGGCCAGAGTGAAAAAAGAGAATAAATTCAGTGACCCTAACAAACAAGCAAATCCCAGGTTCTCTAGGAGTCAGAACCATATAAAACGAAGGGTTCATAAATGCCTAAAGATATATGCTCAGGCATGCTCAGGTGTTGGATTTCTGTAATCCAGGGGAGGATGCTATT	155028495	155028715	GCGCGATCCGCAGGTTCTCTCGG	GCAA-ATCC-CAGGTTCTCTAGG	|| |||| |||||||||| ||	==XXI====I==========X==	18	3	0	2
chrY	+	1739801	1739820	AACTCCTCTGTGTATCCTCTTCCAACTTCATGTTACTGCTTAGGGGTGCATTTGCCTCTCAAAGGCCTTTTCTTACAAACAGTGCATTTCCAGACTTTCAGGCGTCCGCAGGTGTCTAGGACAGCCAAAGACCCAACACTGGTCTTTAAAATTTCCATACGTATTGTTTTCCACGCCACTGACGCAGCCTTGGACAGCTCCTTTGTGGACTGATTGTCAG	1739701	1739920	GCGCGATCCGCAGGTTCTCTCGG	G-GCG-TCCGCAGGTG-TCTAGG	| ||| ||||||||| ||| ||	=I===I=========XI===X==	18	2	0	3
chrY	+	7617151	7617173	AAGGGGACTGGCAGTAATGAAGATTCGCAGATAAGACATAGATAAGAGGAAGGTGGGATCTGGGAAGTCACACCACCTTGAGGGTTTGAAAGGAGTCCTGGCACGAGCCTGCAGGTCTCTCAGTTGTTAACCCCACTCCAGCTTGAAAAGACAGGACCCAGGCTCCTACATGCCTGGGGAACAGGGGCTAGCCACCTTGCTCTAGAGTCAGTTCTGGAGTGGG	7617051	7617273	GCGCGATCC-GCAGGTTCTCTCGG	GCACGAGCCTGCAGG-TCTCTCAG	|| ||| || ||||| |||||| |	==X===X==D=====I======X=	19	3	1	1
chrY	+	59131601	59131621	GTTTGTAAGTTACTCAGTGAGCCTTATGGGAATCAGCTGAAACTTATCTTAAAGGGCCAGAGTGAAAAAAGAGAATAAATTCAGTGACCCTAACAAACAAGCAAATCCCAGGTTCTCTAGGAGTCAGAACCATATAAAACGAAGGGTTCATAAATGCCTAAAGATATATGCTCAGGCATGCTCAGGTGTTGGATTTCTGTAATCCAGGGGAGGATGCTATT	59131501	59131721	GCGCGATCCGCAGGTTCTCTCGG	GCAA-ATCC-CAGGTTCTCTAGG	|| |||| |||||||||| ||	==XXI====I==========X==	18	3	0	2
chrUn_gl000215	+	10587	10606	GCCTTCCCTGGGGCCTGTGGTGCTGGCAGCAGCTCCACGTTGAGGTCGCCTGCAGCCCGCACCGCGGAGCGCTGGAGGTTCCTGAGCCCGGTCTGGGGAGGCCAATCCGCAGGTGCCTGGTGCCCGGTGCCTGCCGCAGTCTCAAAAGCGCCTGGAGGTGACATCCAGGAGCACCACTGCACCACCCGCAGGGAGACCCACGGCGAGGCGCGCCCCCTAA	10487	10706	GCGCGATCCGCAGGTTCTCTCGG	GC-CAATCCGCAGGTGC-CT-GG	|| | |||||||||| | || ||	==I=X==========X=I==I==	18	2	0	3
chrUn_gl000215	+	133832	133852	TACTATTTTCCTTGTTTCATAGAAGACAAAACTTGAATTACAGAGAGGTGAAGTGACCACCCTGAGGGCTTCCCCAGCTAGCAAGTTCAGGATAGGCTGAGCTGGATTCCAGGTTCTCTGGCTTCCAGTCTGGTACTCTTTCTGCTATTCCATGCTGTGTTTTCTGATTGAAAAATCATAAGTCTTTGGTATTTCTCAGCTTGGTCAAATTTGTTTAAAGA	133732	133952	GCGCGATCCGCAGGTTCTCTCGG	GCTGGATTC-CAGGTTCTCT-GG	|| ||| | |||||||||| ||	==XX===X=I==========I==	18	3	0	2
chrUn_gl000216	+	139954	139974	CGCCGGGGTGGCATGGGAACCCCAAGCTGGGGCAGCTCCACCTCACCAGCCCATGCCTCCAGAGGCCTCCCCACAGCAGGGGCAGATGCAAGGCATCCCGGCGCTCTCCCAGGTGCTCCGGGAGCTGGGGCGCTCTTCTGCACTCCCCTCCGGCCAGCTGCTGGATGAGCTCCTGGCGAGCCCGGAATTTCTGCAGCAGGCACAACCATTCCTAGAAACGG	139854	140074	GCGCGATCCGCAGGTTCTCTCGG	GCGCTCTCC-CAGGTGCTC-CGG	|||| ||| ||||| ||| |||	====XX===I=====X===I===	18	3	0	2
chrUn_gl000225	+	79244	79263	CCCTGGGACGCGGGTGGTGCAAGCACTCCTTGGCCCTGTGGCCCTGCTTGAGAGGTCCCAGGCTGTCCCACTGGGCAAGGGCCCGGAAGGCCGTCGCGCTGCGGGACCCGGTTCTCCCGGCTTTTGCCCGGGTGCGGAGGCCACCGAGGAGCCTCAGGGTGGGAGAGCGCCCCTTCCGGAGGAGCCGGGGTGGCATAGCCAAAATCCCTGCATGCCGGGG	79144	79363	GCGCGATCCGCAGGTTCTCTCGG	GCGGGA-CC-C-GGTTCTCCCGG	||| || || | ||||||| |||	===X==I==I=I=======X===	18	2	0	3
chrUn_gl000225	+	136257	136276	CACCTGGGACGCGGGTTGCGCAAGCTCACCTTGGCCCTGTGGCCCTGTTGAGCTGGCCCAGGCTGTCCCACTGCGCAAGGGCCCGGCAGGCCGTCGCTCTGCGGGTCCCGGTTCTCCCGGCTTTTGCCCAGGTGCGGAGGCCACTGAGGAGCCTGAGGGTGGGAGAGCGCCCCTTCTGGAGGAACTGGGGTGGCGTAGGCAAAATCCCCACATGCCAGGG	136157	136376	GCGCGATCCGCAGGTTCTCTCGG	GCGGG-TCC-C-GGTTCTCCCGG	||| | ||| | ||||||| |||	===X=I===I=I=======X===	18	2	0	3
chrUn_gl000243	+	19539	19559	ACTTACAAACTCACGAGCCTCACGGTGCTCCACCCCTGTGTCTTTCATCTCTTCACCCCCAGGCCTCAGGGACTCTCTGGTGGCTCCCAGTTACTCTCCAGCCATCCCCAGGTTCCTGCGGGAGTCAGTCCCATGCACCCAGGAGTCCCCCAGAGACTCACAGGTCTCGGGAGAATATGAGCGGTCCCCCAGCCCTGACTCCTCAAGATTCATGCCTGCCT	19439	19659	GCGCGATCCGCAGGTTCTCT-CGG	GC-C-ATCCCCAGGTTC-CTGCGG	|| | |||| ||||||| || |||	==I=I====X=======I==D===	19	1	1	3
chr1	-	875937	875956	TTTCGGGTAATTAATTTATAAACAGAGGCGGCGGTGGAGCTGGCGGAGCCTGCATAGTGGGGGCTGCGGGGACTCGGGAGGCCCGGGCGGGAGGGAGAGGCCGAGAGACCTGGGACGCGGCGCCTTAGACGCGGGCGCTGCGTGCGCATTGGGGCGAGTGTGGCCACGCGGGACAGTGACCCTGCGCAGCCGGGACTGGGCGACCCCTGTGCTAGTGTGG	875837	876056	CCGAGAGAACCTGCGGATCGCGC	CCGAGAG-ACCTG-GGA-CGCGG	||||||| ||||| ||| ||||	=======I=====I===I====X	19	1	0	3
chr1	-	957622	957643	CCAGTCTAGCCCCTTCCCCAGGAGAGGACTAATGACACCTACCGCCATGTCCACCCCAGGTTCGGGTCTGGCGGTACTTGAAGGGCAAAGACCTGGTGGCCCGGGAGAGCCTGCTGGACGGCGGCAACAAGGTGGTGATCAGCGGCTTTGGAGACCCCCTCATCTGTGACAACCAGGTGTCCACTGGGGACACCAGGATCTTCTTTGTGAACCCTGCACCCC	957522	957743	CCGAGAGAACCTGC-GGATCGCGC	CCGGGAGAGCCTGCTGGA-CG-GC	||| |||| ||||| ||| || ||	===X====X=====D===I==I==	19	2	1	2
chr1	-	1568373	1568394	CACTTCAACCTCACCTACAGGTGCGCCCTGGCTGGGCCCCGGGGGAGGGGGCGCGGCCGGCGCCCGCTGAGCTCACTCTCCCTGCAGGATCCTCTCCTTCCCGCGGAACCTGCTGAGCCCGCGGGAGACGCGGCGGGCCCTAGCTGCCGCCTTCCGCATGTGGAGCGACGTGTCCCCCTTCAGCTTCCGCGAGGTGGCCCCCGAGCAGCCCAGCGACCTCCG	1568273	1568494	CCGAGAGAACCTGCGGATCGCGC	CCGCG-GAACCTGCTGAGCCCGC	||| | |||||||| || | |||	===X=I========X==X=X===	18	4	0	1
chr1	-	1631592	1631613	CACTTCAACCTCACCTACAGGTGCGCCCTGGCTGGGCCCCGGGGGAGGGGGCGCGGCCGGCGCCCGCTGAGCTCACTCTCCCTGCAGGATCCTCTCCTTCCCGCGGAACCTGCTGAGCCCGCGGGAGACGCGGCGGGCCCTAGCTGCCGCCTTCCGCATGTGGAGCGACGTGTCCCCCTTCAGCTTCCGCGAGGTGGCCCCCGAGCAGCCCAGCGACCTCCG	1631492	1631713	CCGAGAGAACCTGCGGATCGCGC	CCGCG-GAACCTGCTGAGCCCGC	||| | |||||||| || | |||	===X=I========X==X=X===	18	4	0	1
chr1	-	2990546	2990566	CCTCCGCGTCCCCAACCGCCGACCCTCGACCTCGTGCGGGACACCGTGGGCGCCAGGCCCCCCGCTTGCCTGGGTTCCCTGCGACATCCCGACCCGCGCCCCGAGAGACGCGGGAGCGCGCGCCGCCTGGGTTTAAGTAGGGGCTGTAGGGGGAGGGAAGACGGTGCAGAGAAACGGAGGCAGAGGGTGGGGGTCTGGCTTTCCAGGGTAGACCCGCCTGC	2990446	2990666	CCGAGAGAACCTGCGGATCGCGC	CCGAGAGACGC-G-GGAGCGCGC	|||||||| | | ||| |||||	========XX=I=I===X=====	18	3	0	2
chr1	-	3663349	3663372	CCACCAGGTCGGTGAACTCCGCCGCGTAGTCGTGTAAAGCCTTCTTTTTCCCGCCCATTGTCGGGTCCGGGATGGAAACGGAAGCAGCCTCGACCCCCGACCGAGGGACCCGTGGGATCTGCGCTCACCGCCCTGCGAGCAGAGGCGTTCGTGTCGGAGCCCCCACACCTGGGGAGCGGGGAGCTGCGGTCCCTGGTTGTCCCACAGGAGAAGGGGGAGGGAAC	3663249	3663472	CCGAGAGAACC-TGCGGATC-GCGC	CCGAGGGACCCGTG-GGATCTGCGC	||||| || || || ||||| ||||	=====X==X==D==I=====D====	20	2	2	1
chr1	-	5511835	5511854	GAGTGGGCGGTGGGGGGCTTTCTGCGGCCCCTCAGCCCTGCCTTCCTTCCCTGCTGCCTGTGCCTGGTGTCAGAGTGAGACAGCGAGTTTAAAGGAGCCCCCGGAGAACCTGTGACCGGCCTGCACACTGGGAGGAGCGCACACTGGGGTGGAACCTCCGGAAGTTCGAGCCATTTGCGACAGGAGGAGCCAAGCCCCTCCTCTTCCTGGGTAGCACCTG	5511735	5511954	CCGAGAGAACCTGCGGATCGCGC	CCG-GAGAACCTGT-GACCG-GC	||| ||||||||| || || ||	===I=========XI==X==I==	18	2	0	3
chr1	-	5891287	5891305	GGAGCGCTCAGGCTGAAAAGGGGGTCTGAGGCTGATGGTGCCCAGAGCAATAATTCATTCATCTAAAATCACCAGGAACCTTCAACGTGCCAGGACGCGTCCAAGCCCTGCGGATGCGCTGATGGTGAAAATAAGAAGCAGTGTCGCCAGGACTCAATGGGCTCAAAGCAGGCTCGTATGCAGTCCTCTCTGCCAGCGTCTGAGGTGGCCACTCTCTCT	5891187	5891405	CCGAGAGAACCTGCGGATCGCGC	CC-A-AGC-CCTGCGGAT-GCGC	|| | || ||||||||| ||||	==I=I==XI=========I====	18	1	0	4
chr1	-	6073736	6073757	CACTGCACCCACAACTCCCCTGTTTCAGAAACTGACCACTCACCTCTGGAAACCCAGGAGCCACCTGCACCCCTGTCTTCCCCCTACACCCCGCATCTGTCCGAAGACCCTGCGGTCTCAGCCTCTTGGATTGCCAGCCACTGGTCACCTCTGTCTCCCCGCCCTTGCCCAGGTGGCCCCAGCTCACACCTGCATTGCCTCGGAGACTCCTGACGACACCCA	6073636	6073857	CCGAGAGAACCTGCGGATCGC-GC	CCGA-AGACCCTGCGG-TCTCAGC	|||| ||| ||||||| || | ||	====I===X=======I==X=D==	19	2	1	2
chr1	-	7072163	7072185	GACTTTCTGGCCCTGTCTCAGTTCATCATGCTCACTGGGGGAAACCACAATGCTGGGGAAACCCAGCCCTTGCCTTGCCCCTTGTCCATACCTGTGCAGCCGGAGAGACACCTGCGGGTGTGCTGATGTCACGGTTCAAGTTTTTAACCTCATGTGGGCCCATGATACTGCCCGGTCAGGTGCTGGTGGTCCCCGTCCACGCTTCCCATTCTCCAAGGTGACT	7072063	7072285	CCGAGAGA-ACCTGCGGATCGCGC	CGGAGAGACACCTGCGGGT-GTGC	| |||||| |||||||| | | ||	=X======D========X=I=X==	19	3	1	1
chr1	-	8967837	8967857	CAATTTTTGCTGTAATTCCCTCCTCTGAAGCTGGCTTTCCAATCTTGGTCTTGTTTTCACCATCTCGACTTGGTCCCTGGACCGCTGTGAAGCCTCACACCCGGCGAACCTGCCATCGCCCTGTCCACTCTCACGGCACAATCAGGAGCTGTGCTATACGCTCTCCTGGCTCTGCTTTCCAGGGAACAGAAGTAGATATAACAATTTGAATTTCTGCATTG	8967737	8967957	CCGAGAGAACCTGCGGATCGCGC	CCG-GCGAACCTGCC-ATCGCCC	||| | |||||||| ||||| |	===I=X========XI=====X=	18	3	0	2
chr1	-	10764388	10764409	TCTAGAATTCTCAACTCCATGAGACAGGGGTGAGGCCATGGTTAAGAGGAGGACGGGAGTGGCCAGAAGGGAGCAAGAAGGGGCACCAGGGAGAGAAAGGCCGAGAGGACCCGGGATGGAGCTGTAACCAGGGTGGTGCTGGCGGCAAAGGGAGGAATCCACCGGCCCCAGCGAGAGTGCAGGGCGCGGGCCGGGCCTGCCCTACACCGGGCCGCCTCTGAT	10764288	10764509	CCGAGAGAACCTGCGGATCGCGC	CCGAGAGGACCCG-GGATGGAGC	||||||| ||| | |||| | ||	=======X===X=I====X=X==	18	4	0	1
chr1	-	11439591	11439612	AAGCTGGGGTGATTAATCACCGATTTAAGTGAGGTGTGAGATCCAGAGGCCCTCCTTGGCAGCATATATCAAGAGACTCTCATCTTCTGCAGCTCGCAGACAGAAAAACCTGAGGATCGGGCCCACAACTTAATTATAAGTGGAGCTACAGAGAAGGCTGAATTCTCGACTCTGGCAAGTCTGCTAGTCCAAGGTCAGAGCCTTGATTGGAAAGAGGGATGC	11439491	11439712	CCGAGAGAACCTGCGGATCGCGC	CAGAAA-AACCTGAGGATCGGGC	| || | |||||| |||||| ||	=X==X=I======X======X==	18	4	0	1
chr1	-	13483132	13483153	GTTTTAGGGTGAGAAAGGGTCAAAGGATCCCATTCCCCACCAGTCAGGGGTAATGTGACGGTCATGGTTATTCTTCATCATAGCTGCATGTACACATTGCCAGTGAAAACCTGCAGATCGGCCAGGCTTGGTGGCTCACACTTGTAATCCCAACACTTTAGGAGGCTGAGGTGGGTGAATCGCCTAAGGCCAGGAGTTCAAGACCAGCCTTGCCAACATGGT	13483032	13483253	CCGAGAGAACCTGCGGATCGCGC	CAGTGAAAACCTGCAGATCG-GC	| | || ||||||| ||||| ||	=X=X==X=======X=====I==	18	4	0	1
chr1	-	13703964	13703985	GTTTTAGGGTGAGAAAGGGTCAAAGGATCCCATTCCCCACCAGTCAGGGGTAATGTGACGGTCATGGTTATTCTTCATCATAGCTGCATGTACACATTGCCAGTGAAAACCTGCAGATCGGCCAGGCTTGGTGGCTCACACTTGTAATCCCAACACTTTAGGAGGCTGAGGTGGGTGAATCGCCTAAGGCCAGGAGTTCAAGACCAGCCTGGCCAACATGGT	13703864	13704085	CCGAGAGAACCTGCGGATCGCGC	CAGTGAAAACCTGCAGATCG-GC	| | || ||||||| ||||| ||	=X=X==X=======X=====I==	18	4	0	1
chr1	-	23886143	23886161	CTCTTTATTCAAAATGGCCCGCCTCGGCCCTGCCCCCGCCGGCCCTGGGCGTTCACAGCCCGCTTAAATTGCAAACAGGCTTCCTCCGGCTGGTCTGACGCCGAAGACCGCGGAGCCGCGGATTCAAAGAATGAGGAAGCGCTGATACCGGGGAGAGGCGGGCCTCTCCGCCAGCAAGGATTTAAAAATCACTCAAAACCATTAACTTCCAGAATTTGC	23886043	23886261	CCGAGAGAACCTGCGGATCGCGC	CCGA-AG-ACC-GCGGAGC-CGC	|||| || ||| ||||| | |||	====I==I===I=====X=I===	18	1	0	4
chr1	-	27704895	27704915	TTCCCAGGAGAGCCTGAGAGAGGAAGGCCAGGAATGGCTGCGTGGAGTCCCTGGGGCCCTTTCCCCCTTGGCGCGGGGGCAGAGACCTAACTTTTGGAGGCCGAGAGAGCCTGGAGATGCCTCTGGAATGCTGTTCTGCTCACTCTGGAGTCAGAAAAGCCTGAATTCATTTTATTTTTTATTTTAATTTTACTTTTTTTTTTTTTAATCGATGGGGTCTC	27704795	27705015	CCGAGAGAACCTGCGGATCGCGC	CCGAGAGAGCCTGGAGAT-GC-C	|||||||| |||| ||| || |	========X====XX===I==I=	18	3	0	2
chr1	-	29138654	29138674	CCCCTGCCCAGCTCCGAGCCGGTGGTGCAGCGTCCGCCCCCGGTCGCGGGCGCAGACTGGCGGCCGCCTCCGGGCCACGTGGTGCGCGCGGCGGGCGCGTCCGAGGAGCCTGCGGCTGCTCCTGGCTCACAGCGCTCCGGGCGAGGAGAGCGGGCGGACGCCGGGGGCTGGGCCGGTGCGGGCGGCGAGGCAGGCGGACGAGGCGCAGAGACAGCGGGGCG	29138554	29138774	CCGAGAGAACCTGCGGATCGCGC	CCGAG-GAGCCTGCGGCT-GCTC	||||| || ||||||| | || |	=====I==X=======X=I==X=	18	3	0	2
chr1	-	32410666	32410685	CATCTTTCACGTGGGGCAGCGGAGGCCTGGCGGGGACGGGGAGCCGCTCGGGGACTGCAGGCCCGTAGGTCGCTCCCTATCCGTGAGGGATTGGTTGGTTCCAGGACACCTGCGGATCCCAAAATCTGCGGATAATCAAGTCCCTGTTATAAAATATAAAATGGGCTGGGCTCGGTGGCTTACGCCTGTAATCCCAGCACTTTGTGGGGCCGAGGCGGGA	32410566	32410785	CCGAGAGA-ACCTGCGGATCGCGC	CC-AG-GACACCTGCGGATC-C-C	|| || || ||||||||||| | |	==I==I==D===========I=I=	19	0	1	4
chr1	-	36909552	36909573	TATAACCAATATCTCAGCTAAAGACAAACTCATGCCTATTTTCTTACTTTGACTTTGAAATGTTTCAAGCGGTCCCATTTTAAGCCCTGCTGATAAAGGCCTGAGTGAACCTGTGGATGCACACTGAACACATGCAGCCCGGAGATAGCATACCTCGTTTTCTGTCCACCTCTGTCCATTCATCTACATGAAGCATACAAAAAGAAAACACCAGTTCATGAA	36909452	36909673	CCGAGAGAACCTGCGGATCGCGC	CTGAGTGAACCTGTGGAT-GCAC	| ||| ||||||| |||| || |	=X===X=======X====I==X=	18	4	0	1
chr1	-	38157295	38157315	AGCTTCGAAACTAGCCTCTAGCCTTCTGGGTCTCAGCACAACTCTTGAGCAATCCAACCCTGTGGCCGTGGGCAGATACCAAGATGCACAGTTAGCACCTCCGACAGGACCGCGGCTCGGCGGGGCTCGCCGTCTACACGCCCATTCCCAGGCCCACGGCCACGACACCCAGAGCTGCCTCCTGCCCTGGGCTCCCTGGAGCCTGGTGGCCGCGGCTCATG	38157195	38157415	CCGAGAGAACCTGCGGATCGCGC	CCGACAGGACC-GCGGCTCG-GC	|||| || ||| |||| ||| ||	====X==X===I====X===I==	18	3	0	2
chr1	-	39203519	39203539	TGGGCAATCAGACCTGTCTCCATATTGTTACATTATACACAGTGCTGTAAGGAATATCCCCTGTGCATAGAGTGGTTTCTATGTATCAAGTTAACCAGCTCGGAGGAACTCTGGGATGCGCAATTGAGAGGGATGATGCACACCTCTGTGTACATTTCCTAAAAGAAGACATTGCTTTTGTGCCCTGCACAGATTACAAGGCAGAACCAAGACTATGACTT	39203419	39203639	CCGAGAGAAC-CTGCGGATCGCGC	CGGAG-GAACTCTG-GGAT-GCGC	| ||| |||| ||| |||| ||||	=X===I====D===I====I====	19	1	1	3
chr1	-	43232311	43232331	GCTCCGCTTGCGGAACTCCAGCTCCATCTCTTCGCTGAGCGAGTGGGCGGCCGGCGGCCCGAGGCAGCGGCGCAGGCAGGCAGCGCGACGCAGAAGGCCCCCGAAGAAGCTCAGGTCGCGCAGGGCGGCGGCGCCCGAGGCCTGGGCCGGGCTGGGGGACCAGTCGGGGTCCAGCTCCCACGGGAAGTCGGCGGCACACTGGGTGCGGCAGCGCAGGCGAA	43232211	43232431	CCGAGAGAACCTGCGGATCGCGC	CCGA-AGAAGCTCAGG-TCGCGC	|||| |||| || || ||||||	====I====X==XX==I======	18	3	0	2
chr1	-	45232048	45232066	GACCAATGATGTTATTCATTTGACATAAGAGATGGGGATAAGCTTGGGATAGGAGGCCGGAAGTGGTGGCTCAAGCCTGTAATCCCAGCACTTTGAGAGGCCGAGGCCTGCGGATCACCTGAGGTCGAGAGTTCGAGATCAGCCTGGCCAACATGGAGAAACCCCGTCTCTACTAAAAATACAAAATTAGCTGGGCGTGGTAGCACTTGCCTGTAATCC	45231948	45232166	CCGAGAGAACCTGCGGATCGCGC	CCGAG-G--CCTGCGGATCAC-C	||||| | |||||||||| | |	=====I=II==========X=I=	18	1	0	4
chr1	-	45266099	45266118	GAGGGGGCAGGCGTTCATTGATAAAACGCTGGGCTCCCCTGGGCGCCAGCGCAGCGTAGCAAATCCAGGCAGCGCCACGCGCGGCCGGGGCCGGGCGGAACCGAGAAGCCGGGACCGCGCTGCGACGCGCCGGCCGCATGGAGCCTGCCGCCGGTTTCCTGTCTCCGCGCCCCTTCCAGCGTGCGGCCGCCGCGCCCGCTCCCCCGGCCGGGCCCGGGCC	45265999	45266218	CCGAGAGAACCTGCGGATCGCGC	CCGAGA-AGCC-G-GGACCGCGC	|||||| | || | ||| |||||	======I=X==I=I===X=====	18	2	0	3
chr1	-	47412989	47413010	TAACACTCCAATACCACTTTGTTGTCAGTGTAAACAAGGGAATAGCCCAAAAGCACTGAGGCCACTGACAACCAGTGGCCTTCCTATCAAAAATCCTTAACCCAGAAACCTGCAGATGGCCCACATGCATTCAATATTTTGTGGCAACTGCTTTCCTAACAGAAGGAAGTAGAAAATTAGCCTTTAGAGGAAACCTCATTGTGACCACCTCACCAGTTCAGA	47412889	47413110	CCGAGAGAACCTGCGGATCGCGC	CCCAGA-AACCTGCAGATGGCCC	|| ||| ||||||| ||| || |	==X===I=======X===X==X=	18	4	0	1
chr1	-	50886808	50886831	TCCCCCGCCGTCGGCGGCGCACACTGAACCGAAGACCTCGTAGGCGGGCCTCGGGGGGATGATGCCGTTGGCGGCGGCCAGCGCCAGCCCCTCGGCAGTGCCGTAGAGCAGCTGCAGCTCGCGCGCCTCGTTCTCCTCCTGCGCCTGCTGCCTGCGCAGCGCCACCTGCGCCGCCATGACACGCTGGCGCTCCGCGATGAGCGTGCACTTGGCGCACAGGCAGT	50886708	50886931	CCG-AGAGAACCTGCGGATCGCGC	CCGTAGAGCAGCTGCAGCTCGCGC	||| |||| | |||| | ||||||	===D====X=X====X=X======	19	4	1	0
chr1	-	51339207	51339226	TTGAAATGTACACGCCAGGCTTTTATAGCTCCTTCCTTGTATGACAAGACACCAGCAGGACTTACTTCCCCATCTGGGCAAGACAAACTTAAGAAAATGGCCAGAACCTGCAGATGGCGCCAAAAGCAACCTCTAGTGACACTCATTGTTCATTAGCATAAGATACTCCGACCAACACCATGATACTTTACAAATGCCACAACTCAGAAGTTACCACTCC	51339107	51339326	CCGAGAGAACCTGCGGATCGCGC	CC---AGAACCTGCAGATGGCGC	|| ||||||||| ||| ||||	==III=========X===X====	18	2	0	3
chr1	-	59003625	59003644	AATGAAAAATTTTAGGTGATCAACAATAGTAACAAAAACAAGAAAGTTACAAATAAATAATTTAAAAGGATGAGGACATAGCAGAAATCAGAAAGAGCATCCGAAGAACCTGGGATGAGCGTATTACTTCAACCAATAGTCAATACAGCTGTATCGCTTTTGGGTGCCAACACCAAATCATGAAAAACACAATAAGTTACAAATAGAAGTTCTTGGTTTT	59003525	59003744	CCGAGAGAACCTGCGGATCGCGC	CCGA-AGAACCTG-GGAT-GAGC	|||| |||||||| |||| | ||	====I========I====I=X==	19	1	0	3
chr1	-	65775581	65775601	CTTTGCAGCTGGTGGACAGTAACGGGGACTTAAGTGCGGGAAGCGGCGGGGTTGGCGGCAAGCAGAGAGTGAACGCCGGGGCAGCGGCGCGGAGTCCCGCCCGACAGCCTCCGGACCGCGCCAGCACCATGGACAGCTCAGGTAGCGCTGCCCGAGGGGAGTGCAGCGCTGAGCCCCGCGCGGCCTCCGGAGCCTCCCAGTCGCCCGGCCCGAGGCCCCCC	65775481	65775701	CCGAGAGAACCTGCGGATCGCGC	CCGACAG--CCTCCGGACCGCGC	|||| || ||| |||| |||||	====X==II===X====X=====	18	3	0	2
chr1	-	94312976	94312996	GCGGCTGCCCTCACACCGACCAGGTGGGACCGTCGGACTGCGGCCGCCCTTGGCTCAACTGGGTCGCCGACCTTGTTGAGGGGCGACCACTGCGGGGAGACCGAGAGCCTGCGGCTGGCGTTTGAGGCGGATGGCAGTGCCCTGAGCGCGGCGGCTGGGTCTCGGTGACACTGACGACGGGAGGCGCGGTCGGAAGAGCGCGGGGCCGTCGCCTCTGGCTT	94312876	94313096	CCGAGAGAACCTGCGGATCGCGC	CCGAGAG--CCTGCGGCTGGCGT	||||||| ||||||| | |||	=======II=======X=X===X	18	3	0	2
chr1	-	110369691	110369712	ATGAGTACTGCAGCTTCCACTTCTTATCAGAAGGAAACTCACTGCAGCTGTGCTGGCCGGGCCCCAGGCACAGCCGTGGTGGCTGCCCAACACGTGAAACCCGAAGAAGATGCGGATGGCGCCATCTTGGTTTGCTATGGAGCACGTGAATTACAGTTTTCTTCATCATTTTGAAATTTTTCCAGAGCAGAAGCAATATTTCTTATCCCGTTAATCATTTCT	110369591	110369812	CCGAGAGAACCTGCGGATCGCGC	CCGA-AGAAGATGCGGATGGCGC	|||| |||| ||||||| ||||	====I====XX=======X====	19	3	0	1
chr1	-	111047606	111047625	AGTCCCAGCTACTCAGGAGGCGGAGGCAGAAGAATCGCTTGAACCCGGGAGGCGGAGGCAGAAGAATCGCTTGAACCCGGGAGGCGGAGGTTGCAGTGAACCAGTGAACTGAGGTCGCGCCACTGCATTCCAGCCTGAGTGACAGAGCAAGACTCTGTCTCAAAAAAGAAAGAAAGAAAGAAAGAAAGAAAGAAAGAAAGAAAGAAAGAAAGAAAGAAAG	111047506	111047725	CCGAGAGAACCTGCGGATCGCGC	CC-AGTGAA-CTGAGG-TCGCGC	|| || ||| ||| || ||||||	==I==X===I===X==I======	18	2	0	3
chr1	-	112136185	112136206	CTTGAAGTGTAGTGGTGGAGCTGGATCGCCACCTCAAAGCTAAGGCTCCAGGCAGCATTGATCCTGACCATGCCCAGCACCCTAAGAGGATGAGGCTCTGCTGAGAGATCCTGGGATGCTGCCCCATAGGGCCAGCTTTGCTTAGAAGCCACTGGGAATTTGTCCTGGCAGCTTAAGTTATGACTCCTACTTTTTTTTTTTTTTTTTTTTTTTTTTTACCTT	112136085	112136306	CCGAGAGAACCTGCGGATCGC-GC	CTGAGAGATCCTG-GGAT-GCTGC	| |||||| |||| |||| || ||	=X======X====I====I==D==	19	2	1	2
chr1	-	114302242	114302263	GGGCAGCAGCCTTCGGCTTCCGCTTTCCGGCTTTCGCCGCCGAGGTGGCTCCGCCCCTGGCCCGGGGCCTTCCCGCCCAGCCTTGGTCCAGGCTCCGGGTCCGAGGGCCTGGGGAGTCGCGCGGCATATCGATGGCCAAGAGCAGCTCCCTCAGATCACCCTTCAGGCCTCAGCTTAAAAGTCACTTCCTCACAAACGACTCTCCCATCCAGCGGTCTAAAG	114302142	114302363	CCGAGAGAACCTGCGGA-TCGCGC	CCGAGGG--CCTGGGGAGTCGCGC	||||| | |||| ||| ||||||	=====X=II====X===D======	19	2	1	2
chr1	-	118471999	118472018	AAAGAACCTAACCAACATGCGAGGAAGTGGCGCCAGGCTCGTTCTTCAAGAGAAGTGACAGAACTAACCCTCAGCCTGCAATCCTGACCAGGGCCGAGTCCCGAGCGCCTCGGACCGCGCCCCCGGCCCTCTCCGCCCCGCCTTCCCTCCCGGCCTCAGTCCCTCCTCTCACAGCACTCTGGTGGTCCCATCCGGGCGGCGGGCGGCACGGATCAGGCTC	118471899	118472118	CCGAGAGAACCTGCGGATCGCGC	CCGAGCG--CCT-CGGACCGCGC	||||| | ||| |||| |||||	=====X=II===I====X=====	18	2	0	3
chr1	-	143281035	143281055	GGCAGGCATGAATCTTGAGGAGTCAGAATATGAGTCACCGCTCATATTCTCCTGAGACCTGTGAGTCTCTGGGGGACTCCTGGGTGCATGGGGCTGGCTCCCGCAGGAACCTGGGGATGGCTGGAGAGTAACTGGGAGCCACAGGAGAGTCCCTGAGGCCTGGGGGTGAAGAGATGAAAGACACAGGGGTGGAGCACCATGAGGCTCGTGAGTTTGTAAGT	143280935	143281155	CCG-AGAGAACCTGCGGATCGCGC	CCGCAG-GAACCTGGGGAT-G-GC	||| || ||||||| |||| | ||	===D==I=======X====I=I==	19	1	1	3
chr1	-	146552512	146552530	GGGGCCTTGGGGAGAGGAGAAATGCTCCAGGACGATGCCCTTTGCAGTGTCTCAACCGAGACCAGAGGAAAGGAGGGTGCGTCTTCCTGGAAGAAGGTGGCCGAAGGCCTGCGGTCGCCGGGAGGCTTGCGGAGCAGGAGCGCCCTCTCTCCGCCCGAGCTATCCGGTGGCTTCCTGCATCCCACCTGGCGGACTCCTCTTCCTCTCTCTCCTTCTACT	146552412	146552630	CCGAGAGAACCTGCGGATCGCGC	CCGA-AGG-CCTGCGG-TCGC-C	|||| || ||||||| |||| |	====I==XI=======I====I=	18	1	0	4
chr1	-	147142263	147142284	GTGATCATGGTGGTAGGCCCTCGCTGCCCTCCGGGTTGAGGCTGCAGGAGGCAAACACAAGTCTTCTGCGGGCGCCGGGGCTCAGCGGGCGCCCCCAAGTCCGCGGGAACCTGCGGATGCGTACATCCAGCCCTTCAGCAAGCAGGGACCGCTGTGCCTCCCGGCCCTGAGGGAGACCCCGAGTGGGAACGGGGGAGAGAACAAGAGGTGGCAGCAGCGAAG	147142163	147142384	CCGAGAGAACCTGCGGATCGCGC	CCGCGGGAACCTGCGGAT-GCGT	||| | |||||||||||| |||	===X=X============I===X	19	3	0	1
chr1	-	151354553	151354575	ATCCACCTAGCTAGCCCAGGAACCAAGCCCAGGAGCTCATCATCCTTAAGTAGAACTGGGTTGAGCCCGAAAGGAACCCTGAGAGTGAAGCTGCCAACAGCAGAGAGAAGCTGCGGAGTCGCCTGGCTAGCCCTGTCTTGCCAATACCCTCTCCCCTCAGTCCACCCTAAGAGCTTTAGAAGTTATACATGAAGACTACAGAGAAGAAAAACATTCTAGGCTG	151354453	151354675	CCGAGAGAACCTGCGGA-TCGCGC	CAGAGAGAAGCTGCGGAGTCGC-C	| ||||||| ||||||| |||| |	=X=======X=======D====I=	20	2	1	1
chr1	-	153285445	153285466	CCTAACAAAAGATGGAAGAGAAGAGAAAGGCAGAGGGCTGAGGCTCCAAGCCAGCTCTGTTTACAGCACCCAGAGAAACTTAAGTGGGAACAGACCCAGGCTGAGAGCACCTGGGGACCCGCCCTGTGAATAAGCCCAGGTAGCTCCTCCCTGGGAAAGGGTGTGATTGCCCAACACTCCCTGAGTTCCTTCCTCATCCCCAGCCCTTATGTCTTGTAGACT	153285345	153285566	CCGAGAGAACCTGCGGATCGCGC	CTGAGAGCACCTGGGGACC-CGC	| ||||| ||||| ||| | |||	=X=====X=====X===X=I===	18	4	0	1
chr1	-	153321333	153321354	ATCCCTAACAAAAGATGGGGAGAAGGGAAGACAGAGGGCAAGGCTCTGAGCCAGCTCCTTTCACAGCACCTGGAGAAATGCAAGTGGGACCAGACTCAGGCTGAGAGCACCTGGGGACCCGCCCTGTGAATAAGCCCAGGTAGCTCCTCCCTGGGAAAGGGCAAGATTGCCCAACACTCCCGAGAGCTCGTCCTCAGCCCCAACCTGGGAAAGCCTGCAGGG	153321233	153321454	CCGAGAGAACCTGCGGATCGCGC	CTGAGAGCACCTGGGGACC-CGC	| ||||| ||||| ||| | |||	=X=====X=====X===X=I===	18	4	0	1
chr1	-	155005171	155005192	GCATGAGCCACCGCACCCGGCCAGGACTGGGTGCATTTTGAGTCCCCGGGATAGACATGCTAATGTGCTTACCTATGTGTTTCACACCATCCATGATTGACCGAAAGAACTTGCGGACCCGGTCAGCCACCTCTTTGGTCTTCCGGGCAATAGCTTTAATCTTGTTCAGGGCACCTGATGGGTGAGGGACAGAGGCACTTTGGAGTCTTCTCCTCTAGGGGC	155005071	155005292	CCGAGAGAACCTGCGGATCGCGC	CCGAAAGAACTTGCGGACC-CGG	|||| ||||| |||||| | ||	====X=====X======X=I==X	18	4	0	1
chr1	-	155024858	155024878	TGAGCGGGCACCCGGCCACAAGGCTTAGCTCAGTCTCGAGAGGGGGCGTTCCTGAAGTGGGGGGAGAGTGATTGGGAGGGAGTGGGAACCGGGGAGGGTCCTGTGAGAACCTGGGATTGGCCGGAAGGGGACAAGGAGGGCCACAGGCTGCGCAAGCCGAAAGTCTTTCTTGGGGACTTGTGAATGGGTTGGTGGGTGGAAAGCCATAAATTAGAGAGACA	155024758	155024978	CCGAGAGAACCTGCGGATCGCGC	CTGTGAGAACCTG-GGATTG-GC	| | ||||||||| |||| | ||	=X=X=========I====X=I==	18	3	0	2
chr1	-	156108310	156108332	GAGCCTGGTTGGGCCTGAGTGGTCAGTCCCAGACTCGCCGTCCCGCCTGAGCCTTGTCTCCCTTCCCAGGGCTCCCACTGCAGCAGCTCGGGGGACCCCGCTGAGTACAACCTGCGCTCGCGCACCGTGCTGTGCGGGACCTGCGGGCAGCCTGCCGACAAGGCATCTGCCAGCGGCTCAGGAGCCCAGGTGGGCGGACCCATCTCCTCTGGCTCTTCTGCCT	156108210	156108432	CCGAG-AGAACCTGCGGATCGCGC	CTGAGTACAACCTGCGC-TCGCGC	| ||| | |||||||| ||||||	=X===D=X========XI======	19	3	1	1
chr1	-	161337455	161337478	TTTGACTTTGCCACTTGGCCTGCAAAGCCTAAAATTTTTACACTCCGCCCTTTTACAGAAAAAAAATTGCCAACTTCTGGTTTACACCCTACAAATTTAACCAAGAGATACCTTTGGATCGCCCCTGGGCTCTCTCTATCCCTGAGGAGGTAAAATATTATCTCACTCCACTCTCAGCTATCTGTTCAAAGATCAGAATCCTATGAGAGGGGACAGTCCAAAGA	161337355	161337578	CCGAGAGA-ACCTGCGGATCGCGC	CCAAGAGATACCTTTGGATCGCCC	|| ||||| |||| ||||||| |	==X=====D====XX=======X=	19	4	1	0
chr1	-	165325624	165325647	CATTTCAAGTCAACTTTCAGAAACACGCCCGCCCGAGCCACAGCCTAGGCACGGGCAGCCTTACTTACCTGGTAGGCGAGCTCTCTCCCAGTGACTGGAGCAGAGAGAAGTTGCGGAGCGCTGCTGGAAGCTTCTGCCCGGGAAGGCGTCGCCCCCGAGACTGCAGCCGGAGGAGCCGCCCTCGGCTTCGGAGCGCCGGGGAGGGAGCCGGAGCGAACGCCGGC	165325524	165325747	CCGAGAGAACCTGCGGATCGC-GC	CAGAGAGAAGTTGCGGAGCGCTGC	| ||||||| |||||| ||| ||	=X=======XX======X===D==	19	4	1	0
chr1	-	167905237	167905257	CTGACAACGAAGGGGAGCTAGTCACTTTTCCTGCCACGACGACTCGCGTCCGCCTCTCGCCTGGAGTACCCTTCCCGCGGCTTTCCCTGCCCGCTGTGAACCGAAAAGCTGCGGCCCGCGCCCCGCGAAGGTTGAGGGGGCGGAGGCTGCCGACTGCCAGCCCCCGGTCCGCCTCCGGCCCCCGGCAGGAGAGAGGGAGGAGCCATGGCAACAGGTGCCAA	167905137	167905357	CCGAGAGAACCTGCGGATCGCGC	CCGA-A-AAGCTGCGGCCCGCGC	|||| | || |||||| |||||	====I=I==X======XX=====	18	3	0	2
chr1	-	169634609	169634629	CCATTGAGGGCCATGAAATTGACTTCCTCCTGGGCACTGGCATGGCCTTCTCAGTGTTAATCTCATGTCCTGGATGACTGTCCTCAAGGTCCGTTACCATCCGAGGAATCCTGGGATAGCCTGTAACCAGGTACTTCTCCCACCTTCTCAGTTGTAATTGGGAGACTTTGCTCTTTTCACATGGCTTTCTTGTTATGCCTGAAAGTCCCGCACCCTTATTA	169634509	169634729	CCGAGAGAA-CCTGCGGATCGCGC	CCGAG-GAATCCTG-GGATAGC-C	||||| ||| |||| |||| || |	=====I===D====I====X==I=	19	1	1	3
chr1	-	169763973	169763994	TCCCGGAACAAATCCGACCCCAGAAGTGGGGACTTCTGGCCCTCACCTCCCCATTTGAATGTAATGTTTACAGTGATCCAGACCTGGGGATGCTTGCTTCCCGACGTGTCCTGGGATCGCGCTTCTGAAAAAGCTCACCTCACAACGCCTCCTCCGGACCTAAATCGCGCACCAGTGAGTCGAGTCCTCCAGGGGCTAGAGAAGCCCGACTTTCTTTCCGGC	169763873	169764094	CCGA-GAGAACCTGCGGATCGCGC	CCGACGTGT-CCTG-GGATCGCGC	|||| | | |||| |||||||||	====D=X=XI====I=========	19	2	1	2
chr1	-	172127613	172127635	CTGGAAAACAGAGAGACCATGAAGAAGCATATGAAAAAAGGAGAACATTCCTGCTAGTGGGAAGAACATGAGCAAAGGCACAGGCAGTGGAAAAGACAGACCTAGAGAACATCCAGGATCGCCTGTCCAGAACAGACAGTGTGCAGTGAGAAGAGAGGGAAACAAGGTTGAATAAATGAGTGAGATGGATGATGGAGGCCTTGAAACCTAGGCAGAGGACTTT	172127513	172127735	CCGAGAGAACCTGC-GGATCGCGC	CCTAGAGAACATCCAGGATCGC-C	|| ||||||| | | ||||||| |	==X=======X=X=D=======I=	19	3	1	1
chr1	-	172770896	172770916	CATTGAGGCCAGGAAATTGAGACTTCCTCCTGGACACTGGCACGGCCTTCTCAGTGTTAATCTCCTGTCCCAGACGACTGTCCTCAAGGTCCGTTACCATCCGAGGAATCCTGGGATGGCCTGTAACCAGGTATTTCTCCCACCTCCTCAGTTGTAATTGGGAGACTTTGCTACAGATAGTAAGTATGTTTATCTAATCCTACATACCCATGCTGCAATAT	172770796	172771016	CCGAGAGAA-CCTGCGGATCGCGC	CCGAG-GAATCCTG-GGATGGC-C	||||| ||| |||| |||| || |	=====I===D====I====X==I=	19	1	1	3
chr1	-	177589132	177589150	AGCTGTAAAATGAGGGAAGCCAGCAGAATAGCTCAGTCTAAGTCTGAAGGCCTGAGAAACAGAGCAGCTGACCATGTAACTCTCAGTCCAAGCCTGAAGGCCTGAGAACCTGGGATGCCACTGGTATAAGTCCCTAAGTTGAAGGCCAGGGAACCTGGAGTTTCAATGTCTGAGGGCAGGAGAAGACAGATGTCCCAGCTCCAGAAGAGCGACAGTGAA	177589032	177589250	CCGAGAGAACCTGCGGATCGCGC	CCT-GAGAACCTG-GGAT-GC-C	|| ||||||||| |||| || |	==XI=========I====I==I=	18	1	0	4
chr1	-	200202708	200202730	TTTAATGTGCTCACGGGCTCTTCCCAGAATAACGCATCATTCTCTGGACCAAGAGAACTCAGGAAGCCGACATGCCGAGACAGCTGAGTCACTTGAGAAAAAGAGAGAGACCTGCCGATCGCCTCCAAGAAGAGAAAGAAACTGTCCTGGAGCCCAAGGGACATGCCATGCTGAGGAGCTCAGACACACACGCGCCTCCCTGCCTCACCCACCACTTCCTATG	200202608	200202830	CCGAGAGA-ACCTGCGGATCGCGC	AAGAGAGAGACCTGCCGATCGC-C	|||||| |||||| |||||| |	XX======D======X======I=	19	3	1	1
chr1	-	208416776	208416796	GCGGTGGAGGCGCGCCGCGGAGCGCTGCTGCCGCCCTCAGCCCGCATTCGGGAAGCCGGCGGGCTGCCGGCCGGGAAGCCCTCGGCGGGAGGCAGCGGCTCCAGTGAGCCTGCGATCGCGCGCACGCCGCGCTCCAGCCCGCGAAAGTGGCCGAGCCCACGCGGGGACTCGCCCGCCGCGGCCAAGCCGGGTCTTCTGGGGCCGGGACCCCAAAGAGGCGG	208416676	208416896	CCGAGAGAACCTGCGGATCGCGC	CC-AGTGAGCCTGC-GATCGCGC	|| || || ||||| ||||||||	==I==X==X=====I========	19	2	0	2
chr1	-	208577070	208577091	CAAATTTCATGACTTGAGGAGACAGAGGGGAGGGTTCAAGGAGTCCAATGTGGCTGGAGTTTGTGAGACCAGAGACCAAATACTACGAAGGAGAGCTACACAGAGAGAACCTCAGGATCTGCAAAGGGTCTGTCTCAAGTATTTGGCAGAGTACTGATCAACCATCTGAATGTTAGAAAAATAATTGAGGCCTGAGAAATAGTCATCTAGAAGGATTATAGA	208576970	208577191	CCGAGAGAACCTGCGGATCGCGC	CAGAGAGAACCTCAGGATCT-GC	| |||||||||| ||||| ||	=X==========XX=====XI==	18	4	0	1
chr1	-	210944818	210944839	CAAATGCTGACCTCTTCACTGTCAGGAGCTGAAGAGGCAGCAAGGCCAGCAATGGATTCCACTTCCCAGAGCGACTGATCCCTCCTTTGCTGCAAGAGGTGCAGAGAACCTGCGGATAACACCTACCCCACAGAACATTGCGCAGGGCAATAACCCTGCATGAACAAAGGCAGAGGAACTGCCTTCTTTTTACTTTACAAAAGGCACAGGATAATAAAGAAT	210944718	210944939	CCGAGAGAACCTGCGGATCGCGC	GC-AGAGAACCTGCGGATAACAC	| ||||||||||||||| | |	X=I===============XX=X=	18	4	0	1
chr1	-	211512699	211512720	GCTGGAAATTACTAGTACATGTCAGGTTTTAGTTTTATTGGTATCATCATTATCTTGAGAAACCAAACTGTGGATCTCCTAGGACTAACCAGAAGAGCTGCCAGAGGCCTGCGGATTGCAGCAAATCCAACAGGCCCTGCTTCAACCAGAACAGGTATTCTGTATACTCTTACTTACTGATGTTTCTGCATGAAACTCGGTTTGGTAAGTTTCACTGTGAAA	211512599	211512820	CCGAGAGAACCTGCGGATCGC-GC	CC-AGAGG-CCTGCGGATTGCAGC	|| |||| ||||||||| || ||	==I====XI=========X==D==	19	2	1	2
chr1	-	213089852	213089873	CCTTAACCCAGAGGTTCCCAAACTTGGAATCACCCGGAAGGCCTGTAGGAACACAGTAGGTCTGAGGCGGGACCCAAGACTTTGTATTCCTAACAAGGTCCCGAAGAACCCTGGGATCTTGCTGGAGCTGCTGTTTTGGGACTATACCCTGAAGGCATCGCCCTGCAGTAGCTGCCCCAGGCAGCCGAGAACAGCCACTGCCTCTCTCCACCGTGGCTCCCG	213089752	213089973	CCGAGAGAA-CCTGCGGATCGCGC	CCGA-AGAACCCTG-GGATCTTGC	|||| |||| |||| ||||| ||	====I====D====I=====XX==	19	2	1	2
chr1	-	227615599	227615620	CAGAATGGGACCTTGGAAGTGATTTTCCTTTGTGGATGTGTTTATCTGTAAGGACATGTTTGAGGGTATGAGGTTCACAGACAAATGCCACGATTCGCACCCGAGAGAACTGAGGATAGAGCCATGCTGAATTCTAAGGGGGCAATCTTGTCTTGAGAAATATTGCTTCATAAGTGGGTCTACCCCTGCTTAAGTAAAATATCCAATTAATTTACTAGAACG	227615499	227615720	CCGAGAGAACCTGCGGATCGCGC	CCGAGAGAA-CTGAGGATAGAGC	||||||||| ||| |||| | ||	=========I===X====X=X==	19	3	0	1
chr1	-	227730391	227730410	CCGCTTGAGGGTAGGGTCGGGCGGGGTGTCGGGGTCCTGGCAGAGGCCGCGGCGAGGGCAGGAGCCGGTGCGCTGGCCGCTGCACATGCGCCGCCCGGCACCGGGACCCTGCGGGCGCGCCCCCTGGTGGCAGCCAGCGGGAGGTGGCGTCCCTGTCCCCAGCCAGGCGGCAGCGCGAAGCTGCCTCCCCGCGGGGGGAGCGGAAGTGGCCCAGCTGCTC	227730291	227730510	CCGAGAGAACCTGCGGATCGCGC	CCG-G-GACCCTGCGGG-CGCGC	||| | || ||||||| |||||	===I=I==X=======XI=====	18	2	0	3
chr1	-	228194379	228194401	CGGAGCTCGCCACAGACCAGGAGCGAGAGGGGGACTGCGGGTCCCACCGTGAGCGCAGGGCGCGCGGGGCTGGAAACCCAGGACGCGGCCCGGGAGCTCCAGGAGGGCGCCTGCGGATCGCGCGGCCCCGGGCCGGCCGCCTGCCCATCTGGCGCACCCCAGCGCGCCGCGCACACCTGGGGGCCCGCACACCAGCACGTCCTCAGACACACCGACACCCACG	228194279	228194501	CCGAGAGAACCTGCGGATCGCGC	AGGAGGGCGCCTGCGGATCGCGC	||| | ||||||||||||||	XX===X=XX==============	18	5	0	0
chr1	-	229433229	229433248	CCTGAAATGTTGAAAAGCGGTATGAGTAGTGAGAATGACTGGAAAGAGTTGCTAGTTTTATAAAATACATGTATTATTTTCACAATCTTATATTACGCAGCCGAGAAACCTACAATGCGCTTACTAATTGGTTAACAGATGCCCGAATGCTAGCGAGCCAGAACATTGTGATCATCCTTTGTGGAAACAAGAAGGACCTGGATGCAGATCGTGAAGTTAC	229433129	229433348	CCGAGAGAACCTGCGGATCGCGC	CCGAGA-AACCTACA-AT-GCGC	|||||| ||||| | || ||||	======I=====X=XI==I====	18	2	0	3
chr1	-	229889765	229889784	AGCTTGAGGCTGCCTGGCTGCTGTTGATAAGAGCCAGCCATACCCAGATAGCAGGGAGAGAAGGCCTCTCTCCAGACAAGATGTAGACCACGCCACTGTGCCGACAGAAGCTGGATCCGCTATTGGAGATGCTGACCCTCTCCTGACAAGAAGGGGAGACCCTGCCGACTGCCAGATCCCCACCAACCCCAAATGCCACCTGCAGGGGCTGTGCCCTACC	229889665	229889884	CCGAGAGAACCTGCGGATCGCGC	CCGACAGAAGCT--GGATC-CGC	|||| |||| || ||||| |||	====X====X==II=====I===	18	2	0	3
chr1	-	230077715	230077736	ACACCGTGGGAGCAAGCAGCATACCTGAACCCCCGGAGGCTAGCACAGTGCCCAGCACATAGTACGCTCCTGGAAAGTATTTGTTGATTGAATAAATGGGCCAAGAAGCCTGCAGATTGCGCCTACGGGGAGCCTGCCAAAATTGTCATTGATGGCTGGCAAACAAAGCAGTGTTGGGGAAAGCGAAAAATAAGAGAGTCCTCAAAGGGACTGGCTGCAGAA	230077615	230077836	CCGAGAGAACCTGCGGATCGCGC	CCAAGA-AGCCTGCAGATTGCGC	|| ||| | ||||| ||| ||||	==X===I=X=====X===X====	18	4	0	1
chr1	-	233145539	233145558	TCCAAGATCTAGAGAGTCCATGTCACTGGTTTGCGATGGAGCTTGGGGTCTGTATTCTGATCAAGCTCCCTCTGTGATTCTGAGGTTTGGACTCATGGGACCAGAGAACCTGGGGTCTCCTAAAGATGGCAAGACATTTCAGAGAAGCAGGGAGCTGGAACCTGGAGGAGAGCCCATACGCCAGGCCCAGGTGGGAGGGGCTTTGCCACACTGCATTAGA	233145439	233145658	CCGAGAGAACCTGCGGATCGCGC	CC-AGAGAACCTGGGG-TCTC-C	|| |||||||||| || || | |	==I==========X==I==X=I=	18	2	0	3
chr1	-	233778357	233778379	AAGGGCAGGGGGTGTTCTGAGACCACGTCCTGGTTCTCTGATGCAGGCGCAGGCAAGCATTGAGGCTGGACAGGTGGGCAGGGCTTGTTTGTGAGGGACACTGAGAGGACCTGCAGGATCTGCCCTTTAGCCTGTGGCCATGGGAAGTGATGCTGTGGGGGATGGACGGGTAGAACAACCCAAACTAAAACACAGCAGCGGTGATAGAGTAAAAGCAATGAAT	233778257	233778479	CCGAGAGAACCTGC-GGATCGCGC	CTGAGAGGACCTGCAGGATCT-GC	| ||||| |||||| ||||| ||	=X=====X======D=====XI==	19	3	1	1
chr2	-	650998	651019	GTTGGTAAAGTGAGGGTCATTATGGAGCTGCAATAACCTAAATTAGTACCACATGATGGCTGAGGCCACTCCGCATGGATCTGTGTCTAAGAGGGCCTGGCAGAGTGAACTTGCGGCTCGGCTCGGTTTTGTTTTTGAGTGAGGAACTGCACAGGAGATTGCTCTTCAGAGGCTGCAACGGGACCCCCACACGTCCCTGCATTTAGAGGCGAATGAGGTAGA	650898	651119	CCGAGAGAACCTGCGGATCGCGC	CAGAGTGAACTTGCGGCTCG-GC	| ||| |||| ||||| ||| ||	=X===X====X=====X===I==	18	4	0	1
chr2	-	1169445	1169465	TGGGGCTCCCGCCCTCCTCCCTCAGAAGCCTGGGCTCTGAGAGAACCTGTAGCTCCCTGGGGCATGGGGCTCACACTCTCCTTCCTCAGAAGCCTGGGCTCTGAGAGAACCTGCAGCTCCCTGGGACACAGGGCTCACGCCCTCCTCTCTCAGAAGCCTGGGCTCCAACTCCCGCAGGGTGACCTGTGAGCTGCGCCCCTTGGGGAATTCATCATCCACAG	1169345	1169565	CCGAGAGAACCTGCGGATCGCGC	CTGAGAGAACCTGCAGCTC-C-C	| |||||||||||| | || | |	=X============X=X==I=I=	18	3	0	2
chr2	-	2088402	2088420	GCAGCCAGCAAGGGGCAGCACCTCCATCCACAGCCTCAGAGAAACCGAGTCCTGGCAACAGTCGCTGCAGAAACCAGGAGGCAATCGGCCTGCTGGAACCCCGAGAGAACTGAGGTCCCAAGTGACCATGGGCTGCAGCCTGTGAGAGACCCTATGAGGGAGGATCCAGCCCAGCCAGGCCTGAATCCCAAACCTACAGACACTGTGAGATACTAAATG	2088302	2088520	CCGAGAGAACCTGCGGATCGCGC	CCGAGAGAA-CTGAGG-TC-C-C	||||||||| ||| || || | |	=========I===X==I==I=I=	18	1	0	4
chr2	-	3642577	3642599	GGAGGGTCCTGCCCCCCACCCCAAAGCCGGCCTCAGGGAGTTCCAGGCGTTCCCACACTCCCCAGGCAGGACGGTGGACGCAGCGCAGACAGGAAGCTCCCCGAGATAACGCTGCGGCCGGGCGGCCTGATTTGCTGGGCTGTCTGATGGCCCGGGCCGAGGCTTCTCCCTGCGCCTGGGACTGCGGCCGCCTCTCTAAATAGCAGCCATGAGGCGCCTGGGG	3642477	3642699	CCGAGAGAAC-CTGCGGATCGCGC	CCGAGATAACGCTGCGGC-CGGGC	|||||| ||| |||||| || ||	======X===D======XI==X==	19	3	1	1
chr2	-	6821391	6821410	TTGCTCCAAGAACTACCACAGGAACTTAACAGGAAAGCCAAGAGAATCCACAGACCCTTTGAAGGAGGTGGATTGCTGGGCTGCAGGCTCTGTGGGACAGCCGAGGAACTGCGAATTGGCTTGATTTCTCAGATGGGAGGCTTGTAGCCTGGGGCAAGTTCTCCGCCCTGCTCATGGGCTGCCTAGAAATAAACTTGGTGCTTTTGGGGGAGCACAGTGG	6821291	6821510	CCGAGAGAACCTGCGGATCGCGC	CCGAG-GAA-CTGCGAATTG-GC	||||| ||| ||||| || | ||	=====I===I=====X==X=I==	18	2	0	3
chr2	-	6931861	6931879	TCACCAAACAAGAGAGTGTGCATCCTGAAGAGTGCTCCAGATGCCTTCTCCAGCTATGATGACAGCACCTGAGGGTGGAAGGGAGGCCCTAGAAAGGGACCAGAGAGAACCGGGATGCCAAAATCATGGGACAGAGGGTGTGTCTGCAGCACAGCTTGGCAGGAGCAAAGAGATACAGTCAGAGAGGACTTGACCCACACTGGCCCACAGGTGGCAGCC	6931761	6931979	CCGAGAGAACCTGCGGATCGCGC	CAGAGAGAACC-G-GGAT-GC-C	| ||||||||| | |||| || |	=X=========I=I====I==I=	18	1	0	4
chr2	-	7003379	7003398	CTATCTGTACTTAAAATACAATCCAGGTATCACCCTTGACCATGCACTCCACCCGACAAAGCCCCACAGAGGCCAGATTCAGTGCCCTTCCTGTGTTCCGCCAGAGCACTGAGGATCCGCGCCCACACATCATGCTGCTTCATATTGAAGGTCTTATTCATCTCTGCATCCCAGGGCCTGCCTAGCACAGGGCCTGCCACACAGTAGGGGCACACATAAG	7003279	7003498	CCGAGAGAACCTGCGGATCGCGC	CC-AGAGCA-CTGAGGATC-CGC	|| |||| | ||| ||||| |||	==I====X=I===X=====I===	18	2	0	3
chr2	-	9346716	9346734	GGGCGCACCTCCACACGCACCCTCGCGGGCAGCGGGTCGGAGTCGGGGCCTCGGGCCGGCTGGGGGCGGGGCATGGGCGCGGCGCGCGGGGCCCGGAACGCCGAGACAATGCGGCGCGCGGCGGCCAGGAACGGCTCGGCGGGCCGGGGCGCGCGCCGCCTTCCTTCCTGCGGGATCCGCTTCCCGGCGGCGCGGCAGCGGCGAGCGCGCCGATTGGCG	9346616	9346834	CCGAGAGAACCTGCGGATCGCGC	CCGAGACAA--TGCGG--CGCGC	|||||| || ||||| |||||	======X==II=====II=====	18	1	0	4
chr2	-	10091613	10091637	CGGAGGTTGGCGGGTGCGCGCCGCAGCCGCAGCGCTCCCTCTCCTGTCAGGGCAGGCGCGTACGGCCGCGAGTCGGGCGCGCAGCCCCGGGAGCGCAGTCCCGGGCGCAACCTCGCGGAACGCGCGGCCCCCGCCCCCCGCCCCGCGCCGCTCGTCCCCGTCAGCCCCGCCCCGGCGCTCTTCTCGCCGACCAATCAGGAGGCGCGACCGGCCTCCCAGCCCCGA	10091513	10091737	CCGAGAG-AACCT-GCGGATCGCGC	CCGGGCGCAACCTCGCGGAACGCGC	||| | | ||||| ||||| |||||	===X=X=D=====D=====X=====	20	3	2	0
chr2	-	10906251	10906270	TCCTCTGAGTGCAGAAGAGGAAGCTGAGGGGTTGAGCGAGCGATCCAGGACCTGCAGCGGTTGGAGTATTATGCCGGGATGGGGATGCAGGTCTTGGGGACCAGAGCCTGCGGATTGTGCTGTGTGCATGACACCACTTCCCAAGGAAGCCCTGGACTGGCCCAACCACAGGGAAGCAGCTCCTGGCAGCAGCAGGGGCAGAGGCTCCGGGGTGTTGTCT	10906151	10906370	CCGAGAGAACCTGCGGATCGCGC	CC-AGAG--CCTGCGGATTGTGC	|| |||| ||||||||| | ||	==I====II=========X=X==	18	2	0	3
chr2	-	11052236	11052259	CGTGGGTCCGCCAGCTCCGGGACCTGCCGCCGCTGCCTGCGCGCCCCGGGGCGGAGGACGGTGCCAGCCGCCCACGAGGAGACCCCGCTCCCGCAGGAGGCCGAGCTGAAGCGGCGGAGCGCGCCGCCAGCCAGCCGGGGTGAGTGCCCCGGGCGAGGCCGGCGGCCGCCAAAGCCCCCGCGGGCTCGCCCGGGCGCCCGGATGCCAGCCCCGAGCCCCGCCGC	11052136	11052359	CCGAGA-GAACCTGCGGATCGCGC	CCGAGCTGAAGCGGCGGAGCGCGC	||||| ||| | ||||| |||||	=====XD===X=X=====X=====	19	4	1	0
chr2	-	11727546	11727566	ATGACAAATGTCACATACTTGCCTTTATAGCAACTCTTTACCTTGCCTCTTGCCCACTGCAGTATTTGTAAATGGTGCTACCCAAATGGTAGCCCTTGGTCCGGCAGAACCTGCATCGCCCCGGAGCTTATGAGAGGCGTGAATTCATGGACCCATCCTGGAATCAGAATCAGGCCCCACTTCTGCATCAGAAGCCCTGGGTGGCACCAGCAAGTGTTTGG	11727446	11727666	CCGAGAGAACCTGCGGATCGCGC	CCGGCAGAACCTGC--ATCGCCC	||| ||||||||| ||||| |	===XX=========II=====X=	18	3	0	2
chr2	-	16082552	16082572	GCAGCCCGGCCGAGGAGGACGCGTTCGGCCTGGGGGGACTGGGTGGCCTCACCCCCAACCCGGTCATCCTCCAGGACTGCATGTGGAGCGGCTTCTCCGCCCGCGAGAAGCTGGAGCGCGCCGTGAGCGAGAAGCTGCAGCACGGCCGCGGGCCGCCAACCGCCGGTTCCACCGCCCAGTCCCCGGGAGCCGGCGCCGCCAGCCCTGCGGGTCGCGGGCAC	16082452	16082672	CCGAGAGAACCTGCGGATCGCGC	CCGCGAGAAGCT--GGAGCGCGC	||| ||||| || ||| |||||	===X=====X==II===X=====	18	3	0	2
chr2	-	25016171	25016189	AAGGCCGCGGTGGCCGCGTGACAAGCCTGCGCTACCAGTGCGCCCGCCGGCCAGGAGAACGGAGCTTGTGATAGATCCTTTCGTAACACCAAGTATTGTACCAGGACCTGCGGCTCCGCCCCAGAGGCCGCCATCTTCCTGACCACCCGAAAGGCCGGACCTACTCCCCGGTGCATCTTGGGATCAGGGCGGGGCCCTGAGCGCCGCCATGCTTTTGTA	25016071	25016289	CCGAGAGAACCTGCGGATCGCGC	CC-AG-G-ACCTGCGGCTC-CGC	|| || | |||||||| || |||	==I==I=I========X==I===	18	1	0	4
chr2	-	28615758	28615779	TTGACGTGAGTGAATCCACATGGTACAGGGCTGGAGAATAAAGAGTGTGAGTTGAACTCGTGCCATTGTAGTGACTCATCTCGGGCAGAGCGCTAGGGCTCCGAGCGAACCAGCGAGCGAGCGAACGAGCGGCGCTCGGCGGGGACAGAAAGAGGGAGAGAGAGAGAGAGAGAGAGGGAGAGGCGCGGCCGGGCGAGGCGGGCCCGTCCGGGAGCGGGCTCC	28615658	28615879	CCGAGAGAACCTGCGGATCGCGC	CCGAGCGAACCAGC-GAGCGAGC	||||| ||||| || || || ||	=====X=====X==I==X==X==	18	4	0	1
chr2	-	41123912	41123932	GGAAACACATTTCTATGGACTAATTTATGCCCTAAAGAAAGATCAAAAATGTTAATCCTGTACCTTGGGGACTTGGAATTAGGAAATATTTATTGATAGACCGAAGAACCTGGGTTCAGGCTCAATGGATAATTCTGCTCCAGGATGAGCCCTTATTTTTCATGGCAAGCCACTTTGCTTTGGTTTCTTTTTCTTTCATTCTTTATTATTCGTATGCCTTT	41123812	41124032	CCGAGAGAACCTGCGGATCGCGC	CCGA-AGAACCTG-GGTTCAGGC	|||| |||||||| || || ||	====I========I==X==XX==	18	3	0	2
chr2	-	52769587	52769609	GAGGCATCACATCAGCGCTGTTCTAGCATAGCAGAAAAGAAATCCAGAAAAATCTCAGCTGAAGCCCATCCATGGAAGAAGCATTTAAACCAGTCCTAGTCGGAGGAGAATCGCGGATCCCGCTGGCCTGAACTTGAGTTCCCACAAGCCTCGCCACTGTGGGCTAAGGTGCTGTAAGGCTCTAAATAAACATGAAAGGCAGTCTAGGCCACAAGGACTGCAA	52769487	52769709	CCGA-GAGAACCTGCGGATCGCGC	CGGAGGAGAATC-GCGGATCCCGC	| || ||||| | ||||||| |||	=X==D=====X=I=======X===	19	3	1	1
chr2	-	62684296	62684314	GGGCCTCTCTGCTCTCCCGAGGCGATAGCCACCCTGCGATCTCTCGCGCGGCCAGCAGGGGCCAGCATCCCCCGCGGAAAGGGTCGCTGGGCTGGGCTGGCCGAGAGCCGGGGATCGGCGACCCCGGGCGCCGCTGCCAAGCCCCCTGCCGTGCGGGCTGCTGCTTCGCCGTCCCAGCCCCGCAGCCTTTTGTGTCTTTCCACTTCTCCCCTGGCCCGC	62684196	62684414	CCGAGAGAACCTGCGGATCGCGC	CCGAGAG--CCGG-GGATCG-GC	||||||| || | |||||| ||	=======II==X=I======I==	18	1	0	4
chr2	-	66298169	66298187	TAGGAAGAGTTTTTTTTTTTTTTTTTCTTGTGAGTAAATGTCCATTTAGAGAGCTTTTCTAAATTTAGAAGCAACGTTCATCAATCATTTATAATAAGCACCGAAGAACTGCGCTCGCCTGCCTGAGACGCAGCCCCCTGGTGAAGAGCGGTCCCCGACCAGGGCTGTGTTGCCGGACCGGCACCCACTCCATTACCAGCGTCTGACCTTTGTGTTCCT	66298069	66298287	CCGAGAGAACCTGCGGATCGCGC	CCGA-AGAA-CTGCGC-TCGC-C	|||| |||| ||||| |||| |	====I====I=====XI====I=	18	1	0	4
chr2	-	71774350	71774368	GTGGACTAAATAGAGGCTTTGTCTTGGGTGGCTTCACTGGTCACTGTGCTCTTGAACTGTCTGCAGACACAGGGGCGAGAGCCCGGGATGGACCTTCACACCCAGAGACTGCGATCCGCCCCCAAGTCAGGAGTCATTGACCTAAGACACCAACAGGGCTGTGTCTTATTACACATTCCCAGTGCCTCCTCCTGCACCTGGTTAGGCTTGCTGAATGAA	71774250	71774468	CCGAGAGAACCTGCGGATCGCGC	CCCAGAG-A-CTGC-GATC-CGC	|| |||| | |||| |||| |||	==X====I=I====I====I===	18	1	0	4
chr2	-	75836316	75836334	AGAAAACTGGCGGCAGAACTCAGCTGAGCTGCAACCTCGTGAGCTCAAGTGGGGGGTCACCCCTGGCTGAGGTTACCACTGAGGGAATGGGGTCATCCTCCCTAGAGAACCTCGGCGGCTGTGCGGGGATACGGACAAAAGCCGCTTTGTGGAAGACTGTGGGACCGTCCAACGGCGCCACCGTGTGGCGGCGCCGGGCAGCGGCAGACAGCGCATCCC	75836216	75836434	CCGAGAGAACCTGCGGATCGCGC	CCTAGAGAACCT-CGG--CG-GC	|| ||||||||| ||| || ||	==X=========I===II==I==	18	1	0	4
chr2	-	80023461	80023479	TTAAGAAAGATTTTAATATTGTAATCCCTTTAACAGCTCTTTAAAAGTGGCCTAAATTCAGGAGAATGGCGTGAACCCGGGAGGCGGAGCTTGCAGTGAGCCGAGAGCCGCGATTGCGCCGCTGCATTCCAGCCTAGGCGACAGAGCGAGACTCCGTCTCAAAAAAAAAAAAAAAAAAGTGGCCTAAACTATGCCCAAGTTGGTGATATAAATATATGC	80023361	80023579	CCGAGAGAACCTGCGGATCGCGC	CCGAGAG--CC-GC-GATTGCGC	||||||| || || ||| ||||	=======II==I==I===X====	18	1	0	4
chr2	-	96068319	96068338	GAGACCGGATGAGGCCAGCGAAGCGCCCAGGGACAAACCTTCGGGCAGCGCCCACTCTCGAGTTCAGGCAAGTGCAGGGTCCCTCCGAGAGAGAGCGTCTCCAGAGAACGCGGCTGGCGCCTGGCTGAACCCGTAGCCTGAAGACCCGCCGGAGCCGCCCGCCCCACGATGGGCCCGCCCCTCCGGGATTGGCGCCCTGCTAGTGGCCATTGCCTGTGAC	96068219	96068438	CCGAGAGAACCTGCGGATCGCGC	CC-AGAGAA-C-GCGGCTGGCGC	|| |||||| | |||| | ||||	==I======I=I====X=X====	18	2	0	3
chr2	-	99203047	99203069	TAGAACAGCATAAAACCATCAAGTTATACTGTGCTGTGGGAAGTCATTTATGTTTAAAATCACTTTTGCTGGTTAGTTTTATGTCTACACCTGAACATTTCCCAGAGAACTCCCCGGACGCGCTCACTGAGTAGGTGAGGCCCCCTGGCTGCTCATCCTCCCATGCAGTGTTTGCTTTTGCCCCCTGGATTGCCATGGCAACCCTCCATCAGATGCAGCTGAG	99202947	99203169	CCGAGAGAAC-CTGCGGATCGCGC	CCCAGAGAACTCCCCGGA-CGCGC	|| ||||||| | |||| |||||	==X=======D=XX====I=====	19	3	1	1
chr2	-	99797339	99797358	CAGCAGGAACCAGCTCCTTTTCCTCAGGTCCTCCCCGCCTTGGCTCATTGCTCACCTTTCAGAACCTGCAGGAGCAGATCAATCCCCTCTTGGTAACACACCAGAGCCTGCGGATACCGCGACTCCGAATCTAGTTCTACTGCCCGCTTTAGCACAGTGGCTGCAGCTGTGCTCTGCGGGTCCTGCCTCAGCCCGGACTTCGCCATAATTCTGGAAGTTC	99797239	99797458	CCGAGAGAACCTGCGGATCGCGC	CC-AGAG--CCTGCGGATACCGC	|| |||| ||||||||| |||	==I====II=========XX===	18	2	0	3
chr2	-	101098553	101098576	GGTTTGTGGAACCTCCCACCACATAAGCAAAGACTAAAGGGGGGGGATGATGGGTGACAGTGTTGGGGTCCTAGGAGCAGTGAGGTTCCTGGAGCACTGTCCCAGAGGACCTACGGACTAGCGCTAGCACAGGGCGAGGGCTTCCCAGGTGAGTCCCCATGGAGGGGAGTGAAGTCCTAGTTAGAAGAATGAGGCCTTAGGGTTCAACAGAGAGAAGAGCGGAA	101098453	101098676	CCGAGAGAACCTGCGGA-TCGCGC	CCCAGAGGACCTACGGACTAGCGC	|| |||| |||| |||| | ||||	==X====X====X====D=X====	19	4	1	0
chr2	-	106827257	106827278	TAACACTCCAGTACCCCTTTGTTGTCAGTGTAAACAAGGGCGTAGCCCGAAAGCACTGAGGCCACTGACAACCAGTAGCCTTCCTATAAAAAATCCTTAACCCAGGAACCTGCAGATGGCCCAAGTGCATTCAATCTGTAGTGGCAACTGCTTTGCTAACAGAAGAAAGTAGAAAATTAGCCTTTAGAGGAAACCTCATTGTGAGCACACCTCTCCAGTTCA	106827157	106827378	CCGAGAGAACCTGCGGATCGCGC	CCCAG-GAACCTGCAGATGGCCC	|| || |||||||| ||| || |	==X==I========X===X==X=	18	4	0	1
chr2	-	113915209	113915230	ATGGGTAAGGGACCACGGGGAGGCCTGGGCCGGGCGGGGGCACCCCCGGCCGTCGCCGCCCTCGACGGTGACCGTGTGCCGTGCAGCGCTCTCGCCACGCCGGCGAGCACCTGCGGAGCGGCTGTCGCTGAGGGTTAGGGTCCCTGGAGCCGGAGAGAGGGTTGAGAGCGAGCAGGGGACCCTGAGGATCCAGCCTAACCGAGCGGCGGAGACTGGGACGGC	113915109	113915330	CCGAGAGAACCTGCGGATCGCGC	CGGCGAGCACCTGCGGAGCG-GC	| | ||| ||||||||| || ||	=X=X===X=========X==I==	18	4	0	1
chr2	-	113956723	113956744	GCCCGGGACAGCGCCCCTCACCGCCCGCTGCTCGCAGGAGGAGCAGCATCGATCCCACGAGAACTGCCTGGACGCTGCCGCGGACGACCTGCTGGATCTACAGAGGAACCTGCCGGAGCGGCGGGGCCGTGGCCGCGAGCTGGAGGAGCACCGCCTGCGGAAGGAGTACCTGGAGTACGAGGTGAGCGGCCGAGCCCACCTCCCCGCCGCTGCGCAGCGCCC	113956623	113956844	CCGAGAGAACCTG-CGGATCGCGC	CAGAG-GAACCTGCCGGAGCG-GC	| ||| ||||||| |||| || ||	=X===I=======D====X==I==	19	2	1	2
chr2	-	117813467	117813486	TGCCACCCGCAGGCTGCTTGCGCTCACCAGCTCCGTTAGGCCCTCTGCCTTATGGCAAGGACAGGGGGCTTTCTGTAACCCAGGTTCTTACCTTAGTGCACCGGAGAAATCGGATCGCACGTCGGCTGAGAGAATGAATGCAAGCTTTTCTATTGAGTGGTGGTGGCTGGGGAGGCCAGAAGGGGCTGGTTGTCCCCCCGGAGTCCGCCTCGGTCAATCC	117813367	117813586	CCGAGAGAACCTGCGGATCGCGC	CCG-GAGAAA-T-CGGATCGCAC	||| ||||| | |||||||| |	===I=====XI=I========X=	18	2	0	3
chr2	-	120500333	120500351	TTCTGCTAAATGGACTAATCATACTCTCTTACTTGCCTTTTCTCTTGTGCCTCCTCATCTTGGTGACTGGCACTACCAGCTAACCAGCCACTTGGCCAAGCCAGAAACCTGGGTTCCGCCATGCAATAGATAGATCAAGTCATATTGTTTCTATTTACCTGGTGTCTCAGGTATCTCTGTTCTCTTGTATATCCACAACTTCCACCCAGACTCAAACAT	120500233	120500451	CCGAGAGAACCTGCGGATCGCGC	CC-AGA-AACCTG-GGTTC-CGC	|| ||| |||||| || || |||	==I===I======I==X==I===	18	1	0	4
chr2	-	120933552	120933572	CAAAACAAATACACCAAGACCAAAATAGGCAATAGGAACAGGGGTGAAGGGATGTTGTTTCTTAAATACCTACCATGTATGAAGCTATACACAGCATATACCGAAAGAACCTGCATTGCACTAGGAATTCTGTGTTAGTTTAAAAGAGATCTCTAAAACTTCCCCATCCCTTTGGGCCTGTACAAAGAAATTCTGGATGTTAAAATAATATATACTCATCA	120933452	120933672	CCGAGAGAACCTGCGGATCGCGC	CCGAAAGAACCTGC--ATTGCAC	|||| ||||||||| || || |	====X=========II==X==X=	18	3	0	2
chr2	-	128377576	128377596	TCCCATGAAGTCCTCACTTTTCTCTCTGCTGTGGAGGGGAGGGGCTGCATTCAGGGAGGGAGGTGGGGCCTCAAGGCAGAGAGAGAAATGACTGTAATCACCGTGAGACTGGGGATCCCGCACATCTGGGAGCAGATGGGCTGTGCAAAGGGCGCGGCTGCTGAGGACAGGGCTGTGGCTGGAGAACCTGCTGCTTCCTGAAGCCGAGCCCCACCCTAAAG	128377476	128377696	CCGAGAGAACCTGCGGATCGCGC	CCGTGAG-A-CTGGGGATCCCGC	||| ||| | ||| ||||| |||	===X===I=I===X=====X===	18	3	0	2
chr2	-	128568847	128568867	GGGTCATCACGCACTGGCGGGACGGCGCTACGTCACGCGCGCCTGGACCGCGGGCCTCTGTGAGGTTCGATCTGCGCATGTGCCTAGGTGAGGTGCCGAGCCGCGAGACCCTGCAGAGCGCTTCCTTTGTTCCGGAGCGAGTAGGACGCGCTACCTCCTGGAGGAAAGAAGCGACTGCGTTTCGCAGTGCTGACTTTTTTTTACAGTGTGAGCTAACGTGT	128568747	128568967	CCGAGAGAACCTGCGGATCGCGC	CCGCGAGACCCTGCAGA--GCGC	||| |||| ||||| || ||||	===X====X=====X==II====	18	3	0	2
chr2	-	128786117	128786134	GTAATGGAGGCCAACTGCGGCGGCCAAGGGATCCGCGGGCCGGGCCAGTGTCGTGACGGTGCCCGCCTCCCTATGCCGCGAGTGGGACTCGGTGTCCCCACCGGGAACCGCGGTCGGCACAGCCTACGCGCGGCGGGAGCCGCCAGGCGCAGCGCGGGCGCGGCTCTGTGAAAGCAGGCCGGCAGGGCGCAGGGCTCTGGGCGGCCGGGGCGCACCTG	128786017	128786234	CCGAGAGAACCTGCGGATCGCGC	CCG-G-GAACC-GCGG-TCG-GC	||| | ||||| |||| ||| ||	===I=I=====I====I===I==	18	0	0	5
chr2	-	130224780	130224800	GAGAGGAACGGGACTTCAGAGCACTGCCCAGGTTTTTCCCTTAAATGGCCAGAAGAAGAGTAGCATCATTCATTGGGATAGTGCAGGACAAGGGAAAGTTCCGGAGAAGCTGGGATGGCTCTACCTGGTGCAGGCTGATTGGAGGCGTCCTGGGTGGCCTGCAGGAGATGCCTGGAGGTGGTGGGCCACGTGAGAAAGAAGGCTTAACACACACGTTTTGA	130224680	130224900	CCGAGAGAACCTGCGGATCGCGC	CCG-GAGAAGCTG-GGATGGCTC	||| ||||| ||| |||| || |	===I=====X===I====X==X=	18	3	0	2
chr2	-	131513417	131513436	AGACCCTGCCTTGCAGCCCCAGCCTGGCCTGCCCCTTCTTGCAGGCCCGCTCCGAACCCTGGGTAAGACTCGTGACGAGGCTCCGGGTGGCCGAGCCCTTCCGAGAGTGCTGCGGTCGGCAGGGCTGGGCTGGCTCTCTGGGCTGAGGGGGAGGGGCTCCCACACCTGTGCGCTCCCGGAAGAGGGGACAGCGGCGGGGGCGCCGTGCGCACGGGGGCGA	131513317	131513536	CCGAGAGAACCTGCGGATCGCGC	CCGAGAGTG-CTGCGG-TCG-GC	||||||| |||||| ||| ||	=======XXI======I===I==	18	2	0	3
chr2	-	132430209	132430231	GCTCTGGTGCAGGCAAAGTGCCGGGTTGCTCTGCTGCTGTCGCGCCCTTGTACAGGTGGCAGCTGCAGCTGAGCTCTCAGTAGAAGCCGGCAGGGTTGGTCCCAGAAAGCCTGAGGATCGCGGTGTGCACCACCCTCTCAGCCTAGGGTGGACTCTTCCTTGGCCCGCGCCCAGAGCTCGGGGTTTCGGGCGCTGGGCCCTGTGCAGCTGCCCAGAATAGGCT	132430109	132430331	CCGAGAGAACCTGCGGATCGCGC	CCCAGAAAGCCTGAGGATCGCGG	|| ||| | |||| ||||||||	==X===X=X====X========X	18	5	0	0
chr2	-	134653423	134653444	CCAATACCACTTTGTTGTCAGTGTAAACAAGGGTGTAGCCTGAAAGCACTGAGGCCACTGACAACCCACAGCCCGTAGCCTTCCTATCAAAATTCCTTAACCCAGTAACCTGCGGATGGCCCAAATACATTCAATCTGTAGCAGCATCGGCTTTGCTAACAGAAAAAAGTAGAAAAATAACCTTTAAAGGAAACCTCATTGTGAGCACACCTCACCAGTTCA	134653323	134653544	CCGAGAGAACCTGCGGATCGCGC	CCCAGT-AACCTGCGGATGGCCC	|| || ||||||||||| || |	==X==XI===========X==X=	18	4	0	1
chr2	-	136876945	136876962	CTGAGGTTTGCAGTGGGCGCGCAGACAGTGCTTTCCCCCTCGCGCCACTTCCCTCCGGCGCGGAGACTGGGTGGGGCGGGGGAGCGAGTGTGGGGCGGGGCCGAGAAACTGCGTCCGCAGGCGGGGTGGCCGCTGCGGAGATAGCTGGGACCGAGGCGCGTGCGTCGCGACACGGACCCCAGAGGCCCCCACCCCGAAATGGTCCCGAGGAGAGGGAT	136876845	136877062	CCGAGAGAACCTGCGGATCGCGC	CCGAGA-AA-CTGC-G-TC-CGC	|||||| || |||| | || |||	======I==I====I=I==I===	18	0	0	5
chr2	-	150892006	150892026	ATGGTGCCACTCTCCTCCCTGCGTATCTTCTACTCTTGAGCCATAGCACCAGCAGGCTGCCCATAGATGTGTGCCACAACCCGCTCTGACTTTGGCAAGGCCAGGGAACCAGCGGATCCTCTGGGAGTTGTGGGTCCCTTGGAGATCTAACCCTTAGTGTGAACTTCCCCTAAGGGAGGGGGACTGCAGCCCACCAAAGCCCCCCTGGGCCACAGGAAACA	150891906	150892126	CCGAGAGAACCTGCGGATCGCGC	CC-AGGGAACCAGCGGATC-CTC	|| || ||||| ||||||| | |	==I==X=====X=======I=X=	18	3	0	2
chr2	-	152512471	152512494	TCCATGGAATCAGTCAGCTTCTTAAACTGGAAGTTGCTCGGGTGCTGGCGGTATTTCTGATCACTGGCATATTCAGTTGCTTTCTTGGCCTTCTCCACTTCCAGAGAACCTGCTGGACTCCAGCCAAGCCCTTTGTACCATTCATTGTAATCTTGCTTATATTCATTCTATAAAGAAGATAAGCAAATTCTACTTTATCTTATCCATTTAGACACAAACCATGG	152512371	152512594	CCGAGAGAACCTGC-GGA-TCGCGC	CC-AGAGAACCTGCTGGACTCCAGC	|| ||||||||||| ||| || ||	==I===========D===D==XX==	20	2	2	1
chr2	-	153191483	153191501	CGTCATGGTCAGACCCGCCTACCAAGTGTCAACATGATATACACGATGTAAGTATTCCACTGTTGGGGTGAGGAGGGTCAAAAGTGACAATATGCTATCTCCAGAGACTACGGATCGCCTTTGCTGCAAATGGTCCCAACCCGGCCTGGCGCTCTAGAGCAGGCGTGGTTTCTGCGCGCGGACACTTTGGAGAGAAACTACGCGTCCCGGCAGTCCGCG	153191383	153191601	CCGAGAGAACCTGCGGATCGCGC	CC-AGAG-A-CTACGGATCGC-C	|| |||| | || |||||||| |	==I====I=I==X========I=	18	1	0	4
chr2	-	153984051	153984071	TGTTGTAATTCATTTCATCAACATTCTTCCCCTCCGCACTTCTCCCTCCCACCACATGCAAACATTCATGGACATCTTGATACCATTACCTGTTACTCTTCCGAGGAACCTGGGGAACCGTAATCTTAGTGATATCCAAACACCAGTTTTATCAGTCTTTTTGATTCATCTTTTTACTTTCAATTTTTATCATCTTCTAGTTATGTTTGACTCCTGGATTC	153983951	153984171	CCGAGAGAACCTGCGGATCGCGC	CCGAG-GAACCTGGGGAAC-CGT	||||| ||||||| ||| | ||	=====I=======X===X=I==X	18	3	0	2
chr2	-	155386858	155386879	TACTCTCCGAAGATCTCTAGTATTAGCTGTGGTGACAAGACAGACTCATGAATGGCAAGATTCCTGCTTGTCCTCACTTTCTTCCACTCCATGTTCAGCTCCTACAGAACTGCGGATCCTGCTAACCAAGAGTGGCCCCAAGTCCCTCACTAGACACTGGCTGAAGACCCATAGAATCAACAGTTTCTTAAGAACTTCTCTACCAGCTCACCCTTTGTAGTT	155386758	155386979	CCGAGAGAACCTGCGGATCGCGC	CCTACAGAA-CTGCGGATCCTGC	|| | |||| ||||||||| ||	==X=X====I=========XX==	18	4	0	1
chr2	-	158556250	158556270	CTCAGGCCAGCTTTGCCACCTACTCCAAGACATAGTACGTAGCCTCAGGTCCTGGGGATTGTTCAACCCAATCCACTACCTTGGGTACCTAAGCGCTCCTCCCAGGAACCTGAGGATGGCCTAAATTCCTAGTCACTACCACTTAGCTGGCTCCCACCTCCAAGTGCCACCTTTGGGCCTGGAGACTGGCTTCCTCAGCCTATCCTATCTACCACCAACAT	158556150	158556370	CCGAGAGAACCTGCGGATCGCGC	CCCAG-GAACCTGAGGATGGC-C	|| || ||||||| |||| || |	==X==I=======X====X==I=	18	3	0	2
chr2	-	166650846	166650867	CCCAGGTGAGCTCCAGCCTGCGACGTCGGCAGGGGCGAGGCCCCACTTCCGCGCCTGCGCGCCAGCCTCCCGCCCCGCCCCAGCCCTACCTGAGCGCTCCAGGTGAGAACCTTGGATCGCGCGCGCAGGGTGGGGGCGCCGTCCGGGCCAAGCCTGGCTGTCGCGCGGCTTCTCTCTGAGTGGTCGGCGAGGCTGCTGCTCCGCGCAAGTTGTGGCTCCCGG	166650746	166650967	CCGAGAGAACCTGCGGATCGCGC	AGGTGAGAACCTT-GGATCGCGC	| |||||||| |||||||||	XX=X========XI=========	18	4	0	1
chr2	-	171592993	171593012	TTCAGACAGAAGTAGGCCTTTCAAGGATCTTAAAACACCACTTGTGTCTTTGGCCCTCAGGTCTTCCAGATTTCGAGAAACCATACTAAAGGGGCTGTACCCGAGAAACCTCATCAGCGCTGGCACCTGATTTGATGGCAAAATCTTGGACTTTGAACTGATGCAGTAATAGGATAAGACTCTGTAGACCTTCAGGAAAGGGAGAGTACATTTTCTATGT	171592893	171593112	CCGAGAGAACCTGCGGATC-GCGC	CCGAGA-AACCT-C--ATCAGCGC	|||||| ||||| | ||| ||||	======I=====I=II===D====	19	0	1	4
chr2	-	173013198	173013217	ATTCGTGTAGTACTGCCAGGACTGCCAGCGCTGCCATGGGAATGCACATGTTTATGCCCGGGTGCTCTTGATGTTCTCAGAGCTGCGGGCACTGCCCTAGCCAGAGGACTGCGGATGTGCCGGGGCCCTTGAGGCATCAGCATTGCTTCATGCCCCCCAGAGCCCATGAATCAGAAGAAAGCAGGGGTTGGACAGGCTGCATCGGCTGTGTGTGTGTGTG	173013098	173013317	CCGAGAGAACCTGCGGATCGCGC	CC-AGAGGA-CTGCGGAT-GTGC	|| |||| | |||||||| | ||	==I====X=I========I=X==	18	2	0	3
chr2	-	175113132	175113155	CCTCATTCATCCACACATCCCCAAGCCACCCGCTGCCCTGGCCCCATCTTGGCCACTGGGCCCGGGCCCCGCGCCAGCCTCAGGGCAATGAGCCCAGGCGCCGAAGACCTGGCGGAGATCGCGCCCCCGGGCTCCCTGAGGGCCTCACCGTGCTCGGCCTGGGCGATGACACGGGGTCCCAGCGGCAGCGAGAGAAAGGTCCTGCCGGCAGCTGGAGGCGGGGA	175113032	175113255	CCGAGAGAACCT-GC-G-GATCGCGC	CCGA-AG-ACCTGGCGGAGATCGCGC	|||| || |||| || | ||||||||	====I==I====D==D=D========	21	0	3	2
chr2	-	176983911	176983929	CCCGCGAGCGCCGCCTAGAGATCAGTAAGAGCGTTAACCTCACCGACAGGCAGGTCAAGATTTGGTTTCAAAACCGCCGAATGAAACTCAAGAAGATGAGCCGAGAGAACCGGATCCGAGAACTGACCGCCAACCTCACGTTTTCTTAGGTCTGAGGCCGGTCTGAGGCCGGTCAGAGGCCAGGATTGGAGAGGGGGCACCGCGTTCCAGGGCCCAGTG	176983811	176984029	CCGAGAGAACCTGCGGATCGCGC	CCGAGAGAA-C--CGGATC-CGA	||||||||| | |||||| ||	=========I=II======I==X	18	1	0	4
chr2	-	179474015	179474035	GTGTAGTTTTAATGACTCACCTAACACACTGACAGTACAAGGAGCTTTTGCAATACCGTGGTCATTTTCAACTTTGATCATATACAGACCATGGTCAGGTCGGAGAGAATCTCGGACGCGTAGCTGAGATTCTCCCTTTTTGCTGTTGTCAATACTCAAACGCTGTGTCAGAGGCAGGACAAATGGTTCTTCTTCTTGAACTTCACCCTTCCTTCTCCTAA	179473915	179474135	CCGAGAGAACCTGCGGATCGCGC	CGGAGAGAATCT-CGGA-CGCGT	| ||||||| || |||| ||||	=X=======X==I====I====X	18	3	0	2
chr2	-	186081432	186081453	AAAGGCATATAATCAATTTTTGTCAGTAAGTCAGTAGAAATATAGCTTTATTCTGGCCGGGCGCGGTGGCTCATGCCTGTAATCCCAGCACTTTGGGAAGCCGCGAGACAGGCGGATCACGCGGTCAGCAGATCGAGACCATCCTGGCTAACACGGTGAAACCCCGTCTCCACTAAAAATGCAAAAAATTAGCCAGGCATGGTGGCGGGTGCCTGTAGTCCC	186081332	186081553	CCGAGAGAACCTGCGGATCGCGC	CCGCGAG-ACAGGCGGATCACGC	||| ||| || ||||||| |||	===X===I==XX=======X===	18	4	0	1
chr2	-	188376868	188376889	CACTCCAATAACACTTTCTTGTTGTCAGTGTAAACAAGGGAATACCCCAAAAGCATTGAGGCCGCTGATAACCCCTAGACTTCCTATCAAAAATCCTTGACCCAGTAACCTGCGGATGGCCCAAATGCATTCACTCTGTAGCGGCAACTGCTTTGCTAACAGAAGAAAGTAGAAAAATAACTTTTAGGGGAAACCTCATTGTGAGCACACCTTACCAGTTCA	188376768	188376989	CCGAGAGAACCTGCGGATCGCGC	CCCAGT-AACCTGCGGATGGCCC	|| || ||||||||||| || |	==X==XI===========X==X=	18	4	0	1
chr2	-	190305777	190305797	AAGCGATGTTCACAAGAACAGAAGAACGGCTAATGAGAGGAACAAAAAGCTGTACAAGGAAGAGAAAGCTACCTTTCCACCCAATAACTCAACGCTGCGACCGAGAAAACCAGGGACGCGAGAGGCTCGCGTCATCCTGCAGCGCCGACACCACAGACACTAGAAAGCGACGCCTCCGGTGGGACGACTGGAGGTCACGTGGTACACTATACGCCACCTTT	190305677	190305897	CCGAGAGAACCTGCGGATCGCGC	CCGAGAAAACCAG-GGA-CGCGA	|||||| |||| | ||| ||||	======X====X=I===I====X	18	3	0	2
chr2	-	193987204	193987223	AGTCATTTATCAGGTTAAAATGTGCGATAAATTGGGGAATGAATAGGAAATTGACAAGAGCTAGTGAAGCCAGGCAAATCTAATTGCTTGATAAGTAAACCAGAGAGAACCTGGGTCCTCACAGAACAATCAGGGATACCTAGGATACAGGTATGATCTCAACAATCTCAAGAGTTCTGAATTCCAGTTCTCATGCTTCTCGTGCCCAGTTGCAATTCTG	193987104	193987323	CCGAGAGAACCTGCGGATCGCGC	CAGAGAGAACCTG-GG-TC-CTC	| ||||||||||| || || | |	=X===========I==I==I=X=	18	2	0	3
chr2	-	198651365	198651383	AGCCGGTTGACGGGCGACTTCCGAAGACTGGTGTAAAGCGAAGAAGGTTCTAGAGTCAAACTCTGACTCTCGGGGCCTGACTCGCAAAACTCGGGGGCTCCCGAGAAGCCGCGGACGCCGCTCTGCACCTGTTGCCGCCGTCACTCATCCCGCCAGGCGGGCGGGGCCGCGCGGGTGGCTTGGTCAGGACCTGCCATTCAGCCCAGTCGGGCTCCGGTG	198651265	198651483	CCGAGAGAACCTGCGGATCGCGC	CCGAGA-AGCC-GCGGA-CGC-C	|||||| | || ||||| ||| |	======I=X==I=====I===I=	18	1	0	4
chr2	-	199725791	199725810	TGATAAAGCCCCAGGAGAATACAAATCTCTAAGCAGAGAATTTTAGCAAAAGTTGCAGTGTCTGAAACTATGGCTGGGATAATTCATTCCTAATAAAATGCCGAGAAACCTGTGAGGCGCACAGCGGAAATCCATCTCTCTAGGAAGAAACTTTAGGAGGAAAAAATTATTTGGCTTTTAGGATCTCTCACAATCCCTTCTCTGCCAAATAACCTACACC	199725691	199725910	CCGAGAGAACCTGCGGATCGCGC	CCGAGA-AACCTGT-GAG-GCGC	|||||| |||||| || ||||	======I======XI==XI====	18	2	0	3
chr2	-	202611515	202611535	AAACAGGGAATAATCCCTGCCTGCAGCTATGCTCCAGACTCCATTTTCACTGCTTATCTGCAACGACAGAAAGATAGTGTCTGTCCAAGATAAAGGCAATCAGAGAGAACTTCGGATCCACAGGAACTGAAACGTTAGGTTGCTTAAATAAGCGTGGTGCAGTCAGTCATATCTGAGAGCAAACTTACCCAGCAATTTGCCCAATCAAATGCAGAGCAGGT	202611415	202611635	CCGAGAGAACCTGCGGATCGCGC	CAGAGAGAACTT-CGGATC-CAC	| |||||||| | |||||| | |	=X========X=I======I=X=	18	3	0	2
chr2	-	213236459	213236481	TTACCACTGCCAGATGGTCAGTTAAGCAATTTATATACATCATCTCTTTTGTTCCTATTGATATCTCTGTGAAGTACATATTACAATTCCCATACTATAGATGAGGAACCTGAGGATCAGCGCACTTTTGGCACTTACTCCAAACCATGAAAAGTCTTACTTTGAGCTGAGAGGCTCATTCTCTCCTCTCCACTTAAAGAGAAAGAAAAAAAAGCATGAAAGT	213236359	213236581	CCGAGAGAACCTGCGGATC-GCGC	ATGAG-GAACCTGAGGATCAGCGC	||| ||||||| ||||| ||||	XX===I=======X=====D====	19	3	1	1
chr2	-	216973922	216973943	GCGGCTCAAACACCACACGCTCCCGACTACGGCGGAATGGAGAGAATGTGCGCATGCTCGGCGGGAATCTGCGCATGCTCGGCGGGAATCTGCGCATGCTCGGAGAGAATCTGCGCATGCTCGGCCGGAATCTGCGCGAGCTCGGCGGGAATCTGCGCAAGCTCGGCGGGAATCTGCGCATGCTCAGAGTTCCGGGGCACGGTTTCCCCGCCCCTTTCAGGC	216973822	216974043	CCGAGAGAACCTGCGGATCGCGC	CGGAGAGAATCTGCGCAT-GCTC	| ||||||| ||||| || || |	=X=======X=====X==I==X=	18	4	0	1
chr2	-	216979923	216979944	CTCCAGTAAACTCTCACTTTGCTTAAAATAAATTTTTCCTCCTGCTTTAAACCTTGCTTATGTCTGTCGTTTCAATTGTTTACTTCGAGAAGACCAAGAACCGAGATTACTGCGGAGTCGCCACTCCGGAGTTTCTCTGGATAACTGCCGACTTACACCCCAGTAACAAGAGTATAGGTGTTTTTTTGTTTGTTTGTTTTTGTTGTAGAGAGAAAGAGTCAG	216979823	216980044	CCGAGAGAACCTGCGGA-TCGCGC	CCGAGATTA-CTGCGGAGTCGC-C	|||||| | ||||||| |||| |	======XX=I=======D====I=	19	2	1	2
chr2	-	217562625	217562645	TATGTATACATGTGCTGTGTTGGTGTGCTAAGCAGCCATTCTTTATCTCCACTTAGAAATGGGCTTAGGTTATAAGGGATTCAGACACTGGAGCTGTTGTCCAAGAGACCCTGGGATAGGCTTCCCGAGAGGGCATGAGAGAAAGAAGAATTCTCAGTAGCCTGGGATTGTCTATAGTAATTTCATCCAAAGATGGAGGACTGGCCAGATGGGTGTTGTTT	217562525	217562745	CCGAGAGAACCTGCGGATCGCGC	CCAAGAGACCCTG-GGATAG-GC	|| ||||| |||| |||| | ||	==X=====X====I====X=I==	18	3	0	2
chr2	-	219306475	219306493	GTGGTGAAGGGGAGTATCATTATGGTTGAAGTAGCAGAGTGACAGACTTACATTGGCCTGGCACGGTGGCTCATGCCTGTAATCCCAGCACTTTGAGAGGCCGAGGAATGCGGATCACCTGAGGTCAGGTGTTCGAGACCAGCCTGGCCAACATGGTGAAACCCCATCTCTACTAAAATTACAAAAATAGCCGGGCATGGTGGCTTGTGCCTATAATCC	219306375	219306593	CCGAGAGAACCTGCGGATCGCGC	CCGAG-GAA--TGCGGATCAC-C	||||| ||| |||||||| | |	=====I===II========X=I=	18	1	0	4
chr2	-	219923101	219923122	CCTGCCTGGATCCCTCGAGCACCACCGAGGATTCCCGCCGGGACCCTCTTATAATCTTAAACCGGCCCACAACCCCGCCAGAGATGACAGGGCCAGGGAACCAGAAACCGGCGGATTAGCGCCAGGGCCGCCCAATGGGGGGCCACATGCAACGTCTTCCTCTGCAAGGCGCAAAAGGGGCTGACAATCCCAGACCTCCAGGACCTCTGCACCGGTGCCCCG	219923001	219923222	CCGAGAGAACCTGCGGATC-GCGC	CC-AGA-AACCGGCGGATTAGCGC	|| ||| |||| |||||| ||||	==I===I====X======XD====	19	2	1	2
chr2	-	220500511	220500532	GGGGGGCTCTGAAGCAACCCCTGAAGATGACCCCTTGCTGCGGACGGGCTCGGTATTTGGGGGGCTTGTGCGGGATGTGAGGCGCCGGTACCCGCACTACCCCAGTGACCTGCGAGATGCGCTGCACTCCCAGTGTGTGGCCGCTGTGCTCTTCATCTACTTCGCAGCCCTCAGCCCTGCCATCACCTTCGGGGGGCTGCTGGGTAAGGGACTGGGGCTTGG	220500411	220500632	CCGAGAGAACCTGCG-GATCGCGC	CCCAGTG-ACCTGCGAGAT-GCGC	|| || | ||||||| ||| ||||	==X==X=I=======D===I====	19	2	1	2
chr2	-	221501335	221501354	TAGGGGAAATTGTTAAGGACTAGGAAGAAGATGGTGGCCTGAATTTCTCTGAATAAGGAAAATTGGTGCAGAAATCTAGGGAGGTGGGACAGACCTGCCTCCTAGAGAACCTGGGAACCCAGGAACTGAACTCAGCAATTGTAGACTGTAGACACCAGGGCCCCAACCTGGCAGTGTGTACTTTGCCCAATTTTAGAAAGGCAGCTCTGGAATCAATTTA	221501235	221501454	CCGAGAGAACCTGCGGATCGCGC	CCTAGAGAACCTG-GGAAC-C-C	|| |||||||||| ||| | | |	==X==========I===X=I=I=	18	2	0	3
chr2	-	223702254	223702272	TCACAAATTTCCAACCGGATGCACCCAACCGTAGTCATCATCTTTTTCCAAAACCTGAGTTTCTGTTTGAATAAAAACACCAACCAGCCAGTCACCCAAGCCAGAAACCTGGGAACCGCTCCCAGAATCCCCGCTTTTCTCTTCTCTTTTCTTTTCCTGCACTCTACTTCCTTTTCCTGTCCTGTCAATAGTATCTCCTGTACGTTGCTAATTCAGTCC	223702154	223702372	CCGAGAGAACCTGCGGATCGCGC	CC-AGA-AACCTG-GGAAC-CGC	|| ||| |||||| ||| | |||	==I===I======I===X=I===	18	1	0	4
chr2	-	225907059	225907080	CCGCACTCACCCGCTGCTGCTGCCGGCTGCTGACTGCCACCGCGGCGGCGGACGCGGCGCTGTGCCGGAGCTCGGCCGCCTGCCCAGGTCTCAACAGGCTCCGGGTGAACCTGCGGGTCCGCTCACCGGCCATCGCCGGTCACGCCAATCGCGCCGCGGGCCCGGGGCGCGCCTCCCGCCGGTCTTCCCCGCGCCAACCTTCTCTATCCACCCGCCGTTCAG	225906959	225907180	CCGAGAGAACCTGCGGATCGCGC	CCGGGTGAACCTGCGGGTC-CGC	||| | |||||||||| || |||	===X=X==========X==I===	19	3	0	1
chr2	-	232216025	232216044	AAAGTGCTGGGATTACAGGTGTGAGCCACTGCACCCGGCCACAAAGTGACAATTCTAAGAACAAAAGCAAAACCACACCAGGAAGGCCAGGGAATCCCAGCAGAGAGAACCTGGATCTGCAGCAAAGTCACTCAGCTTCGCATTCCCCACCCTGTACTCGCTCCCTCTGGAATTCTGTTTATGTTGAATATTACATTTCCCTTACCGTTTAAACCAGTGG	232215925	232216144	CCGAGAGAACCTGCGGATCGCGC	CAGAGAGAACCT--GGATCT-GC	| |||||||||| ||||| ||	=X==========II=====XI==	18	2	0	3
chr2	-	232218254	232218273	AAAGTGCTGGGATTACAGGTGTGAGCCACTGCACCCGGCCACAAAGTGACAATTCTAAGAACAAAAGCAAAACCACACCAGGAAGGCCAGGGAATCCCAGCAGAGAGAACCTGGATCTGCAGCAAAGTCCCCTGCTTCAGGGCATGGCATGAGTGCCCGCAAACAGCCAAGCCAGAGTCCAGCAGGTTTGCACACTCCTCCCACCCCGTCCTGCCCACCA	232218154	232218373	CCGAGAGAACCTGCGGATCGCGC	CAGAGAGAACCT--GGATCT-GC	| |||||||||| ||||| ||	=X==========II=====XI==	18	2	0	3
chr2	-	236856949	236856967	CAGGGTCTCACTGTGTCATCCAGGCTGGAGTGCAGTGGCACGATCTCAGCTCACTGCAGACTCTGCCTCCTGGGCTCAAGGGATCCTCCCACCTCAGCCTCCGGAGAACCTGGGACCACAGGCATGCGCCACCATGCCCAGCTAATTTTTTGTATGTTTGGTAGAAATGGGGGTTTCACCATCGTGCCCTGGCTGGTCTTGAACTCCTGAGCTTCTGTG	236856849	236857067	CCGAGAGAACCTGCGGATCGCGC	CCG-GAGAACCTG-GGA-C-CAC	||| ||||||||| ||| | | |	===I=========I===I=I=X=	18	1	0	4
chr2	-	237028943	237028964	AAGGAACGGTGGATCCGTGCCAAGTACGAGCAGAAGCTCTTCCTGGCCCCGCTGCCCTGCACGGAGCTGTCCCTGGGCCAGCACCTGCTGCGGGCCACCGCCGACGAGGACCTGCGGACGGCCATCCTGCTGCTGGCACACGGCTCCCGGGACGAGGTGAACGAGACCTGCGGGGAGGGAGACGGCCGCACGGCGCTGCATCTGGCCTGCCGCAAGGGGAAT	237028843	237029064	CCGA-GAGAACCTGCGGATCGCGC	CCGACGAGGACCTGCGGA-CG-GC	|||| ||| ||||||||| || ||	====D===X=========I==I==	20	1	1	2
chr2	-	237338278	237338297	AGTCAGCCTTGGGTGCATGCAGTGGTGGGGTTGGAGTCTGTGGTAGGGGGCTCCAAGGCTGTTTTCTGGCATGCATGCAGTAGGTGCTCTGGGTCCCTGGCCCAGAGAACCTGTGGAGGCAGTAGCTGGGGTGGTTTCAAGGAGATGTGGTGATTTAGGCACCTAGGGAACACGAGGGCCACTTGGGTGGGTCGGTGGGCTGTGCTCACTGTGGCAGGAG	237338178	237338397	CCGAGAGAACCTGCGGATCGCGC	CCCAGAGAACCTGTGGA--G-GC	|| |||||||||| ||| | ||	==X==========X===II=I==	18	2	0	3
chr2	-	237592966	237592987	TCCCTGCCTCCAGACCCTATTTTCCTGCCTCATTTGGGAGAAGATTCTAATCCAGAACCCGTGGCTCTTCACGCGTACAGAACCAGCTCCACACAGAGACCCCAGAAACCTGCAGATGGTGCAGTCTCGGGAAAGTTTTGTGAACACATGGCGAGAAAATATCAGTGCCAGAGAAATAAGTGGGTGAAAGACTCTGTGAGTTTTGGTGATATTATGATATGG	237592866	237593087	CCGAGAGAACCTGCGGATCGCGC	CCCAGA-AACCTGCAGATGGTGC	|| ||| ||||||| ||| | ||	==X===I=======X===X=X==	18	4	0	1
chr2	-	238536573	238536592	CTGTGCGTCTGTGCCACTGCGCGTCCGGCTCCAGGCGGGTGGGCCGGGCAGGCGCGCGCCGGGGCGCTGATCCCCAGGCGCTGCGCCCCGGCCCCGATCTCCGAGGCCTGCGGACCCCGCACCCGTTCTCCAGCCCCGGGCCCAGCCCGCGACGCTGCGCGCCCTCCCCCACCCCGGCCACCGTCGGCCGCTGCGCCCTCGGGAGAGGAGCCGGGCGCCG	238536473	238536692	CCGAGAGAACCTGCGGATCGCGC	CCGAG-G--CCTGCGGACCCCGC	||||| | |||||||| | |||	=====I=II========X=X===	18	2	0	3
chr2	-	242740540	242740560	CACGGTAGTTTACTGCACCTATTAGCCCGTCATCTAGGTTTCAAGCCCCGCATGCATTAGGTATTTGTCCTAATGCTTTCCTTCCCCTTACACCCCATCCCCGACAGGCCCTGGGATGCGCTGTTCCCCTCTCTGTGTCCACGTGTTCTCATTGTTCAAGTCCCACTTATGAGTGAGAACATGCGGTGTTTGGTTTTCTGTTCCTTTGTTAGTCTGCTGAG	242740440	242740660	CCGAGAGAACCTGCGGATCGCGC	CCGACAGGCCCTG-GGAT-GCGC	|||| || |||| |||| ||||	====X==XX====I====I====	18	3	0	2
chr3	-	9297731	9297751	TCCCATGGCTCACAACAAATGGGAGAGCTGGGCAAGAAATCAAGTCACCTGACCCTGCATCTGGTGTTTGTTCTCCCATCCACCCAGGTACCAGGCTCTACCGAGAGACCCTGCAATGCACACAGGAACCTCACAGGCCTCACACATGCTCTGTTCACCAGTCCCCGCTTCCTTAGGAAAGGATGGGAAATCAGTCTCTCAGCCATCAGGACCTGTCACGG	9297631	9297851	CCGAGAGAACCTGCGGATCGCGC	CCGAGAGACCCTGCA-AT-GCAC	|||||||| ||||| || || |	========X=====XI==I==X=	18	3	0	2
chr3	-	9697999	9698018	TGCCCATTTCACAAGGTTGTAGTGGGGTTCTCCAAGAAAAGAGTGTTAAGGGCTCTTGTAAATAGATCACAGAAACAGTATTACATCCTCAGTTATATAACCTAAGAACTTGGGATCGCCAAGCCTAAAGAATTGGGGTTTGTTATGGCCCTGTTATTTATGGTTCTTAGCTCTTCCTTAATTCCTCCTTCCAGAATTAGGTAAGCTTAGTTTCTTTTTT	9697899	9698118	CCGAGAGAACCTGCGGATCGCGC	CCTA-AGAACTTG-GGATCGC-C	|| | ||||| || ||||||| |	==X=I=====X==I=======I=	18	2	0	3
chr3	-	10619447	10619467	ACAATGTAGATGGTGTCCTGCCAGCTCCCAAAAGAACAATCTTTCTTGGCAAGCTCATGGGGATGCATTCCCGGCAGCGTGACTCGGAATGGCAGGGTTACCGGGGAACCTGGGATCTCCCTGGGGATGCCAGAGGGAACCCGAGGCACTGTGCCAGAGGAGGATGAGCACTGAGCTGAGAGTCCACAGACCAGCAGCCTGGTCCAACACTGCTGCTGATG	10619347	10619567	CCGAGAGAACCTGCGGATCGCGC	CCGGG-GAACCTG-GGATCTCCC	||| | ||||||| ||||| | |	===X=I=======I=====X=X=	18	3	0	2
chr3	-	11198871	11198892	GCTTTGTTCTGACGAGCATGGATTTGGGACAGTTTTCAATCAGCTGTTTTCTAGAGGGACAGAAAGCTTAGGGTTGGAACCCCAGCTCTTGCCCTTAGAACCGAGAGACCCTGGGCATCGGCTTCCTTATCTGCAAAATGGCCATTCGTTCGATTTGCCAGTATCTGTTTCTCAGGATGAATGTCAGGATGGAAATGTGGAGAAAAGAAGGAAAAAAGCAGA	11198771	11198992	CCGAGAGAACCTGCGGATCGCGC	CCGAGAGACCCTGGGCATCG-GC	|||||||| |||| | |||| ||	========X====X=X====I==	19	3	0	1
chr3	-	11676274	11676294	CCGAGTCTCACTCTGTTGCCCAGGCCAGAGTGCGGTGGGATGATATTGGCTCACTGCAACCGCCGCCTCCCAGGTTCAAGTGATTCTCCTGCCTCACCCTCCCGAGTATCTGGGATCGCGCACCAGCATGCCTGGCTAATTTTTATATTTTTAGTAGAGGCGGCGTTTCACCACATTGGCCAGGCAGGTCTCAAACTCCTGAGCTCAAGCAATCTGCCTGC	11676174	11676394	CCGAGAGAACCTGCGGATCGCGC	CCC-GAGTATCTG-GGATCGCGC	|| ||| | ||| |||||||||	==XI===X=X===I=========	18	3	0	2
chr3	-	12897282	12897301	CTAAGAGTGTTTCTTGAAAAAAAGTTAAGTGCCTTCGAGTGCACTCCATGTTGACTGTCCTATGGCCTTAGGTGCACACATCTGGGTGCCCAGCATAATTCCAGAGAACCGCGGCTCCTCAGCAGATGCCTTTTGGAGAGGGAAGATGTTCCTATCCTGCTGACGGGGGGAAAGAATCTGTCCACATTGACCTGCACCTGCTGAGTGCCAGGCCATAGAT	12897182	12897401	CCGAGAGAACCTGCGGATCGCGC	CC-AGAGAACC-GCGGCTC-CTC	|| |||||||| |||| || | |	==I========I====X==I=X=	18	2	0	3
chr3	-	13670485	13670507	ACCTACACCTGCCTCTGCAGACATCAACGAGTGCACGTCACTGTCCGAGCCATGTCGGCCAGGCTTCAGCTGCATCAACACGGTGGGCTCCTACACATGCCAGAGGAACCCGCTGATCTGCGCGCGCGGCTACCACGCCAGCGATGATGGGACCAAGTGTGTGGGTAAGGCCAGCCGCCTCCGCCCTGCCAGCCAGCCCGGCCTGCCCGCTTCCCCACCCCTG	13670385	13670607	CCGAGAGAACCTGCGGATC-GCGC	CAGAG-GAACCCGCTGATCTGCGC	| ||| ||||| || |||| ||||	=X===I=====X==X====D====	19	3	1	1
chr3	-	27525874	27525896	CGCCGGGCGCGGGAGACGCGGGGCGTGCGTGTGCGCGCTGCGACTGCTGGGCTGGCTTTAGTAGGAGAGCGAGGCCGCGGCGTGGAACCTGAAGCTAGAACTGAGCGAACCGGCGGACCGAGCGGGAAGGAGGAGAGCCGCGTAGGAGGAGGGGTTCGGGGGCGGAGCCGCAAACCGTGACGAGCCCGGCGCCGGGGCCAGGCAAGACACGCCCCCCCGCCCC	27525774	27525996	CCGAGAGAACCTGCGGATCGCGC	CTGAGCGAACCGGCGGACCGAGC	| ||| ||||| ||||| || ||	=X===X=====X=====X==X==	18	5	0	0
chr3	-	33319307	33319326	CCGGGGGGCGACCGCGATGCAGCGTTCCCTGCCGCTGGAGTCGGGGTGACAGCCCGGACCCCCACCCAGTGGGCCGCCGGACGACGTGACGCTGTTTGGCCCGAGAGAGCCTGGGAAGCCACCCAAGGAGGGTGTGGTTAAAAAAAAAAATCTTGTATATGGATATCATATGTATTTATATTTACACTAAAGCAGTCTATATGCCTCCAGTTTTGTTTCT	33319207	33319426	CCGAGAGAACCTGCGGATCGCGC	CCGAGAGAGCCTG-GGAA-GC-C	|||||||| |||| ||| || |	========X====I===XI==I=	18	2	0	3
chr3	-	38674745	38674767	GAGCCTCCTCCTCGGGCAGCCCCTCTCGGCTCTCCTGCAAGGTGGTTGAGCCGCGGGCTTGCTTCTCTGCCATGCGCTTCTCGATGGCTGCCAGGGACTCCCGTGTGAACCTGCGGAAGCTGCTGGTGCCCCGAGGTAATAGGAAGTTTGCCATCTTCTCATCCTGCTTCTGGGCACAGGCTCTCCTCACGTTGCCTGTGGGGAAGCTGGAAGACACAGACAA	38674645	38674867	CCGAGAGAACCTGCGGATCGC-GC	CCGTGTGAACCTGCGGAA-GCTGC	||| | ||||||||||| || ||	===X=X===========XI==D==	19	3	1	1
chr3	-	43417621	43417638	GCTGTGTGTGCCCCAGATGTGTTCTGATGGCCTCTTGTCACCAACTGGCTGGTGATGGAGAGCTGCTGAAGAGCACCTCCAACAAAGAGCATGGCAAGAACCAGAAACCTCGATCCGCAAGGGACTGCAGTTTACTAAACACATAAAAGGGAGCAGAAACATTAATAAATTATTCAGGAACAAGAAAGGTTAAAATAAGCCATATCTCCTCCACTGGA	43417521	43417738	CCGAGAGAACCTGCGGATCGCGC	CC-AGA-AACCT-C-GATC-CGC	|| ||| ||||| | |||| |||	==I===I=====I=I====I===	18	0	0	5
chr3	-	44620054	44620076	AGCTCCTGGTTCTCACGCTGGCACTGCCGCAGGGCCTGCTGCCCGGCCTCCAGCGCCTGGGCCAGATGGGCATTCTCCAGGCACTTCTGCGAGTACTGCTCCGAGAGGACCTCCAGTTCCCGCTGCACCGACTGCAGCTCCTCCAGGTACTGGCGCCGCAGGGCCTCAACATCCGAGTTGACGCTGCTGATCTGGGACCGCTGGCTCTTCTCCAGCTCCCGCT	44619954	44620176	CCGAGAGAACCTGCGGATCGCGC	CCGAGAGGACCTCCAGTTCCCGC	||||||| |||| | | || |||	=======X====X=X=X==X===	18	5	0	0
chr3	-	45267988	45268008	GCGGGGTTCCACGCGCCGGGGCTGGGAGAGGAATCGCCGGGGCGGGGCTGGGTGCGGGGGCGCGGCGGAGAGCGGATCGCCCGGGGTGCGTGCGGGCGGGCGGGGAAGCCTGCGGACGCGCCCGGGCGCCCCCGCGCTCCGGGTGAATCGCGTTCTCAGAGGGAGGCTCCAGGGCCCGGAGACCATCCTTTTGTCAGGCCTGAGGGGAGCTTCGCTGTCTC	45267888	45268108	CCGAGAGAACCTGCGGATCGCGC	CGGGGA-AGCCTGCGGA-CGCGC	| | || | |||||||| |||||	=X=X==I=X========I=====	18	3	0	2
chr3	-	45731166	45731185	CTGAGTCCCGGATTGCAGATAGGGTGTGGGAGCTCCTCGCATTTACCGGTTTTCCTCAGCCGGCGCGGCCTCTCCTAGGCCTCGCCCGAGTAGCCATAGGCCGGGAACCAGCGGCTCGCCGGCCTTTCTCCACCGTGCTCGGCCCCAGCGCCCACGGCTGAAGAGAGAAGCTGCCGACTGGCCCCCACCGAGCCGGGGTCGGCGTTATGATGCGGCCCTT	45731066	45731285	CCGAGAGAACCTGCGGATCGCGC	CCG-G-GAACCAGCGGCTCGC-C	||| | ||||| |||| |||| |	===I=I=====X====X====I=	18	2	0	3
chr3	-	48230141	48230162	CGCGGGACTCTGCCAGGTCATCGGCTCTCAGAAGGGGGCGGAGCCCAGAGCAGAAGAGCGGGGATCAAAATGAGAGGGGGAGCAGAGGTCAATGAAAACTCCCAGCAGAACCTGCGAGGCGCTGCTCGCGGCTGAAAGGCCCCTTTGCCCCGTCGCATGCTGGGAAGCGTAGTTCCCATCGCGAGCTGCCGTCCAGTTAGCTTCGGCCCCCTTTGGGCCTCC	48230041	48230262	CCGAG-AGAACCTGCGGATCGCGC	CCCAGCAGAACCTGC-GAG-GCGC	|| || ||||||||| || ||||	==X==D=========I==XI====	19	2	1	2
chr3	-	48631882	48631903	CCCCAGGGCCCCTACTCACCGTGGGTCATCGCTGTACTGCACTGTGGCAAAGCGCACACCCTGTGCACTGGCTGCTCCAGAGAAAGGCAGCACCAGCCCTTCGAGAAAGCTGCGGACCTCGCGGAAATTGCTGCGGCCAATGGATGAGGAGCCATCCAGTAAGAACACAATGTCAGCGGCGTAAAGGCGCGTGCAGGTCACTGGGGCGGGCAGGAGAGATCA	48631782	48632003	CCGAGAGAACCTGCGGATCGCGC	TCGAGA-AAGCTGCGGACCTCGC	||||| || ||||||| | |||	X=====I==X=======X=X===	18	4	0	1
chr3	-	49466505	49466523	TGAATGATTAACTAATTTGCAAGGGCAAGGAAGACGGCAGAGGCTTTCCCATAAAAGATTAAATGCCTGGGAAACGACCGAGATTCCAGGTCGGCCCCGCCCGGGAGCCTCGGTCGCGCCCACCAGGCTTGCTCACCTCGAAGGGAGCGACGCTGGGGAAGGTGACATCGATGACCAGCACGCCAGGCCGGCCTTGGGAGGTCCGCACGTCGCCCACCT	49466405	49466623	CCGAGAGAACCTGCGGATCGCGC	CCGGGAG--CCT-CGG-TCGCGC	||| ||| ||| ||| ||||||	===X===II===I===I======	18	1	0	4
chr3	-	52018128	52018149	TTGGAGGGGTAGTTAGCCATTCACTTTGCCCCCAGCTCACCACGCGCAGCGCCATGACCAGCAAGGGTCCCGAGGAGGAGCACCCATCGGTGACGCTCTTCCGCCAGTACCTGCGTATCCGCACTGTCCAGCCCAAGCCTGACTATGGTGAGAAGACGGTGGTTCCAGAGCCTGTGACGGGGCCTAAGGGACGGGGACTGTGCTCTAAACCAGCCTCCAACC	52018028	52018249	CCGAGAGAACCTGCGGATCGCGC	CCGCCAGTACCTGCGTATC-CGC	||| || ||||||| ||| |||	===XX==X=======X===I===	18	4	0	1
chr3	-	65851438	65851457	GGAGTTTCACTCTTGTTGCCCAGGCTGGAGTGCAATGGCGCAATCTCGGCTCACTGCAACCTCCACCTCCCAGGTTCAAACGATTCTCCTGCCTCAGCCTCCAGAGTACCTGGGATCACCGGCATTCGCCACTACACCCAGCTAATTCTGTATTTTTAGTAGAGACACGGTTTCACCATGTTGGCCAGGCTGGTCTCGAACTCCTGACCTCAGGTGATCC	65851338	65851557	CCGAGAGAACCTGCGGATCGCGC	CC-AGAGTACCTG-GGATCAC-C	|| |||| ||||| ||||| | |	==I====X=====I=====X=I=	18	2	0	3
chr3	-	72382271	72382289	TTCTGATTATAAACTAATGCCCTTTGACTATTATTATAGAATTGAACTCAGACCCAGCGGGGCACGGTGGCTCACACCTATAATCCCCCACTTTGGGAGGCCGAGGCATGCGGATCGCCTGAGATCAGCCTGGCCAACATGGTGAAACCCCGTCTCTACTAAAAATACAAAAATTAGCTGGGCATGGTGGTACACAGCTGTAATCCCAGCTACTCGGGA	72382171	72382389	CCGAGAGAACCTGCGGATCGCGC	CCGAG-GCA--TGCGGATCGC-C	||||| | | |||||||||| |	=====I=X=II==========I=	18	1	0	4
chr3	-	75471210	75471235	GGATGGGGTGGGGACAGGCAATGAGGTAAGCTCTGCTCTTTAGTATTTTGCAGATGCTTTTCTCAAACTTTCCTGATCCTGCAGGCAAGCTAAACCAGTTCCGGAAGAACCTGCAGGAGTCGCAGCAGCTCTGATGGGATGAGAGCTGGGTGCAGACTGTGCTCCCTTTGGTTATGGACACATAACTCCTGGGCCAGAGGCTAAAACCCCAGGGCCCCTGCTGTCC	75471110	75471335	CCGAGAGAACCTGC-GGA-TCGC-GC	CCGGAAGAACCTGCAGGAGTCGCAGC	||| ||||||||| ||| |||| ||	===XX=========D===D====D==	21	2	3	0
chr3	-	77400641	77400659	GAATAGACAATGAGTGGCATGACTTTTATGTTGGGCAGGAAACAAATTATGATGGCAGGTGAAGATATTGATCATGAGAATGAGAAAGGGTAGCTCCAAGCCCAGGAACTGGGATCGGCAAAAATGAAGGAAAAAACTGAGATAAAGGGTTCCTTGGTTGAGAATCGTAAGGTGCCTCACTACAGTCACCAGGTATATTTTCCCTTAACAAAGTGGCAG	77400541	77400759	CCGAGAGAACCTGCGGATCGCGC	CCCAG-GAA-CTG-GGATCG-GC	|| || ||| ||| |||||| ||	==X==I===I===I======I==	18	1	0	4
chr3	-	103486550	103486572	CCTGTCCCATTGAATCTTTTGATTCAGTTGAAGAGCATGATTCACACAAGGCAGCGCCAGGAAAACATGCTGTATTCATGAAAAGGATCACGTCACATGCCCGAGAAAGCTGCCGACTTGCGCAGGATGTGAAAAAAGAATCAAATAATGCAGAAGAGACCTCTTGCACATGCTGACCAGAGAATAACAAAACACAGAGCCCACCCGCAGCAGGTGTTAACAT	103486450	103486672	CCGAGAGAACCTGCGGA-TCGCGC	CCGAGA-AAGCTGCCGACTTGCGC	|||||| || |||| || | ||||	======I==X====X==D=X====	19	3	1	1
chr3	-	107809938	107809958	CGCCGCCGCGCGTCACAGGCAGGACCCACTGCCCAGGCTGCACGGCCGCGCGCACGCGCGCTCCCACTGCTTCCCGCCCGCTCCCCCGCCTGCTCCCCGCCCGCGAGAGCCGCGCACGCGCACTCGGCCCCGCCCCGCAACCGCTGCTGTTGACGCGGCGCCCTCCCCAGTCGCAGGCTCCAGACCCGGGGCCCGCCTGCCCGCTCCACGGAGGCCGGATG	107809838	107810058	CCGAGAGAACCTGCGGATCGCGC	CCGCGAGAGCC-GCGCA-CGCGC	||| |||| || ||| | |||||	===X====X==I===X=I=====	18	3	0	2
chr3	-	113233977	113233995	GCTCGTTGGGACTGCGAGCTGCAAGCCTCAGATCCATCATCTCAACCTGCCTTGCAGTCGGTCCCGACTGCCGCCGCCACCGCAGCTAAAACTTCAGGCGCCGGAACCGCGGAGCGCGCCACAGGTTAACCCAGCCAGCGGCTTCCGGGCTGTTGCCTGGGTTACCAGAGCTCCGCCCCACGCCCTTGCGTATATCCGGCGAGCCCAGTGCGCAGGCGC	113233877	113234095	CCGAGAGAACCTGCGGATCGCGC	CC--G-GAACC-GCGGAGCGCGC	|| | ||||| ||||| |||||	==II=I=====I=====X=====	18	1	0	4
chr3	-	126260672	126260693	ACAGGACCCGCGCTCGACCCTGGCGAAGGTGCACCGGCAGCGGCGCGACCTGCTGAACAGCGCCTGTAGCCGCCACTCACGCCGGCAGCGCCTGCTACAGCCGGAGGACCTGCGGCACGTGCTGGTGGACGACGCGCATGGCCTGCTCTACTGCTACGTGCCCAAGGTGGCCTGCACCAACTGGAAGCGCGTGCTGCTGGCGCTGAGCGGCCAAGCCCGCGG	126260572	126260793	CCGAGAGAACCTGCGGATCGCGC	CCG-GAGGACCTGCGGCACGTGC	||| ||| |||||||| || ||	===I===X========XX==X==	18	4	0	1
chr3	-	126645030	126645050	TAGGCTCAGCTCAAATGTGTCTTTCTTTATAAAACTGAAAGGCTGTCTAAAATCCTCCTGGCCCACCCAAGACAGAGTTAGCTCTGCCCTCTTTACTGCCCCCAGAGAACCTGGGAGGCCCAGGGACAATACATGGCTGCCACTTACATGTCTGTTTTGTACTTACATATTCAGGCATTGCATTTTGCTAGATGATAGGCTCTTTGCAGACAGGAACCTTG	126644930	126645150	CCGAGAGAACCTGCGGATCGCGC	CCCAGAGAACCTG-GGAG-GCCC	|| |||||||||| ||| || |	==X==========I===XI==X=	18	3	0	2
chr3	-	126748744	126748763	AGATGGGGAAACAGGCTCGGGCGGGGGGTGCGGGGTGCCAGCCAACGCGGGCGCTGACAGCCTGGTGCTGCAGAGAGCATGCTGCGCACGGCCAGCAGCCCCGACAGCCTGCGCTCGCGCACGCCCATGATCACGCCCGACCTGGAGAGCGGCACCAAGCTGTGGCACCTGGTGAAGAACCACGACCACCTGGACCAGCGTGAGGGTGACCGCGGCAGCA	126748644	126748863	CCGAGAGAACCTGCGGATCGCGC	CCGACAG--CCTGCGC-TCGCGC	|||| || |||||| ||||||	====X==II======XI======	18	2	0	3
chr3	-	129106600	129106619	TCCTAAGAGTGTATCTTAAAAAAAAATGAAGTGCCTTCAAGTGCGCTCCACATCGACTGCTCAGGGCTTAGTTGCACACATCTGGGTGCTCAGCATAATTCCAGAGAACTGCGGATCCTCAGTGGGTGCCTTTTGGATAGGGGAGATGTTCTTGTCCTGCTGACGGGGAGAAAGAACCTGCCCATGTTGACATGCACCTGCTGAGTGCCACAGATTGTTT	129106500	129106719	CCGAGAGAACCTGCGGATCGCGC	CC-AGAGAA-CTGCGGATC-CTC	|| |||||| ||||||||| | |	==I======I=========I=X=	19	1	0	3
chr3	-	129817123	129817148	GGATGGGGTGGGGACAGGCAATGAGGTAAGCTCTGCTCTTCAGTATTTTGCAGATGCTTTTCTCAAACTTTCCTGATCCTGAAGGCAAGCTAAACCAGTTCCGGAAGAACCTGCGGGAGTCGCAGCAGCTCTGATGGGATGAGAGCTGGGTGCAGACTGTGCTCCCTTTGGTTATGGACACATAACTCCTGGGCCAGAGGCTAAAACCCCAGGGCCCCTGCTGTCC	129817023	129817248	CCGAGAGAACCTGC-GGA-TCGC-GC	CCGGAAGAACCTGCGGGAGTCGCAGC	||| ||||||||| ||| |||| ||	===XX=========D===D====D==	21	2	3	0
[truncated: 788 more rows]
