# Supplementary material for: Generation of hypoimmunogenic induced pluripotent stem cells by CRISPR-Cas9 system and detailed evaluation for clinical application
Source: Mol Ther Methods Clin Dev. 2022 May 29;26:15–25. doi: 10.1016/j.omtm.2022.05.010 (PMC9198376; doi:10.1016/j.omtm.2022.05.010)
Supplement: Data S2. On/off-target candidate of CIITA guideRNA [file mmc3.xlsx]

## Sheet: CIITA MMGAP5
Data S2. On/off-target candidate of CIITA guideRNA.
# database:	Human genome, GRCh37/hg19 (Feb, 2009)
# query:	GCTGAACTGGTCGCAGTTGATGG
# count:	4259
# query:	CCATCAACTGCGACCAGTTCAGC
# count:	3970
name	strand	start	end	snippet	snippet_pos	snippet_end	query	sbjct	align	edit	match	mis	del	ins
chr1	+	871888	871908	CTCCTGGACGGAGGGGGTCCCCGGTCGGTCCCGCCTTCTAGGGCTCCGGGAAGGATGGGGTTCTCGGGAGGGAAGGGATCCGGCGCCTGAGGGAGGTGCTGCTGCCTGGTCACAGTTGTGGGGGGACCAGGCCCCCCTCAGAGGGCACTGCTGTAGAGAGGGGCACAGCAGAGCCTCAGCCCCAGGGCAGGCCGTGAAAGGAGGCGGGGGCGCCCCGAGGC	871788	872008	GCTGAACTGGTCGCAGTTGATGG	GCTGC-CTGGTCACAGTTG-TGG	|||| |||||| |||||| |||	====XI======X======I===	19	2	0	2
chr1	+	1082138	1082157	CGGGAAGCGGGTGCAGGGAGTGGGGACTGGGCAATAAGGACTCTTAGGGACTTGGGCCTGCTCTGAGTGCAGGGCTGGCCCAACTCACGCATCCTTACTGGCTGCACTGGTGCAGGGTGGCCACGGGGCCAGTGGGCGTCGTGGCACCAGCCAGGCTGCGGGCATCGGCCGTCGGGGGCAGTGCCTTTAGCTGCGAGGACCCAGGGTTCTGGGCGCACTT	1082038	1082257	GCTGAACTGGTCGCAGTTGATGG	GCTGCACTGGT-GCAGG-G-TGG	|||| |||||| |||| | |||	====X======I====XI=I===	18	2	0	3
chr1	+	1302550	1302570	GTGAATTGGTGAGTTGAATTGGTGTGTGTAGTGTGGATGAGTGTGAATTGGCGAGTGTGGATGAGTGTGAATTGGTGAGTGTGTGAATGTGGATTGGTGAGTGAACTGGTGAGTTGAATTGGTGTGTGTAGTGTGGATGAGTGTGGATGTGTGGATGAGTGTGAATTGGTGACTGTTGAGTGTGGATGTGTGAATTGGTGAGAGTGAATGTGTGAATTGGT	1302450	1302670	GCTGAACTGGTCGCAGTTG-ATGG	G-TGAACTGGT-G-AGTTGAATTG	| ||||||||| | ||||| || |	=I=========I=I=====D==X=	19	1	1	3
chr1	+	2082919	2082939	ACCTTCTCATGTATGGCCAACCACTGATACGTTGCCTTCCAGCAGACTGCGGTTGAGTTTTAGGATGTCATCACCCTTGTTAGGAAATCTCTGGGGTTGAGCTGAACTGGACGGGTGATGGGGTGGGACAGGAAGCTGCCCAGAGGCACTGCCCTGCTCCGTCCTGCACAAGGCCCCAGCTTTGCAGTACATGCTGAGCTGCCGTGGCTCTGTGTAGCAGA	2082819	2083039	GCTGAACTGGTCGCAGTTGATGG	GCTGAACTGGACGG-G-TGATGG	|||||||||| || | ||||||	==========X==XI=I======	19	2	0	2
chr1	+	2330790	2330811	TGGGATTTCACTGTATTTCCTTGTCCTTGCTATGAGTAAGTTTTGTGTTAAAACAAAGTTAGATCAGTTAACAAAGTTGAGAGTGAACCGGAGTGCAAACGTGAACTGGCTCAGGCTGATGGACGGTCAGAGTGCACCACTGACTCTCTTTCCTTCTCTTTCAGGGTTGGTACATTGTGACCTATGCCTTGGGGATCTACCATCTAAATCTTTTCATAGCTT	2330690	2330911	GCTGAACTGGTCGCAGT-TGATGG	G-TGAACTGG-CTCAGGCTGATGG	| |||||||| | ||| ||||||	=I========I=X===XD======	19	2	1	2
chr1	+	2418423	2418440	CTCATGCCCCTGCTCTGGCCTAGATGGCGGGTGTGACCCTCGAGAGCTGCCAGGACATCATCGAGCAGTTTGAGCCATGCCCAGAAAACAAGAGTAAGGGGCTGCTGGGCATTGATGGTGAGTGGGGCGCTGCCCTCAGCCCAGCTGTCCTGGGATGCTGGAGGGGCAACGAGGGCCCAACCTGTGGGCCGGGACAGGTGTTCTGTGTTCTGTGTGGC	2418323	2418540	GCTGAACTGGTCGCAGTTGATGG	GCTG--CTGG--GCA-TTGATGG	|||| |||| ||| |||||||	====II====II===I=======	18	0	0	5
chr1	+	3622053	3622074	AGGAGGCTGCAGTGGTGCCGGAGAGGTGGGCAGGGCCCGTGCTGCAGGGGGTCCCCGTTCCACTGGTGGGTGGGCTCCCCAGGTTGACAGCTCACAGCCAGCTTAATGGTGCCAGATGATGGCAGCTTCAGCCGAGGCCTCGTGCCAAGACCCTTGCAGTGGAGCCAGGGCACGGGTCGCCCCTGACGGCTCAGGCCTGCTGGGGCTGTTGGCTGTCCTGGG	3621953	3622174	GCTGAACTGGTCGCAGTTGATGG	GCTTAA-TGGTGCCAGATGATGG	||| || |||| ||| ||||||	===X==I====XX===X======	18	4	0	1
chr1	+	3648336	3648355	CCACGGGCAAGCAGATGCGATGATTTGACTCTTGAGAGCTTAGGCAGATGCAGCCAGGCACGTGGCTGGTGGCGCGGGACACAGGCCCAGGCCTCCGGATGCTGAACTGGTCATTTGAGCCTTTTTGGACTCCCAGCAGCCAGTGTGCCTTTGATTTTAGGGGATGGGCTGTTTCCAAGGCACAAAGAACAGAAGAATGTAAGGCCCCGAGGGAGTCAGT	3648236	3648455	GCTGAACTGGTCGCAGTTGATGG	GCTGAACTGGT--CATTTGA-GC	||||||||||| || |||| |	===========II==X====I=X	18	2	0	3
chr1	+	4749583	4749606	CGCAAGGCCCAGGAAGGCGGAGGCGGGGGGCGTTCCTGGCAGGATCATGCACAGGGCAGAGGGGCCAGAAGCCTCTGAGCCGATGGCCCCTGGGGCCCTGGCTGGAAGTGGTGGCAGGTGAAGGCCAGACAAGGTGCAGGATGGGGGTGCCTGGATGGCCTGGTCTTGGTTTCAGCTCCGTGGGTGAGAAGCACCATGACAGGATACTGGATTTGGAGGATCCG	4749483	4749706	GCT-GAACTGGTCGCAGTTGATGG	GCTGGAAGTGGTGGCAGGTGAAGG	||| ||| |||| |||| ||| ||	===D===X====X====X===X==	19	4	1	0
chr1	+	4996200	4996221	TGCACACACACCATGCTGCATGCCTGCCCTCCAAACCAGGACATGCCCAGCTGGGTTCTTTCCAGAGGCTAATTCCAATTGCCCTATGGACAGAGGTGAAGCTGAACTGGTGCTGCATTGGGTGCAATCTGGATTTGCTATTGCTGCTCTTGCAATAGAACTGTTTGTTATAGTTGCACTTGGCTGGCACTGGACAGCAGCTCGAAGCCATTCGGGCCCCCG	4996100	4996321	GCTGAACTGGT-C-GCAGTTGATGG	GCTGAACTGGTGCTGCA-TTG--GG	||||||||||| | ||| ||| ||	===========D=D===I===II==	20	0	2	3
chr1	+	5540157	5540175	GGACGCTGAGCAAACATTATCTTTCCAACTGTGGTTCTGCTCACATGCTTGAGATGTCACCCTTATTGGTTCTCTGGGCGACGGCCTCCACCAAATGGGAGCTGACGGGCAGTTGGTGGGGCGGGAAGACGCCAAGAGGCCCGCTGGCCCTGGTTCCGTGCCTCCCTCGCAGCATCTGCTCTCCTGCTAGGATTGCTCCCAGCCATTCCAATCTGATTC	5540057	5540275	GCTGAACTGGTCGCAGTTGATGG	GCTG-AC-GG--GCAGTTGGTGG	|||| || || ||||||| |||	====I==I==II=======X===	18	1	0	4
chr1	+	5644050	5644070	CATGGTGAAACCCCGTCTCTACTAAAACTACAAAAATTAGCTGGGCATAGTGGTATGCGCCTATAATACCAGCTACTTGGGAGGCTGAGGCAGGAGAATTGCTTGAACTGGGAGTTGGTGGTTGCAGTGAGCCGAGATCGCCGTGCCACTGCACTCCAGCCCGGCGACAGAGTGAGAGTCTGTCTCAAAAAAAAAAAAAAAAAAAAAAAACAAAAAAAAAA	5643950	5644170	GC-TGAACTGGTCGCAGTTGATGG	GCTTGAACTGG--G-AGTTGGTGG	|| |||||||| | ||||| |||	==D========II=I=====X===	19	1	1	3
chr1	+	6116055	6116078	CTTGGTCTTAAATATGAATATAGAAAAGATGATACCTGGGGATAGGCACTGCCCGGTGCCGCAAGAAACCAGCTGTGCCCCTGGCCTGGGCATTTCATCAGCTGAACTGAGCTGTAGCTGATGGAGGTGGACGGCAGCATGCCTGTTACACTTCCCCAGTTTTTTTTTGAGACAGAGTCTCACTCTGTCACCCAGGCTGGAGTGCAGTGGTGCAATCTCAGCTC	6115955	6116178	GCTGAACTGGTC-GCAGTTGATGG	GCTGAACTGAGCTGTAGCTGATGG	||||||||| | | || ||||||	=========XX=D=X==X======	19	4	1	0
chr1	+	6563012	6563033	TCATGCATGAGACCTGTTCACGTGCTGTGACCCAGCCGCTGTGTGCAGCCCCCCGGCGCCTCTCTGCCGGCCCCGGGGAGAGCTGGGGCAGGCACACACGGGTGAACAGGTCTCAGTTCTGGTGCTCAGGCTGAGGGTGTGCATGGTGCATCTGGGTGCCACCACTTGGGATCTCAAAGGCCTCGCCACACCTCACCAGGATAAAGGGGATTCCAAGAATGG	6562912	6563133	GCTGAACTGGTCGCAGTTGATGG	GGTGAACAGGTCTCAGTTC-TGG	| ||||| |||| ||||| |||	=X=====X====X=====XI===	18	4	0	1
chr1	+	6870237	6870260	TCACAAACCCAGTGGCTTCAAACAGCCCAGGGTGGAATCTCCTGGTTCCCATGGGTCAGGCATTTGGGCAGGGCAGGGCTGGGTCTGCTGGATTGGGACTGCTGAACTGTGGTCGAGGTGCTGGCCAGGACTGGGCTCACCTTGGAAACCTCTGGTAGGGGAGGATCCACTTCCAGGCTCCCTTGGCCATTTGAAGGACTCCTTTCTTTGGGCTGTTGGGCTGA	6870137	6870360	GCTGAAC--TGGTCGCAGTTGATGG	GCTGAACTGTGGTCG-AGGTGCTGG	||||||| |||||| || || |||	=======DD======I==X==X===	20	2	2	1
chr1	+	7267703	7267721	GAAAATTGACCTTGGAGCCCTGTCCCACCTCTAATGGGTGGATCTAGGATCAACCCTATTTCTAAAGGGGTACATTGCAGGATCCTGGGTCACGAGGCCAGTGGCTGGTCCAGTTGTGGCCTTGACTCAGGTGTCCTTCCCTTATTTCTTATGACCAAACCACCGGCTCTGTGCTTCTCCATATGGTGTGGTCTATTCCAAGCTCCTGGTATCTTGTGG	7267603	7267821	GCTGAACTGGTCGCAGTTGATGG	G-TGG-CTGGTC-CAGTTG-TGG	| || |||||| |||||| |||	=I==XI======I======I===	18	1	0	4
chr1	+	7346310	7346329	GTGAGCCTGCTGGTGGGGGGCAGAGAGGAAAGACCTCACAGGGAGATTGGCATGTGATTGGGCCCTGAAGGGTGAGGAGGAGCAGGTCAGGCAGAGATGGGCATCTGGTGGAGTTGATGGCACAGGTGGAGGGGCGGAGGCGCCAGGGTGTGCCACGTGCTTTTAGAGCTGCCCCAGCAACGATTCTTGATTTGAGGTCTATGGGTGGTCCTGGAAGATC	7346210	7346429	GCTGAACTGGTCGCAGTTGATGG	GC--ATCTGGTGG-AGTTGATGG	|| | ||||| | |||||||||	==II=X=====X=I=========	18	2	0	3
chr1	+	7381495	7381514	TTTTGGGGTCCTATTGCACCATTGCTATCAGCAAGTCAGGTTCTCTGTCAGCCTCTCCTTCTGTCAGCCCTCCATCCCTGGCCAGCAGAGGGGAGCCACTGCTGAACTTCTCAGTGATGCTTGGCCCTCTCACTGGCACAATCCTTATGACCCTGGAGAACAGTGTGCTGTTTGGTCTTTCCTGTGGAACATGCTCATCCCCAGGTATTCTGGGCATACA	7381395	7381614	GCTGAACTGGTCGCAGTTGATGG	GCTGAACT--TCTCAG-TGATGC	|||||||| || ||| |||||	========II==X===I=====X	18	2	0	3
chr1	+	7829488	7829506	TCTTATTCTATCTCCTGAAGATTTAATTGCTATTGTTACCCATTCGAAATCAGCTGTACTGTGTGAACGAAATAAAGACAATAATACGAACCCCTCTCTGGCTGCACGGTCGCTTATGGCAGTTCCACACAGTAGTTGGCGCCCAATGGGGGGTCCCTGAGACTTGCATGTAAAACTAGTCTAGATGTCTTCTTTTTTTGTAAGTTTTATTTTTGTAAT	7829388	7829606	GCTGAACTGGTCGCAGTTGATGG	GCTGCAC-GGTCGC--TT-ATGG	|||| || |||||| || ||||	====X==I======II==I====	18	1	0	4
chr1	+	8375907	8375928	CCGGGATCCCTGAATGGCTTCACAGAGGTCCCCACCCATCAGGCACACTTCTGCCAACCTCATGTGGAAGTAAGCTTCTATTGCATTAAGTCCCTGAGGTGCTGAAGCTCATCAGTTGATGGCAGGCCACTTGCATGCAAAATAGAAAAGGACATCGGTATTTTTTTCAAGCTGTTACCCTGTTATAGAGATAAAAGAAGCCAGAACCAGCCCCCTCCAGTG	8375807	8376028	GCTGAACTGGTCG-CAGTTGATGG	GCTGAA--GCTCATCAGTTGATGG	|||||| | || ||||||||||	======II=X==XD==========	19	2	1	2
chr1	+	10129224	10129242	CCTTAGAATCCTTTCTTTCTTCAACCGCATATTATAGTGAGTCAGAACATTTATTCTCTGTTTATATCACTGAGTAGAACATCTGAATTTAACATCTTGGGCTGAACTTGGCATTGAGGTTTAAGGTGACTTCATATTTTTTCCAACAATAGTGGGTATGCTCTTCCAATGATAATGATAACGTCAACTAATAAATTAGTCAATTTTATGTTCAGTGCA	10129124	10129342	GCTGAACTGGTCGCAGTTGATGG	GCTGAACTTG--GCA-TTGA-GG	|||||||| | ||| |||| ||	========X=II===I====I==	18	1	0	4
chr1	+	10460758	10460778	CCACGATAGCAGCTGTTTTTGGTTTCTTCCTTTAGTTCTCCTTCTTTTAACTCTAGAGATTTTTTTTTTTCAATTTCTGCTAAGCTCTGACCAAATGATTGCTTAACTGTTGCAGTGTTGGTTAACTTGATAAGCGCTTATGAAGTAACTTTGTCCTTTGGTGGTAGTAATTCTGAGAATACTAACAGACATTTCAATAAACATTAAGGCGGGGCACAGTG	10460658	10460878	GCTGAACTGGTCGCAGTTGATGG	GCTTAACTGTT-GCAG-TGTTGG	||| ||||| | |||| || |||	===X=====X=I====I==X===	18	3	0	2
chr1	+	10544589	10544612	CAATGTGTTGGGATTACAGGCGTGAGCCACTGCGCCTGACCATGAATTACTTTTTACCGCTGAGTAGTATTCCATCGTATGGATGGCTATATCTCAATTTGTTGATCTGTTCACCAGTTGATGGACATTTGTAGTAGTTTTTGATTCCTGCGTAACAGTATTACCACAAATTTAGCCGCTTGGCACAGCACACATTGATTATCTCATGGTTTCTGTGGGTCAGG	10544489	10544712	GCTGAACTGGTCG-CAGTTGATGG	GTTGATCTGTTCACCAGTTGATGG	| ||| ||| || ||||||||||	=X===X===X==XD==========	19	4	1	0
chr1	+	10577335	10577354	TTGCTGGTCACACCCAGCAAAGCTGCTTTCTCTTCCCTTAAGTTCCAAGAACTGTTTGATGGCCTTAACTGCACAATTGGCTTGTGCCAGATTGAGATGTGTTGAACTGGGCAGTGGAGGTGGGGGTGAGGGGCAACTCCCTCTCCTATTGGGGGCAGAGTGCTGGCTGCATCAGGCAGTGATCAGATAGGCACTGATCGGGTCGGTTCACCCTCTGATA	10577235	10577454	GCTGAACTGGTCGCAGTTGATGG	GTTGAACTGG--GCAGTGGA-GG	| |||||||| ||||| || ||	=X========II=====X==I==	18	2	0	3
chr1	+	10890621	10890643	TCCTTGGGATTCAGGCGGTGTCTCTAGCAGCATCTGTAACTCCTCTGGTAGAGTTAGCAAGTTCCCGGAGAGAGGTAACCCATTACACCAGCTGGATGGAGTGATCAGGTCAGCAGCTGATGGGCTGGGACCTGGGACAAGTCAATGTAATGGGAACCAGGTGGCAGCTCCTGGGGCAGGGGGCGCTGGGGGGCGAGAGGAACCCTAGGGAGTTAGGAGGGGA	10890521	10890743	GCTGAACTGGTC-GCAGTTGATGG	G-TGATCAGGTCAGCAGCTGATGG	| ||| | |||| |||| ||||||	=I===X=X====D====X======	19	3	1	1
chr1	+	11199411	11199433	GCGAGCATTCTGGAGAAGGTGGTCTGTTCTGGATGCATTGGGATACAGACCTTGCGGGCACTCTTCCACATGTTTTTCATGTAGGCATAGGTCACCTGAGGGTGAACTGTTGGCAGAGGATGGTCAAGTTGCCGAGACGGATCAACTCCCAGGAGCAACACTAAAGTTTTATGAGCAAGAGCCTTAAAAATAAGAGAAACTGGGTTATAGACAGAACTGGACA	11199311	11199533	GCTGAACTGGTCGCAGTTGATGG	GGTGAACTGTTGGCAGAGGATGG	| ||||||| | |||| |||||	=X=======X=X====XX=====	18	5	0	0
chr1	+	11682914	11682935	TCCCTCTGGAAATGGCCAGCCCACAGCAACTGGCTTTGGTAGGCATAACGGAGGGGCCATGGGAAGACAGGTCAGTGCAGACAGGCAGGCTGCAGTTTCAGCTGCTGGTCCCAGCTGACTGGGGCCAGGTCAGGGACCCTTCTCCAGAGCAGACTCACCCAAGGACAGGCCATGACCACCGGTGGTGCTCCAGAACCCACTGTGGCTCCCTATCACCCCACC	11682814	11683035	GCTGAACTGGTCGCAGTTGA-TGG	GCTG--CTGGTCCCAGCTGACTGG	|||| |||||| ||| ||| |||	====II======X===X===D===	19	2	1	2
chr1	+	12190372	12190393	ACTTAATTTTCTTCACTTACATATTTATATCTGTATGGATTCATGGGGCCCTGTTCTGTTCAATGGGTTGTAATCTCTTACCATCATTTTTTATTTTGGTGCTCAAATGGTCCCAGATGAGGTCAGGGAGAGCCCCTTTAAGCTGGCTCTTGTGTGCTTTGGTGTATCCTCATCCTGTGCTTTGAGCACGTCCCTTATTCTGAGATGTTCCCAGCTTAACTT	12190272	12190493	GCTGAACTGGTCGCAGTTGATGG	GCTCAAATGGTCCCAGATGA-GG	||| || ||||| ||| ||| ||	===X==X=====X===X===I==	18	4	0	1
chr1	+	13852604	13852627	TAGCCAGGATGGTCTCGATCTCATGACCTTGCGATCCACCCAAAGTGCTGGGATTACAGGCGTGAGCCACCGCGCCTGGCCCGGGTGTGCATTTTAGGGAGCTGACACTGGACGCAGTATAGGGGTTGAACTGGAAGGAGAGCCAGTTTTGGAAGATGCTTTCAGAAATTCAAGGTAGGAATAACCTCACCCTGCCCTCCTAGTAATCTGCCCAAGAGAAAAGA	13852504	13852727	GCTGA-ACTGGTCGCAGTTGATGG	GCTGACACTGGACGCAGTATAGGG	||||| ||||| |||||| | ||	=====D=====X======XX=X==	19	4	1	0
chr1	+	15190273	15190293	TGGTGTATATGTGTAGAGTGCTCTGAGAACATGGGAGAGGGAATAATGAACTCAGCTGAGGAGTTCATTTCAGGGGAAACTGAAGGTGCACGGGGGATCAGCTTGAACTGGTCCTTGAAGGATGAATGAGTCGGAGTAGGGGCACAGAGGCATTTCAGGCAGATGGGACTGAGCAGGCCAAGGCACAGAGATCCAGAGTGCATGCAGTGTGTTCGGGAGGA	15190173	15190393	GC-TGAACTGGTCGCAGTTGATGG	GCTTGAACTGGTC-C--TTGAAGG	|| |||||||||| | |||| ||	==D==========I=II====X==	19	1	1	3
chr1	+	15425477	15425495	GGGCCCTGGACATTCACAGATAAGCCACACCCCACCCTGCCCCCCAGGAGCTGACCGTCCAGTGAGGCAGCTGGCCAGATGCGTAACCATGAACCACAATGTGACTGGTGCAGAGATGGGGACTTCCAGGGGCTTTGGACACAGAGAAGGGCTCCTGACCCAGCATGACATCTTGGAAGGCTTCCGGGAGACCAGACGTCTCTGCAGAGTCCATAGGAG	15425377	15425595	GCTGAACTGGTCGCAGTTGATGG	G-TG-ACTGGT-GCAGA-GATGG	| || |||||| |||| |||||	=I==I======I====XI=====	18	1	0	4
chr1	+	15550387	15550407	TTAACTGAAATCCTTGAGGACAGAATGGCCTTTCCATTGTCCACAGTGCTGGGCCCAGAGTTGGTACTCCACCTAACCTCGATTTTGATTTTTCCTTTCCTCTGACTGGTTGCAGTTCTGGGGAAGGGGAGCCACGAGCAGGTGCTTAAGGCACAAGACTGGAGCATGACTGTGACTGCAGTGTAGACCACTGCCTGGGGAGTGCAGCTGAACCAGCTGGA	15550287	15550507	GCTGAACTGGTCGCAGTTGATGG	TCTG-ACTGGTTGCAGTTC-TGG	||| |||||| |||||| |||	X===I======X======XI===	18	3	0	2
chr1	+	16057957	16057981	ACCCCATCCAGCGGCCCTGACAGGTGGCCTGGGGCTTCCACGCTCTGAGGGCTGCAAGGAGCCCACAGGAGGGGAGGAGGGAGGCAGCAAGGAGCTCCTGGCTTAGAACAGGTCCAGTCTGATGGGGGAGGCAGGCCCTTCCCCAGAAGCTCCCGGCCTGATGGGAGATGGACGTTCGGGTATTTGGGAGGAACAGCAGGCCCTCAAGAGGAAGCATGCGTGAAT	16057857	16058081	GC-T-GAACTGGTCGCAGT-TGATGG	GCTTAGAACAGGTC-CAGTCTGATGG	|| | |||| |||| |||| ||||||	==D=D====X====I====D======	21	1	3	1
chr1	+	16300035	16300056	CTGGGATATCCTGGACACTTTGTTTCTCATTGCATACCCTACCCTAGGTGAGCTCATCCCCTCCCATGACTTCAGTGACCTTTGATGGTGATAACTACTAGCTGAACAGGTGCACTTGAATGTTTTACAGGCATCCAACTCCAACATGTTCAAAACTAAACATATCTGCCCTCCCCCAGATCTGCTCCCCGTACTGCTCCCTATCACATGGAGCAGCATCCA	16299935	16300156	GCTGAACTGGTCGCAGTTGATGG	GCTGAACAGGT-GCACTTGAATG	||||||| ||| ||| |||| |	=======X===I===X====XX=	18	4	0	1
chr1	+	16459715	16459734	AGACAGAGCCCCTGCTAAGTGGCCCCTCTCCACCCAGTGTGGGCAGGCCCCAAGCCTCACATTTGGAGATGACGCCCTCTAGGCGGATGATGTTGTGGTGGCTGAACTGGCCCATGATGCCGGCCTCGCCGAGGAAGTCCACTCGCTGCTTCTCTGTGTAGCCGGCTTTCAGCGTCTTGATGGCCACCGGCACCTCCTTCTTCCCCGAGGATGTCTTCAG	16459615	16459834	GCTGAACTGGTCGCAGTTGATGG	GCTGAACTGGCC-CA--TGATGC	|||||||||| | || |||||	==========X=I==II=====X	18	2	0	3
chr1	+	16570336	16570355	GTATGGTATATAGCAGCACAAGGGAACTAAGACACCAAAGCAAAGAGAAGGCTAACTTCTTGGCTTCTGGCTTCCCGAACAACTGTCCCAGCCCTGGGTGGCTGCACTGGTTGCAGATGGTTCTACTGACTCCATCCTCTTTGGTATCTTTTTAGTATGATACCTGGATTGTCTTTTGACCTTAGAATCTCAGGATTTGTCATTTTTGTTTAGCCCATGT	16570236	16570455	GCTGAACTGGTCGCAGTTGATGG	GCTGCACTGGTTGCA---GATGG	|||| |||||| ||| |||||	====X======X===III=====	18	2	0	3
chr1	+	17448555	17448577	CACCCACACTCAGGACTCCTGCCCGGGCTCAGGCCATCATGTTGGGCCCAGAGCCTGGTTGATGAGACAGGAGTTTCCTGGTGCCCAGAGGTTTAAAATAGCTGAAGTAGTCACAGCTGTTGGTGGATTCAGGGCCGGAGGTCGCATGCATCACGGTTGCTCCCACCTCTCCCCTGGGATCCGGAAGAGCCACAAAGCATCTCACGGTGTCTTTTGGGGACTT	17448455	17448677	GCTGAACTGGTCGCAGTTGATGG	GCTGAAGTAGTCACAGCTGTTGG	|||||| | ||| ||| || |||	======X=X===X===X==X===	18	5	0	0
chr1	+	17899817	17899836	AGCCTAAACACACTCTCATGCTAAGTGGCGAGGGCCCAGCAGCGAGGACGCCCAGCAGCTGGGAGGCGGGCATCCCTGTTGTAGGTGGGGAAGCTGAGGCTCTGATGGGCGAGTTGATGGCACACAGTATGTGTCATGCCAGCTGCTGTCCCCTCTCTGGCTTCCAGGTGGGAGCCACGGTGCCCCATCACAGGGACACCCCTGATGTGGGGCTGAGGGT	17899717	17899936	GCTGAACTGGTCGCAGTTGATGG	TCTG-A-TGGGCG-AGTTGATGG	||| | ||| || |||||||||	X===I=I===X==I=========	18	2	0	3
chr1	+	17977792	17977811	ACCCAAGCTAGGTGCCCCAGTCTATCACCCTAGTCCTGGCCCTGGTGGAGGCCGTCGGCAAGGGAGGTGGACACATTGGGGATGTGTTGGGGTGGGACAGGCTTAACTGGTGATAGATGGCGTATGCCAGATGGGGGGTTACCTGTGGGCCCTGGGGCCTTGGGCTGGAGGCAGCGACCATGGAGTAGGGAGTATCAGGGCCCACTGTGCCTGCGGCCAG	17977692	17977911	GCTGAACTGGTCGCAGTTGATGG	GCTTAACTGGT-G-A-TAGATGG	||| ||||||| | | | |||||	===X=======I=I=I=X=====	18	2	0	3
chr1	+	19835926	19835945	AAATAAAAATTTTAAAATTAGCTGGGCATGGTGGCATGCCTACAGTCCCAGCCATTGGGGAGGTTGAGGCAGGAGGATTGCTTGAGTCCAGGAGTTTGAGGCTGCACTTAGCAGTGATGGCACTACTGCACTCCAGCCTGGGTGACAGCATGTCTAAAGAAAACAAACAAAACGAAAACTATAATAGCGTTAGCTGTAATTCATTAAATATTTCCATGGT	19835826	19836045	GCTGAACTGGTCGCAGTTGATGG	GCTGCACT--TAGCAG-TGATGG	|||| ||| | |||| ||||||	====X===II=X====I======	18	2	0	3
chr1	+	19839765	19839784	TACTACTACATTTTATTCAGAGCCTAGGTACTGTGGCATGTGCTTTTTTTTTTTTTTTTTTTCTTGTGAAATAGGGTCTTGCTCTGTCACCCAGGCTGGAGTGAAGTGGTGCAATTATGGCTCACTACAGCCTTGACCTACGAGGCACAAACAATCTTCCCTCCTGAGTAGCTGGCACTACAGGATCACGCCACCACACCCGGCTAATTTTTGTATTTTT	19839665	19839884	GCTGAACTGGTCGCAGTTGATGG	G-TGAAGTGGT-GCAATT-ATGG	| |||| |||| ||| || ||||	=I====X====I===X==I====	18	2	0	3
chr1	+	20486363	20486382	CCTAAAGCATCTGAGACCTGGGAGGTGAGACCAAGCTTGGACAACCCATGCAAGATGACTTTGAAGAAGATGACAAGCCCTGCTCCAGTCACACCTGGAAGCTGACTGGTCCGTGCATGGCTGAAGCATGAGGAAACTCATCGTGGGACTCATTTTCCTAAAATTTTGGACTTGTACAGTAAGGACTTCAACTGACCTTCCTCAGACTGAGGTAGGGCAA	20486263	20486482	GCTGAACTGGTCGCAGTTGATGG	GCTG-ACTGGTC-C-GTGCATGG	|||| ||||||| | || ||||	====I=======I=I==XX====	18	2	0	3
chr1	+	21797309	21797330	GGCAAGCTGAGGAGCTCAGGTGAGTGGGCCCCCTGGGGTCAGGCAGGTGGGCAGGTGTGTAAATATCTGAAGTACAGCAGCTCGGCAGGGAGAACTAAGAGCTGAACTGGGCCAGGGGAAGGGCAGGAATTGCCATGGCAGGCTCACGACACACAAAGATTTATCAAGCAGAGAACAAGGATAATAATAAGTTATGGGTTGCAGTTGTTTTTCAGAGCCTTA	21797209	21797430	GCTGAACTGGTCGCAGTTGATGG	GCTGAACTGGGC-CAGGGGAAGG	|||||||||| | ||| || ||	==========X=I===XX==X==	18	4	0	1
chr1	+	21874927	21874948	CTCTCCTTGTCCTGAGCGGAGGCTATGGGAGAAGGCACCTGCCTCCAGGCCAAGCCTATCTCAATGCCTATCCCTGGGGCCAAAATTCAGAGCATCCCAGCCTGAACTGGTGGCACTTATGGAACTGCTACCATGTGCAAGGGCTCGGGATGCAGAGATGGGTAAGATGTTGGTCTTTACGTTCACAGAGCTTCAGGCTAGCAGGGAGGAGAGACAGACCAA	21874827	21875048	GCTGAACTGGTCGCAGTTGATGG	CCTGAACTGGTGGCACTT-ATGG	|||||||||| ||| || ||||	X==========X===X==I====	19	3	0	1
chr1	+	22207906	22207927	CCAGGGTGGCAGCCCAGGCCCCTCACCTTGTTGCCCAGGAACTGTTCAGGCAGAGCCCAGAAGGAGTCGTGGACGAGGAAGCGGCGGGACAGGTCGACTAGCTGGAACTCGTGCAGGGATGGGTCGATCTGCAGCTGCGTGGAGGAGAGGGGTGGCGTGCCGGGCTGCGCAGGCATTGTCACATTCACACCTGTGGGTGGCAAGGGGGAGGCTGAGGGCTGC	22207806	22208027	GCT-GAACTGGTCGCAGTTGATGG	GCTGGAACTCGT-GCAGG-GATGG	||| ||||| || |||| |||||	===D=====X==I====XI=====	19	2	1	2
chr1	+	22717599	22717616	CAGCTTCTATTTGGCCACAGTCGAGCCAACCCTAGACAGTGGTGACCAGGGAGGCCCTGAGAGGCCATTGCAGCCAACGCCTTCATTAACAGATGTTGAGGCTAATGTCCAGTGATGGTCAGGGATTTACCCCAAGTCATATGATGGCATCTAGCTAGGGTTGGAAGCCCACTCCCTCTAGTCCCAGTCCAGCACTCCAGAAGCAGCAAACAGTCTTT	22717499	22717716	GCTGAACTGGTCGCAGTTGATGG	GCT-AA-T-GTC-CAG-TGATGG	||| || | ||| ||| ||||||	===I==I=I===I===I======	18	0	0	5
chr1	+	24539097	24539119	AGGTGGTGATGGTGATGGAGTTGGTGATGATGATGGAGGTGGTGATGGTGATAGAGGTGGTGATGGTGATGGAGGTGATGCTGGAGGAGATGGTAGAGGTGGTGATACTGGTGAGGTTGATGGGATGTTAGTCGTAGTGGGGTGGATGATAGATGAAGCCATCTTGCTATGGTCTAAATGTTTGTGTGCCCCCAAAATTTATATGTTGAAACCTGAACACCAG	24538997	24539219	GCTGA-ACTGGTCGCAGTTGATGG	GGTGATACTGGT-GAGGTTGATGG	| ||| |||||| | ||||||||	=X===D======I=XX========	19	3	1	1
chr1	+	24655209	24655231	CTAGAGTCAGCAGATTGGGGCTCCAGGCCCAGACCTGCCACTGACTTGCAGAGTAACCATGTCTTCTACCACTTTGCAACCCCTTGATGTCTTGCCCCAAGCTGACCTGGAACACAGTGATGGCTTGCATGAATTACACACTTGTTTTGTGCCAGTCAGAGTTTTAAGCATTTTCTTGTGCTGATGCGTTATCCTCATGATATTATTTGGTGGGTGCTTTTAT	24655109	24655331	GCTGAACTGGT-CGCAGTTGATGG	GCTGACCTGGAACACAG-TGATGG	||||| |||| | ||| ||||||	=====X====XD=X===I======	19	3	1	1
chr1	+	25584142	25584161	AAGGGTTTATTGTGGGGAATTTTGGAAAATAAGGCTGGAGATGCAGATTTTTTTTTTTTTTTTTTTTTGAGTCAGAGTCTCGCCCTGTTGCCCAGGTTGAGTGCACTGGTGCAGTCATGGCTCACTGCAGCCTCAACCTCCCAGTCTCAAGTGATCCTCCCACCTCAGCCTCCCAAGTAGCTGGGGCTACAGGCACACGTCTCCATGCCCAGCTAATTTT	25584042	25584261	GCTGAACTGGTCGCAGTTGATGG	G-TGCACTGGT-GCAGTC-ATGG	| || |||||| ||||| ||||	=I==X======I=====XI====	18	2	0	3
chr1	+	25617195	25617217	CCTTCTCAGTCGTCCTGGCTCTCCCTCTCTCCCCCAGTATTCGGCTGGCCACCATGAGTGCTTTGTCGGTGCTGATCTCAGTGGATGCTGTCTTGGGGAAGGTCAACTTGGCGCAGTTGGTGGTGATGGTGCTGGTGGAGGTGACAGCTTTAGGCAACCTGAGGATGGTCATCAGTAATATCTTCAACGTGAGTCATGGTGCTGGGAGGAGGGACCTGGGAGA	25617095	25617317	GCTGAACTGGTCGCAGTTGATGG	GGTCAACTTGGCGCAGTTGGTGG	| | |||| | |||||||| |||	=X=X====X=X========X===	18	5	0	0
chr1	+	25633950	25633970	CCTAGCCATTACTTCCTGGATGTTGTGTGAATATTTTCTGGACATGGCTTATATAAAATGAAAAAGTGAATTGGGCACGATACAGGGATAGATTTTTAGAGATGAACTGGTAGCATGATGATAATCATATTCACTGATAACATTTACTACTGTTATTGACTGCTTTAAAAGTGTTGGGCATTGTGCTAGAAACCATTATATGCATTATCTCCTTGAATTCT	25633850	25634070	GCTGAACTGGTCGCAGTTGATGG	GATGAACTGGTAGCA--TGATGA	| ||||||||| ||| |||||	=X=========X===II=====X	18	3	0	2
chr1	+	26833987	26834008	ATTTGAACTTAGACCTGCCACAAACTTGCTGTGAGATCCTGGGAAAGTCCCATAACTCCCTGAACCAGAGTTACTCACCTGAGAGATAGAGGTTGTCCATGCTGATCTGTCGGGGTTGTTGGAGGACCACATGGGGTGTGAATGTGTATGTGCCCACCACAGTGCTGGCTATTGGGAGGTGCTCAGAAAATAGGGGTTAGCTCGGTTCTGAGTTGGGGACCT	26833887	26834108	GCTGAACTGGTCGCAGTTGATGG	GCTGATCT-GTCGGGGTTGTTGG	||||| || |||| |||| |||	=====X==I====XX====X===	18	4	0	1
chr1	+	27105912	27105932	AGTTTGACAAGCTTCCAGTAAAGATCGTACAGAAGAATGATCCATTTGTGGTGGACTGCTCAGATAAGCTTGGGCGTGTGCAGGAGTTTGACAGTGGCCTGCTGCACTGGCGGATTGGTGGGGGGGACACCACTGAGCATATCCAGACCCACTTCGAGAGCAAGACAGAGCTGCTGCCTTCCCGGCCTCACGCACCCTGCCCACCAGCCCCTCGGAAGCAT	27105812	27106032	GCTGAACTGGTCGCAGTTGATGG	GCTGCACTGG-CGGA-TTGGTGG	|||| ||||| || | ||| |||	====X=====I==X=I===X===	18	3	0	2
chr1	+	28319023	28319044	GCCACTGATCTGACAGGAAGTGGAGCTCAGGCAGTAATACTCACTTGCCGGCCTGCTCACTTCCTGCTATGTGGCTGTGCTGCCTGGTTGCTAACAGGCCGCTGACTGGTATCAGTCTGAGGCCCGGGAATTGGGGACCCCTGCTCTAGGCAGGCTATGTAATCCCTGAATCTTTGAGCAACATTTTGTATGTATTTGTATCTTTGATGGTGATGGTTTACA	28318923	28319144	GCTGAACTGGTCGCAGT-TGATGG	GCTG-ACTGGTATCAGTCTGA-GG	|||| |||||| |||| ||| ||	====I======XX====D===I==	19	2	1	2
chr1	+	29689130	29689149	TACTCCTTTGGCTGGACGTTGAGAAATGGTCTCAGCCACCGGGGTGGAAGGTGAATGAGGTATTGCTGGAGAAGAGGGAAAAAGGATCAGTTCGATAGAGGCTGAAGTGGTCCAGGATGCAGAGAAAGACCAGAGGCCAAAGAGGCCGGCCAGGGGTCAGGACAGTGGGCTTCCAGCTCAGCAACCTCATCACCAAATCCTTTGTGACTTGGGCAGGCCC	29689030	29689249	GCTGAACTGGTCGCAGTTGATGG	GCTGAAGTGGTC-CAG--GATGC	|||||| ||||| ||| ||||	======X=====I===II====X	18	2	0	3
chr1	+	29876524	29876543	TGGCTGAGTAAATGCAGACCTGGCCCCAGGTCTGGGTCAGTCAGAGGCTGGAGGTGGGGCCTGGGAGCCGCCCTGATGCTGGCAGGACCACCATAGACCTGTGACTGGTGGCGTTGAGGGATCCGTCCCACAGGGACTAGCCTCCTTGGGGAACTGGGGGCTGGGGAGTCGGCCTCCCCGCCCCCTCCCTCCTCACAGTGGTGTTTACCTTCTCAGGTGA	29876424	29876643	GCTGAACTGGTCGCAGTTGATGG	G-TG-ACTGGTGGC-GTTGAGGG	| || |||||| || ||||| ||	=I==I======X==I=====X==	18	2	0	3
chr1	+	30096491	30096513	GAGTCCTCTCCACCACTCCCCGCCAATGCTGAAATTCAGATTTCTTCAGAAGGCGTGACGCGTCTTCTGCCAATGTCCAAGAGAGTTGCTTCAGGGCTCAGCTAGAGCTGGTCCAGGTGGTGGGGAAGCTTGCTGCAGGGTATGGTTTAGAGGGGTCTCCAGAACCAGTCTGGTGGTGGCGAGAAGCACAGTGGCTGGAGCTTGGCTGTGCAGGCCCTTCGGT	30096391	30096613	GCT-GAACTGGTCGCAGTTGATGG	GCTAGAGCTGGTC-CAGGTGGTGG	||| || |||||| ||| || |||	===D==X======I===X==X===	19	3	1	1
chr1	+	30937401	30937423	GTGAAGATAGTGATGATATGGTGATGGTGATGGTGATGGTGAAGACGGTAATGGAGATCATGGTGATGGTGGTGAAGATGATGATGGTGATGGTGATGATGGTGAACATGGTGAAGATGATGGTGATTATGATGGTGAACATGGTGGTAATGATGGTGATGTTAATAGTGAAGATGGTAATGTTTATAGTGATGACAATGGTGATAATGCTGAAGATTGCAGT	30937301	30937523	GCTGAAC-TGGTCGCAGTTGATGG	GGTGAACATGGT-GAAGATGATGG	| ||||| |||| | || ||||||	=X=====D====I=X==X======	19	3	1	1
chr1	+	31001468	31001489	ATGTGAACAGTCCATCAACAGTCCATTCCTTTTTGTAGATGAGTAGTATCCCATTGTATGGAGATCCCACAATTATTTGTATCCATTGTTTGATGAACACGTGAACTGTGTCCAGGTTGTGGCTCTTACAAATAGAGCAGCTATGAAAGAATGTTCATTCAGGTATAAGTCTTTGTGTGGACAAACGCTGACATTTGTCTTGGATAAATTCCTCGGAGTGGA	31001368	31001589	GCTGAACTG-GTCGCA-GTTGATGG	G-TGAACTGTGTC-CAGGTTG-TGG	| ||||||| ||| || |||| |||	=I=======D===I==D====I===	20	0	2	3
chr1	+	31206340	31206361	TGTGAACTGACAACTATTTATAAATCAATGCAATAGACTGTTGTTTGACCAAATTATTTTACTGAACTGACAAGTGGGTTTTTGATTTGTCAGTTGCTTGGCTGAACTGATCAAGTCGATAGTTGCTTGACAAACTCACCAACTTTAGAATGGCCAATCGTCTAAACAAGTGTCAGAGCTGATTGAAATAAACCAAGCATTGTTGGGCTGAATTATGGAGAG	31206240	31206461	GCTGAACTGGTCGCAGTTGATGG	GCTGAACTGATCA-AGTCGATAG	||||||||| || ||| ||| |	=========X==XI===X===X=	18	4	0	1
chr1	+	31347194	31347215	TCACTCTGGTATCCTCCCAGGCTCCCCTTGGCCCAGACCCCAAGCCTCACCTACGAGCACCTCCTTCCGCTCCAGGATACTCTTCTGAGGCAGCTGAGCAGCTGAGCTGCCCGAGTCGATGGCATTGTCCAGGAGGCCAGGGCCCGGGCGGGCACCCTTGGGCAGTGTCCCAGGTGGAGATGATGCCTTGGCCGCAGCCCCTCCCACAGCTACCACCTCATT	31347094	31347315	GCTGAACTGGTCGCAGTTGATGG	GCTGAGCTGCCCG-AGTCGATGG	||||| ||| || ||| |||||	=====X===XX==I===X=====	18	4	0	1
chr1	+	31880861	31880880	TGTTTTTTAACACACACATGCACCCACACACATCCAATGCAGTGCAACTGAGAGACTCACAAGATCGTCACAAGAATTATAAAAAATGTGATTTCACATTGCTGTGTGGTCCAGTGATGGGATGTAAGTTTCAAATGGCATGAAGAGCATTCTGTTCTTCCCATCTCATCCATAATTCTCTGGGGCTAGACATCCAGCCCACTTTGTGTACTCGTTGTAT	31880761	31880980	GCTGAACTGGTCGCAGTTGATGG	GCTGTG-TGGTC-CAG-TGATGG	|||| ||||| ||| ||||||	====XXI=====I===I======	18	2	0	3
chr1	+	33429786	33429808	GGTCCGAGGCTAGGTAGCGGCGCAGCATGAACTCCTCGTACTTGTGCATAAGCGGCGGGTCGGCGAGCAGCAAGCGGATGTCGTGCGGGTTGAGTCGCTCGCTGCACTCGGGGCAGCTGATGGGCACCCTGCTCTCGCTTATCTCCAGGCGCAGGTAGTGGCGGAGGCAGTCCCGGCACGAGCGGTGCGGACAGCTGAGGAGGCGCGGGGCCCGCTCAGGCGG	33429686	33429908	GCTGAACTGGTCGCAGTTGATGG	GCTGCACTCGGGGCAGCTGATGG	|||| ||| | |||| ||||||	====X===X=XX====X======	18	5	0	0
chr1	+	33984115	33984135	GTGTACACGTGTGGGTGTGTCTGCCCCCTGTCTATATTTCCGGGAGCTCCTCCCCTCTGTTGTGCTCAATGTGGGGAATTTTGTAAGTAAACCTGCCTAGGCTATGGTGCTCAGTTGATGGGTCAAACACCAATCTGGATATTGCTGTGAAGGTATCTTTTTAGATAAAATTAACTTTGAAATCAGTAGACTTTGAGTCTCCATAATGTGTGTGGGCCTCG	33984015	33984235	GCTGAACTGGT-CGCAGTTGATGG	GCT--A-TGGTGCTCAGTTGATGG	||| | |||| | ||||||||||	===II=I====D=X==========	19	1	1	3
chr1	+	34341130	34341150	AAGTGTTCTCCAGATATCATCACGTATAATTCTAGAGGCAGTGTCAGCCCCCGGCCAATGACCACCATGGACCTCCCTGTAGTTGAACAAAGTTGGGTTTGCTGACTGGTGGCAGTGAGGGAGAATGCACACCACAGGGAGCTGTGCAGTGTCTCAGTAAGAAGGTAAGAAATAATTCACTGTAGGATTCGGGCTTGTGTTAGTTAATTGGGGGAGGGTTC	34341030	34341250	GCTGAACTGGTCGCAGTTGATGG	GCTG-ACTGGTGGCAG-TGAGGG	|||| |||||| |||| ||| ||	====I======X====I===X==	19	2	0	2
chr1	+	34378733	34378750	GAACTCCTAGACTCAAGTGATCCACCCACCTCAGCCTCCCAAAGTCTTGGGATTACAGGTGTGAGTCACTGCATCCGGCCCTCTTCTGCTTAACAAAGCAGCTAACTGGCCAGTGTGGGGCTAGATCCAGGAACAGAAGTGATGCTATCCATAATGTGCTTGCCAAGTGCAGCTCTGGGAAGATAGTTCCAACAAAATCACTGTCCCCTCTTCTAACT	34378633	34378850	GCTGAACTGGTCGCAGTTGATGG	GCT-AACTGG-C-CAG-TG-TGG	||| |||||| | ||| || |||	===I======I=I===I==I===	18	0	0	5
chr1	+	34394354	34394372	TGAAACGTTCTGGTATAGTAACAGTAATTGCAAAAGTGATGGAAGGCTAGTTATCCCAGTAGCAGTAGAGTTACCCTATCGTAAAGAGTGGCCTTGGGTAGCTGTGGTCGCTGTTGAGGCCCCAGTGCTCAGAATCACTCAAGGTGCACACTGCACCCGGCATAGTGTTTAGTGCCTTCTCCATGTTGTTAAATTTGATCAACACAATGGTGTCCAGCA	34394254	34394472	GCTGAACTGGTCGCAGTTGATGG	GCTG---TGGTCGCTGTTGA-GG	|||| ||||||| ||||| ||	====III=======X=====I==	18	1	0	4
chr1	+	34664574	34664595	GCTGTAGGAGAGAGACGGTTGAGCTCTTCCCAGAGAGGAGACCTTCCTCCTACCTCTTCTCCAGAAGGGACCCATAGATATTTCCCTGTTGGATGGGGCTGCTGGACTGGAGGCAGTTCTGGTCCCACCCACCCCACCCACCATTGGTGCATGTCTGTGTGTACGAATGTGTGAGCAAAAGTGTGCCAAAAGGAGTTTTGAAGGTTTTAGTGTATTTGTTAG	34664474	34664695	GCTGAACTGGTCGCAGTTGATGG	GCTGGACTGGAGGCAGTTC-TGG	|||| ||||| |||||| |||	====X=====XX======XI===	18	4	0	1
chr1	+	35902707	35902730	AGAACCAGTGCTTCCGGCCTGCTCAGACCCACACCGAACCTGAGCGGGCTCTCCCAGCTCCCTTCGGTAGACACTGCCCACAAGAGACCAGCCCTGCTGCCCTCACCTGGTCGCACGTTGTTGGTTTTGGTCACCTAGATGCCACTGGAACACCCCATGGCTCTCCCCTCTCCCTAAGATGTCCGATGTGCTGAGCTCAGGCTCCCATCCAATCTCACCTCTGC	35902607	35902830	GCTGAACTGGTCGCA-GTTGATGG	CCTCACCTGGTCGCACGTTGTTGG	|| | ||||||||| |||| |||	X==X=X=========D====X===	19	4	1	0
chr1	+	36243324	36243343	TGGATTGGGAAAAGAGGCAAAGCTGACAGGGCTTGATGGATGATTAACCTTGAGGGGCGAGGGACAGTGGAGCCAATGTGACTCCAGTGACACCCACATTTCTGTACTGGTGAGTGATGGATTGTGATGCCATTCACCAAAATTAAGAATGCAGGTCACTAATTCCAAATACAGACTCACTTTAGCTTGGTGCAAATTAATGTGTAGAATGAAAGATTTC	36243224	36243443	GCTGAACTGGTCGCAGTTGATGG	TCTGTACTGGT-G-AG-TGATGG	||| |||||| | || ||||||	X===X======I=I==I======	18	2	0	3
chr1	+	36731465	36731484	CGTCATCTAGGTTTTAAGCCCCGCATGCATTAGCTGTTTGTCCTAATCTAATGCTCCCCATCCCTTTGCCCCCTACCCCCTAAAAATTATTTTTAAAATTGTGAAATGGTCCAGATGTGGTGGCTCACACCTGTAATCCCAACACTTTGGGAGGCTGAGGCGGGCGGATCATTTGAGGTCAGGAGTTTGAGACCAGCTTGGCCAGCATGGTGAGACCCCG	36731365	36731584	GCTGAACTGGTCGCAGTTGATGG	G-TGAAATGGTC-CAGATG-TGG	| |||| ||||| ||| || |||	=I====X=====I===X==I===	18	2	0	3
chr1	+	36859445	36859465	GCTTGCTGAGGGCCTCACTTACAGTTTTTTGGGGGAAATTCCCACCGGCCTTGGCCCTTGCCACCAAAGTTTCGCACCCGATGGATAATCTGCAGCTGCTGCTCAATGGTCGAGGTGATGTTCACGTCATCTGGGATGTGGACGTAGCGGACATTGCGGCCTGTCACAAAGAGGTCATCCAGCTTGACCTGATGCCCCCAACGGTCCGTGTAGGTGACTTT	36859345	36859565	GCTGAACTGGTCGCAGTTGATGG	GCTCAA-TGGTCG-AGGTGATGT	||| || |||||| || |||||	===X==I======I==X=====X	18	3	0	2
chr1	+	37430821	37430841	AGAGTATGACTTTGGGCAAGTCACTTAACCATCCTAGACTTCTATTTCCTCGCCTGTCAAATGAACGAGTTGAATTATACGGTACCCAAAGTCCTCGCGGGCTGAACTTTCCAGAAGATGGTGATTCGTGATTCAATTAAAGTTTACCAGGCTGCCTATCAGAAAATTTAATGACTCTTCCAAGTTGACCAAGGCAGGTAAAAAAGATTATAAATGTAATT	37430721	37430941	GCTGAACTGGTCGCAGTTGATGG	GCTGAACTT-TC-CAGAAGATGG	|||||||| || ||| |||||	========XI==I===XX=====	18	3	0	2
chr1	+	37679479	37679498	GGGGATGTGATGGCTTGGCTTGGGCTCAGAGGCCTGACAATCACACTCTGGGGTCTGGTGGGGGGACAGGGGAGAGATAGCATTAGGAGATATACCTAATGCTAAATGACGAGTTGATGGGTGCAGCACACCAGCATGGCACATGTATACATATGTAACTAACCTGCACATTGTGCACATGTACCCTAAAACTTAAAGTATAATAATAATAATAAAAGAA	37679379	37679598	GCTGAACTGGTCGCAGTTGATGG	GCTAAA-TGA-CG-AGTTGATGG	||| || || || |||||||||	===X==I==XI==I=========	18	2	0	3
chr1	+	38620350	38620370	GCTTCCTTGTTATTCTTGTATTCCTAGCACATGCAATGTATGTTTGCTGCATGAATGATTGAATGGTACCATAGTGGTTTCAGTGGCAGTGATAGTGGCTGCGGAACTGAAGCAGTGATGGCATATCCATTTCCATCTGTTTTGGGCTATTATTTACTCTTATTCTCACCTCTAGCTTCTGTGGCCTGAGAAATAGGAATTATCTCCAGATGCAAAAACCA	38620250	38620470	GCTGAACTGGTCGCAGTTGATGG	GCGGAACTGAA-GCAG-TGATGG	|| |||||| |||| ||||||	==X======XXI====I======	18	3	0	2
chr1	+	38629501	38629521	TTAGCACTTTTAAAAATGTGGAAACTGAGGCACAGAACAGTTGAGTATCTCATCTAAGGTCACACAGGTAGAAAATAGCAGAGCTAGCATATAAATCTAGGCTGACTGGTTTCAGGGATGGTGTCAGAGGTGGCAGGCTCTCAGGGAAGGTCTAGATCAATGTCCCCAAAGGGCAGATGGAGAAACTGAGGCCCAAAAGGCAGTCACACAGCTGGTGGTAC	38629401	38629621	GCTGAACTGGTCGCAGTTGATGG	GCTG-ACTGGTTTCAGG-GATGG	|||| |||||| ||| |||||	====I======XX===XI=====	18	3	0	2
chr1	+	39443736	39443756	AAGGGGACCCGAGTGGGTTGCGGCTGCCATCTTGGGTGGCAGCTTTTAGTCCCTTATTTGGCCCCACCCACATCCTGCTGATCAGTCCATTCTACAGAGTGCTAATTGGTCCATTTTATGGCGTGCTGATTGGTCCATTTTTAGAGAGTGCTGATTGGTGCATTTACAAATCTTTAGCTAGACACAGAGTGCTGATAGGTGCGTTTTTACATAGTGCTGAT	39443636	39443856	GCTGAACTGGTCGCAGTTGATGG	GCT-AATTGGTC-CATTTTATGG	||| || ||||| || || ||||	===I==X=====I==X==X====	18	3	0	2
chr1	+	39468557	39468580	TACTGTTTCAGTCAGCTGGTTCTGAGTCACTTCTTTGTTCACAGATGTCAGGCTACCTTCTTCCTTTCTACTCAGTTTCCCCTTAAAAGGTGGTACTTCTGTGGAACTGTTTGCAGTTAGATGGTATAGATTTTCACTTAGCTTTCTAGCCATCCCACACTTCTTCCACTCATGTTTTTCACTCAATGTGTGTTGAAATTTATAACAAGGAAAGAGTTTCAAAG	39468457	39468680	GCTGAACTGGTCGCAGTT-GATGG	GTGGAACTGTTTGCAGTTAGATGG	| |||||| | |||||| |||||	=XX======X=X======D=====	19	4	1	0
chr1	+	39581172	39581192	GAACCTAGGATGACTTGGAGGTTTCTGGCTTGAGTATTTGTGTGGGTGGGTCGTGTCATGAACTAAAATAGAGAATATAAGAGGAGGAAGGTTATTTTCTGTGAAGTGGTGGCAGTGATGGTCCACGAGAAGATACTGAGTTTAATTTAGGTTACATTGCGGTCGAGGCTTCTGAGGGATGCTAGGTAGAGATGTCCAGGAGGTAGTTGGTTGTAATGAAC	39581072	39581292	GCTGAACTGGTCGCAGTTGATGG	G-TGAAGTGGTGGCAG-TGATGG	| |||| |||| |||| ||||||	=I====X====X====I======	19	2	0	2
chr1	+	40111184	40111202	GCTGTTATCCCTGTAAAAGCAGGAACCATGTTGGGTTGTTCACTGTGATCTCCCTGATGCCTACCGGCGTCTGGCACAGGTAGGTGTTTGGTAAACATTGGCTGAGTGTCCAGTGATGGGGAGGGGAACTGAGGGGCTCCTGAAGGCCTCCACCTTGTCTGGGAAGGAGGTGCTTCCTTGTTCCTGGAAAAACAGCAGAGACATACAAGGACTTTCCTG	40111084	40111302	GCTGAACTGGTCGCAGTTGATGG	GCTGAG-T-GTC-CAG-TGATGG	||||| | ||| ||| ||||||	=====XI=I===I===I======	18	1	0	4
chr1	+	41628942	41628961	GGGAAGCTGCTTGTGGTGTGCCTGGTCCAGCTGCAGCCTCACAGAGAGCTGGCATCCATGCTGCACCTGGAGCTGCCCACTTGCGGCAGGAGCTGGTGTGTCTGACTGCGCAGTAGATGGGCCCCAAGCTCGTTCATACACACTCCTCACCACTCCATGCCTAACTCCAGTCTCTCTTGGAGGCGTGAGATCCAGGCTGATAGCATGAGCAGCCTGCCAG	41628842	41629061	GCTGAACTGGTCGCAGTTGATGG	TCTG-ACT-G-CGCAGTAGATGG	||| ||| | |||||| |||||	X===I===I=I======X=====	18	2	0	3
chr1	+	41789341	41789361	TTCTTTTTCCCATCAGTAAACTGAGAGGATTGATGCCTTTGCTCTTCAAGCCCCTCTTTTCCAGCATGGGCCTTCTAGTTCCTACAGGTTAGAGGTCAGTGTGACCTGGGAGCAGTGATGGTTCTGTGCACCTGGTGGGTAATTATCCTTGTTAAAGACGGCTGGGCATTAAGCATAGCCCAGAGAACTTAGGGTCACACATGACTTAGTGGCTGAGTCAG	41789241	41789461	GCTGAACTGGTCGCAGTTGATGG	G-TGACCTGGGAGCAG-TGATGG	| ||| |||| |||| ||||||	=I===X====XX====I======	18	3	0	2
chr1	+	41989112	41989131	GGACATTGTTTATGAGACACCAAGAGAGAAGAGGATGGGGGAAAGGCAGTGGGAGGGCAGGCACCTCTGTTTAAACCAAAACCTTGACAGGAAAATTTGAGCTCAACTTGCAGATGATGGCGAGGGGACAGAGGAGGGCAGGGGTTCAGTTAATGGGGTGAGGAGACCAGAAATGGGAACACAGTCAGAGAAGAGGCCACTCTCCCAGGGGATGTGATAA	41989012	41989231	GCTGAACTGGTCGCAGTTGATGG	GCTCAACT--T-GCAGATGATGG	||| |||| | |||| ||||||	===X====II=I====X======	18	2	0	3
chr1	+	42041786	42041807	TGGTCTCCTTGGGCACCCCAGAACCCCATACAGGGCCTGTCTCAGAGAAGAGGCTTAAATAATGTTGAACACATGAACAAGGCTCCACTCTGCCTTTGGAGATGAACTGGTCCAGTTCTTGTTTATAGATCAGAAAGCTAAGGTCACCCAGCGAGTTAAGGGCAGAGCTGGGAGCAGAGCACAGGTCTCTTGCTTCCAGGATCTTGGCCCTCCTGAGCTAGT	42041686	42041907	GCTGAACTGGTCGCAGTTGATGG	GATGAACTGGTC-CAGTTCTTGT	| |||||||||| ||||| ||	=X==========I=====XX==X	18	4	0	1
chr1	+	42598858	42598879	CCCAACCCCCACCAATTTCTCTTTGTCCCAGGGCACTTCAGCCAGGTCATCCCTCCTGCGACATCTTGTTCTGTCCATCTACACACTTGCCATACCTCAGGCTGATTGGTTCAGTTAGATGGTGGCCAGTTGGCTTCACTTCCCCAAAGGAGAAATCGATGTGGGAAAGTCTTTGTTCCCTGCAGATACCAGTTATTGGAGAGCTGATAGTAGTGCATGTCA	42598758	42598979	GCTGAACTGGTCGCAGTT-GATGG	GCTGAT-TGGTT-CAGTTAGATGG	||||| |||| ||||| |||||	=====XI====XI=====D=====	19	2	1	2
chr1	+	43806191	43806209	TGAAGAATGTTACCTGTCAATGGCAGCAACAGGACCATGCTAGCTCCCAAGGCTTCTTCTACCACAGCAGGGCACGGTGCTGCCCCAGAGACAGGTGAGAGCTGAACTGCTGATTGAGGTTGGTGTCATGGGAGTGAGCCACAATCTTGCAGAAAAAAAGAAGAGAGTGTTCTTGGTCCTCTTCACTCTCCTTCCTTTGTCTCCAAACCATACAGCTTT	43806091	43806309	GCTGAACTGGTCGCAGTTGATGG	GCTGAACTGCT-G-A-TTGA-GG	||||||||| | | | |||| ||	=========X=I=I=I====I==	18	1	0	4
chr1	+	45124733	45124754	CCCAGCCATACTTGACTATTCCTGGTCCCCCTGCCTGCCCTCAAGGATCTCAGGCTAATGAAGAAGCCAGACAAGCCGAGCCCAGTGAGCAGAACTCGCAGCTGAAACTGCCCGCAGTGAGGCTGTCTGTAAAAAGCAACACCAGAGCCCCAGCCTCGGAGGTCGGGGAGAGACTTCAAGCTCAGAACTACATTTTCCCCCAGTCTCTCTCCCATTCCAGGG	45124633	45124854	GCTG-AACTGGTCGCAGTTGATGG	GCTGAAACTGCCCGCAG-TGA-GG	|||| ||||| ||||| ||| ||	====D=====XX=====I===I==	19	2	1	2
chr1	+	45293768	45293788	GAGCTCAGAGCCCAGTGGGTCAGAAGGTGGGGGCACCAGGTGGGCTTGGGGAGGCAGGATGGTGACCACATGCTGGCTGCTGGCTTCACAGTGGGTAAAGGCTTGAACTGTGGCAGTGAGGTGGGCAATGCCCACTGGTACTGTCCCGTCCCCCAGCTCCTGGGGCAGGATCTGAATCACCTGAGCAGAGCAGGGACTGGAAGAGGTAGAGAGTGGATGAC	45293668	45293888	GC-TGAACTGGTCGCAGTTGATGG	GCTTGAACT-GTGGCAG-TGA-GG	|| |||||| || |||| ||| ||	==D======I==X====I===I==	19	1	1	3
chr1	+	47646157	47646177	GGCACTCTGGAGACGGAACTCCACAGCCTGTTTTCAAAGCCAACTCCTGGCTGGAAGTTCCTCTTCAAGTCTAAATGAAGTAAGCAGTGCTGCAGTCTTCCCTCAACTGTGCAGTTGCTGGGTGGAGGCTTTTCTTTTCTGCCTGAGTTTGGGTATAACCTATAATGTAACCCTATGAAACTTACATGTTTTAGGTGGGAGAGGGGAAAACAAGGTGCAAG	47646057	47646277	GCTGAACTGGTCGCAGTTGATGG	CCTCAACT-GT-GCAGTTGCTGG	|| |||| || ||||||| |||	X==X====I==I=======X===	18	3	0	2
chr1	+	47706928	47706948	CCCGACTTGGCCTCCCAAAGTACTGGGATTACAGGCATGAGCCACCACGCCCGGCTCCCACATTGTCTTGTTTCCCCACACCCTTGGGGAATTGGGCCCTGCTGAACTGGGTGGCAGGAGGAGGGGGAAGGGTGAACACCACGTGAACCTCCTCAAGGCAGAGAGAGCCAAGGAGTTAGGTTGCCCTGGGACTCGCAGCGGAGCTGAAGGTCCTTCCTCTA	47706828	47707048	GCTGAACT-GGTCGCAGTTGATGG	GCTGAACTGGGTGGCAG--GA-GG	|||||||| ||| |||| || ||	========D===X====II==I==	19	1	1	3
chr1	+	47962573	47962596	TAGTTTTTGCTTGTCAAACTCTTGTGTCTGGCTTCTTTTGCTTAATGTTTTTGAGCTTCATCCATGTTATTGGTAGATTAGTGGGTAGTTCTTTGTGACAGCTGAATTGTATCGCATTTAATGGATATACCACATTTTGTTTATTCATTTATTTGGGTTATGCACAGTTTTGGACTATTATGAATAAGGCTGCTATAAACATTTCTTATACAAGAGAAATGGAC	47962473	47962696	GCTGAACTGG-TCGCAGTTGATGG	GCTGAATTGTATCGCATTTAATGG	|||||| || ||||| || ||||	======X==XD=====X==X====	19	4	1	0
chr1	+	48017048	48017069	ATAAAACAAATGCAAGTGTTCCTCCTCCGTGTGGTGATTCAGGGACCCAGAAGCCTTGCATTTGGTGGCTCTGCCATCTGCTGGGGTGCTGATCCTCTGTGCTCAGCTGGCTCAGGTGATGGCAGGGAGCAGAGACATGGGAAACAGAGGCATAGGGAGCAGAGGCATAGGGAGCAGAAGCACAGAAGACCACAAGGGGGGTTTTCTGGCCTGGAATTGAGG	48016948	48017169	GCTGAACTGGTCGCAGTTGATGG	GCTCAGCTGG-CTCAGGTGATGG	||| | |||| | ||| ||||||	===X=X====I=X===X======	18	4	0	1
chr1	+	48748902	48748921	CAATGAGAACACATGGACACAGGAAGGGGAACATCACACTCTAGGGACTGTTGTGGGGTGGGGGGAGGGGGGAGGGATAGCTTTAGGAGATATATCTAATGCTAAATGACGAGTTGATGGGTGTAGCACACCAGCATGGCACATGTATACATATGTAACTAACCTGCACATTGTGCACATGTACCCCCAAAATTACAGTATAATAATAATAAAATAAAAA	48748802	48749021	GCTGAACTGGTCGCAGTTGATGG	GCTAAA-TGA-CG-AGTTGATGG	||| || || || |||||||||	===X==I==XI==I=========	18	2	0	3
chr1	+	48983405	48983426	ATGGTCCCAGATTGTCCATCGGGCCCTTCACAATGCAAAATATAACTACTTTGATATACTTCAGAGGCTTTACCAACTCCAACTATGTTAAATTGAGCGGGTTGAACTGGCCACGTGGATGGCCAGTGCTGTAGAGAAATGAGGGAAATGTCCGCTCCTGTATCTACCAAACCTTTAAATTTCTTTCCCTGAATAGTTATTTCACAGGTAGGGCATTTATCA	48983305	48983526	GCTGAACTGGTCGCAGTTGATGG	GTTGAACTGGCCAC-GTGGATGG	| |||||||| | | || |||||	=X========X=X=I==X=====	18	4	0	1
chr1	+	49699154	49699177	AAATAGACTAAATAGAGTGAATATTAATAACAACAACTGAGGCTCAGAGGGCCAAGGAAAGTGCCCAAGACTGGCAGAACTGGGATACTTGCAATAACTGGCAGAACTGGTACTCAGATTGAGGCTCTATGACTCCAAAGTCAGTACTTTCCCTATTGGACTTCACTGCTTCACATAACAGACACTGTCCTCAAGGAATTTGCAATTGGAATTTTTGATGGCAG	49699054	49699277	GCTGAACTGGT-CGCAG-TTGATGG	GCAGAACTGGTACTCAGATTGA-GG	|| |||||||| | ||| |||| ||	==X========D=X===D====I==	20	2	2	1
chr1	+	51498042	51498064	GCTTGCCTGCCACTTGTCTCCTGCTGCATGGCCCTGTTCCTAACAGGCCACCAAGTACTGGTCCATGGCCCAGGGGTTGGGGACCCCTGTCATAAAGGATGGTGAACTAGTTGTAGTTGCTGGCTGTCTCAGTTATTACCTTACTATCCCTAAGCTCCAAATCTATTCTTCTACAGTGTAGAATCTACACTATGCTTTGTGAGGCTATTTCTGTGATTCTGCA	51497942	51498164	GCTGAACTGGTCGCAGTTGATGG	GGTGAACTAGTTGTAGTTGCTGG	| |||||| || | ||||| |||	=X======X==X=X=====X===	18	5	0	0
chr1	+	52346697	52346718	ATACAAAAAACAATAAATGCAATGAAGACAAATTGTATAGGATAGGAAGATAAGGAGTTAGGGAGGAAGGGTACAATGATTCAGGTAGAAAATGATGGAACCTGAACTGGAGCAGTAGATGAGGTAAATTGAAAAATACTGTTTAAAATATCCCAGTTTGTTTCCATACATCTTTTCAAGAACTTACCACTTTAAGCAACTCCACTAGACTTCTCTTCTTCA	52346597	52346818	GCTGAACTGGTCGCAGTTGATGG	CCTGAACTGGA-GCAGTAGATGA	||||||||| ||||| ||||	X=========XI=====X====X	18	4	0	1
chr1	+	53532218	53532236	TCTTTGAGATCTATGGACACTACATTTTACACTTACATCTCCATGTGGACCAGCCACATTTCAAGTGCCCAGTAGCCACATGTGGCCAGTGGCTAATGGAGTGAACGGTGCAGCTGTGGGCCTCTGAAGGGCAGAAGCCACGCTGAGTCTTCTGTCTGGGTCCCCTGCTTCCTGTCATGCTTGGCCTAGGGGAGAGCAGCGTAGCATTGTTGATATGAC	53532118	53532336	GCTGAACTGGTCGCAGTTGATGG	G-TGAAC-GGT-GCAGCTG-TGG	| ||||| ||| |||| || |||	=I=====I===I====X==I===	18	1	0	4
chr1	+	53534997	53535019	AGAAAAGAAAATGCTGATTGCACAAGACAGAGGAAGGGCACTCTAGGCAGAAGGAACAGCATGTGCAAAGGCCTGGAGGGAGGAGCTATTCAATAGTCCTGTAGAACTGGGGGCAGTTGAGGGGACAGTTGGAAGAGAGTCAGGACCAAGTCAGGAAGGCCTGAGAATGGCGAGCTGGAGAGCCGGGACGCACCCTGCCAGTGCTGGCTCACCATGGCCTGTG	53534897	53535119	GCTGAACTGGTCGCAGTTGATGG	GTAGAACTGGGGGCAGTTGAGGG	| ||||||| |||||||| ||	=XX=======XX========X==	18	5	0	0
chr1	+	53723106	53723124	CAGGCTTGGTGTCTCTGTGCTGTGGTTCTGGTAGGTGGATCTGTGGACGGTGGTCCCGGGGGCTCTTGTGGTGGCAGGTACTGTCCTCGTCATGGTAGAAGCTAACGTCGTAGTTGAGGTAGATTGAGGTGCTGGAGGGGAAATACCATGGAGGTCACTTGGACAGATAATTTTGTTGCCTAAGGTATTGCCTCTGAGATATACTTAGGAACTTATCTT	53723006	53723224	GCTGAACTGGTCGCAGTTGATGG	GCT-AAC--GTCGTAGTTGA-GG	||| ||| |||| |||||| ||	===I===II====X======I==	18	1	0	4
chr1	+	54305405	54305424	AAACTTTTTTTTAAATTAGCCGGGTGTAGTGGTGCACACCTGTAGTCCAAGCTACTCCATAGACTGAGGCAGGAGAATTGCTTGAACCTGGGAGGTTCAGGCTGAAGTGAGCAGTGATGGCGCCATCACACTCCAGACTGGGCCATAGAGTGAGACCCTGTCCAAAAAAAAAAAAAATCAGTCCAAATGCGTGTTCATAAAGACACCTCAGGTTCTAAGG	54305305	54305524	GCTGAACTGGTCGCAGTTGATGG	GCTGAAGTGA--GCAG-TGATGG	|||||| || |||| ||||||	======X==XII====I======	18	2	0	3
chr1	+	55211761	55211782	GGATTAAATGGCTGGCACCTGGCACACAGTAGGTGCTTAGTAAGCATTGGTTGTTATGGGTATCAGGCACTCTATTGCAGGGGTCCCCAACCCCTGGGCCGTGGACTGGTAGCAGTTCATGTCCTGTTAGGAACCAGGCCGCACAGCAGTTGAGTGGTGGGCAGAAAAGCATTACCACCTGAGCTCCACCTCCTATCAGGTCAGTGGCGTCATTAAATTCTC	55211661	55211882	GCTGAACTGGTCGCAGTTGATGG	G-TGGACTGGTAGCAGTTCATGT	| || |||||| |||||| |||	=I==X======X======X===X	18	4	0	1
chr1	+	58287723	58287744	TTATCCTCAAAACTACTTGGAGGTGAAGAGGCTGAGGTTCAGCAAGGGCTATATCTCATCTCCGTCCCTAGCCCACTAGGCTGCAGGCTTCCTTCAGGTGGCTGAACTGGGAAGTGGAATGGCCAACAGTAGGTGGAGTACGTATCTGACCATTTTTGTAGTTTACATATACAATGTACACAAAACATATCATGAGTGAATTCAAGGGTAATACCTGTGAAT	58287623	58287844	GCTGAACTGGTCGCAGTTG-ATGG	GCTGAACTGG--GAAGTGGAATGG	|||||||||| | ||| | ||||	==========II=X===X=D====	19	2	1	2
chr1	+	58637102	58637120	CTCATAAAGGATTACAGGATATTGTTAAACATTTAAAAGCTCAAGGCTTAGTAAGGAAATGCAGCAGTCCCTGCAACACTCCAATTCTGGGAGTACAAAAGCTGAATGGTCAGTGGAGGCTAGTGCAAGATCTTAGACTCATCAATGAGGCAGTAATTCCTCCATATCCAGTTGTACTCAACCCCTATACCCTGCTCTCTCAAATACCAGAGGAAGCAG	58637002	58637220	GCTGAACTGGTCGCAGTTGATGG	GCTGAA-TGGT--CAGTGGA-GG	|||||| |||| |||| || ||	======I====II====X==I==	18	1	0	4
chr1	+	60234377	60234400	TCCAGTCAAGTTGGACCACTTTATATCCAGTTTCTACAGGTAAACGCCTGTGTTCCATCAACAACACCAACCGTTACTGAGCTCTTACTATGTCAAGAGTGCTGGAATGGTCCCTGTTGCATGGCGCACACAGGGGCCAGCATTGGGTTGAAGATGGAGGGAACATATATAAAGAACTGAGAACCATGGAAATCTTGTGTCAGTGGCCCACTGAATACCACCAC	60234277	60234500	GCTGAACTGGTCGCAGTTG-ATGG	GCTGGAATGGTCCCTGTTGCATGG	|||| | ||||| | |||| ||||	====X=X=====X=X====D====	19	4	1	0
chr1	+	60607558	60607581	CCTCATTTCCAAGGTGCATCTCAAAGACAGTCTTATACCAGCCATGCAGCGTGGAGGAATTCTAGAAGCCTTTCAGGAAGAGAAAGTGGCTGCTATTGCTGCTGATACTGCTGCAGTTTAGTGGAAACTAAAAGGCTGGAATGATGACCTTTCAAGAAGAACAAATGTTATTAAATAATGGATTTTTGTCCCACCTCCTGCAACAGTCAAGAGCAAAAGGATGA	60607458	60607681	GCTGA-ACTGGTCGCAGTTGA-TGG	GCTGATACTGCT-GCAGTTTAGTGG	||||| |||| | |||||| | |||	=====D====X=I======X=D===	20	2	2	1
chr1	+	60740267	60740286	TGTTTTAAGCACCAAAATTTTTAAAAAGTATTATCTTTAGGGGTTGTGGCTAAATTTACTTTTCAACACCTCTACTAAGCTCTAGGCCTGCCTGAGAGTAGCTGAACAGTAGCAGTATGGTCAATATGCACCCACACCAAGCAGTGCTCACATGATTATAAATTTAGAATTGTGCAATGAAGTACCACGGTATTACAAGAATAATGACAATAGGGGCTCA	60740167	60740386	GCTGAACTGGTCGCAGTTGATGG	GCTGAACA-GTAGCAG-T-ATGG	||||||| || |||| | ||||	=======XI==X====I=I====	18	2	0	3
chr1	+	61807885	61807905	GAGTACATGTTAATACCCAGGATTTTTCACTAGGTGGAGGAGAAAAAAAATGAAAGTTATTGGTGGAAATATTGAAAACTATTTTTTTTTTTTGTAAACAGCTGAATTAGTCAGTTGTTGGGATGGGACTCTGTTGATACGGTTTGGTTTCCTAATAGCTAATGGTCAAGTAGTCCCAGTGCACTATTGGTTGTGGGGCTTATGTTTAGCTTAGCCCTTCC	61807785	61808005	GCTGAACTGGTCGCAGTTGATGG	GCTGAATTAGT--CAGTTGTTGG	|||||| | || |||||| |||	======X=X==II======X===	18	3	0	2
chr1	+	62103890	62103913	AAGAAGTTACCAGGTGCTCAAATTCTAAATGAAGAAACGAGAAGGACTAGGGAAAATTGCACTGCATTTTTCTTTTTCGGGGTAGTAAATTGAAGAAAACGCTGAACTGCAGTTGCATTGAAGGGACAATGATCTAGGGGGTCCCTGGGAGCAGTATTCCTATTCCATTGAAGGAGGTGAGCCAAGATACTTATAAGCTCTAGAGAACCTTTAACACAGGAAGC	62103790	62104013	GCTGAACTG--GTCGCAGTTGATGG	GCTGAACTGCAGTTGCA-TTGAAGG	||||||||| || ||| |||| ||	=========DD==X===I====X==	20	2	2	1
chr1	+	62326414	62326435	ATGGCGAAACCTCGTCTCTACTAAAAATACAAAAACATTAGCCAGCAAGGTGTTGCTTGCCTGTAGTCCCAGCTACTTTGGAGGCTGTGGCAGGAGAATCGCTTGAACTGGGGCAGTGGAGGTTGCAGTGAGCCAAGATTACACCACTGCACTCCAGTCTGGGTGACACAGCGAGACTCTCTGTCTCAATTTAAAAAAAAAAAAAAAAGATGAGGATTGCAT	62326314	62326535	GC-TGAACTGGTCGCAGTTGATGG	GCTTGAACTGGG-GCAGTGGA-GG	|| |||||||| ||||| || ||	==D========XI=====X==I==	19	2	1	2
chr1	+	63426653	63426672	GGGTATCCTCAATAAATATTTGTCAAATAATGAATGTATCCCTGAAAAAAGGAAAAAAGGGAACTGTATCTGAGGGTGTATACCTTTACTAGATCTTCTAGCTGGTCTGGTCATTGATGGTGACCATGATGCTTTTAATCAGTGAATATTGTTTTGAAAATAAAACAGGATTCAGTGTCCTCTTTTCCCATTGGGATAGACTGTCATCACAATGCCATTC	63426553	63426772	GCTGAACTGGTCGCAGTTGATGG	GCTGGTCTGGT--CA-TTGATGG	|||| ||||| || |||||||	====XX=====II==I=======	18	2	0	3
chr1	+	65023115	65023136	GAGTTTACTCTTAACTTTTTCTCAAATGCTCTAGTAATTATTTATATTAATAATTTACTCAATGAAATTGCAAACATATTTTCATAGTGTTTCAGAAACTGTTGAATTGATGGCAGTGATGGTTTTAGAGGATTTCAGAATTCCTTTGAAATGGGTCAGAGAGAACTGAGAGAACTCCTTATACAGGAGACGTACCTGACATCTGGTCAAGGGCATTCCTCT	65023015	65023236	GCTGAACTGGTCGCAGTTGATGG	GTTGAATTGATGGCAG-TGATGG	| |||| || | |||| ||||||	=X====X==X=X====I======	18	4	0	1
chr1	+	66859189	66859207	ATGGTTTTCCACTCCTGCCCTAACACTCAGATCTCCTTTATCTAAAAGTAGGTGTCAGTAGTAGTAGCAGTGGTGCTGGGGTCATTCCATAGATTACAATGTGAACGGTAGAGTTGTGGCAGATGGTGGCCTTGGTCTGGGAGGACTTGAAGGAGTCTGCCATTGAAAAAGGGCAGAAATGTACAGGCGTGCCAAGCAAAAAGAACCATGTGCAAAGGC	66859089	66859307	GCTGAACTGGTCGCAGTTGATGG	G-TGAAC-GGTAG-AGTTG-TGG	| ||||| ||| | ||||| |||	=I=====I===X=I=====I===	18	1	0	4
chr1	+	67591090	67591110	TAGTATATTTTAACTCATAACCCTTATAACATATGCCATAAAACTTTCATTTAATATACATTGCATAATCTAAGACAGATATAAAGTAATGTTTTAAAACTCTGAACTGGACGAGGTGAGGTGGCTCATGCCTGTAATCCCAGTACTTTGGGAAGCCTAGGTGGGTGGATCTCTTGAGGCCAGAAGTTCAAGACCAGCCTGGGCAGCATGGGAAAACCCCA	67590990	67591210	GCTGAACTGGTCGCAGTTGATGG	TCTGAACTGGACG-AGGTGA-GG	||||||||| || || ||| ||	X=========X==I==X===I==	18	3	0	2
chr1	+	68569226	68569244	ACTGCGGTGCCCTTCTAATGGACCAGGAAAGCTAGAAAGACAAAATTATGCAGTTCTTCTCTTCTTATGGATTCAAGTGGTCAGAGCTGAGTGATTGGAGGCTGTACTGGTGGTGATGGAGAGAGATAAGAGGATAAATACTCCATTTTATTTTAAAATGGATTCAGAATCCTATAATTGTAGTTTGTAGGGGGATACTAACTCCAAATGAGGAGAAGC	68569126	68569344	GCTGAACTGGTCGCAGTTGATGG	GCTGTACTGGT-G--G-TGATGG	|||| |||||| | | ||||||	====X======I=II=I======	18	1	0	4
chr1	+	68580329	68580349	AGATGAAGAAATTGAGGCACAGAGCTGGCTCCTCGTTTTAATCCGTTTCATGCTAAATGTGACTTCTGAGACCTAGGTGACAGGCATCTGACTGGTGCAGACTAAACTGGCCAGATGATGGAGTGACCACTGGTCCCCTTTATCCCTCGAGCCAGCCCCTGAAGGCTGAGAGACTTGCTCAGAGCCCCGTCCCAGAAGTGGGCAAGATTCATATTTGTGCC	68580229	68580449	GCTGAACTGGTCGCAGTTGATGG	ACTAAACTGG-C-CAGATGATGG	|| |||||| | ||| ||||||	X==X======I=I===X======	18	3	0	2
chr1	+	69503480	69503501	TACAAACCTTACCACTGAGTGCTACAGCACTCTTTGTCTCCAAGTAAACTTGAAAGGCAGTCTAGGCTATAAGGACTGCAATGCTTAGGTGAGTTTCAGTGCTGAACTAGGCCCAGAGATGGTGGACTGGGGGAGTGGAGGAATGGAACATACTAAGACACCAGTTGGGGCAGAAAAGAGAGTGCAGGCATCACCCCTCCCCTAACTCCAGGCTGCACAGCA	69503380	69503601	GCTGAACTGGTCGCAGTTGATGG	GCTGAACTAGGCCCAGA-GATGG	|||||||| | | ||| |||||	========X=X=X===XI=====	18	4	0	1
chr1	+	69635306	69635325	CTCAGAAGACAGCAAAATGTGTGAAAGTTTGGAACCTCCTAGATACTTGTTGAATGGCTTTGACCAAAATGCTGATAATGATATAGGCAATGAAATCCAGGCTGAAGTGGTCTCAGATGGAGATGAGGAACTTGTTGGGAACTGGAGCAAAGGTGACTCTTGTTATGTTTTAGCAAACAGACTAGTGGCATGTTGCCCTTGCCTTAGAAATCTGTGGAAC	69635206	69635425	GCTGAACTGGTCGCAGTTGATGG	GCTGAAGTGGTCTCA---GATGG	|||||| ||||| || |||||	======X=====X==III=====	18	2	0	3
chr1	+	71103427	71103445	ATGAACAAGGAATCATGTTGACTCAGTTTTTGTGGGCAAACATCTATGGCCCTAAGAAGAACAGCCTTAAGACAAAAGAGTATGTGGTTAGACAGATGCTGTTGACTGGTCGAGTGAGGAAGAGGGTCCAGGAGTATTTCCTAATGAGAGGCTACAATATATGAAGACTAGGAAGTAATGAAGACATTGCAGGGGGTTAAGGAGCTAAAACAGGTTCAG	71103327	71103545	GCTGAACTGGTCGCAGTTGATGG	GTTG-ACTGGTCG-AG-TGA-GG	| || |||||||| || ||| ||	=X==I========I==I===I==	18	1	0	4
chr1	+	71239014	71239033	CTTGAAACTGACTTCTTGTCTCTGGTTTCAGAGGCTGGTACGTTAGCAAGGTATTTTTGGTATTGAAGCTTTGGGGAATGATCCAGCAGGTGGCACTTAGGCTGACTGGTCAGTTGGTAGACTCTAGCTCAGTTGTGTAGCTCCTCTATGTTTCCTGACAGTTGCAGCCATGTTCTCTCTCAATGCTCTGAAAGTGTGGGTTTCTTTCCCCCTTGAGTGC	71238914	71239133	GCTGAACTGGTCGCAGTTGATGG	GCTG-ACTGGT--CAGTTGGTAG	|||| |||||| |||||| | |	====I======II======X=X=	18	2	0	3
chr1	+	71298605	71298627	AGAAAAACGCAGGAAAATATGGGAAAGTTTGGAACTCCTTAGAAACTTATTGAATGGCTTTGACTAAAAGCCTGATAGCCATATGGACAATAAAGTCCAGGCTGAAGTGGTCTCAGATGAAGATGAGTGACTTGTTGGGAACTGGAGCAAAGGTGACCCTTGTTATGTTTTAGCAAAGAGACTGGCAGCATTTTGCCCCTGCCTTAGAGATTTGGGGAACTTT	71298505	71298727	GCTGAACTGGTCGCAGTTGATGG	GCTGAAGTGGTCTCAGATGAAGA	|||||| ||||| ||| ||| |	======X=====X===X===X=X	18	5	0	0
chr1	+	71661458	71661476	CTGGAACACTTAGAGATCATTGTAGAGTTATTAATTGGCCAAATTTCAATATTGTAGTGTCTCAGGGAATAAAGAGGCCCATTGCGAGGGAGAACGATGGGCGAATGGCCAGTTGGTGGAGCAGTCAGAACATACACAACACTTATCAATAAAGTCCGCAATCTTAAATGGGTGAGAATCATGATGCCCCAATTGAATTACAATAGTAACATCAAAGAT	71661358	71661576	GCTGAACTGGTCGCAGTTGATGG	GC-GAA-TGG-C-CAGTTGGTGG	|| ||| ||| | |||||| |||	==I===I===I=I======X===	18	1	0	4
chr1	+	72042647	72042665	CCACCTTGGACCAAAAAATAACCCTGGGAATGAATGTTACAAACTGGAACAAAAATCATAGAAGGGGCTATGTCCTTGATACAGTGATGCTATTCCAAGTGCTGAACTGTCTATTGTGGGCTTCCATATGAGAGAAAAATAAAGTTGTTTAAGTCATTGTTATTTTGGGTTTTGTCACTTGCCACTGTTTCTAATTCTAACTAACACAGATGCTTTAGA	72042547	72042765	GCTGAACTGGTCGCAGTTGATGG	GCTGAACT-GTCT-A-TTG-TGG	|||||||| ||| | ||| |||	========I===XI=I===I===	18	1	0	4
chr1	+	72249158	72249179	TTCATGCTTTTTTCTCTAAATTGGTTTGCTTGTGGGTTCTTGATGGTTTCATGGTCTGCATCTCACCAGCAACATTATTTTCTCCAGCTGATAGACTATGACTGACTTGTCACAGTTTATGGCATTTCAGAGATTTCTATTGCTTCTCCCCTAATCCCCTCACTCAGAGATAGTGATAACAGGAAAAAGATACCAAGCATGAGTTTTAAATTCAAACTTGCC	72249058	72249279	GCTGAACTGGTCGCAGTTGATGG	ACTG-ACTTGTCACAGTTTATGG	||| ||| ||| ||||| ||||	X===I===X===X=====X====	18	4	0	1
chr1	+	73904212	73904233	AGAAGACAGGAAAATGTAGGAAAGTTTGGAACTTCCTAGAGACTTGTTGAAAGCCTTTGACAAAAATGCTGCTGACAGTGATATGAACAATAAGGTCGAGGCTGAAGTGGTCTCAGATATTGATGAGAAATTTCTTGGGAACTGGAACAAAGGTGACTCTTGTTATGCATTAGCAAAGAGACGGGTGACATTTTGCCCCTGCCCTAGAGATTTGTGGAACTT	73904112	73904333	GCTGAACTGGTCGCAGTTGATGG	GCTGAAGTGGTCTCAGAT-ATTG	|||||| ||||| ||| | || |	======X=====X===X=I==X=	18	4	0	1
chr1	+	75233108	75233130	CTAAAAGAGAGAGGAAAAATGAAGTCAACCTTATTGAAAAACAAGGAGGGAAACTAAGGAACATGCTTTTGCTTTTGAGGTTCTAGGCCAGAAGTCATAAGCTGTAACTTGTCCAAGTTATGGCCAAGCAGATATGTTTTGTTTGGCCCACATGGAGTATATTTTTTCTAATTGAATCAACATTTTAAAATATGATGATTTAATATTTAAAACTATAAAGCGC	75233008	75233230	GCTG-AACTGGTCGCAGTTGATGG	GCTGTAACTTGTCCAAGTT-ATGG	|||| |||| ||| |||| ||||	====D====X===XX====I====	19	3	1	1
chr1	+	75881410	75881429	CAGAGGAAGCAGGAAAATGTGGGACAGTTTGGAACTTCCTAGAGATTTGTTGAATGGCTCTGACAAAAATGCTGATAGTGATATGAACAATAACATCCAGGCTGAAGTGGTCTCAGATGGAAATGAGGAACTTGTTGGGAACTAGAGTAAAGGTGACTCTTGCTATGTTTTAGCAAAGAGACTGGTGGCATTTTGTCCCTGGCCTAGAGATTTATGGAAC	75881310	75881529	GCTGAACTGGTCGCAGTTGATGG	GCTGAAGTGGTCTCA---GATGG	|||||| ||||| || |||||	======X=====X==III=====	18	2	0	3
chr1	+	76537653	76537675	ATTCATACTTACCCTAAGTTTTCCTATGGCTACACTAAGACAACAGATGAAATGTGAAGAGTGACAAATGACAGAAATTGGGCTTCTAACATACTGGACAGCTGAATGTAGCAGTTAAGATGGCAAACCCACAAGTCCCTAGATTCAAACCCCTGTTCCCCTAGTTACCAGCTGGGGATGATAACATCCATGTGGATGTTGTGAGGATCAAATGAGATACTTT	76537553	76537775	GCTGAACTGGTCGCAGTT--GATGG	GCTGAA-T-GTAGCAGTTAAGATGG	|||||| | || |||||| |||||	======I=I==X======DD=====	20	1	2	2
chr1	+	81029049	81029069	AGTGCTTTCAAATTACCATTTTCTTTCCTGAATCACTGCAACCAACATGAAAACAAGCTCAAGCCAGCTTACTCTAGGATAAAAAATGGTAAGAAGCAAGGGTGAATGGTCCCAGTTAAGGCCATAATAAGCCAGTCAGCCCCTAGCCAAACTGTCGCCTTCTTGTAGCCACATGTGTGAGCCCATAACAGATCAGTCAAGCCTGACCCAAGGCAATAGAA	81028949	81029169	GCTGAACTGGTCGCAGTTGATGG	GGTGAA-TGGTCCCAGTTAA-GG	| |||| ||||| ||||| | ||	=X====I=====X=====X=I==	18	3	0	2
chr1	+	82462801	82462823	GGAAATGAAGTAAGGAAGTCAACTTAAATAAGTCAAAGTGTTTCAGAAGAAGAAACCCCTCGTAAAAGATAATCTATTTACCTCTAAAAGGTAAATCTTAGCAGAAGTGGGCGCAGTAGATTGAGTGGCAGTCATATGTAAAGTTAATTGTTTATTGGTTACTAATGTGTCCCCCTTTGGAGATAACTTACATGGTTATCAGGAGGGAGTTTGTAGTGGGGGA	82462701	82462923	GCTGAACTGGTCGCAGTTGATGG	GCAGAAGTGGGCGCAGTAGATTG	|| ||| ||| |||||| ||| |	==X===X===X======X===X=	18	5	0	0
chr1	+	82903075	82903093	GGAGTGTTGCTGCTGGGTGATGAAGACAAAGACAACGAAGATGGAGGCTGTTTCTTTGTCACTGGGACATAGAACTGTTGTTCCTACTCTATGAGCCTCTGCTGAACTGGGAGTTCTGGGCCACTGTGTCCCTCCATGGCCATGGCATATCTGGGAACATTCTCTCCACATTTTAGGCCATACATTTTTTAAGTGTTTCTATTGCAGATTATTTTGCCG	82902975	82903193	GCTGAACTGGTCGCAGTTGATGG	GCTGAACTGG--G-AGTTC-TGG	|||||||||| | |||| |||	==========II=I====XI===	18	1	0	4
chr1	+	84837821	84837839	ATACCAGGTAGCCTTGAAGTCCACATCCCTGCACTGGTGGTAGCGCCACTTGCAGTACACTTGGGTGGCAAAGCATCAGTCCTTCACCTCAGGGAGGGTAGTGAACTGGTCCTTGATGAAACCTTCAAATCCAGACTGTGTTGTTTTCAAGACCTTGAGGTCTTTGATTCCAGAATGAATGACTTGGGGTCCTGTTTCAAGTAGAAAGTCAAGAGTGGC	84837721	84837939	GCTGAACTGGTCGCAGTTGATGG	G-TGAACTGGTC-C--TTGATGA	| |||||||||| | ||||||	=I==========I=II======X	18	1	0	4
chr1	+	85046451	85046472	TGTGGAAGAGACCAGATAAGCTATTGGAGTGCAGGTGCAGGGCTAATATTTAGCTGGCAAATACTGGTACTGTGGCCTGGATTCTTTATGGCCAACATTTGCTGACTGGATGCAGTTGGTTGGCACCATGCTGTGCCATTAGCAGTTGTTAAATATTTTGATTATTTCTCAGCGTTCCCATGAGATTTCAAGGTGGCTCAAACCAGGCTGGCAGCAGTTGTC	85046351	85046572	GCTGAACTGGTCGCAGTTGATGG	GCTG-ACTGGATGCAGTTGGTTG	|||| ||||| ||||||| | |	====I=====XX=======X=X=	18	4	0	1
chr1	+	85435637	85435656	TACGGAAGCAGAGTTCTGACTCTGGAGAGAGGGGTGAGAGAGCTGGTGGGAAAGCCCATAAGAGTCATAATAGACGATGTGGTAAGTGCTACGGGGGCATGTGACTGGGCGCATTGAGGGAGGCATTTCCAAGAAAAAGGTGCATCTTAACTGTGCCTGAGAGCAACATCCTCAAACATGAACTTTCAGATCTCCTGAGAACATGCCTGTAAGAAGCCCC	85435537	85435756	GCTGAACTGGTCGCAGTTGATGG	G-TG-ACTGGGCGCA-TTGAGGG	| || ||||| |||| |||| ||	=I==I=====X====I====X==	18	2	0	3
chr1	+	87621329	87621347	TGAATGTATAAGAAACTCACTTGTTTGTAAAATTGTTAGCATGAATAGTAAGTACCGTGGGGCTGTTACCTGCAATGTAACACCTGTTTTCTGAGGCTTTGCTGAATGTCTCAGGATGGGTTATTTCAGAGGTCAGCAAACTAGGCTCAGGCCATGGCAGCCTCCCATCTTTGGGGCCTGGGGCACGGCATGGTTTGAGGTCACAGATGCAAATGGATC	87621229	87621447	GCTGAACTGGTCGCAGTTGATGG	GCTGAA-T-GTCTCAG--GATGG	|||||| | ||| ||| |||||	======I=I===X===II=====	18	1	0	4
chr1	+	90537915	90537937	ACTGCATTCCAGCCTGGTGACAGCGAGACTCCATCTCAAAAAACAAAAAAAAAAAGAAAAAAAAAGTTCAGCTCTGATGGGGAGGAGGTAGATAGACAGAGCTGTAACTGGACAGAGTTATGGGGTAGGCAAAAGCTATTTATTGTTTTGATGATAGAGACTTAGTATACTTAAATGCCCATGGAAAAGGATAAATAAATATTTGATAGACTAAGGTCTGTGT	90537815	90538037	GCTG-AACTGGTCGCAGTTGATGG	GCTGTAACTGGACAGAGTT-ATGG	|||| |||||| | |||| ||||	====D======X=XX====I====	19	3	1	1
chr1	+	90936413	90936432	AGGTATGAGGAAGGATATTCTTTCTTTGTTTTGTTCAGGAAATACAGTATTCATCTTATAATTTTCTTCCAGGTCAGAGTAGCATGTGAAACAGGCCTTTGCTGAACAGGTCCTTGGTGGTCAGCTCTTGGCAGGATGCACAGAGGCCTTCTCCCCATCCTTAGTGCTTGAACACTTACTGCCTCATTGGGTTATGAAATGCAGATTGTCTCTTGCTGTG	90936313	90936532	GCTGAACTGGTCGCAGTTGATGG	GCTGAACAGGTC-C--TTGGTGG	||||||| |||| | ||| |||	=======X====I=II===X===	18	2	0	3
chr1	+	91887268	91887286	CCCCCAGCCCAGATTGGCTGAATCAGCAGACTCGGTTCTAAGCCGAAGTCCTAAATTACAGCTGGAGAAGCTACATTGCTAACAAGCTCTGCAAGTAACTGCTGCACTGGTGAGTTTGGCACCCACTCTTTTGGGTTACATTCATGACATTGCTGCTTTATCTCTGCACTCCATAATCTTTGTAACCCTGCTCTGGGTCCAGTTTCTCTCATCATTTTG	91887168	91887386	GCTGAACTGGTCGCAGTTGATGG	GCTGCACTGGT-G-AGTT--TGG	|||| |||||| | |||| |||	====X======I=I====II===	18	1	0	4
chr1	+	91913757	91913775	CAATGAGAATGCTTGGACACAGGGCGGGGAACATCACACACCAGGGCCTGTCATGGGGTGGGGGACTGGGGGCCAGATAGCATTAGGAGAAATACCTAATGTAAATGGCGAGTTGATGGGTGCAGCAAACCAACATGGCACGTTGTGCACATGTACCCTAGAACTTAAAGTATTTTTTTAAAATACCATTTTTAAAAAATAAAAATTCCTTGGAATTCA	91913657	91913875	GCTGAACTGGTCGCAGTTGATGG	G-TAAA-TGG-CG-AGTTGATGG	| | || ||| || |||||||||	=I=X==I===I==I=========	18	1	0	4
chr1	+	91934700	91934724	ACGTTCAAGGGCAGGAAGGGTCCAGCATGGGAGAAAGACAGAGGCTGGGAGGCTAGGCCAGTCTCATCTCTTCACATTTTTCTGCCTACTTTATATTATGGCTGCACTGGCAGCAGATTAGATGGTGCCCACCCAAATTAACGGTGGGTCTGCCTTTCCCAGCCCACTGACTCACATGCTAATCTTTGGCAGCACCCTCACAGACACACCTAGGATCAATACTTT	91934600	91934824	GCTGAACTGGTCGCAG-TT-GATGG	GCTGCACTGGCAGCAGATTAGATGG	|||| ||||| |||| || |||||	====X=====XX====D==D=====	20	3	2	0
chr1	+	92480396	92480415	ACAAATAATACTTGGTTTCACTGAATGTCAGATTTCATAAGATTCTCAGCTGGTTCTATATTAAAAATTTATATTGAAATGTAGTTTTAAAGAAATATTGGCTGGAACTGCCAGTTGTGGTGGCTCATAACTATAATCCCAGCACTTTGGGAGACCAAGGTGGGCAGATTTCTTGAGCTCAGGAATTTGGGCCTGGGAAACAGGGTGAAACCTTGTCTCT	92480296	92480515	GCT-GAACTGGTCGCAGTTGATGG	GCTGGAACT-G-C-CAGTTG-TGG	||| ||||| | | |||||| |||	===D=====I=I=I======I===	19	0	1	4
chr1	+	92882535	92882556	TCTCAGTCAGTCTCATAGAAAAGAAGATGACTCTTTGGGTAACTAACTCTCAAAATCTGTAGTTTTTCCTTATTTCAGTAGTTGTGAGTATACCTCTGTCCCTGAACTGATCACAGTGATAGGCAGAATGGGATATGTTGATTGGCTTAAACAATCAGACCCCTGCCTGGAGCTTGGGGAGAAGAGTCAGTCGTACCAATGAGGGGGTAGAGTGAATTTCCC	92882435	92882656	GCTGAACTGGTCGCAGTTGATGG	CCTGAACTGATCACAG-TGATAG	|||||||| || ||| |||| |	X========X==X===I====X=	18	4	0	1
chr1	+	94215540	94215562	GACTTATTTTTTTTTTTTTTTTGCTTCTCCTGCTTTGGTTGAAATGTTTCAGCTTAAAGATATATGATAAATGGGGGTTTCCTTATCTTAATATGAGGCACCAGAATTGGTCTCAGTTGAAGGAATTTGTACTACAATTGAGCAAAGATTATTCTTTCAACTCCTTTGATATTTGGCACCAGACCAAAGAATCTAAAATTAGCTGCCTTCAAGAATCCAGGTG	94215440	94215662	GCTGAACTGGTCGCAGTTGATGG	CCAGAATTGGTCTCAGTTGAAGG	| ||| ||||| ||||||| ||	X=X===X=====X=======X==	18	5	0	0
chr1	+	95012727	95012746	TTAGCGTCATTGTTTGTGCCCCCTCACACCCACCCAGCAAATCCGTATGTTGAAATCCTCACCTCCAATGTGATGGTGTTAGGAGGCGGAGCCATAAGTAGATGATCTGGTCGAGGATGGAGCCTTTGTGAATGGGGTTAGTGCCCTTATAAAAGAGCTTCATCTTCCTTTCTGCCATGTGAGGACATAGCAAGAAGACGGTTCGGGAAGCTGAACCAAA	95012627	95012846	GCTGAACTGGTCGCAGTTGATGG	GATGATCTGGTCG-AG--GATGG	| ||| ||||||| || |||||	=X===X=======I==II=====	18	2	0	3
chr1	+	95028329	95028351	GCAGTAATGCAATTGAAGGGGAGTGGCTGTAAACACAGAAGAAGCTTTGTTCGCTCGCCCACCACTCTCCTCCTACTGTGTAGCCCAGTTCCTAACAGGCCATGGACTGGTATCAGTTGATGGCCCAGTGGTGGGGGATCCCTGTTCTAACTAATCCTACACGTGTTGCTTTGCTCATGGCTCCTGCTTACAGCACCTCGAGTTGCTTAAAACTAGATAAACA	95028229	95028451	GCTGAACTGGTCGCAGTTGATGG	CATGGACTGGTATCAGTTGATGG	|| |||||| ||||||||||	XX==X======XX==========	18	5	0	0
chr1	+	95722871	95722890	AAGTTCAAAATCTACAGAGTGAGCTGATAGGCTGCAGACTCAGAAAGAGCCCTGTTGCAGTTCAAGTTTGAAGACTCTGAAGATGGATATCCAGGGAAAAGCTAATGTTGCAGTTGATGTCTGAAGATAGTCTGCTGGCAGAATTCCCTTTTACTTTGGGGTGGAGTTGGAGGGTGGGGTCAGCCTTTTATTTGATTTGGGCTTTCCACTGATTGGAAGA	95722771	95722990	GCTGAACTGGTCGCAGTTGATGG	GCT-AA-TGTT-GCAGTTGATGT	||| || || | ||||||||||	===I==I==X=I==========X	18	2	0	3
chr1	+	95943243	95943262	AGAAGAAGACAAGAAAATTTGGGAAAGTTTGTAACTTCCTAGAGACTTGTTGAATGACTTTGACCACAAGCCTGACAGCAATATGGACAATAAGGTCTAGGCTGAAGTGGTCTCAGATGGAGATGAGGAAGTTGTTGGGAACTGGAGCAAAGATATGTGTTGTTGTTGTGTTTTAGCAAAGAGACTGGTGGCATTTTGCCCCTGCCCTAGAAATCTGGGA	95943143	95943362	GCTGAACTGGTCGCAGTTGATGG	GCTGAAGTGGTCTCA---GATGG	|||||| ||||| || |||||	======X=====X==III=====	18	2	0	3
chr1	+	95990890	95990910	GGTCTATGAAACATTGGGTCTTACTGCCCAGCACCACTTCAAGGCTCGGCTGCATGCATTCCAGTGCAGTACTCTTGGCTCCCCACCAGGTTCAGCTCCAGCAGGCCTGGTGCAGTTATGGCTGCTCCTCCAGAGGGCATAGACAGTAAACTTTAGTGGCATCTACATGGTGCCATATCCACTGGTGCTCAGAGTGCATGAGCTGTTGGATAATGGCTGCC	95990790	95991010	GCTGAACTGGTCGCAGTTGATGG	GCAGGCCTGGT-GCAGTT-ATGG	|| | ||||| |||||| ||||	==X=XX=====I======I====	18	3	0	2
chr1	+	96448983	96449006	AATAATTTGTAGGGGTCGGGGGTGTCAAGGGTAGAAGCAAGGAATTCCATTTGGAAACCATTGCAATAATCTAGGCAAGAAATGATGGTGGCTCAAGCCAGATGAACATGGTAGCAGTGGATGTGATGAGAAGTGGATGGATGCTGAATATATATGAAAGGGAGAGATGAGAGGATTTGCCGATGGATTGAATACAGAATATGGAAGAAGGGAATGTCAAGCAT	96448883	96449106	GCTGAAC-TGGTCGCAGTTGATGG	GATGAACATGGTAGCAGTGGATGT	| ||||| |||| ||||| ||||	=X=====D====X=====X====X	19	4	1	0
chr1	+	97802419	97802440	CAAATCATATCAAGGAAAGAGATGTGAATCAGGAGCTAGGAAAGCTGAGTTCTACTTCTGACTTAGGAACAAGGTGAAAATGGAACAGCAGAGGGTAGAAACTGAAGTGGTCACAGAGATGGGATTGAATGGAAAAATACAATGTTAAAGAGGTTTCAAGGAGAAGTTATAAATAAGGTCAAATTCTGTGCAGTACATGAAAAGGGAGATGATTGTGAAAAC	97802319	97802540	GCTGAACTGGTCGCAGTTGATGG	ACTGAAGTGGTCACAGA-GATGG	||||| ||||| ||| |||||	X=====X=====X===XI=====	18	4	0	1
chr1	+	100846885	100846908	AGCCTGCCTCCATCCTTCCTGTGTGCTGATTTCTTAACCCTTTGTTATCTAACTTTTGCCTTCCCTACTCTACCGAAACTGCTCTAATAACGTCTTAAATGCTGAATCTGATGGCACTTGCTGGATCCTCAAACTCCTTTACTTCTCTGAGTAATTTCGCACTGTGTTAACTAGTAACTTCGTCTTAGGATTCTTCTCTTGTGTGATTTCCCAGTTCTTTTAGG	100846785	100847008	GCTGAA-CTGGTCGCAGTTGATGG	GCTGAATCTGATGGCACTTGCTGG	|||||| ||| | ||| ||| |||	======D===X=X===X===X===	19	4	1	0
chr1	+	100897944	100897965	GATTTGTTCAGAGGCTGGAAACTAGGATGTACTTTGGACAACTGTGTAAAGTATTTTGGGCATTGTCTAGCTCTGAAGTATACGGACAATATAGTCTGCAGCTGAACTGTCCAGTATGTTAGCTAGTAGCTACATGTGTTATTGAACACTTGAAATCAGTCTAGTCCAAACTGAGATAGACTGTACATTTAAAATACATATTGGATTTCAAAGATGTAGTAT	100897844	100898065	GCTGAACTGGTCGCAGT-TGATGG	GCTGAACT-GTC-CAGTATGTTAG	|||||||| ||| |||| || | |	========I===I====D==X=X=	19	2	1	2
chr1	+	102236369	102236388	TTTGTCCTTGCGATAATTTGCTGAGAATGATGGTTTCCAGCTTCATCCATGCCCCTACTGGGGGGAGTGGGGAGGGATAGCACTGGGAGATATACCTAATGCTAAATGACGAGTTGATGGGTGCAGCGCACCAACATGGCACGTGTATACATATGTTAACAAACCTGCACTTTGTGCACATGTACACTAAAACTAAAGTATAATAATAATAAAAAAATAA	102236269	102236488	GCTGAACTGGTCGCAGTTGATGG	GCTAAA-TGA-CG-AGTTGATGG	||| || || || |||||||||	===X==I==XI==I=========	18	2	0	3
chr1	+	102585806	102585826	TTTAAAACCTTGAACACATATAGTAAAAGTATAAAATCTGGATGATACTTTTAAACTTCAAAAACAGGATATTGGTTATCTCTGGAGAGAAAGAAATAGAGCTGTAACTGTGGAGTTGAGGCAGGAATTGAGGAATTTCTACTAACCATGCAATTATTTTTACAAACCATTAAACATGATTGGAAGTTAATATGGCATGAAGTTAAGATTTGACAGTTGAT	102585706	102585926	GCTG-AACTGGTCGCAGTTGATGG	GCTGTAACT-GTGG-AGTTGA-GG	|||| |||| || | |||||| ||	====D====I==X=I======I==	19	1	1	3
chr1	+	103415040	103415058	GAGGTGCGATTTTAATTTGTCGGGCCATAAAATTTTTCTCTCTTTAATCCTGTTTAAACCCTAACTGTTCAAAGAATACCCTAGGAAGATATCACACTAGGCTATGGCGAAGTTGATGGGTACTAGACTAGAATGAAAAAGGGAGAATCAACAAAAGTTTGAAGTCCATTTTAAGAGAATTAACTGACTTACAATTATTATACCTACTAATTAACAATT	103414940	103415158	GCTGAACTGGTCGCAGTTGATGG	GCT--A-TGG-CGAAGTTGATGG	||| | ||| || |||||||||	===II=I===I==X=========	18	1	0	4
chr1	+	104994427	104994446	AAAGGAAGACAGGAAGATGTGGGAAAGTTTGGAACTTCCTAGAGACTTGTTGAATGGCCTTGACCAAAATGCTAATGGTAATATGAACAGTGAAGTCCAGGCTGAAGTGGTCTCAGGTGGAGATGGGAACTTATTGGGAACTGGAGCCAAGGTCACTCTTGCTATGTTTAGCAAAGAGACTGGTGTCATTTTGCCTCTGCCCTAGAGATCTGTGGAACTT	104994327	104994546	GCTGAACTGGTCGCAGTTGATGG	GCTGAAGTGGTCTCAG--G-TGG	|||||| ||||| ||| | |||	======X=====X===II=I===	18	2	0	3
chr1	+	105380110	105380128	AACAATGAGAACACTTGGACACAGGAAGGGGAATATCATACCCCGGGGCCTGTCAGGGAGTCGGGGCTGAGGAGGAATATCATTAGGAGAAATACATAATGTGAATGATGAGTTGATGGGTGCAGCAAACCAACATGGCACATGTATACCTATGTATCAAACCTGCATGTTGTGCACATGTATCCTAGAACTTATTCTAAAAAAAAAAAAAGTAAAGGA	105380010	105380228	GCTGAACTGGTCGCAGTTGATGG	G-TGAA-TGAT-G-AGTTGATGG	| |||| || | | |||||||||	=I====I==X=I=I=========	18	1	0	4
chr1	+	105886971	105886990	CAACGAGAACACATGGACACAGGAAGGGGAACATCACACCCCGAGGACTGTTGTGGGGTGGCGGAAGCGGGGAGGGATAGCATTAGGAGATATAACTAATGCTGAATGACGAGTTAATGGGTGCAGTACACCAACATTGCACATGTATACATATGTAACAAACCTGCACATTGTGCACATATACCCTAAAACTTAAAGTATAATAATAATAAAAAAAATC	105886871	105887090	GCTGAACTGGTCGCAGTTGATGG	GCTGAA-TGA-CG-AGTTAATGG	|||||| || || |||| ||||	======I==XI==I====X====	18	2	0	3
chr1	+	107905170	107905189	TCACTAGTTAATTTTCACTGTGGCCTCCACTATGGGGTTGCCGGATCTAAGTAGGAACATGAATTAGTCTGTGCATTATTCCAGCACAAATGAAGCCAAAGCTGAACAGGTGCATGATGTAGTGCAGTGAAAACACCATGAGCTTTGGAGTCTGAAGACCTAGATGTGTGCTCAGTGTCCACTGCTTGATGAAGCAGAGGTGTGGGCAGGTCCCTAAACC	107905070	107905289	GCTGAACTGGTCGCAGTTGATGG	GCTGAACAGGT-GCA--TGATGT	||||||| ||| ||| |||||	=======X===I===II=====X	18	2	0	3
chr1	+	108052753	108052772	CTCAGAACACAGGAAGATGTGGGAAAGTTTGGAACTTCCTAGAGACTTTTTGAATGACTTCAACCAAAATGCCAATAGTGGTATGAACAATGAAGTCCAGGCTGAAGTGGTCTCAGGTGGAGATGAGAACTTGTTGGGACTAGAGCAAAGGTGACTCTTGTTGTGTTTTAGAAAGACACTGGCAACATTTTGCCCCTGCAAAGAGGCAAAGAGATATGTA	108052653	108052872	GCTGAACTGGTCGCAGTTGATGG	GCTGAAGTGGTCTCAG--G-TGG	|||||| ||||| ||| | |||	======X=====X===II=I===	18	2	0	3
chr1	+	108161691	108161711	ACTTTCGGAGTTGAGAATATCACAAGGAAACTGATCCCATGGTAAGGAAAGGAATTGGAGGGAGAGAAACACATGCTGAAGACACTATTTAACTAAGTCTGCTGAACTGGCCAGTGGATTAGATATGGGAAGAGAAGATGATCTGTTTCTGAGTTAAAGACTGGGAAAAGTATGAAGAATGGAGGTAGGAGGTGACTAGAGAATCCATCCATACAACACAG	108161591	108161811	GCTGAACTGGTCGCAGTTGATGG	GCTGAACTGG-C-CAGTGGATTA	|||||||||| | |||| |||	==========I=I====X===XX	18	3	0	2
chr1	+	109007167	109007187	AATGGAAACAATTTGTTTAAGGGGTGCCACCCGAACCCCACTGGAGGAGTGGGTAATGTGAGGATCGTGTCCTGTGTTGCCTTCCTAAGGAACCGCACATGCTGATCTGTAGCACTTGTGGCCCCTGAATTTGCAGGAAGGGACTGGTCCCTCTCCTACATTGCCTATGTCTGCTGACACCCACTATATGGCAAGAGGATGGATATGTGTGGGTAGGGGGT	109007067	109007287	GCTGAACTGGTCGCAGTTGATGG	GCTGATCT-GTAGCACTTG-TGG	||||| || || ||| ||| |||	=====X==I==X===X===I===	18	3	0	2
chr1	+	111299323	111299344	GTTGTCAGTTGGGGCTCCAGTCATGTGAGACTCAACTAGGCAGGATGCCCAAGATGGCTTCCTTACATGGCTGGCAGCTGGTGCCTGCTGTTGGCTGGGAGCTCAGCTGGGGCTGTTGATGGAGTGTTTACATGTGGCCTCTCCAGCTTAGCAGCTGTCTTCTTCCAGAGCAAGCATCCCAAGAGAACCAGTTGGAAGTTGTTTGGCTTTTCCTAACATAGA	111299223	111299444	GCTGAACTGGTCGCAGTTGATGG	GCTCAGCTGGG-GCTGTTGATGG	||| | |||| || ||||||||	===X=X====XI==X========	18	4	0	1
chr1	+	112875733	112875756	AAGAAAAAGCAGGGACATGCTGAAGGTGTGGCTTGCATGGCCCAAGAAAAGACACAGAGGAGGGCTAGGTTTTGAATAATCAATTGCTCAGGTGAAAACAGCTGAAACTGTTCTCAGTTTCTGGGCGAGGCTAAACTGGGAAGCAGCTATGTACCAGAGAGGCATCAAATCCTCATCTATTCTCAGGCGCTAAAAGACACCCAGGCATCCCAGGGGCAGCCCAC	112875633	112875856	GCTG-AACTGGTCGCAGTTGATGG	GCTGAAACTGTTCTCAGTTTCTGG	|||| ||||| || ||||| |||	====D=====X==X=====XX===	19	4	1	0
chr1	+	113882568	113882586	TGGATATAAACCCAAAAAACTGAAAGCAAGATCTCAAAGAGATATTTGCACACCCATGTTCATTGTAAAATTGTTCACAATAGCCAAGAGGTGGAAGCAAGCTGAATGTCCATTGGTGGATGAATGAATAAAGATGATGTGGTATGTACATACAATGGAATATTAGCCTTGGAAAAGAAGGAAATACTTTCACATGCTACAACATGGATGAACCTTGAG	113882468	113882686	GCTGAACTGGTCGCAGTTGATGG	GCTGAA-T-GTC-CA-TTGGTGG	|||||| | ||| || ||| |||	======I=I===I==I===X===	18	1	0	4
chr1	+	114966540	114966560	AATACAAATTTAAATATTACTGAGTACTCCCCACCTAGAAATTCTGATTCAGTGGTTATGGCTAGGAATCCATTCTGACAAGGTTGCCCACTCCACCAAAGCTGACTGGTGATTCTGATGGTCTTTAAAACATGTTTTGAGAAACATCATTCTAAGAGTTAAAAAATAAACTCTATTATAACTAGAAATCCTATGAAAAAGTGGCCTCACTGTATACTCAT	114966440	114966660	GCTGAACTGGTCGCAGT-TGATGG	GCTG-ACTGGT-G-ATTCTGATGG	|||| |||||| | | | ||||||	====I======I=I=X=D======	19	1	1	3
chr1	+	115306041	115306060	AGGTTTGGAAATTCCTAGAGAATTGGGGACTCAGAAGACAGGAAGATGTGGGAAAGTTTGGAACTAAAATGCCGATAATAATATGGACAATGAAGTCCAGGCTGAAGTGGTCTCAGATGGAGATGAGGAACTTGTTGGGAACTGGAATAAAGGTGATTCTTGCTATGCTTTAGCAAAGAGATTGGCAGCATATTGCCCCTATCCTAGAGATCTGTGGAAC	115305941	115306160	GCTGAACTGGTCGCAGTTGATGG	GCTGAAGTGGTCTCA---GATGG	|||||| ||||| || |||||	======X=====X==III=====	18	2	0	3
chr1	+	115487571	115487592	TTTTTTTTTGCTTATTTGATAGGTTGAGAAAGCAAAAGTAATAGCTGATGAAGCAGTAAAATTACAGAAAGAAATTGATAAGCGATGTCAACATAAAATAGCTGAAATGGTAGCACTTATGGAAAAACATAAGGTAATTTTTTTCTTCTTATATAATGAAAATTATTAATTGGAGCCATATTTCTGTTAAATAATGGTGAAATCAAGATAGTATTCTTATTT	115487471	115487692	GCTGAACTGGTCGCAGTTGATGG	GCTGAAATGGTAGCACTT-ATGG	|||||| |||| ||| || ||||	======X====X===X==I====	19	3	0	1
chr1	+	116054876	116054895	GAAAGAAAATAGATTTTGGAAGTTATGAGAACTGTAGAGAGTGAGTTGAGCATAGTTTGTGATTTCGAGGGCCTCTAAAAGTATTAGGGTGGTGGCAGCTGCTGAACGGAGGCATGATGGCCAGCCTAAAACAGTAAGGTCAAGTTGTTTGGACAAAAAGGCTATAAGGCACAGTCCCAGTCCTTGTGTAAGAATTCTGACTGCACAGCCCTGCACTTCA	116054776	116054995	GCTGAACTGGTCGCAGTTGATGG	GCTGAAC-GGAGGCA--TGATGG	||||||| || ||| ||||||	=======I==XX===II======	18	2	0	3
chr1	+	116470358	116470376	AATTAGTTCATGCGCCTAAGTCAGAATTGTGTCATTATCATAGGGTGGTTATATTCCATTTCCACTTATAAAATCAAAATGGATGAAGTTATTTTCTAGGGCTGCACTGTCCATTATGGTAAGCTCCTAGACATATGTGGCTATTTAAATTAAAATTATGTAATCAAAATTAAATAAAATTAAAAATCCAGTTCCAGATTTTAAATCCTTAATAGCCAT	116470258	116470476	GCTGAACTGGTCGCAGTTGATGG	GCTGCACT-GTC-CA-TT-ATGG	|||| ||| ||| || || ||||	====X===I===I==I==I====	18	1	0	4
chr1	+	116885116	116885139	TGAGAAAGTCAGAGGTTCATAGCATGAGAAGGATTCAATGCATCATTGCTGGCTTGAAGATGGAGGGAGCCATGGGGTAAGGAATGCAGGCACTGCAGGAGCTGAGAGTGGCCCCAGTTGATAGCTTACAAGGAAACAGAGACCTCAGTCCTATCACCACAAGAAATAAATTCTGCCAATAACAAGAATGAGCCTGGGCCAGGTGTGATGGCTCACACCTGTAA	116885016	116885239	GCTGA-ACTGGTCGCAGTTGATGG	GCTGAGAGTGGCCCCAGTTGATAG	||||| | ||| | |||||||| |	=====D=X===X=X========X=	19	4	1	0
chr1	+	117434187	117434207	TCTGGTAATTTATGAAATGGGTTTTGCTGGCTGTACCTTCCCTATGAGATGTTGTGAAAGTGAAGCTGGAGGGAGCTATATGTTGCATCATTTCATCTGTGCTGGATGGGCCAGTGGATGGGACTGTCAGGCCTTCAGATTTCTGGACCAACCAGCCCAGGTCATAACTTAGCAGAGTCTCTCTCAGCAAAGTCTCTCTGCTGACCCTACAGCTGCTGAGA	117434087	117434307	GCTGAACTGGTCGCAGTTGATGG	GCTGGA-TGGGC-CAGTGGATGG	|||| | ||| | |||| |||||	====X=I===X=I====X=====	18	3	0	2
chr1	+	117992789	117992808	AGAAGAAGACAGGAAAATGTGGGAAAGTTTGGAACTTCCTTGAGACTTGTTGAATGGCTTTACCTAAAATGCTGATAGCGATATAGACAATAAAGACCAGGCTGAAGTGGTCTCAGATGGAAACGAGGAACTTCTTGGGAAATGAAGCAAAGGTGACTCTTGTTATGTTTTAGCAAAGAGACTGGTGGCATTTTGCTCCTGCCCTAGAGATGTGTGGAGC	117992689	117992908	GCTGAACTGGTCGCAGTTGATGG	GCTGAAGTGGTCTCA---GATGG	|||||| ||||| || |||||	======X=====X==III=====	18	2	0	3
chr1	+	118036724	118036743	CAGGCACTGTTCTAACCCTTCTTACATATATGAGATCATTTAATCATTATCACCATTTTACACATGAGGACCTTAAGGAACAATGAAGTTAAAGTAACTTGCTGAAGGTTGCATTGCTGGTAATTGATGGGGCGTGGAACTGAACAGTCTGGCTGCCGAGCCAGTGTTTTTAACCACTGTATTATATTGTTTCATATTTAAATGACTTCATACCATGATA	118036624	118036843	GCTGAACTGGTCGCAGTTGATGG	GCTGAA--GGTTGCA-TTGCTGG	|||||| ||| ||| ||| |||	======II===X===I===X===	18	2	0	3
chr1	+	118814747	118814766	ACTGAATGTTGTCATCAATGGTTCTGTTCATTCTCTTTTGCTGTGCTGCTAGCCATGTCAGTTTCATTTTAAGTCATGTTTCTCTCATGGCAATGGGATGGCTGCTGGTAGCAGTTGAGGCTACTTTCCTTTTTATATCTAGCTGCAGAGGGAGAAAGGCCTCCTTTGGCTTTTTTTTTTTTTTTTTTTTTTGATGGAGGCTCAATCTTGGCTCACTGCA	118814647	118814866	GCTGAACTGGTCGCAGTTGATGG	GCTG--CTGGTAGCAGTTGA-GG	|||| ||||| |||||||| ||	====II=====X========I==	19	1	0	3
chr1	+	118885511	118885531	TGCTGGAATTGTGATGGTGAGCTATGGTTATGCAAGGGAGCTACTGGGTAGGAGCTGTGGCCTTAGGCAGAGGTATGTGGGAAGCTGGGAGAATAAAAATCCTGAACTTGGCCAGTTGTGGTGGCTCAATCCTGTAATCCCAGCACTTTGGAAGGTCTACGCTGGTGGGTCACCTGAGGTCAGGAGTTCTAGACCAGCCTGGCCAACATGGTGAAACCCCG	118885411	118885631	GCTGAACTGGTCGCAGTTGATGG	CCTGAACTTGGC-CAGTTG-TGG	||||||| | | |||||| |||	X=======X=X=I======I===	18	3	0	2
chr1	+	119186423	119186442	CAATGAAAACACATGGACACAGGAAGGGGAATATCACACACCAGGGCCTGTTGTGGGGTGGGGGGAGGGGGGAGGGATAGCATTAGGAGATATACCTAATGCTAAATGACGAGTTGATGGGTGCAGCACACCAACATGGCACATGTATCCATATGTAGCAAACCTGCCCATTGTGCACATGTACCCTAAAACTTAAAGTGTAATAATAAAAAAAAAGGTT	119186323	119186542	GCTGAACTGGTCGCAGTTGATGG	GCTAAA-TGA-CG-AGTTGATGG	||| || || || |||||||||	===X==I==XI==I=========	18	2	0	3
chr1	+	119204564	119204588	GGTGAATAGTACTTCAACAACATATGGGGCAATATACATGTAACTAGAGTCCAGGAATAAAAGGAAAAAGTGAATAGCATAGAAAAAAAATTAAAATAATGCTGAAAATGTTCTCAGTTTGATGGAAGATATAAATTTACAAATTCAAGAATCTCAAAAACCGCAAGCAGGCTAAGTGCAAAGAAAATTAGGTCTAAGAATGTCAAGCTGATGAAATTAAAGATA	119204464	119204688	GCTGAAC-TGGTCGCAG-TTGATGG	GCTGAAAATGTTCTCAGTTTGATGG	|||||| || || ||| |||||||	======XD==X==X===D=======	20	3	2	0
chr1	+	119738333	119738355	GCTGGGCATTGTGGGATGTATTCACATAACATCAGAATTCAACATAGGCTCAGCATCATAGGATGCCTGTCATCCCAACATGATGTCCCTTGGTCACCCAGCTCACTGGTGAGCAGTTGATGATAGAAGTGTTTATGGAATCCATTAATACAACCAGGTGGTTAGCAGTCAGCTCTACACAAAAGTGATGCCAACCATGTAATACATTTCATTCCACTCAAGC	119738233	119738455	GCTGAACTGGTC-GCAGTTGATGG	GCTC-ACTGGTGAGCAGTTGATGA	||| |||||| ||||||||||	===XI======XD==========X	19	3	1	1
chr1	+	121282445	121282463	AAACAAGGAGAAGCTTAGAGGTTTTATTAGAGAGAAATGTTATATATTGTTTTGGAAGAAAACTCATTAGCACTAGCAAAGTTTTTAGGAGCTGACGAGCTCTGAATGGTGAGTGATGGTGGTGGGTAAATTAGTCTTAGAGTCATGGCGGTTTGTTTCAGAAGCTGCTAGGTAAAACTGGTCTTAAAGTTATACCAGGTCATTTCAGCAGCTAGCTTG	121282345	121282563	GCTGAACTGGTCGCAGTTGATGG	TCTGAA-TGGT-G-AG-TGATGG	||||| |||| | || ||||||	X=====I====I=I==I======	18	1	0	4
chr1	+	147109368	147109386	TTGATCCCTTCCTCTTGATGGTCTTTCTCCAATTGACAAGCTTGTCTAGCTCTGCTACCAAGTCTGGCTCTCAGATCTGAGAACAGTTCCCTGGCTGTGCTCTGAACTGTGCAGGATGGAACATCACTTCCTTCATTCCAGTACCAGGATAGCCATTGCACATTTAGGATTTTGAGGAACACATCATACTATGGATTCACACTGAACAAATCCCTCACT	147109268	147109486	GCTGAACTGGTCGCAGTTGATGG	TCTGAACT-GT-GCAG--GATGG	||||||| || |||| |||||	X=======I==I====II=====	18	1	0	4
chr1	+	147209339	147209360	TGGACCACAAGGAAAATCAACCAATCAGAACTCAGTAAGACCTTTCTTATAGGAAAGTGTGCCCAGATGTGTGGGCTCACACCAGCAATAGAATGCCATAGCTGAATAGTGGTAGTTGATAGGACATTTCTAAAAATGGCACCAAGTAATTGAAAAACAAATGACCCATCAATGGCAAACAATTGCAAAATATTTTTTAACTTATTGCAGAAATATCTGCAA	147209239	147209460	GCTGAACTGGTCGCAGTTGATGG	GCTGAA-TAGTGGTAGTTGATAG	|||||| | || | ||||||| |	======I=X==X=X=======X=	18	4	0	1
chr1	+	147305034	147305051	GTCTAGGGCTGAAGGCTGTTGTTCAGATTCTTTTTGTCCCACGGCGTATTCCCTTGATGTAGTACTCTCCCCGTTTTCCTATGGATGTGGCTTCCTGTGAGCTGAACTGCAGTGATGGTTGTCTCTCTTCTGGGTCTAGCCACCCAGTAAGTCTATCCAGCTCTGGGCTGGTACTGGGGGTTGTCTGCACAGAGTTCTGTGATGTGAACCGTCAATGG	147304934	147305151	GCTGAACTGGTCGCAGTTGATGG	GCTGAAC---T-GCAG-TGATGG	||||||| | |||| ||||||	=======III=I====I======	18	0	0	5
chr1	+	147400492	147400515	CCCTAATAAGCCCCGCCCCTGGGGCTTCCGCGGCGGAAGCCTAGCGTCCGCCCCACCCACCCCGAGCCCGAGGCGGGGCTGTGGATGTAGCCGCTGATTGGCTGACTGGGGCGCAGCTTGACGGCGTCGGGCTGGAGAGCCGCAGTCCCGGCTGCAGCACCTGGGAGAAGGCAGACCGTGTGAGGGGGCCTGTGGCCCCAGCGTGCTGTGGCCTCCGGGAGTGG	147400392	147400615	GCTGAACTGGT-CGCAG-TTGATGG	GCTG-ACTGGGGCGCAGCTTGACGG	|||| ||||| ||||| |||| ||	====I=====XD=====D====X==	20	2	2	1
chr1	+	150171641	150171661	TAGAAGTATACACATTTTAATTTGAAAATACTTTATTGCTAAAAAAAATGCTAACGATCGTCTGAGTCTGGTGGAGAGTCTTGGCTTGATGTTGATGGCTGCTGACTGATCACAGTGGTGGTTGCTGAACCCTGAGGTGGCTGCGGCAATTTCTTAAATAAAACAATGACATTGCTGCATCAATTGACCTTTCCTTTCACAAGAGATTGCTCTGTAGCATG	150171541	150171761	GCTGAACTGGTCGCAGTTGATGG	GCTG-ACTGATCACAGTGG-TGG	|||| |||| || |||| | |||	====I====X==X====X=I===	18	3	0	2
chr1	+	150308632	150308652	GCTGGCCTATTTCTATTATTATTTTATTGTAATATATGATGAAATAATTATATAACTCACCATAATATAAAATCACTGGGAGCCTTGAGCTTGTTTTCCTGCTGAAATGGTCCCATTTGGGTGTGATGGGAGACAGTGACAGATCATCAGGCATTAGATTCTCATAAGGAATGTGCAACATAGCCCCCTCACATGTACAGTTCACAATAGGGTTCGCGCTC	150308532	150308752	GCTGAACTGGTCGCAGTTGATGG	GCTGAAATGGTCCCATTTG--GG	|||||| ||||| || ||| ||	======X=====X==X===II==	18	3	0	2
chr1	+	150752886	150752908	TCCGCCCAAACCCTCCCACTTCTGGCCCCTCAAACTGGAAGAACATTCATCATGCATTTTGTGTCCAAGGCTCAAAAGTTTGTTACCCAAGATGATGAGTGCTGACATGGATGCAGTTGATGCTGAAAATCAGGTGGAACTAGAGGAAAACAACACGACTTATTAATCAAGTGTGGAAATTCCAACTCATACTTGAAGATCTCTCTGCAAGAGCAAACACAGG	150752786	150753008	GCTGAACTGGTCGCAGTTGATGG	GCTGACATGGATGCAGTTGATGC	||||| ||| ||||||||||	=====XX===XX==========X	18	5	0	0
chr1	+	151548705	151548724	GCTGAAGGTGGAAATTTAGAATGCTTGGAGTTTAGGAAGGATAAGGGGTAGCTCATGTTGCATTGTACCCCAAGCAGCATGCGCTTGTCAGCTTCCTCAGGCAGAACTGGGGAGTGATGGATTCTTCAGGGGCCCAAACCCCAGGATACTCTCCCAAGTAGCCTGACTAGAAGAAGACTGTTCCTCTACTCCTAACACTTCTTACACCAAATATGTGGGT	151548605	151548824	GCTGAACTGGTCGCAGTTGATGG	GCAGAACTGGG-G-AG-TGATGG	|| ||||||| | || ||||||	==X=======XI=I==I======	18	2	0	3
chr1	+	152052557	152052576	GCCTTCTCTGGCCACAGGGAGCAGCCCGGAACTGGGGCAGGGAGCACTGTTGGAAGTGGGTCAGGCTTCCCAAAAGAAAGGATGCCTCCAGCAGGGCTGTGTGAACTGGCGACTTCATGGTCCTTGGAGTAGAAACTCACTGCATGCACCTGGGCCTTGTCAGTCTGGTTCTTTTCTATCAAGCTCTTGAGGTGGACATTTCCCTCCAAGGGCCTGGGAT	152052457	152052676	GCTGAACTGGTCGCAGTTGATGG	G-TGAACTGG-CG-ACTTCATGG	| |||||||| || | || ||||	=I========I==I=X==X====	18	2	0	3
chr1	+	152937128	152937145	TACCAGGACTTGCTTTTCTAAATTAGTTGCCAGCCAGCCAGCCAAACAGTCGATGTATCAGTTGATCAAACACTCAACCAGCCAGCTAGTCAGTTGTTCAGTGAACTGGCCAGTTAGGCAGCTAGTCTATCAGCTCATTTCTTATTTATGCACCCACCTCCTCCCTCCCTCCATCTTTCACTTGCTCACTCACAGACTGACTCACTCAGCAGCATCCT	152937028	152937245	GCTGAACTGGTCGCAGTTGATGG	G-TGAACTGG-C-CAGTT-A-GG	| |||||||| | ||||| | ||	=I========I=I=====I=I==	18	0	0	5
chr1	+	153250652	153250672	GAGCAGCACTGCACCTCCTGTCTGACACTGGAGCCTCTGCGACCTGAAAGTTTGCTGTTCCCTTCCACTCTAGCTGGTATTTGTCTTACTCAGTTGCAGTGTTGAACTGGTAGCCTTGTGGGTATTCATTATTTTCTGACAGGGGCTCCCTGGGTTTAGTCATAATTTCCACACACAAAAAAGGGATAGAGTGTCCCTGTATCCCTCATGGACATTAGCAG	153250552	153250772	GCTGAACTGGTCGCAGTTGATGG	GTTGAACTGGTAGCC-TTG-TGG	| ||||||||| || ||| |||	=X=========X==XI===I===	18	3	0	2
chr1	+	153508340	153508360	TGCGATCCCTTAGCCCAAGGCCTGCCTGGCACAGCACTGCTGCTCCTGACTATCCCTCCAGCGGGGGAGCGCCACAGATGGCCCCAGTCTGGATCCAGCGGCTGAACTGGGCAGGGGATGGCTGGACCCCCAGCGTGAGGGCAGCTGGCCCTGGAAAGTACCCAGGGCTCCTGGAGAGAACTCACCGGTAGGGAGGCGGCCAAATGCGACGCGAGCGGTCG	153508240	153508460	GCTGAACTGGTCGCAGTTGATGG	GCTGAACTGG--GCAGGGGATGG	|||||||||| |||| |||||	==========II====XX=====	19	2	0	2
chr1	+	153704104	153704124	GGACCAATCACTTTTAAATCAGGCTGAAAGTGGGAGGCCCAAGAGCGTCCTCTTTTTTTTTTTTTTTTTTTTTGAGATGGAGTCTCACTCTGTCGCCCAGGCTGGAGTGGTGCAGTGGTGGGATCTTGGCTCACTGCAAGCTCTGCCTCCCGGGTTCACACCATTCTCCTGCCTCAGCCTCCCGAGTAGCTGAGACTACAGGCGCCTGCCACCACGCCCGG	153704004	153704224	GCTGAACTGGTCGCAGTTGATGG	GCTGGAGTGGT-GCAGTGG-TGG	|||| | |||| ||||| | |||	====X=X====I=====X=I===	18	3	0	2
chr1	+	153921106	153921126	GATCCTGGGGGCCACCCATTGGCCCCTCACCCCCTAAAAATCCAGGCCCTTCAGAAAAGCCAGGGGGATCCAGCACCAGGCTGGCTGATGGGCTCTCCATGCTGAACTGCTCCAGCTATAGACATACAGACAAATCTTTAGGAAGTAGGATTTAGAACTGGTGTCCTGCCTAGCCCTGCTAACATATCCCCTTTGCCCAGCAACCTTCATCCACCCCAGGA	153921006	153921226	GCTGAACTGGTCGCAGTTGATGG	GCTGAACTGCTC-CAGCT-ATAG	||||||||| || ||| | || |	=========X==I===X=I==X=	18	3	0	2
chr1	+	154413689	154413711	AATTCTTTTGGAGTTCCCAGACCTGCATCTGCTTGGGCTCCTCTTCCCAGGCTGTTACATGAGATGGTCTGTGAATTCTTCACCTTTCTGGCCCCCTTCCCCTGAATCTGGTCTCATTTGTGGATGTCCCTCTTTAAGTTGCTGACACTCTCCTTCTATTGGAAGATGGTGTGGTGGGGGCTGTCTGGCCAGCACTGGGTACGGTCTCCACTTTCCAGCCTCA	154413589	154413811	GCTGAA-CTGGTCGCAGTTGATGG	CCTGAATCTGGTCTCATTTG-TGG	||||| |||||| || ||| |||	X=====D======X==X===I===	19	3	1	1
chr1	+	154487215	154487234	CTGTCCCACCTGTATTACTGCCAGGGATCTTAGTTCATTTGTTTTTTTGTTTGTTTGTTTGTTTTTTGAGACAGGGTCTTGCTCTGTCACCCAGGCTGGAGTGCAGTGGTGCAGTTATGGCTCACTGCAGCCTCGACCTCCCGGGCCCAAGCAAGCCCCCTATCTCGGCTTCCCATGTAGCTGGGACCACAGGAACACATCACCATACCCAGCTTATTTA	154487115	154487334	GCTGAACTGGTCGCAGTTGATGG	G-TGCAGTGGT-GCAGTT-ATGG	| || | |||| |||||| ||||	=I==X=X====I======I====	18	2	0	3
chr1	+	154496290	154496311	CACTAGGTTATAGCTTGCAGAACACTAATCCTAGTTGGACCCAGCCCTCTGCCTGTTCTGAACTCACCCTCTGAGCCCCTGAAGACATTCACACAACCTTGCTAACTGGTCTCAGTATATGTGCATGGTCACAGGCTTTCCCACTCTTCCAAACTGACCTGTTTTGGAATTCTCTGATCTTTTCTCCTCCTATGTCCAATCTGCTCTTAAGCCCATCTAATG	154496190	154496411	GCTGAACTGGTCGCAGTTGATGG	GCT-AACTGGTCTCAGTATATGT	||| |||||||| |||| |||	===I========X====XX===X	18	4	0	1
chr1	+	154969747	154969768	GCTGGGATTACAAGCATAAGCCACCGTGCCCGGCCTCAGTGCATCTCTTTAGGCATCCACAAAATGCAGCTTAGTGCTCTTGGCTGGTCCGTTGAGAGGCTCTCACCTGGTCCCAGTGATGGGGGTAGTCAGAATTTACCTTCCCATGAATCTGGGGCTCCTTCTTCCCCCTCAGAGCCTGCACCCTACTTGGCCAGCTCCAGCCTTTCCTTCCCTGACTCA	154969647	154969868	GCTGAACTGGTCGCAGTTGATGG	TCTCACCTGGTCCCAG-TGATGG	|| | |||||| ||| ||||||	X==X=X======X===I======	18	4	0	1
chr1	+	155525893	155525910	GATAACTGCTGAAGCTGGATGTTGAGTACATGAAGGCTCATTATACTATTCTCTTTATTTCTATATATGTTTGCAATTTGCCACATTAAAGAAATAAAAAGCTGACTGGGCATTGTGGCTCACATTTCTCAGCACTTTGGGAGGCCAAGGTGGGAGGACCACATGAGTCCAAGAGTTCAAGACCATCCTGGGCAACACAGTAAGACTCTACCTGTACA	155525793	155526010	GCTGAACTGGTCGCAGTTGATGG	GCTG-ACTGG--GCA-TTG-TGG	|||| ||||| ||| ||| |||	====I=====II===I===I===	18	0	0	5
chr1	+	155566604	155566623	GGAAGTCAAGGCTACAGTCAGCTGAGATTGGGCCACTGCACTCCAGCCTGGACAGCAGGCTGTCTCAAAACAATGGGAGATATCTTTTCCAGCTTTAAGAGATGAATGGTCCAGTTGTGGTGGCTCATGCCTGCAATCCCAACACTTTGAGAGGCCAAAGTGGGAGGATCCCTTGAGCTCAGGAGTTCAAGACCAACCTGGGCAACATAGCAAAACCTCA	155566504	155566723	GCTGAACTGGTCGCAGTTGATGG	GATGAA-TGGTC-CAGTTG-TGG	| |||| ||||| |||||| |||	=X====I=====I======I===	19	1	0	3
chr1	+	156201913	156201931	AACCCGAGAGCTTGCTAGAAACTGTGGAAGGAGTGAGGAGTAATCTTCAAGAGATAAACACTTAAACTCACCTGGGGCTCTCCTAAGAAGGAGTGAGGATGCTGATGGGGCATTGATGGGGTTGAACCATCCTCGGTGACTCGTGCTTAGATGAGAGATTTGCATCCACTGGCTTTAACCAGGGCCATGAAGTGGACAGAGCTCAGAGTCCTGTAATGC	156201813	156202031	GCTGAACTGGTCGCAGTTGATGG	GCTG-A-TGGG-GCA-TTGATGG	|||| | ||| ||| |||||||	====I=I===XI===I=======	18	1	0	4
chr1	+	156847521	156847544	ATGAGCTGAGCCTTCTTTGCCAAGTAGCTTTCCTCTCTGACCTCACTTTCCTCACCAGTAAGAGGGACAGTGTGGGGGCTGTGGTTCTGGATGAGCAAGCGCTGTATGGTTGTCCAGTTGATGGTCATGATCTGGTCCCCAAACATCCCTTTGGGAGTGATGGGTCATTCATGCAGTCAGGCTGCAGGACTCAGCTAGGAGAGACCCCTGAGTCTTGGGCTTAT	156847421	156847644	GCTGAACTGGTCG--CAGTTGATGG	GCTGTA-TGGTTGTCCAGTTGATGG	|||| | |||| | ||||||||||	====X=I====X=DD==========	20	2	2	1
chr1	+	157084183	157084203	AGGGTGCCAGAGACCCAGAGTGTGTGCTAGAAGGAGGAACGTGGCTCCACGTGGGCCTGTCCCCTTGGCCTTCAAGAGCTTCACCTGGGCTGGGGCACTGGCTGCCCTGGTCTCAGTGTGGTATCCTTTGAGAATGACAATTTCAGTATGCACTCACTCTCTGCCTCTCTGTGCCGCTGGTCTGTGAGCTGGTCCAGGGCTGCGTTCTGGAAGACGGTGAG	157084083	157084303	GCTGAACTGGTCGCAGTTGATGG	GCTGCCCTGGTCTCAG-TG-TGG	|||| |||||| ||| || |||	====XX======X===I==I===	18	3	0	2
chr1	+	159533400	159533421	AAGAACAACTTGTTTGAAATTTATTAATGAATTTCTTCTCTCACAGAGTCACCTTCAGTGAATACAGTTTGTGGAGATGGAGAGTTGTACAAAGATTTTTGCTGCAACTGTGAGTTGACTGGGGTCAGTTGTGGCTGGGCCATGACAAGGACCTGACCTGAATGAACCTCAAAACCACCAGCATATAACTTGTCCAGAGTGAGGGGATGTGTGTACTTACCA	159533300	159533521	GCTG-AACTGGTCGCAGTTGA-TGG	GCTGCAACT-GT-G-AGTTGACTGG	|||| |||| || | |||||| |||	====D====I==I=I======D===	20	0	2	3
chr1	+	159773543	159773566	CCCTTGGACTTGTCTAGATACAGTCTGAGAGTGTTCCAGCTTGGAACCCAGGACGAGGATGACAGACAGCAAATGAGGAGAGGAAGGGAATCAGTGACCGGCTGACTGGTGCACAGTGTAATGGAGAATCCAGCACCAGCAAATTTGGTCCCACTTGATGCTCAGGGACCCTGGAAAAACAGCCTAAAACACAGACACTGGGGCTGGGTGTGTAGCAACATTTA	159773443	159773666	GCTGAACTGGT-CGCAGT-TGATGG	GCTG-ACTGGTGCACAGTGTAATGG	|||| |||||| | |||| | ||||	====I======D=X====D=X====	20	2	2	1
chr1	+	161965633	161965653	TCTTCACTGTTAGCATTCTGGAAAACTGTGGTAGGGGTGACAGGGGCCAGATTCCTAAATATTTGGAGGGATGTTCCCTCTCACCCAAGGGTGACAGGAAGCTGAAATGGTAGAAGTATGGGGGCCCAGGGAAGTTCACTTCCATGGCAAAGGGAGAGATGGAGTGTTGGGCTCAGGGCCTGTTCTCAAGAGCACAAAGGCCAGGCTGCCCAGAGCTGGTG	161965533	161965753	GCTGAACTGGTCGCAGTTGATGG	GCTGAAATGGTAGAAG-T-ATGG	|||||| |||| | || | ||||	======X====X=X==I=I====	18	3	0	2
chr1	+	162212273	162212292	TCCTCACTATGAGGAACACTAGCTGCCAAGAAAGAAGTCCAACTAGCCTGACATAGCCATGCTGGAGAGGCCACGTGTAGGCACTCTGGTGACAGCTCCAGCTGAGCTCCCAGTTGATGGCCAGCATCATCTGTCAGCTGTGGATTGAGCCATCTTGGACGTCCAGACCCATCAAAATTTCAGATGCAGCCCTAGCCAACATCTTACTGTAACTGCACGC	162212173	162212392	GCTGAACTGGTCGCAGTTGATGG	GCTGAGCTC--C-CAGTTGATGG	||||| || | ||||||||||	=====X==XII=I==========	18	2	0	3
chr1	+	162575145	162575162	AAAAGCTTTATCTTTTATAAAGGCTCAAAGGAAAAATTAACCAAAGGTGTTCACATTAGCCACTTTGGTACAGCTGTGAAGGAAATCTGAGGTAAAATTGGCTGTGGTGCAGTTGAGGTGGAGGATGTAAACATACTTTCAGAGAGCGGAATGTGCATTGTTGCAGTATAAGAAAGCGTAGTCTCCATTATGCTATTGTCTTTGGCATTGGGCATTTA	162575045	162575262	GCTGAACTGGTCGCAGTTGATGG	GCTG---TGGT-GCAGTTGA-GG	|||| |||| |||||||| ||	====III====I========I==	18	0	0	5
chr1	+	163050670	163050689	CAATGAGAACACATGGACACAGGAAGGGGAACATCACACACCGGGGACTGTTGTGGGGTGGGGGTAGGGGGGAAGGACAGCATTAGGAGATATACCTAATGCTAAATGACGAGTTGATGGGTGCAGCACACCAACATGGCACGTGTATACATATGTAACAAACCTGCACGTTGTGCACACGTACCCTAAAACTTAAAGTATAATAATAATAAAATAAAAA	163050570	163050789	GCTGAACTGGTCGCAGTTGATGG	GCTAAA-TGA-CG-AGTTGATGG	||| || || || |||||||||	===X==I==XI==I=========	18	2	0	3
chr1	+	163975486	163975505	CAATGAGAACATGTGGACACAGGAAGGGGAACATCACACTCTGGGGACCGTTGTGGGGTGGGGGGAGGGGAGAGGGATAGCTTTAGGATATATACCTAATGCTAAATGTCGAGTTAATGGGTGCAGCACACCAGCATGGCACATGTATACATATGTAACTAACCTGCACATTGTGCACATGTACCCTAAAACTTAAAGTATAATAATAATAAAATAAAAT	163975386	163975605	GCTGAACTGGTCGCAGTTGATGG	GCTAAA-T-GTCG-AGTTAATGG	||| || | |||| |||| ||||	===X==I=I====I====X====	18	2	0	3
chr1	+	164353779	164353800	TATCATCATTATGTTTTCTGCATCATCATCATTATCATCATGTTTACATTTTTCCCTTCTGAAAATTTCAACCAGATCAGTGGTAGGGAAAGAGACCTGTTCTCAACTGGTAGCATTGGTGGAGGCTTTTGAGTTTCTCGTAAAGCTCTTGTTTTCTTTTTCTTTTTTTTTTTCTGTTTTTGAGACAAGGTCTCACTCTGTCACCCAGGCTGGTGTTCAGTG	164353679	164353900	GCTGAACTGGTCGCAGTTGATGG	TCTCAACTGGTAGCA-TTGGTGG	|| ||||||| ||| ||| |||	X==X=======X===I===X===	18	4	0	1
chr1	+	164488472	164488490	GCAGACAAACTCATCATCTGTTTTTAGCCCATCACAGGGTATGGGCCCCTTGGCTGAGAGTCCACTGTCAGCCTGAATGGCTAATTGAGACCTCCCGTGTGCTGAGCTGGTGCAGATGGCCATGAATGCAACACTGTTAGACACGGAGGGAAGGCAAAGCATCATGAATATTTAATCAGATATAAGTAAATATTAATGAAACAATTGTCTCTTTAAATG	164488372	164488590	GCTGAACTGGTCGCAGTTGATGG	GCTGAGCTGGT-GCA---GATGG	||||| ||||| ||| |||||	=====X=====I===III=====	18	1	0	4
chr1	+	164595357	164595377	TGCTTCTACCTCCGGGAACCCCGTTACCCCCCAGCCCACACACCACCACCCCAGTTTTGGGTGGGGAGAAGGCAAAGGTGAGTGTTCGATATCTTTGCAGGCTGAATGGCCAGTTGACTTGAGATGCATATACCATGCCTTCCCCCTTTTATCTTTAAGGATTCATGACATGGGCTGCTGTTGAGGGAACCACACATCTATCTTGATGGCAGAAATACGGT	164595257	164595477	GCTGAACTGGTCGCAGTTGA-TGG	GCTGAA-TGG-C-CAGTTGACTTG	|||||| ||| | ||||||| | |	======I===I=I=======D=X=	19	1	1	3
chr1	+	165525030	165525049	TCAGGATACATTTTGAAGGTAGGACTAGCAGGGTTTGCTTATGATCTGAACATGTAATGTGAAAGAGGAAGCAAACAATTTCTGCCTGATGTTTCTGCCTGGTGAACTGGTGAATGATGGTGCCCTTCGGCTCCTGGGGTTTCACAATGGTTTGTTATCCATGAGGACAACTGTCTGCTCTCTGGATTTTTCTGAGCAGATGGGTAGTTATTAAGCAGGC	165524930	165525149	GCTGAACTGGTCGCAGTTGATGG	GGTGAACTGGT-GAA--TGATGG	| ||||||||| | | ||||||	=X=========I=X=II======	18	2	0	3
chr1	+	165663347	165663365	AACAATGAGATCACTTGGACACAGGGTGGGGAACATCACACACCGGGGCCGTAGGGGGTGGGGGGCTGGGGGAGGGATAGCATTAGGAGAAATACCTAATGTAAATGGTGAGTTGATGGGTGCAGCAAACCAACATGGCACTTGTATACCTATGTATCAAACCTGCACATTGTGTACATGTACCCTAGAACTTAAGTATAAAAAAAAAAAAAAAAGGAG	165663247	165663465	GCTGAACTGGTCGCAGTTGATGG	G-TAAA-TGGT-G-AGTTGATGG	| | || |||| | |||||||||	=I=X==I====I=I=========	18	1	0	4
chr1	+	167071436	167071457	CCATCTCTACAGTGGCAGAAAGCAGTTTAATGGTTGCCTGGGGGGCATAGGGCAGGGAGGGGGTGAGAGGGAGGGCTTAAAAAGGGGCACACGGGATGATGTGACCTTGGTTGCAGTGATGGCTTCACGGATGTATACATATGTCAAATCTTGTATATTTTAAATTTGTGCAGTTTGTATATCAATAATAAAGCTGTTTTTTAAAAATATATATATATATAA	167071336	167071557	GCTGAAC-TGGTCGCAGTTGATGG	G-TGACCTTGGTTGCAG-TGATGG	| ||| | |||| |||| ||||||	=I===X=D====X====I======	19	2	1	2
chr1	+	167242922	167242943	AGCAGCAGCCTGAGACGTATCTGGGCCCCTTTTAGCCACAAAGAATTTTCTTTCTCTTGGCCTCAGGCCAGTACCTTTTATGCCTTGCCTATTATGTCTGGCAGAAGTGTGGCAGTTGTTGGGAAAGTAACTGGGAGCTCTCATAGGCTTCTGTATGAAAAGCTAGGATAACCACGTTATGAGTAGTGTATGGACAAGAACTTGAACTTGTGGTCTTTCCCC	167242822	167243043	GCTGAACTGGTCGCAGTTGATGG	GCAGAAGT-GTGGCAGTTGTTGG	|| ||| | || ||||||| |||	==X===X=I==X=======X===	18	4	0	1
chr1	+	167447139	167447158	GACAGGTGTGAGCCACTGTGCCTGGCCTGGCTCTGAAGTCTTGATAATTTCTTGGGATATCTTAGTGCAAAACTTGGAAGCCATATGGAGAAATGCTGGTGCTGATGGGGCAGTTGCTGGCCCTGCTGCCAATCCTGTGACCAGCCCTGGGTCTCCCCTTCTGTCCTGATGACTATTTTGGTCCCCACCAGGATGTCATGAAAGTTCTCAGCCCAGCTGA	167447039	167447258	GCTGAACTGGTCGCAGTTGATGG	GCTG-A-TGGG-GCAGTTGCTGG	|||| | ||| ||||||| |||	====I=I===XI=======X===	18	2	0	3
chr1	+	167495991	167496010	GGTGTCCAGAGACAGCCTCTCCCAAGACCCCTGTGAGGGGAAGCACTTCCCTAGCCCTTGAGACCCCAGCATGTTGACCCAGGCCCTGTGCCTCCCTTCAGCTGACTGGTCCAGGGCTGGCAAGCAGCTGGAGGCCCACACAGGCTATTCCCTCACAAAGTGCATTTCTGCTGGCAGGATCCCAGCCAAACACCTCGGTGGAGCCTTGTCTCTTCAGCCT	167495891	167496110	GCTGAACTGGTCGCAGTTGATGG	GCTG-ACTGGTC-CAGG-GCTGG	|||| ||||||| ||| | |||	====I=======I===XI=X===	18	2	0	3
chr1	+	167556694	167556717	CCACAGCAGCTGTGGGTCTAGTCAGGAAAAATTTGGACACCTGTGCTGTCCCCATAAGCATTATAGAAGCCATGTAGAAGCAGGCTGTCTCCAGGGGGAGGCTGAAGCTGCTGGCAGTATGAGGAGATGAAGTGATGATGACCACAGCAGCAAGCACACTGGCAGCCACAGCCCTGGGGCGAGGAGACTGGTGTACGCATCACATGGACCATGTTCTCACCTCC	167556594	167556817	GCTGAA-CTGGTCGCAGT-TGATGG	GCTGAAGCTGCTGGCAGTATGA-GG	|||||| ||| | ||||| ||| ||	======D===X=X=====D===I==	20	2	2	1
chr1	+	167604450	167604470	TAAAAAGATTATTTTGATATTTCACCGTGAAACACTAGGAGAAACACCCACAGCCTCGCTGTTTTTTGACCCACCCACCCTCTCACTGAGCCATATGTTGGCTGCTGGTTGGAGCTGATGGGCCGTAATTAGGAATTGCACAGCCTCTGAAGCTAGAGTTTGGCTCGGTGGACTTGTGGCATGCCCAAATACCCCACATTCCTCTCTGGCTCCCGCGTGTT	167604350	167604570	GCTGAACTGGTCGCAGTTGATGG	GCTG--CTGGTTGGAGCTGATGG	|||| ||||| | || ||||||	====II=====X=X==X======	18	3	0	2
chr1	+	167812394	167812413	AAGAGAAATAGTAGAGCTGTGGCCTCACTCAGGTGGAGGTGCTGATGGAAGGGATACCAGCAGACATTATTCAGAGACATTTGGTCATATATGTTCCAGAGCTGAACTGCCAGTTGATTGGAAAATCTGCAAATAACTGAAATTGTTTGCTTTGATGACACTAGTCAACCTGCTCAAGGCCAGCTGCTCAAACTGACCTATATTCTAGCTGTCAGTGTAT	167812294	167812513	GCTGAACTGGTCGCAGTTGATGG	GCTGAACT-G-C-CAGTTGATTG	|||||||| | | |||||||| |	========I=I=I========X=	19	1	0	3
chr1	+	167879678	167879698	TTCATTGACTCTGGAATGTGAGGAATGATGGCAGAGACTGGAAATAAGTCAGAAAATTATGACATTTTGGTTAAAATTGTAGTTGTCTTCAAATATTTGGGCTGAACTGTGAAAGTTGTGGGGTAAGTGGTGGACGTGGGCTAAGTGGGGGACATGGGTGTGTATGCAAGGTGTAATGTGGGACCCTGCAATCAAAGAACAACTTCCCTACCTTCTCCTTG	167879578	167879798	GCTGAACTGGTCGCAGTTGATGG	GCTGAACT-GTGAAAGTTG-TGG	|||||||| || ||||| |||	========I==XXX=====I===	18	3	0	2
chr1	+	168510209	168510229	AAGGTGAGTATAATCTCAGTCCATGAGGGTGTAAAGTGAAATGAGCTGGCTGGCTGGAGACGGACAGGGTGCCAGAGACTACTAGCCAGTCAGGGTCACAGCTGTATTGGTCGATTGCTGGGTTCCTGTTGGCTTGGTCTGGATCATGTTATTTCTGGTGTTGGATTTCCTGTCCATGCTCCTGACCACGTCTCTCACCCACGTGGCTTGTGGATCAGCAC	168510109	168510329	GCTGAACTGGTCGCAGTTGATGG	GCTGTATTGGTCG-A-TTGCTGG	|||| | |||||| | ||| |||	====X=X======I=I===X===	18	3	0	2
chr1	+	168578094	168578112	TCCTGCCTCTGCAGGTGATGAACCCGACCCTATAAAATGCTTTGTCCTCACTAGAAAGATATTCTGTGGCTCAATTCCACCTAATAAAGGCAGATGGATTGGTGAACTGGGCTTGATGGTCTTTGCTCTGTAAGACAAGGAGAATCCACATGAAGGTGAAGTACAGATATTTTAGGGCCTGAGCTTCCTGGGGTGAGACTTCAAAGGCTCTCAGGAAAG	168577994	168578212	GCTGAACTGGTCGCAGTTGATGG	GGTGAACTGG--GC--TTGATGG	| |||||||| || |||||||	=X========II==II=======	18	1	0	4
chr1	+	169545746	169545766	CACAGGACTGTGGAGGTCACAAAGTTCAGTCCTTATTTTAGTTAACAAAGCCTGGGAGGTAGGAATCGGGGGACAAAGGTGACTTGCCCAAGGTCAGTCAGTGATCTGGTAGCATTGCTGGGATCAGAACTCAGATCTCTGGACTCCTGAGCCAAAGCTCTCCCTATTCCTTCCACGGGGCAGGCTCAGGCCCCCATCTTTATAGAATAGTCCAGATGTCT	169545646	169545866	GCTGAACTGGTCGCAGTTGATGG	G-TGATCTGGTAGCA-TTGCTGG	| ||| ||||| ||| ||| |||	=I===X=====X===I===X===	18	3	0	2
chr1	+	169672508	169672529	GACTAGGATTTGACCAGATTCCAGATGATTCACAAATGGTTTTCTTCTTCCCAATTAACTCAGTTCCTTCTGAGCAGATGAAGGTACATGCAGAGGTAAAGCTGAAGCTGGCCAGGGGATGGCTACAGTTCATGATCCCCAAATCTGGTGCTGATAGAGGCTCACACTGAATCACTTCAATGAAAAAGAAAAAAAAAAAAAAGACAAAACAGTATTTCTGAG	169672408	169672629	GCTGAA-CTGGTCGCAGTTGATGG	GCTGAAGCTGG-C-CAGGGGATGG	|||||| |||| | ||| |||||	======D====I=I===XX=====	19	2	1	2
chr1	+	169884356	169884374	GCTGAGAATGGCCACTCTTGGTTTCTTTTGCTTCCACCTGGGAGACTTGCCCTGGCCTTTTCCTCTTTACCCTTTACCTGGCAAAGTAAACTTTTTCTCAGCTGAACGGGTGAGTGTGGTTTCCAATCCTAAGATGCAGAAGGAGGCCGAGTCCCCGCATCCCCCAGGGGCCATGCCCGCAGGTCTGTTCCTTCAGCTTTCTCCTCCGTGCTGGTCCGG	169884256	169884474	GCTGAACTGGTCGCAGTTGATGG	GCTGAACGGGT-G-AG-TG-TGG	||||||| ||| | || || |||	=======X===I=I==I==I===	18	1	0	4
chr1	+	171461734	171461753	GGTAGCGCACTGTGTTCTACATATGGACTGAGTGTCTGCACTAAATTCAGCATCAATAGGGTGTCCTGGGAGTGGGGGACTAACAGGTTGCCTGAGGAGGGGTGAACTGGTCCAGGTTGGCAACAGAGCAGGTTAAAACTCCCATGCTGATCAGTAGTGGGATAGCCATTGCACTCCGGCCTGGACAACATTAAGGTGACCCTGTTTCTTATTAAAAGCA	171461634	171461853	GCTGAACTGGTCGCAGTTGATGG	GGTGAACTGGTC-CAGGT--TGG	| |||||||||| ||| | |||	=X==========I===X=II===	18	2	0	3
chr1	+	172606561	172606582	AAAAGGAAGTGGTTTAAATCAATTTACTATTATTTATCATGGTTCTGTGGATTGAATGGGCTCAGCTGAGTAATTCTCTCTTGGGGTCTCCCATATGATTGTGAATGGTTGCAGGTAGATGGCTTCTGGCCTGAGTGTCCAAGATGGGTTTCCTGTATCTAGCATCTCAGATGGGATGGCTTGAACCCTTGGGGACTGGCAGGGCATCTCACTCTCTTTCTC	172606461	172606682	GCTGAACTGGTCGCAGTT-GATGG	G-TGAA-TGGTTGCAGGTAGATGG	| |||| |||| |||| | |||||	=I====I====X====X=D=====	19	2	1	2
chr1	+	173128931	173128950	CAATGAGAACACATGGACACAGGAAGGGGAACATCACACTCTGGGGACTGTTGTGGGGTGGGGGGAGTGGGGAGGGATAGCATTAGTAGATATACCTAACGCTGAATGACGAGTTAATGGGTGCAGCACACCAACATGGCACATGTATATATATGTAACAAACCTGCACATTGTGCACATGTACCCTAAAACTTAAAATATGATAATAATAAAATTTAAA	173128831	173129050	GCTGAACTGGTCGCAGTTGATGG	GCTGAA-TGA-CG-AGTTAATGG	|||||| || || |||| ||||	======I==XI==I====X====	18	2	0	3
chr1	+	173252606	173252626	CAAGTTGTTTTGATCAGTATTGCAGATAACTGAGAAACTAAGCATCAAGGAGGGTAGTCTAAATCAGAGATTCCCACAGTAAGCCAGAAACCTAGACAGAGGTGAAATGGTCTCAGTTTGGCAACCTCTTGGCTGCTAGCAGAAACAACTGGAAATCCTCTCTAGAGAAGAGCACTCTCAATCTATGGTCAGCCAAGAATTGTAGACTATTGAAACTACCT	173252506	173252726	GCTGAACTGGTCGCAGTTGATGG	GGTGAAATGGTCTCAGTT--TGG	| |||| ||||| ||||| |||	=X====X=====X=====II===	18	3	0	2
chr1	+	173827226	173827245	AGTGTTTTCAAATCATGTTTCTCATACCCAGATAGTAGATTATTCACTTAGGACAGAGGTAATCAAATTATGTGTGAAATGTAGGAAAATGCTTGCCCCTGTAAACTAGTGAGTTGATGGAGCATTTGCTTCATCATCCTCATCAAGAGAATCATATAAATTAAGCTTTATAATGACATTTCAACCATCAACATAATATAGTGAGGAGTAGCATAATATT	173827126	173827345	GCTGAACTGGTCGCAGTTGATGG	G-TAAACTAGT-G-AGTTGATGG	| | |||| || | |||||||||	=I=X====X==I=I=========	18	2	0	3
chr1	+	176931013	176931033	TGCAGATTTGGCAGGAACAACTTCAAAAAGCTACCCAAGAGAAGCTGGGTGAGCATCTAGAATGCTTTCCCAACTCGGGCCTTCTCTGGAGACAGCTGGTGCTGACCAGTGCAGTTGATGGCTCAGCTGTGCACTGAGTCCTGCACACAGCCCTGTGTTCAACTAGAGCTAGAAATTCCTGTCCAGAGGCAAACACTCACCAGAGAGTGCTCTCACAGAAC	176930913	176931133	GCTGAACTGGTCGCAGTTGATGG	GCTGACCA-GT-GCAGTTGATGG	||||| | || |||||||||||	=====X=XI==I===========	19	2	0	2
chr1	+	177566115	177566135	ATAGATCTTACAATGTACAGAAGTTTTCCTAGCCAACCCCTCCAACAAGAAAAGGCAGTGAATTCCTGTGCAGAAAGGTAATTTAGGGAAAGTAGGTAAAGCTGAACTGGGAGTTGAGTGGGCAGCAGGGGCCAGGGTTGACTCTCTGAATAGGTGACTGCCTAATATTTGGTAATAATTTTCAGGGTTCCAGGACTCTGATAATCCTCCCTAATGCTTCT	177566015	177566235	GCTGAACTGGTCGCAGTTGA-TGG	GCTGAACTGG--G-AGTTGAGTGG	|||||||||| | |||||| |||	==========II=I======D===	20	0	1	3
chr1	+	178189468	178189485	AGACACAAAGTAGACTAACATATAGGATGACTAATTGTCCTAATTTCCACATCATCATGTCTCAGCAAATAGGGAGGCCCAAGGGGAAGAAAAGAGGCAAGGAATGGCCAGTTGATGGAGCAGTCAGAACACATAAGGGTTTATTGGTTATGTTTGCTATCTTACGTAGGTTTGTGGTGCCCCCAAACAATTACAGTAGTAACATCAAAGATTATTTA	178189368	178189585	GCTGAACTGGTCGCAGTTGATGG	G--GAA-TGG-C-CAGTTGATGG	| ||| ||| | ||||||||||	=II===I===I=I==========	18	0	0	5
chr1	+	178618622	178618644	CCATGAATAGTACCCAACCCAATTGCTGTTAGAACGCACTTCTATCCATGTCCTCCAACCACAAATTTAATGCCTTCTCCATCGTTAATTAAACAATGTGGCTGTAACTTTCGCAGTTTGAGGTGTGATAGCAAAACTAGCAGTTTCTTTTTCCTTTTTCACAATTTCACAGATGGAAGATTCGTTCTTACTGTGGATCTTAGCAATCTCAGCATACAATTTT	178618522	178618744	GCTG-AACTGGTCGCAG-TTGATGG	GCTGTAACTT-TCGCAGTTTGA-GG	|||| |||| |||||| |||| ||	====D====XI======D====I==	20	1	2	2
chr1	+	178979034	178979056	CTCACGACTTCTGGATGGCAAGGAGAAGATCAAGGAGAAGTGGACCAAGAAGCTGGCTCTTCAAATAGCCCCACCCTTACCTTCAGGAAACCTTATGTCTGCTGAACTGGGTGGGAGTTCTGGCCCCTCCTTCCACTAGTTGTCACAACTGGAATGGTTAAAAGCAATGATTCCCACCAGAATGGCTAAAATTTGAAAACTGACAATAGCAAGAGGAGCACCA	178978934	178979156	GCTGAACT-GGTCGCAGTTGATGG	GCTGAACTGGGTGGGAGTTC-TGG	|||||||| ||| | |||| |||	========D===X=X====XI===	19	3	1	1
chr1	+	180151936	180151955	TAATTGCAGAAAAGTTCATTAGCAGCCAGACAATAGCCAGTTCCAAAATGCCGAGAGAAAACAATCAGGCCAGCCTCAGCCCCTCTGCCAGGCTCCTGCTGCTGAATGGCCCGTTAATGGCACCAGATGGTGCCTTGGTGCCCTCCCTGGGCAGATGATTGATGTCAGCCAGGCCCCGCAGGCAGGAGCATTGGGCCAGGGAGGCAAGGCTTGCCTGTGG	180151836	180152055	GCTGAACTGGTCGCAGTTGATGG	GCTGAA-TGGCC-C-GTTAATGG	|||||| ||| | | ||| ||||	======I===X=I=I===X====	18	2	0	3
chr1	+	180164169	180164189	CTGTGGACAGGAGGCGGTTTGTGTGTCGGGAGGGAGCGGTGCACGTGGCTGTGACAGCCTCCCGGGGGGGGGAGACCAGGGCGGAGCCGAGGTTAAAGGAGCTGAATGGAGCAGGTGGTGGTGCAGGCGCCTGCACTTGGTCGTGGTCTCCTGGGGCCTCCTATCGAACTTTGAAAGGAAGACATGTGCCTGTCTTCTCCTTCCCCCACCCCGCCCCTGCC	180164069	180164289	GCTGAACTGGTCGCAGTTGATGG	GCTGAA-TGGA-GCAGGTGGTGG	|||||| ||| |||| || |||	======I===XI====X==X===	18	3	0	2
chr1	+	180310091	180310111	TTTCATCAGTTAAACGGGAAGGAAGGTCACCAGCACAGAATGATGATGAGGATCGAGATATCTAAATTTTGAGGAGAGAAGAGAAAATATGAAAAAGTCATCTAACTGGTAGAGTTCATGGGATAAGGAAATGTAGTGTCACTGCTGAGATTAGTGGTTATAAACATGGAGTGAGCATGGTTGTGTATTTTTTTCCAGCCATATTTAGCTGCTTGGGTGGA	180309991	180310211	GCTGAACTGGTCGCAGTTGATGG	TCT-AACTGGTAG-AGTTCATGG	|| ||||||| | |||| ||||	X==I=======X=I====X====	18	3	0	2
chr1	+	180731304	180731323	CACTGAGAACACATGGACACAGGAAGGGGATCATCACACTCTGGGGACTGTTGTGGGGTCGGGGGAGGGGGGAGGGATAGCATTAGGAGATATACCTAATGCTGAATGATGAGTTAATGGGTGCAGCACACCAACATGGCACATGTATACATATGTAACAAACCTGCACATTGGGCACATGTACCCTAAAACTTAAAGTATAATAATAATAAATAAAAAG	180731204	180731423	GCTGAACTGGTCGCAGTTGATGG	GCTGAA-TGAT-G-AGTTAATGG	|||||| || | | |||| ||||	======I==X=I=I====X====	18	2	0	3
chr1	+	181429374	181429395	AGGACATGATAAGGAATTTACATTTCATTTTGAGAATTAGGGGAGGTTATTAGAGAATACTGAACTGGAGAATGATATGGTCTGTTAGACTTTTAAAAAAGCTGACTCTGGTTGCAGTTTGGAGAATAGATTGAAGGAAGGCAGGATGAGCAGTGGGCAGGCTACTATCACAGTTCAGGGGAGAGATGGATGATGGCATGAACCAGAGTGGGAGCAGTGGTG	181429274	181429495	GCTGAA-CTGGTCGCAGTTGATGG	GCTGACTCTGGTTGCAGTT--TGG	||||| ||||| |||||| |||	=====XD=====X======II===	19	2	1	2
chr1	+	183027348	183027369	TCTAAAAGTTCGTCTCTATTGGCTACTTCATTTCTGTTCTAAATGTAGTAAGTTCTTGGAAGTGTACTTAGAGGCAATTTAAGGATTTTATCTTAAGCCTGCTGACTTGTGTAGTTGAGTGGATGCTAGTTTTTGGTCAGTTGTTCTATTTCATACCTGTAACATAAGGATATTGAGGGTGACTGAATTTTACAATGCTTTGCATTTTGTACATCTTTATAT	183027248	183027469	GCTGAACTGGTCGCAGTTGA-TGG	GCTG-ACTTGT-GTAGTTGAGTGG	|||| ||| || | |||||| |||	====I===X==I=X======D===	19	2	1	2
chr1	+	184826078	184826096	CGAGTGTGATAAATGCTACTAGTGAAAGCAATGGGCCATGGGAGTCTGGTTTGGAATATGGATGTTTTCATGGAACAGGGAGCTAAGTAGACATGGGTGGGCTGAACTGTGGCAGGTGGCAGGTTCTCAAGGCAAAGGAAGAGCGTGACCCAAAGCACAGAGGAAAGCCACAGAGCACAGTGTCCTCATCACACAGCATTTCCTTTTTCAAACACCCAA	184825978	184826196	GCTGAACTGGTCGCAGTTGATGG	GCTGAACT-GTGGCAG--G-TGG	|||||||| || |||| | |||	========I==X====II=I===	18	1	0	4
chr1	+	185542298	185542317	CCCAGAGGAGTTCCAGATCAGATCAGCTGTCTTTCATTAATCAGAAATGGGCTGTAGTTCACTCCTCTATTTGGAACATGTCTAGCCTTCCATCAAAATGGCAGAATGGTGAGTTCATGGATAAGGGTTTAGCATGAAACTTGGTACACACTTGTTATTGCAATCTCAGACTGTAAAATGAAACGTCTTAAAGGCCCGATCAACCTCATCATTTGCAGTA	185542198	185542417	GCTGAACTGGTCGCAGTTGATGG	GCAGAA-TGGT-G-AGTTCATGG	|| ||| |||| | |||| ||||	==X===I====I=I====X====	18	2	0	3
chr1	+	185742975	185742994	ATTCAAAATGATGGTGTTAAGTAAAGTATTGAACATGTAGCATTAGAGCTTAGCAAAAAGGTTATGATTAGAGTAAGAGCTGTAAAAGATTTCATAGAGAGGTGACAGGTGCAGTTATGGAATTGGCGATCTAGTCCAATCAGAGCTTGGAGAGCAAGAAGAAAATGCAATACAATTTTACAATATAGCTCTTAAATTATGAGTGTGAGAATAAGAAAAT	185742875	185743094	GCTGAACTGGTCGCAGTTGATGG	GGTG-ACAGGT-GCAGTT-ATGG	| || || ||| |||||| ||||	=X==I==X===I======I====	18	2	0	3
chr1	+	185768976	185768997	GGGCTGTGCAGGTGACCTCCTGGCCAGTAGGTGGCTCTTGCAAGAGAGACAGCTGTGGTAGTGCAATGGGATTTATGCTTGACCTTTATTAACCAGAAATACTGAGCTGTCTCAGGTGATGGGTGGGGCTATGGAACTCCCAGGAGTCCCTGTCCCATGTTCTGCCACTGAGGTGGGTATCAGGAGCAAAACTGGATAGGGTTGGGTTGGGCACGCCCATAT	185768876	185769097	GCTGAACTGGTCGCAGTTGATGG	ACTGAGCT-GTCTCAGGTGATGG	|||| || ||| ||| ||||||	X====X==I===X===X======	18	4	0	1
chr1	+	187781216	187781236	TTAGTGGTATATTATTGGAGAGCTTTTTAAGTCACTGATGTTAAGTATATTGACTAACCTATATGGCAATTTAATAGCTTAAATTTTTAATATAATTTCTGCTGATAGTGGCAGTTGAAGGAATTTGCAAATGGGTTCACAAATATAAAATTTCTGCACAGCGTGTCGATAGCTTCTTCATTTATATTATTTACTTTCTGTGCATTAAGCTTTACAGATGC	187781116	187781336	GCTGAACTGGTCGCAGTTGATGG	GCTG-A-TAGTGGCAGTTGAAGG	|||| | | || |||||||| ||	====I=I=X==X========X==	18	3	0	2
chr1	+	187985510	187985529	GCTGGCTGAATTCTGCATTTTCCCTTCCTTTTCTTTCTTTTTAAATTATTATTATTTTTTTAATTTGAGACAAGGTCTTACTCTGTCCACCCAGGCTGGAGTGCAGTGGTGCAGTTGTGGCTCACTGCAGCCTAGACTGCCCAGGATCAAGCAGTCCTCCCACCTCAGCCTCCCGGGTACCTGGGACTATAGGCATCTGCCACCATGCCTGGCTAGTTTT	187985410	187985629	GCTGAACTGGTCGCAGTTGATGG	G-TGCAGTGGT-GCAGTTG-TGG	| || | |||| ||||||| |||	=I==X=X====I=======I===	18	2	0	3
chr1	+	188626851	188626870	ATTACAGAAACACATGGACACAGGAAGGGGAACATCACACACCAGGGACTGTTGTGGGGTGGGGGGCGGGGGAGGGATAGCATTGGGAGATACACCTAGTGCTAAACGACGAGTTGATGGGTGCAGCACACCAACATGGCACATGTATACATATGTAACAAACCTGCACGTTGTGCACATGTACCCTAAAACTTAAAGTAATATAATAATAAAAAAAGAA	188626751	188626970	GCTGAACTGGTCGCAGTTGATGG	GCTAAAC-GA-CG-AGTTGATGG	||| ||| | || |||||||||	===X===I=XI==I=========	18	2	0	3
chr1	+	191366295	191366314	AGAAGAAGACAGAAAACTATGGGAAAGCCTGAAACTTCCTAGAGACTTGTTCAATGGCTTTGATCAAAATGCTGATAAAGATATGGATAATGAAATCCAGGCTGAAGTGGTCTCAGATGGAGATGAGGAACTTGTTTGGAACTGGAGCAAAGGCGACTCTTGTTATATTTTAGCAAAGAGACTGGTGGCATTTTGCCCCCTCCCTAGAAATTTGTGGAAG	191366195	191366414	GCTGAACTGGTCGCAGTTGATGG	GCTGAAGTGGTCTCA---GATGG	|||||| ||||| || |||||	======X=====X==III=====	18	2	0	3
chr1	+	192407438	192407459	GGTGGCAAAACGATGACCTAATCTGATCCTAACAAGGTCTCCATTTTATACTCTCTCGAGGAAAAACAAGCATGAAGAAGGGAGACGATTTATCAAGATCACAGAACTAGTCTCATTGATGGATTTCACACTCAGTCCTTAGAATATAAATCCTGCATTCCAAAGAAGGTAGATTTGTTCTTTAGCCCTCTGGTAGTATTCTATTATTTCTAAATATTTACT	192407338	192407559	GCTGAACTGGTCGCAGTTGATGG	ACAGAACTAGTCTCA-TTGATGG	| ||||| ||| || |||||||	X=X=====X===X==I=======	18	4	0	1
chr1	+	192737136	192737158	AAGTGCAAATGTGTATGTTAATTGCTAATATGTCTCACTTAGCTGAATGCGCCAGTATGTTCGGAATCCAAGTCATTCAGCTCTGCACTACTTCAGTGAAGCTGAAGTGGTTGCAGTGGAAGCACACACTTAGGTCTCCCAGGACAACCAAAAACACATGCATTTGCCCATCATCTTGATGTTTTCCTAAAGAAATATAACCCCTATTTAAAACAGCCCTTAG	192737036	192737258	GCTGAACTGGTCGCAGTTGATGG	GCTGAAGTGGTTGCAGTGGAAGC	|||||| |||| ||||| || |	======X====X=====X==X=X	18	5	0	0
chr1	+	193904982	193905005	TCTTTCTACCTGATTTCTCCAAAACTTGGAAAAACTGTTTGGTATTCTTAATTTATGGCAATGTAGTTATTTGCATAAGTTCAGTAAGAATCTGTTTCCTACTGTAACAGGTCACAATTGATGGCGCTAGTTATGTTACCAAGGCTTTGACTAGAATGGCATGTTTTCAGTATGAGGAAGCTGCTTTGAGGAATTGAAATTGACTTTATAGAGCTGATAAAATC	193904882	193905105	GCTG-AACTGGTCGCAGTTGATGG	ACTGTAACAGGTCACAATTGATGG	||| ||| |||| || |||||||	X===D===X====X==X=======	19	4	1	0
chr1	+	194101982	194102001	TAAAAGTATTTTATTGCTAAAAAATGCTAATGATCATCTGAGCCTTCAGCAAGTCATAATCTTTTTGTAGGTGGAAGGCCCTGTCTCAATATTGATAGCTGCTGACTAGGGCAGTGATGGCTGAAAATTGAGAAGTCTGTGGGAATTTCTTAAAATAAGACAACAATGAATTTTGCTGCATCAGTTGACACTTCCTTTCATGAAAGATCTCCTTGTAGTA	194101882	194102101	GCTGAACTGGTCGCAGTTGATGG	GCTG-ACTAGG-GCAG-TGATGG	|||| ||| | |||| ||||||	====I===X=XI====I======	18	2	0	3
chr1	+	194652580	194652602	TCAATTGAAGTGAAAAATATTCTCTTGCTGCCCTTATGGAAAAAACCTACTATGTTGTAGAACGTGTCATGGGGCAGACTTTGGCAGGCAGTCTCTAGGAGCTGAAATGGTCCCAATTGATAGCTAGGAAGAAAAACAAAGTTCTCAGTTCTACAACTGCAAGCAACTGAATTATACCAACGACTGATAAACTTAGAATTGGGCTATGAATCTTAGATGAGAT	194652480	194652702	GCTGAACTGGTCGCAGTTGATGG	GCTGAAATGGTCCCAATTGATAG	|||||| ||||| || ||||| |	======X=====X==X=====X=	19	4	0	0
chr1	+	194748699	194748718	AGCAGCTATCAGTGCAGTTCCAGTCCGCTATTTTTCTGCTGCTGGCGCTGGGGAGACTGGGTGGTTTGGACTTAGGAGGAATTACCCACAGCGCAGCACAGCAACTGTGGCAGATGATGGCCAGGCTGATGATGATGATGATGATGATGATGATGATGATGATGATGATTCGACAGAGTTTTGCTCTTGTTGCCCACGCCATTGCAATGGCGTGACTCGG	194748599	194748818	GCTGAACTGGTCGCAGTTGATGG	GC--AACT-GTGGCAGATGATGG	|| |||| || |||| ||||||	==II====I==X====X======	18	2	0	3
chr1	+	195722359	195722380	CACAAATAAGTTTTTTATGGTGAATATTTATTGCTTAAAGTATTTTGAACTATTTTACAAATCTATTACCCTTCAATACTATTCTCATGTCCAGTTTAATGCTGATACGGTGCAGTTAATTGAATCATGGGGGTGGTTCCCCCATCCTGTTCTCATGTTAGTGAATAAATCTCATGAGATCTGATGGTGTTATAAATGGGAGTTCCCTTGCACCCGCTCTCT	195722259	195722480	GCTGA-ACTGGTCGCAGTTGATGG	GCTGATAC-GGT-GCAGTTAATTG	||||| || ||| |||||| || |	=====D==I===I======X==X=	19	2	1	2
chr1	+	197872285	197872307	ACATTCGCGCACGCACACGAACTTCCAGCCCCGACATTTTCGCGGGAAACCTGTGTCTGTCTTGAGTATGAGTGTGATTTGTTTTCCGATCAGCGTCCGAGCTAAACTCCGGTCGCAGTGTGGGACCCACTACCACTCTTTTGTGGTGTATGTGTGTGTGTGTTGCGGAAGGGGGTGTTAAGGAATTGATGGAGAAGGTGGAGGGACTGAGAAGTCACAACAA	197872185	197872407	GCTGAACT--GGTCGCAGTTGATGG	GCTAAACTCCGGTCGCAG-TG-TGG	||| |||| |||||||| || |||	===X====DD========I==I===	20	1	2	2
chr1	+	198582763	198582784	ACGGGGTTTCACCATGTCGGCCAAGCTGGTCTCAAACTCCTGACCTCAGGTGATCTGCCCGCCTTGGCCTCCCTAAGTTCTGGGATTACAGGTGTGAGCCACTGAGACTGGCCAGTTAATGGTCATTTAAATGATCTGTGAACCCAAATGGCTTCAGAGATGAAGGAGTTAAGATTGTAACATATGAAAATATTGAACATTAAAAATCAATGACCGAAGCTT	198582663	198582884	GCTGA-ACTGGTCGCAGTTGATGG	ACTGAGACTGG-C-CAGTTAATGG	|||| ||||| | ||||| ||||	X====D=====I=I=====X====	19	2	1	2
chr1	+	198590443	198590464	CCAGCCACTGGAAAGGAGTCCCACAGGAGGGGAGGGACAGTAGAGTAGAGCCCAGCTTCTCTGTCCAACACATAAAAGCTCTGAAAGGCAGTTATAAAAGGCTGAACTGGGAGCAGGTATTGTTAAAAAGGGAACCACTGACTTCCTGTGAGCACATGTTCCTGTCTCACTCTTGCTCTGCAGCACAGTAGAGGCTGTTTAGTTCATCACAAAGGAAGTGCA	198590343	198590564	GCTGAACTGGTCGCAGTTGATGG	GCTGAACTGGGAGCAGGT-ATTG	|||||||||| |||| | || |	==========XX====X=I==X=	18	4	0	1
chr1	+	199037997	199038017	TTAATTCATCTGGGTGCTGGGTGGCTTAGTGCATGCTTATCTAGTTATAGTATTTGGTGAGTAGCAATGTGAATTTTATCAAGTAAATGATCTTCGGGTTGCAGAATGGTCTCCGTTATGGAAGCAACATAAATCTGATAGCTGCATAGACTAAGGGCAGAACCAACAATGAAATATACATATTAATCCCTGAATCATTTTCTGAAATAAAATGTTAGAGT	199037897	199038117	GCTGAACTGGTCGCAGTTGATGG	GCAGAA-TGGTCTCCGTT-ATGG	|| ||| ||||| | ||| ||||	==X===I=====X=X===I====	18	3	0	2
chr1	+	199441490	199441509	TGAGCCCAGATAACAGGGGATAATGGTTCAGTTGGAGAAATAGGGAAACCAAAAAAAAGGATTAAGGAGGAGATGCAGAGGAAGGAGTGAATGAGTTGAAGCTGAAAGGCGGAGTTGAGGTGCAGATGGACTATTCATATTGACTCTTAATAATCAAAGCTTTTCTTTGATTATGTTCTAAGTGCTCACAAATCTTTGCTAATTTTTATTCTGTAGTTTT	199441390	199441609	GCTGAACTGGTCGCAGTTGATGG	GCTGAAA-GG-CGGAGTTGA-GG	|||||| || || |||||| ||	======XI==I==X======I==	18	2	0	3
chr1	+	201639661	201639679	AGGGCACATGAGATTCATATAAATTTTGAGCTCAGGAAAGATGGAGGAGCAACTAGAGTGTCCTGAGCAGGCAGATGTGGTGGTAACTGTGGCAGCAGCAGTGATGGTGGCAGTGATGGTGATGGTGGTAGAGATGATGGTGATGGTTTGATGATAGAGATGATGGTGATTTTTTGTTGATGATGGCAGTGATGATGGTGATGTTTTGGTGATGATGAC	201639561	201639779	GCTGAACTGGTCGCAGTTGATGG	G-TG-A-TGGTGGCAG-TGATGG	| || | |||| |||| ||||||	=I==I=I====X====I======	18	1	0	4
chr1	+	201905774	201905794	CTGCCCCCACCCCAGGGCCTGTGTCTTTGATGTTCCCTCTGCTTGGAAAGCTTTTCCCCACATCTTCCCAAGGCTAGCTCCTTCGGTCCATTTAGAATCTGCTCAAATGGGCCAGTTGTGGTGGCTCACACCTGTAATCCCAACACTTTGGGAGACCGAGGCTGGTGGATCACTCAAAGTCAGGAGTTCGAGACCAGCCTGGCCAACATGGTGAAACCCCC	201905674	201905894	GCTGAACTGGTCGCAGTTGATGG	GCTCAAATGGGC-CAGTTG-TGG	||| || ||| | |||||| |||	===X==X===X=I======I===	18	3	0	2
chr1	+	202781417	202781436	CAATGGGTGGGCACCACAGGTGAGATAAACCCATCCTCCCCCATTCCCTGCCCTGCTTAATTCCCGGGAACCAGCAACCCCTCCTATGCTATCGTCTACTGCTGAGCTGGTCCCTTATGGTGGACTTCTGTGCTCACTGTTCTGCTTTAGCCCCAGCTGTCGGGGCTGCCCTTGGGGAACAGCTTACACCTTGACCAGGCGCTCATTTCTGGGTTTCTGT	202781317	202781536	GCTGAACTGGTCGCAGTTGATGG	GCTGAGCTGGTCCC--TT-ATGG	||||| |||||| | || ||||	=====X======X=II==I====	18	2	0	3
chr1	+	202872639	202872658	TTCTGCGAACTGTACACTCAAATCTTTATTGTTTCTCTCATGCATTCTTGTTTTTTTTTTCTTTTTTGAGACAAGGTCTTGCTCTGCTGCCCAGGCTAGAGTGCACTGGTGCAATTATGGTTCACTGCAGCCTCAGCCTCGACCTCCTGGGCTCAAGCATCCTCCTAGCCTCCCACTTCAGCTTCCCTAGTAGCTGGGACCACTAATTTTTTTCTTTTCT	202872539	202872758	GCTGAACTGGTCGCAGTTGATGG	G-TGCACTGGT-GCAATT-ATGG	| || |||||| ||| || ||||	=I==X======I===X==I====	18	2	0	3
chr1	+	202990205	202990222	AGCTCCTTTTTTTTTTTTTTTTTCATTCTGAAAGGAGGTGAACCGCAGCTCTTTTTTTTTTTTTTTTTTTTAAGAGACGTGGTCTCACTCTGTCACTCAGGCTGAAGTGCAGTGATGGAATCATCACTCATTGCAACCTCAAAACTCCTGGGCTTAAGCTATCCTCTTGCTTCAGCCTCCCAAGTAGTTAGGACTACAGGTGTGCACCACCACCCCTA	202990105	202990322	GCTGAACTGGTCGCAGTTGATGG	GCTGAA---GT-GCAG-TGATGG	|||||| || |||| ||||||	======III==I====I======	18	0	0	5
chr1	+	204636764	204636785	TGGGAGTGCCCATATAAATAGCTCACAGTCTCTGTTTTTGAGGAGTTGCTAATCCAGCAGAAGAGAAAGACCCAGCAAAGAGAGACTTTTAATAGAATGTGCTGACTGTGCTCAGTTCATGGGAGGAGTTCTCAGGGCTTTAGGGAGGGTTTCCTGGAAAAGATGCCACTAGAGCTGAGTATTGAAGTCTGGTAAGAGTCAGCCAGGAGAGGAGACTATGAA	204636664	204636885	GCTGAACTGGTCGCAGTTGATGG	GCTG-ACTGTGCTCAGTTCATGG	|||| |||| | ||||| ||||	====I====XX=X=====X====	18	4	0	1
chr1	+	204639393	204639417	GGAGATGGGGAGGAGTGGAGTGGATGGACCCAGGTGCTGTTTAGGAGGTAGACAGGGCCTGGTGATGGGCTGGATGTAAGGCGGTAGAGAAAAGGGAAGAGCTGACAGTGACTCCCAGTTGATGGCGTGCAGAACTGAGGTTTGAGGTTATGCCATTCACAAAACAGGCAGCACTGGAGGAGGATCAGGCAGCGGGTGAGAAGGCAGTGGGAGATGTAGCAGGAG	204639293	204639517	GCTGA-ACTGG-TCGCAGTTGATGG	GCTGACAGTGACTCCCAGTTGATGG	||||| | || || ||||||||||	=====D=X==XD==X==========	20	3	2	0
chr1	+	204938638	204938658	TTCTAAAATCACTTCCTTCCCCCCAAAGCAAAGAGGGCCCACCCGAGTGATTGCAGGCACCAGAGCACGTGTCGTCATGGGTCCCCACCGTGTGTGGCAGGCTGCACTGGTCACTGTTTGGCCTGGGGCTGTATGGATGGTTGAGATAATGATGTTCGAGACCAGAGTATAGAAACTTTCTTAGCAGGCAGTCAGTTGATCTTGTGACCTTGGCTTCAGCA	204938538	204938758	GCTGAACTGGTCGCAGTTGATGG	GCTGCACTGGTCACTGTT--TGG	|||| ||||||| | ||| |||	====X=======X=X===II===	18	3	0	2
chr1	+	206243160	206243179	TTGGGAACTCCAAAGGGGTCTTGTCCTGCTGGAGGCTCGAGAATGGTCTCTGAGAGTGACTAGGAGGGAAGAGGATGCTGAGCCAGTTACCCATGTGCCTGCTGAGCAGGTAGTTGATGGCGGTGAGGAAGCAGGCCTGCAGGAAGAGGGACACCACCGCGATCACTAAGCCATGCCAGACCTCCATGACTCTGTTGGGAAAGAAAAAGGGGCAAAGTCA	206243060	206243279	GCTGAACTGGTCGCAGTTGATGG	GCTGAGCAGGT---AGTTGATGG	||||| | ||| |||||||||	=====X=X===III=========	18	2	0	3
chr1	+	206826864	206826885	CTTTCATCATGTGCTATCATGATTTCTCCTTAGATTAGAAAGTAAGCTTCAAATGGGAGTGTGTCTTCATATTGTTCTGAATTAACAGATTTTGATGCCCGCTGATCATGTGCAGATGATGGAAGCTCATTTCCTTCCATGAACCAGGAGCATGCTCGCCTCTTCTTTTAAGTTGACCCACACAATCTCTGATGTCTTCTTTTTGGGAAAGGGTAATGAGAT	206826764	206826985	GCTGAACTGGTCGCAGTTGATGG	GCTGATCATGT-GCAGATGATGG	||||| | || |||| ||||||	=====X=XX==I====X======	18	4	0	1
chr1	+	207075787	207075807	GTACTTGGGCTGGGCAACTGAAGTCAGAAGAGAGGGAGAAAGAAGGGAGACACCCCACCCCCACCCCCACCCCATACACATCTGCAGTATTTTCCATGATGCTCAACTGGTCTAGTTGTGAAAAACAATTATGGGAAATTATTTTTGCTTTTCCAAAATTATGACAACAAAGAAAACCCAAATTTCATCCCCAGCCCCCCTAAAAACATAAATGATTTCGA	207075687	207075907	GCTGAACTGGTCGCAGTTGATGG	GCTCAACTGGTCT-AGTTG-TGA	||| |||||||| ||||| ||	===X========XI=====I==X	18	3	0	2
chr1	+	208313542	208313561	GTTTGGTGTAGACTGTAACAAGAACTGGGTACCTGAAGCAGAAGGTGGGACAGAGGAGGGGTATTTACAGATAAGCTGTGTGGACACTTGGTGTGGCCAGGCTGATGGTCTCAGAGATGGCATCAGATATGGATCTAGGAGGTGATTATATTCTCTGAAACCCACTCATCTGCCTCCAGCCCTGACCCAGCCCCTCTTCTTTGGATACATTTTGAATGCA	208313442	208313661	GCTGAACTGGTCGCAGTTGATGG	GCTG-A-TGGTCTCAGA-GATGG	|||| | ||||| ||| |||||	====I=I=====X===XI=====	18	2	0	3
chr1	+	208339665	208339686	CCCAGTCACAGATTTGCTACAACACACCTTCTCTCCGAGAGATTTCTGGCTTAGGTGACTGTCCTAAGAGCAGATGTTAGGCTGGCTTGGACCTAAGGCAGCCAACTGGTCTGCATTGCTGGAACCCTCAGCAGGCTCAGCCCACTGAGCTGGCAGCAGGGATCCCAAAAGACAAAAAGACATGATCATTGACCTGCAGGTACTTCCTGAAGATCCAATAAG	208339565	208339786	GCTGAACTGGTC-GCAGTTGATGG	GCC-AACTGGTCTGCA-TTGCTGG	|| |||||||| ||| ||| |||	==XI========D===I===X===	19	2	1	2
chr1	+	209775539	209775558	CAGTCTCTGAGTAACCCCAAACAAGGGTAATGTAGGGCTGGACTTCTCCACCATGATGCTGTCGACATTTTGAAACAGATAATTATTTGTGGTGCTGGGGGCTGTACTGTGCAGTGTTGGATGTTTAGCAGCATTTCCGCCTCTACCCACTAGATGCCAGCAGCACCTTCCCCTGCCCTAGTCGTGACAATCAAACATGTCTCAAGATATTGCCAAATGT	209775439	209775658	GCTGAACTGGTCGCAGTTGATGG	GCTGTACT-GT-GCAG-TGTTGG	|||| ||| || |||| || |||	====X===I==I====I==X===	18	2	0	3
chr1	+	210354547	210354565	GTGACAATCATATATCTCGCTCATGAATCAGCACTTTGTGTATGGCATAGCAGGGGCAGCTTTTCTCTGTTCTGCATGGCATCCCCAGGGTGGCACAAAGGCTGAAGGTGACTTGATGGTCAGAGGCAGGAATCATCCAAAGACTCACTCATGTACCTGGTGGTTGATGCTGGCTGTCAGCTGGAACCTTAGCTGGAGCCTATGCACATGGCTGCTTGG	210354447	210354665	GCTGAACTGGTCGCAGTTGATGG	GCTGAA--GGT-G-ACTTGATGG	|||||| ||| | | |||||||	======II===I=I=X=======	18	1	0	4
chr1	+	210715344	210715363	GTGTGGCCTCTCCCTTGGAGAATGTTTCTGCACTGGCCAGGGAGTTCATCAGCGTCAGCGCTTATTCCAGGGAATGTCTGTGACAAGGGTCTGAATGGGGGATAACTGGCCAGTTGGTGGATTCATCTCCTCCTTCCTTCTGCTTTCTCTTTTCCTCTCCCTTGATGTCCCTTTGGCTGTTTTCCCCATCTCCAACCCTGCTTTTTGAATGACAAAGGAA	210715244	210715463	GCTGAACTGGTCGCAGTTGATGG	GAT-AACTGG-C-CAGTTGGTGG	| | |||||| | |||||| |||	=X=I======I=I======X===	18	2	0	3
chr1	+	211512863	211512882	TACTCTTACTTACTGATGTTTCTGCATGAAACTCGGTTTGGTAAGTTTCACTGTGAAACAGTGAAACCCTTGGGTAGCTGATCCCTTAAGTCCTTCCAGAGCTGACAGGCTCAGTTGTGGGGTGGGGGAATCCACTCCCCCAGTTCTACCTACTTCTCTTGGACCTCCTCTCTGGGCTCCCTACCTGCTCTCCCTCTTCTGTTGCCCTGATCAGGCCCTT	211512763	211512982	GCTGAACTGGTCGCAGTTGATGG	GCTG-ACAGG-CTCAGTTG-TGG	|||| || || | |||||| |||	====I==X==I=X======I===	18	2	0	3
chr1	+	211877452	211877471	GCTCTGCACTTGTTTATTCACTTACTCATATTTCTTTGTCCACCTGTGCATTTGTTTTTTCGTTCACCCAACACATTCTCTTGCCCACACCTGTATGCCAGCTGCTGGTCCAGTTGCTGGGCACACAGCGCGAACAAGACAGAAAAGAGCCATGTCCTTGCGGAATATTCATTACAGTGGGAGGAAAGGTCACTGATTAAACAATACTGACATCAGCGTA	211877352	211877571	GCTGAACTGGTCGCAGTTGATGG	GCTG--CTGGTC-CAGTTGCTGG	|||| |||||| |||||| |||	====II======I======X===	19	1	0	3
chr1	+	213439960	213439979	TATGAAGTTAGACAGATTTGGTAAAAAACCAGTCATTTCAGTGCTCTGGAAATGGATCAAAGGATACAACAATCTGAAAGGTGTTTATGCTTAAAAAACAGCTGAACTGGCCAGGCATGGTGGCTCATGCCTGTAATTCCAGCACTTTGGGAGGCCGAGGCGGGTGGATCACCTGAGGTCAGGAGTTCGAGACCAGCCTAATATGATGAAACCCTGTCTC	213439860	213440079	GCTGAACTGGTCGCAGTTGATGG	GCTGAACTGG-C-CAGGC-ATGG	|||||||||| | ||| ||||	==========I=I===XXI====	18	2	0	3
chr1	+	213511003	213511024	CCCCATGTTATTGCACTCAGGGAGTGATCATTAAATTCCATGGCATTTCTTCCAGTATCTCATGGTCACTGTGGTTATTGATGTTGATGCTATTCTTGGTGATGACTGGACCCAGTTGATTGGTTCCTGGTATATTGTATACATCCACTTACTCATTTATTCATTCAACAGATATTTATTGTCTGCTGTGTACCAGGTATATATATTCAAGGGGTTAGGGAT	213510903	213511124	GCTGAACTGGTCGCAGTTGATGG	GATG-ACTGGACCCAGTTGATTG	| || ||||| | |||||||| |	=X==I=====X=X========X=	18	4	0	1
chr1	+	213588546	213588566	TCAAGGTTTACTATGAGCAAAGCTGTGCCATTTATTTCTTCCACTTTTTTTACTGTGTCTACTCCTATGTTTCATCCAGGGGCCAAACACTTTTCCTAAGGCTGATACTGTTCCAGTGAGGTGGAAAGAAGCTGCTATCGCAATTCATACCAACTTAATCATATTATTACCAATGATCACATGGATTTCTCAAGAGGGTATTTGCATTTTGAAAGTGGGAT	213588446	213588666	GCTGA-ACTGGTCGCAGTTGATGG	GCTGATACTGTTC-CAG-TGA-GG	||||| |||| || ||| ||| ||	=====D====X==I===I===I==	19	1	1	3
chr1	+	214904097	214904118	TCCATTTATTCATTCAGTTATTTATTTATGTCACAATGAACTCATGTATATTTATTTTATATTTTGTATTATAACCCAATACTACATTGTTTATGTTATTGCTGAACTTGTTGCATCCATGGCCAATGGAAGTTCTATCAGGTTGGCTGGCCCCTGTGTCCTTTGGACATTTTCCCATTTTTCTTCTTTTTGAGCACTGTATTTTCTGTTATATAAATATAT	214903997	214904218	GCTGAACTGGTCGCAGTTGATGG	GCTGAACTTGTTGCA-TCCATGG	|||||||| || ||| | ||||	========X==X===I=XX====	18	4	0	1
chr1	+	215301668	215301685	AGTTGGAAAGGGAGGCTTGCAGGCATCGGGAGCTCATGTGGAAAAGATCAGAGGTAAAAGACAGTGTGGTCTGTTTGGCTACTGCCATTTATCTAGAATGGCTGCTGGGAGTTGATGGGATTCATCCTCAGAATCATTTTAATCAGTAAGTCAATGTAAGAAGCTCCTGCTGGATCTGTGCTACTTCTGCTGCTGCCAGGAGTACAAAGGAAGTAAGG	215301568	215301785	GCTGAACTGGTCGCAGTTGATGG	GCTG--CTGG--G-AGTTGATGG	|||| |||| | |||||||||	====II====II=I=========	18	0	0	5
chr1	+	215355613	215355631	GCAAACAGATGCTCTGAATGCCTGGAGATCTGCCTGGGTGTGGAGCAGAGAGGGCCCCACTGCACCATGATCTATGCGCAGGAAGGGCAGAGCTATTCAGGCTGCTGATCCAGTTGAGGAGGTGCTCCAAATGCCTGGAGCTCTGCCTAGGGTTGGAGTGGAGAGGGGTTTGCTGCACAACAATCTATGTCCAGGAAGCATTGGGAAGCTTAGGCTGCT	215355513	215355731	GCTGAACTGGTCGCAGTTGATGG	GCTG--CTGATC-CAGTTGA-GG	|||| ||| || ||||||| ||	====II===X==I=======I==	18	1	0	4
chr1	+	215980458	215980477	CACATCCTAATCCCTGGAACCTGTGACTATGTTATGTTACATGGCAAAGGGGAATGAAGACAACAGATGTGATTAAGTTTAATAATATGAAGTGAGAAAGGCTCAACTGGTCATTGCTGGCCTGGAAAATGGAAGGGGTCCACAAGCCAAAGAATGTGAGCAGCCTCTGCAAGGTGGAAAAGGCAAGAAAATGGATTCTCTCCTCCAGAAGGGAATGCAG	215980358	215980577	GCTGAACTGGTCGCAGTTGATGG	GCTCAACTGGT--CA-TTGCTGG	||| ||||||| || ||| |||	===X=======II==I===X===	18	2	0	3
chr1	+	216886551	216886572	TAGTAATCCAAAATCAATCAATTTGCTCTTGCACTATCACTTATCAAATCTGAATACGCCAAATTATTTGTAGGCGTCAAATTACAAAGAAGAGAAAATGGCAGAACTGGGAGAGTTAATGGTTTGTATTGAAGAAAAAAACCAATATCTCTTTTTTCAAAGGGAGGTGCTTTAAGATGGACTATTACTTGGACAAATACATTTATCTTCTCATTAAAGAAT	216886451	216886672	GCTGAACTGGTCGCAGTTGATGG	GCAGAACTGGGAG-AGTTAATGG	|| ||||||| | |||| ||||	==X=======XX=I====X====	18	4	0	1
chr1	+	217335762	217335783	TTTGAAACATGTTTTTCATAAGACACTCGAATTAAACATTGCTTCAAACAGGTTTCAACAGAAATATCTTTAAAGCTAGAAGATCTTGTTCTTCCTTCTTGCTAGCTGGTCCCAGGTGATTGGTGGCAGGGGCCAATCCGAATGTAATTTTGCCCTATTGTTTTCTCTTCATTGAAAGGATCTGCTTGGTTTGGTTTTACAGAAGATGATACAAACATCCTC	217335662	217335883	GCTGAACTGGTCGCAGTTGATGG	GCT-AGCTGGTCCCAGGTGATTG	||| | |||||| ||| |||| |	===I=X======X===X====X=	18	4	0	1
chr1	+	217650178	217650199	TGCAAACCTCGCAACCATAAGCTAAAGTACTCTGGGGCTTTAAATAAATTTGAAAGGCAGTCTATGCCACAAAGACTGCAACTCCTAGGAGAGTCCTAGTGCTGAACTGGGCCCAGAGATAGTTGACTGCGGGGGCATGCAACATACTGAGACACTAGCGGGGGTGGTTAAGGGAGTGCTAGCATCACTCCTCTCCTAACTCCAAGCCGCACAACTCATAAC	217650078	217650299	GCTGAACTGGTCGCAGTTGATGG	GCTGAACTGGGCCCAGA-GATAG	|||||||||| | ||| ||| |	==========X=X===XI===X=	18	4	0	1
chr1	+	217815932	217815954	TCTTGACACACAAAAAGTTGCAGACTGATATGGTTTGGCTCTGTGTCCCCACCAGATCTCATCTCGAATTGAAATCCCCCTAATCCTTACGTGTTGAAGGGCTGATCTGGTGGGAGGTGATTGGATCATGGGGGCGGTTTCCTCCGTGCTGTTCTTGTGAAAGTGAGTGAGTCCTCACCAGATCTGATGGTTTTATAAGTGTCTGACAGTTCCTGCTTTGCAT	217815832	217816054	GCTGAACTGGTCGCAGTTGATGG	GCTGATCTGGTGGGAGGTGATTG	||||| ||||| | || |||| |	=====X=====X=X==X====X=	18	5	0	0
chr1	+	218261075	218261095	TGATGAATAAGTGAGGGAATTATGCCTGTCAATTTTTTAATTCACAAATTACTTCCTGTGGGAACTGAAGCAGTTACATTCTTCCAACAGGCATCAGGTGGCTGCTGTGTGCATTTGATGGTCCTGTATGGGCATATGTGGGTCAGTTACTACAAGGCAAGTTTGGGATTGCCTGTGAATTACTAAATTGTGACTTTTTGAGATCAAAAGTACAGTAGAGA	218260975	218261195	GCTGAACTG-GTCGCAGTTGATGG	GCTG--CTGTGT-GCATTTGATGG	|||| ||| || ||| |||||||	====II===D==I===X=======	19	1	1	3
chr1	+	218705876	218705895	GGCTTCTTAATCATCTATAAATCAGTATCTCGTTTCGCTTTAAGGGCATTTAAACCTGGGCCAGGGACTCTTCATCCATTCATTCATCTATTATGAATCAGCTGATCTGGCCAGTGCTGGTTTTTTTTTTTTTGTTTTTTTTTCTTTTTTTTTTTTTCAGATGAAGTATCGCTCTGTCGCCCAGGCTGAAGTGCAGTGCTGCGATCTTGGCTCACTGTAA	218705776	218705995	GCTGAACTGGTCGCAGTTGATGG	GCTGATCTGG-C-CAG-TGCTGG	||||| |||| | ||| || |||	=====X====I=I===I==X===	18	2	0	3
chr1	+	219028885	219028906	AGCAGGCCCGGGGTGCCTTCCATTGGCTTGCTGTCCAGAGGCACCTTGGGTCTCTGCTGTCTACATGCTGGTGCTGTACTTTTTGGGCACCCCAGCCACAGCTGAAGTGGACCCAGATGTGGCTTGATCCAATTATCTGGAGGGTACAAGCAGTAAGCCTTTGTGACATCCACATGACGCAAGTTTTGCAGGCGTGCAGAATGCAAGAGCTGTGGGGGCATG	219028785	219029006	GCTGAACTGGTCGCAGTTGATGG	GCTGAAGTGGACCCAGATG-TGG	|||||| ||| | ||| || |||	======X===X=X===X==I===	18	4	0	1
chr1	+	220924676	220924696	AAGGTATTTTGTTCAAAGCTCTTAGTATACTTGTGAACACTTGGCTTGAGCACCCTAAGCATTGAGTGTTTAAAGTCCACCTGGCAGAATGCTGGCATTCGGTGCCTGGTGCAGTTGCTGGGAGGGCGTGCTTGTCCTCCCTGACCTTGGAAATCTCTGCTCTCCTTAGCAGCCATATGTGAGTTGATCAGTTTTATCTCTCTAAACCCTTACTGAAGCCA	220924576	220924796	GCTGAACTGGTCGCAGTTGATGG	GGTGC-CTGGT-GCAGTTGCTGG	| || ||||| ||||||| |||	=X==XI=====I=======X===	18	3	0	2
chr1	+	221343663	221343683	GATGAGTACATGAGGGTACTATTTTAGCATCAGGACTAATAAAATTAAAATCTCATACTTTCTCAAGAGGAGCATTTTCATTAGTCATGGTGGATATGAAGCTGAAACTGGTCTCATTAGGACTCTGGCTGGAAGTACTTAATTTTTTTTTTTATAACACAACACTTTGGTTATGCATTTTACAAATATTTTACTGCATCAGTATGACTTATATGAGACCA	221343563	221343783	GCTG-AACTGGTCGCAGTTGATGG	GCTGAAACTGGTCTCA-TT-A-GG	|||| |||||||| || || | ||	====D========X==I==I=I==	19	1	1	3
chr1	+	221352649	221352670	TTAGTGGGAAAGAGTTCAAATCTCATTTAGTGATCAAGCTGCCTCTGATCAGTCTGTGTCATTATTGGGAGAGTTCAATCTAATTTTAGATTTAAGATGAGCTGAACTGGTGAAGCAGATTGCATTTTTCAAAGAGCTAAAGCATCTCTCTCCCCAAATATTCTTCTACAATATGGCTGTGCCACTCCCTATCAAAAAGTGGAGTCTAATTCCTCTCCCCCT	221352549	221352770	GCTGAACTGGTCGCAGTTGATGG	GCTGAACTGGT-GAAGCAGATTG	||||||||||| | || ||| |	===========I=X==XX===X=	18	4	0	1
chr1	+	221361582	221361601	CTACTGTGCCTGGCCTGAAAGTTTTATTGAAGGACATTGAAGACTTGGATAAGTGGAGACAAATATTGCAGACAGCCTATGTTCTGTCATGATTGGGACTGATAATTGGTCAGTTGATGGCAAAACATTTCTTAAAACATGGAAAAATTAAAGAAAAAGATAAAAGTAAACTTAAAACATTTTATTGCAACTTTCAACATATAAATTTATATTTATTCAC	221361482	221361701	GCTGAACTGGTCGCAGTTGATGG	GAT-AATTGGT--CAGTTGATGG	| | || |||| ||||||||||	=X=I==X====II==========	18	2	0	3
chr1	+	223062676	223062695	ACCCTCAAAATCTAAGTAGGCTAGTATTAAATAAATTGATGTTTAATCCTTTGAAAGCCAGGGTTTTGCTTGGTATCTAGTTACCTTGTATACCTTGTCTGCTGAACTGATTGAGGATGGGTGATTCTGTTTTCTTCCAGGAAATGCTTTTCCTCAGTTCCTTAAGCCTCCTGTTTAAAGGGAACTCTTTCAAGAGATTTTCTGATTAAAGATGAGAGAA	223062576	223062795	GCTGAACTGGTCGCAGTTGATGG	GCTGAACTGATTG-AG--GATGG	||||||||| | | || |||||	=========X=X=I==II=====	18	2	0	3
chr1	+	223368910	223368930	TGTTAAAAATACAGCAGTAACTCACTGAGTGCCGCCTTCTATGGGGTTGGCCTGGGGAGCTGTAAAGTATAAAGGGAAACCTCTTCCCCAGGTGCAAGGACCTGCTGCTGGCAGTTGATGGAGCAACTGTGGGAGTGGTGATTGGCTGCTTTGAGGAGGCCCAAGAAGTGAGCTGCCACCTCACAACTCCAGGGGCTGGGCAAGGATGAGAGAGTCTCAGA	223368810	223369030	GCTGAACTGGTCGCAGTTGATGG	CCTG--CTGCTGGCAGTTGATGG	||| ||| | |||||||||||	X===II===X=X===========	18	3	0	2
chr1	+	224556854	224556872	CTTTGGGGAATCATACCACAGCTCTCAGCTACTTTTATCCAAATTGTGCTGATCTTTCTTGGCAATAAGTAATTTAGGTGTGATGCTCATTCTCCAGTATGCTGAATGGTCTATTATGGTAAAGTTGTATCAGTCTTCTAGTTATAACGCACTGGAAGTAAGAATTAATATGAAAGATTGGCTGTCAGACACTGGAAGCCTTATATAGTCCTGTTTTAA	224556754	224556972	GCTGAACTGGTCGCAGTTGATGG	GCTGAA-TGGTCT-A-TT-ATGG	|||||| ||||| | || ||||	======I=====XI=I==I====	18	1	0	4
chr1	+	225497625	225497644	GCGGAGATTGCAGTGAGCCAAGATGGCGCCACTGCACTCCAGCCTGGTGAGAGAGCAAGACTCGGAGGGGGGAGGGATAGCATTAGGAGATATACCTAATGCTAAATGGCGAGTTAATGGGTGCAGCACACCAGCATGGCACATGTATACATATGTAACTAACCTGCACATTGTGCACATGTACCCTAAAACTTAAAGTATAATAATAATAAATAAATAA	225497525	225497744	GCTGAACTGGTCGCAGTTGATGG	GCTAAA-TGG-CG-AGTTAATGG	||| || ||| || |||| ||||	===X==I===I==I====X====	18	2	0	3
chr1	+	225641899	225641922	CAGTCTAACATTTGGATTAAACAGAACACCCATCAGAAGTTGGCAATGCTCCATCACACACAGTCGTGTTTATTTGTTATAACAGGTGCCAGGATCAGTAGCTAAATTTGGTAGCAGTTGATGCTGCATCATTAGTTGATTCAACATATATTTACTGAGAACCTGTGCTGGGTATGAGAACACAGATGCAACAAGACAGAGCACCCCTGCCCTCCGGGAATGTG	225641799	225642022	GCTGAAC-TGGTCGCAGTTGATGG	GCTAAATTTGGTAGCAGTTGATGC	||| || |||| ||||||||||	===X==XD====X==========X	19	4	1	0
chr1	+	225705500	225705519	AGAAGAAGGTCGAGAGTTTTTGTTCAGAGGACGAGGAACTGTAGCGTAATGGGGAAGAACAGGGTGGAAGGCTGAACCTAAAGATGTTGCAAAACGTGTCGCTGAGTGTCGCAGTGGTGGTGTAGGGGGTGTGGAAGTAGGTGGCAAAGCAGTCACTACAGCATAATCAGGAGTGGCATCTGACACTGGAGCTGAGATGACTTTAGCGTATGATGGAGGA	225705400	225705619	GCTGAACTGGTCGCAGTTGATGG	GCTGAG-T-GTCGCAGTGG-TGG	||||| | |||||||| | |||	=====XI=I========X=I===	18	2	0	3
chr1	+	226364923	226364945	GTCACTGCACAATGCGGCAGAGGAACAAATTCCCATGTAGCTGTTTTTTTTTTTTTTTTTTTTAGACGGAGTCTTGCTTTTGTCGCTTGAACCGGGACGGGTTCAAGTGGTCCCAGTTGATGCTGGAGTGCAGTGGTGTGATCTCAGCTCACTGCAAGCTCCACCTCCCAGGTTTACGCCATTCTCCTGCCTCAGCCTCCCAAGTAGCTGGGACTACAGGTGG	226364823	226365045	GCTGAACTGGTCGCAGTTGATGG	GTTCAAGTGGTCCCAGTTGATGC	| | || ||||| |||||||||	=X=X==X=====X=========X	18	5	0	0
chr1	+	226767894	226767914	AGACAAAGTGGGTGGAGGTAAGAGACATTCAGAAGTAAAAAATGACAGATTTGGTCTCAGATGGGCTGTGTGGGAGGAGGAGCCATGGGGAATCCTGGGTTCTGGCTGGTGCAGGTGATGGGAGTGGGTGTGGATCTCTGAGATGAGAAAGGGCCAGGCTTAGTGCAGGGACAGGTCAGGAATTTGTTCTTGTACTTGTTTTTGAGAGGGTTTTGAAATAT	226767794	226768014	GCTGAACTGGTCGCAGTTGATGG	TCTGG-CTGGT-GCAGGTGATGG	||| ||||| |||| ||||||	X===XI=====I====X======	18	3	0	2
chr1	+	227062101	227062122	TTTGGAGACTTGAGTTGTAACTGTGGCTTTTGGCCATGGGACATTAACTGATTACTTTTGCCCCTCTAGGCTTCAGTTGTCCTTAATTATAATACAGGGAGCTGACTAGGTGGCGTTGATGGCCTTTACGGTCCTTGCCAGCTCTGACATTGTCCTATGGATATGTCCTTTCATTTGATAATATGTTTACGTGGCCATAGTGCCTGGGGCTGGGCCGGGAAT	227062001	227062222	GCTGAACT-GGTCGCAGTTGATGG	GCTG-ACTAGGTGGC-GTTGATGG	|||| ||| ||| || ||||||||	====I===D===X==I========	20	1	1	2
chr1	+	227658095	227658114	AGAAGAAGATAGAAAGATGAGGGAAGGTTTAGAACTTCATAGAGACTTGTTGAATGGTTTTGACCACAATACTGATAGTGATATGGACAGTGAAGTCCAAGCTGAGCTGGTCTCAGATGGAGATGAGGAACTTATTGGGAACTGGAGTAAAGGTCACTCTTACTGTGCTTTAGCAAAAAGACTGGTGGCTTTGTGCCCCTGTTACAGAGATCTGTGGAAC	227657995	227658214	GCTGAACTGGTCGCAGTTGATGG	GCTGAGCTGGTCTCA---GATGG	||||| |||||| || |||||	=====X======X==III=====	18	2	0	3
chr1	+	228119529	228119549	GTTAAAAACACTGGACTGCTAAAAAGGCTAACAATCATCTCAGCTTCACTGAGTTGTCATCTTTTCGCTGGGGGAGGGTCTTGCCTCCATGCTGGTAGCTGCTGACTGGTCAGCGTGGTGGCTGCTGAAGTTTGGGGTGGCTGTGGAAATGTCTTTTTTTTTTTTTTGTATCTTTAGTAGAGACAGGGTTTCACCATGTTGGCCAGGCTGGTCTGGAACTC	228119429	228119649	GCTGAACTGGTC-GCAGTTGATGG	GCTG-ACTGGTCAGC-GTGG-TGG	|||| ||||||| || || | |||	====I=======D==I==X=I===	19	1	1	3
chr1	+	229242609	229242631	GTAAATAGGGTGCAGTTTCAGCCTCACTCAGTTTCCTCCATGTGATAAGATGCCTTTGCTTTGTCTACATTTCAGACACTGTTCAACAGGAGAGAACCCAGTGATCTGGAGGCAGTATGATGGCTGGGTGCCTGGGACCAGGCCAGTCCCTGGGTGTTGGCTGCTCATCTCTTTCTCACTGTAAAACGAAACTCATTCCATTTTAAATTTGATCTCGGCAGGT	229242509	229242731	GCTGAACTGGTCGCAGT-TGATGG	G-TGATCTGGAGGCAGTATGATGG	| ||| |||| ||||| ||||||	=I===X====XX=====D======	19	3	1	1
chr1	+	229437794	229437815	CAAAATGTTCCAAAATCTGAAACTTTTTAATTGCCAACATTGCCACTGAAAGGAAATGCTCATTGGAGCACTTCAAATTTCAGATTTTCAGATTAGGGATGCTGAACTGGTAAGTATAATGGAAATATTTCAAAATCTGAAAAAATCCAAAATACTTCTGGTTTCAAGTATTTTGGATAAGGACTGCTCAACCTATATTTGGATAAGGACCGCTCAACCTAT	229437694	229437915	GCTGAACTGGTCGCAGT-TGATGG	GCTGAACTGGTA--AGTATAATGG	||||||||||| ||| | ||||	===========XII===D=X====	19	2	1	2
chr1	+	229640944	229640964	CCAAGACAATTCTTCTTCCAAGTGGCCCAGGGAAGCCAAAAGATTGGACACCCCTGAGACTATCCAGCTGTTTGTCACTTAGTAGCTGTCTCAGTTACCAGATGAACTGTCGCAGTAATGCAATGCTTATATTCTCATTTTAGTTAATGACCCCAAACGAAGTACAAGAGTAGTGCTGCTGGTATATTGTTATAATTGTTCTACTTTATTATTACTGTTGT	229640844	229641064	GCTGAACTGGTCGCAGTTGATGG	GATGAACT-GTCGCAGTA-ATGC	| |||||| |||||||| |||	=X======I========XI===X	18	3	0	2
chr1	+	230399870	230399892	ACAGCGTCCTTCTCCCTCGGATCCCTGCCGTGCAGGACAGCTTTTGCTGGGGATTGAGAGCACCAGATGGTCACCAGCGATGGTCACCTGCAGCGGCAAGGGTGCACTGGTCACAGTTGCTGGTTGCAGGGCCCTGGTCTTCTTCCTGCCAGCTCTGTCCTCTCGGCCATGTGCACTCAACCCAAAAGAACCCATTCTGCCTCTGTGTCTGGCCCCAGAATAT	230399770	230399992	GCTGAACTGGTCGCAGTTGATGG	GGTGCACTGGTCACAGTTGCTGG	| || ||||||| |||||| |||	=X==X=======X======X===	19	4	0	0
chr1	+	230401357	230401379	GCCTCTTTGGCAGCCAGCACCAGGGCCAGATAGAATGTCACACACTTTGGTGCATCAGCTCTGTCATCAGCTTCGGACCAGGCTCTGCTGCAGCGGCAAGGGTGCACTGGTCACAGTTGCTGGTTGCAGGGCCCTGGTCTTCCTGCCAGCTCTGTCCTCTCGGCCATGTGCACTCAACCGCAAAGCACCCATTCTGCCTCTGCGTCTGGCCCCAGAATATGAT	230401257	230401479	GCTGAACTGGTCGCAGTTGATGG	GGTGCACTGGTCACAGTTGCTGG	| || ||||||| |||||| |||	=X==X=======X======X===	19	4	0	0
chr1	+	231123137	231123156	GGATTTTTCCATTTCATATTTTCAGAATGCTGTTGACCTCGGGTTACAAACTGCAGAAAGCAAAACTGTGGCTACGGGAGGACTGCTGTAGTTTTATAAAGTGAATGGTAGCATTGATGCATTTTTGTGAATAGTACTGCTTTAGAGGTCACATTTCTAATGAGCTTGTTTGTGTATACCTGCGTTTTTTATGTTCTAGTGATGTTGGAATTTGGTAACA	231123037	231123256	GCTGAACTGGTCGCAGTTGATGG	G-TGAA-TGGTAGCA-TTGATGC	| |||| |||| ||| ||||||	=I====I====X===I======X	18	2	0	3
chr1	+	231229553	231229574	ACCGTTCTGCTGCCCTCTGCCCTGGGCTCCCATTCAGGCAGAAATTCCCATTAGACGCTCTGTACAGAAGACAGGACTCGGCTGGCAGGTATTGTGCTGGGCTGAATTGGTGCAGCTGCTGTGTGGCATTTTGATTGATGCTGAGTCTGGATGCGACCTTTTAAAATGCAGTTTCCTTTGAAAAGGCAGCTCGGAAAATCACTCTGGCTGTGTGTGTGTATG	231229453	231229674	GCTGAACTGGTCGCAGTTGATGG	GCTGAATTGGT-GCAGCTGCTGT	|||||| |||| |||| || ||	======X====I====X==X==X	18	4	0	1
chr1	+	232073649	232073671	TGCATGTATGTTTGCGTGTGTGCATGAAAGCAGCTGTAGATCACAACTAATCTTTTTTTTTTTTAATTGCAAATCCCACTCAATTCTTCAAGCTTTCTTGGCAGCATCTGATCCAGTTGATGGCTTTGGAAACACTTCATTCTTCATTGGCTTCTATAGACATCTCCTCCCGGGGGTTCTTGGCTTCCCTGACCACTCCATCTCTGTTCTCTTTACTGGTCCT	232073549	232073771	GCTGAA-CTGGTCGCAGTTGATGG	GCAGCATCTGATC-CAGTTGATGG	|| | | ||| || ||||||||||	==X=X=D===X==I==========	19	3	1	1
chr1	+	232263408	232263429	CTTGTCATTAATCAAATTTAGCAAAGATTTTGGCCATTATTTTTTCAAATATTCTTTCTACCCCATCTCTCTTTCTGTTCTCCTTCTGGGACTCCATAATGCATAGCTGGTCCACTTGATGGAGGCCCATAGGTTCTTATGTTCTGGTTACTTTTCTTCATTCTTTTTTTCTTTCTGCTCCTAGACTGGATACTTTTAATTGTTCTCTCTTTAAGTTCACTT	232263308	232263529	GCTGAACTGGTCGCAGTTGATGG	GCATAGCTGGTC-CACTTGATGG	|| | |||||| || |||||||	==XX=X======I==X=======	18	4	0	1
chr1	+	233441243	233441262	ATTGTAATCTCTAGGGCAATCACTAAAATATTAAATTTCATTTTATTTTTCTTTTATTTATTCTTTTGTGACAGGGTCTCACTCCATCACCCAGGCTGGAGTGAAGTGGTGCAATTATGGCTCGTGCAGCCTCAACCTCCCAGGCTATAGTGATCCTCCCCCACTCAACCTCCCAAATAGCTGAGACTACAGGCGTGTGCTCCCACGCCCAGCTAATTTT	233441143	233441362	GCTGAACTGGTCGCAGTTGATGG	G-TGAAGTGGT-GCAATT-ATGG	| |||| |||| ||| || ||||	=I====X====I===X==I====	18	2	0	3
chr1	+	233463220	233463240	GGCCCGGCCCAAGGTGGTGGGGGACGGGCCCGGGCGCCAGGGGCGGGACGAGGCTCTGGGGACTGGCACAGAAAAGGGAAGTGAACCTGGCGAGGGCGGGGCGGGATGGTGCAGTTGGTGGGGAAGGGTGGGGCGAACCTAGGAAGGCGGTCCCATAGGGCGGGCGCAGACTGGGCGCCCGGGACGGGTCAAGGAGGGCGGAATGAACCTGGAGAGGGCGG	233463120	233463340	GCTGAACTGGTCGCAGTTGATGG	GCGGGA-TGGT-GCAGTTGGTGG	|| | | |||| ||||||| |||	==X=X=I====I=======X===	18	3	0	2
chr1	+	233584721	233584739	TCCCCTGAGAATTCATCTCCTGTTGGGGATGGCCAAGAACTCACTTGTGAGACCAAATTGCCCACTGGGGAGTGCCCCATGGAGATGAGACATATACTGAGCTGAACTGGTGAAGTAGGTCCTGCTTATTATGGGGTCCAAAAGGAATACATAATCAGGTTACTGGCCTCAAGGGGAAATATCTATTGGTGGAAGAAAGAATTGTTTTTATAACATTCT	233584621	233584839	GCTGAACTGGTCGCAGTTGATGG	GCTGAACTGGT-GAAG-T-A-GG	||||||||||| | || | | ||	===========I=X==I=I=I==	18	1	0	4
chr1	+	234794421	234794445	AAGGCCCAAGTAGTCTTTGGCCTGAGTCTAGCTAGAACCACTGGGATCTGGGATGAAACTGAGCAATTGCAGGTCTTGCTGGCGAGTGAAGAGAGGTTTGGCTGCAACTGGGTCCCAGTTGACCGGGTCACAAGGATCAGCCAGTTTCTAGGTGCAGAGTTGGGATCCGCGGCCTTTGCCCCTAAGCAGCCCCACTGATACCTCCAAGGAACTGTTTTAGTATAA	234794321	234794545	GCTG-AACT-GGTCGCAGTTGATGG	GCTGCAACTGGGTCCCAGTTGACCG	|||| |||| |||| ||||||| |	====D====D====X=======XX=	20	3	2	0
chr1	+	235001013	235001034	TTCTGATGGACAAAATATATCAGCCCCATCTTCTCTGGTTTGAAACCCTGGAACTCATGGCCCCTCATAAGTGACTGTGAGACCAGGCTCTGTGTGTCAAGCTGAACTCTCATAGCTGATGGAATGAGCACAGGAGTGAAGCCCCAGGAGGAGGAGGAGGTGAGTAGCTGCAGGCCAGGGCTCAGGCAGCCCGTGGGCTAATGTGTGCCCTCCTGCTGATCT	235000913	235001134	GCTGAACTGGTCGCAGTTGATGG	GCTGAACTC-TCATAGCTGATGG	|||||||| || || ||||||	========XI==XX==X======	18	4	0	1
chr1	+	235739220	235739238	GATGGCACGTGGAAGGCAGCGTGGAACCCGCCTGAGAGCCTGTGTCCTGACTCTGCCTGGGAGCGCTGCACTTCACCCTTGGGAGAACGCCTTCTCAGTGGCTGAACTCTGCATTGTGGCTGTGCAGGCTGGCTTCAGACACTGTTTTCTCCAGTGAGGCCTCTTACACTCTGCTCAGCTCAGACCTGCCATAACCGCTTGTCGGATTTTCTCTATTTA	235739120	235739338	GCTGAACTGGTCGCAGTTGATGG	GCTGAACTC-T-GCA-TTG-TGG	|||||||| | ||| ||| |||	========XI=I===I===I===	18	1	0	4
chr1	+	237023267	237023286	CTGATGAGTGGAGAAATGGCCCTGTCGAAGAACGCCTTGAGTATGCCCTTGTGAAGGTAAGTTACAGGGGCCTGAACTGGAGGGCTGGAGGCTCATCATGGCTGACTGATCCTGTTGTGGGCGGTGTGACAGTAGCTGGAGAAGGAGATGCCTAGACCACTGATTCTCAACCTGGGGAGGTCCCTCTTGCTGTCCCCCAGCTGCCCCCCCCCCCCCCCCC	237023167	237023386	GCTGAACTGGTCGCAGTTGATGG	GCTG-ACTGATC-CTGTTG-TGG	|||| |||| || | |||| |||	====I====X==I=X====I===	18	2	0	3
chr1	+	237159224	237159244	GCATAGCTGACATTACGGAGTCTCTGGGCCATGGTTCTCTCTTGTAGTAGGAGCAAGCTTACTCCAGCAGACACTTAGGTTTCTGGCATTACCAACCTCTGCTGAAGCCCTCAGTTGATGGGGCCTTTTGGGGAGGGGAGATGTCCCTGGAACAAGCACATGGAGCTTCCTCAAGGAGCTCAGACAAGGGCAATTGTTGGGGCCCAGGAGAAAGTCATATT	237159124	237159344	GCTGAACTGGTCGCAGTTGATGG	GCTGAA--GCCCTCAGTTGATGG	|||||| | | ||||||||||	======II=XX=X==========	18	3	0	2
chr1	+	237368672	237368690	TGAGTTGTGGCCCACAGGTGACTGGCAAGGGGAGGCAGAGCTGTAGAGCCCTTGGGAGCCATGGAGGGCTTGCTGCCTGCCACGAAATGCTCTCTCAGCAGCTGCTGGTCCAGCTGTGGGCAGCCGTACAAGCTGTTTACAGCATCCTGGGACAGGTGCTTGCAAACATATGGATGCCATGGGGGATCCGAGCCTGCAGTGCCATGGTGGCGTTTGTGG	237368572	237368790	GCTGAACTGGTCGCAGTTGATGG	GCTG--CTGGTC-CAGCTG-TGG	|||| |||||| ||| || |||	====II======I===X==I===	18	1	0	4
chr1	+	237622648	237622669	ATCACCTAGCCTGGACAGCAGAGGAAAACCCTGTCTCTAAATAATAATAAAAACTGGCTGGATGCATTGGCTCATGTGTGTAGTCCCAGCTGCGTGGGGGGCTGAACTGGTAGGATTGCTTGAGGCTGGAAGTTTGAGGCCAGCCTGGGCAACCACCTCTAAATTTTAAAAAAGAAGAATTTCATGTATGAATGTTTGAGGGTAGAAAGTGTTACGTGCAGA	237622548	237622769	GCTGAACTGGTCGCAGTTGATGG	GCTGAACTGGTAGGA-TTGCTTG	||||||||||| | | ||| | |	===========X=X=I===X=X=	18	4	0	1
chr1	+	237643334	237643353	AACCTAGGAATGAACCTCTGTAGTCTGTCTGTAAGCTCTATGAGAGCAGGGATGAGGCCAATTTTGCTCCTCATTTTGCTCAAACCCTGGACCTAACACAGTGAATGGTCCATTTGATGTACTCAGCGATGCATGAATGAATAAATGAAAGAGACCCCCAGAAAACCAGAACCATGATTGTTAACAGCAAGATAGGCATATCTGGCGGGGCATGGTGGCT	237643234	237643453	GCTGAACTGGTCGCAGTTGATGG	G-TGAA-TGGTC-CATTTGATGT	| |||| ||||| || ||||||	=I====I=====I==X======X	18	2	0	3
chr1	+	238068653	238068671	ATGGGTGGCTCTACCGTTATGAATTACCTAGTAAGATAAAGGTAAGGAGAAGAAAGCTTTGCCTGACATAAGAGCTTAAGAAATCCATATCAAGTCCATTGCTGAATGGTGAGATGTGGGTGCAATGTGATTTATTTTATATTTTAATGTAAATGCAATGTAATATCCTTCTAGAGATTACATTTGTCCTGTTGCTTCCACTGAAAGAAGAGCCAGAAA	238068553	238068771	GCTGAACTGGTCGCAGTTGATGG	GCTGAA-TGGT-G-AGATG-TGG	|||||| |||| | || || |||	======I====I=I==X==I===	18	1	0	4
chr1	+	238644958	238644980	CTGCTTCCTGATGACAGGGGGCACTGTTTTGGGGAAGCATCAGTCAGAGGCCCATGTAAGGGTTCCCCGCAGAAGGGGCCATCCTCAGAGGCTCTGGTTGGGTGACTGGTTGGAGTTTGATGGCCTGAAGGCAAGAACAGACGAACCAGGTTATTAGAAAACATGTATCAGAATGAAACAAGGGGAGGGGTAAGGAGAGCTCAAAAATCCCGAGGCCTTTTAC	238644858	238645080	GCTGAACTGGTCGCAG-TTGATGG	GGTG-ACTGGTTGGAGTTTGATGG	| || |||||| | || |||||||	=X==I======X=X==D=======	19	3	1	1
chr1	+	238693404	238693423	TGGAAGTGGGTAGTTGCTTCATGCAGCTGGTTGTCCCAATGCCTGTCAGAGTCTGCCTTAGTCCCGGGGTTTTTTTGGGCTCAGAAGGGAGAAAGTGTATGCTGACTGGTCCATGGATGGCCACTGGTGGGCCTGGAAAAAGCACCCTCTGATTGGCCAAATGGTCATCAATTAAGTTCTCACTCGGAGCTGCAGACTTCACCCAGAACTGTCAGCTCGG	238693304	238693523	GCTGAACTGGTCGCAGTTGATGG	GCTG-ACTGGTC-CA-TGGATGG	|||| ||||||| || | |||||	====I=======I==I=X=====	19	1	0	3
chr1	+	239748884	239748902	TTAGAGATGTGTGGAAGAAACACCTCCCCTTTAATCATGTTGTCATAAAGGGCAACCGTCAGCCTTTCTCTCCATAGCAGTACCTGAGAGTGAATGCCCAGCTGAATGGTCCAGTGTAGCTGCAACTAACCATCACAGTTTGAGATGGGAATAAATGCTTGGCAGGTATACTACTACTCTCCTTCTCAGACTGAATATTGTAAAAGTCAATGGACATTT	239748784	239749002	GCTGAACTGGTCGCAGTTGATGG	GCTGAA-TGGTC-CAG-TG-TAG	|||||| ||||| ||| || | |	======I=====I===I==I=X=	18	1	0	4
chr1	+	239891934	239891956	AGTTAAGTATTATATGGATAAATTGCTCTTCAAAATATTAACAATAACAATTGACAAGTCTCTATAAAAATCAGCAAAAACGTTATGATCTTCTCATGTAGCTGAAGGTGGTGGAGTTAATGGAATAACATTAATTCATTCTTAAACCAGAATGGAATTTTTGTCACAAGGTCTCTGCTTTTCATTCTAACTTCTACTCAAGGATCTACTAAACCTTTTTGTC	239891834	239892056	GCTGAAC-TGGTCGCAGTTGATGG	GCTGAAGGTGGTGG-AGTTAATGG	|||||| |||| | |||| ||||	======XD====X=I====X====	19	3	1	1
chr1	+	240400514	240400534	TTAGTTTCTTAAGCCACATTTCTACCTCTTATCTCATGAAACAAAACAATGATTTAAAGACTGGGCTAACAGTTCTGTCTTTCTAAGAGTTTGTTTGATTGCTGACTGTCCCTGTTGATGGTTCTTGTGCGGATAATTAACAGGTATAGTCGGATAAGTTGCCACCAACTTAGAAAACAGTCAGGGATCTTTTTTTAAGAGCTGCTTACAGTTGTTCAAGT	240400414	240400634	GCTGAACTGGTCGCAGTTGATGG	GCTG-ACT-GTCCCTGTTGATGG	|||| ||| ||| | ||||||||	====I===I===X=X========	19	2	0	2
chr1	+	240773945	240773964	CCACTGTGATATACAACACAAATACCTTTCTTATAACTTTCTTATCTTCCTTGGTCGGGCACATGTCTTGGGACAAAGGCTACCTTGAAAGCTAAGCACGGCTGAATGGTGAGTCGATTGCGAATTATCAGTGAATGGTTTGGATATGATCGACTAAGACTCCACTGGGAAGAGTGCTGTTTAGACGAAAGGTAAGGTATTTGATTGCCCCTGCACCTGC	240773845	240774064	GCTGAACTGGTCGCAGTTGATGG	GCTGAA-TGGT-G-AGTCGATTG	|||||| |||| | ||| ||| |	======I====I=I===X===X=	18	2	0	3
chr1	+	242136078	242136097	AGACAAATGTTGGGGGGAAAAGTAGCTAGGCAAATTAAAAGAGTTCCGATAGGACACGAATATTAACCACAGGGCATCAAATTGTCGGTCAGTTCAGAATGCTGAACTGCTGAGATGAGGAATGCAGCCACCTTCATGGAGGAAAACAGCCACCAAACCCCTCATGCTGCCATGGCAACGGGAGCTCACAAATGATGCAATTGCAAAGGCAGCTGGACAC	242135978	242136197	GCTGAACTGGTCGCAGTTGATGG	GCTGAACTGCT-G-AGATGA-GG	||||||||| | | || ||| ||	=========X=I=I==X===I==	18	2	0	3
chr1	+	242576950	242576971	ATTCACAGAGATTTGTTCCCACTCACAAACGACTTCCAGTCAAGTGAAGGATAAATGCATCTACATATAAGTTTAATACAATGTGAGTGCATGGGGCAGGGCTGGAGTTGTGCAGTTGATGTGCAGACAGCATCAGGGTAGGAAAAGCTTCATGGAGGAAGTGATACCTCTGGATGGAAAGGTAGGAAGAGGCAGGCATCCCAGGCTGAGTGACTAGCTGAG	242576850	242577071	GCTGAACTGGTCGCAGTTGATGG	GCTGGAGTTGT-GCAGTTGATGT	|||| | | || ||||||||||	====X=X=X==I==========X	18	4	0	1
chr1	+	243228195	243228214	AAGTGCTGAGATTACAGGCATGAGCCACTGCATCCAGCATGCACGTCTCTTTCATCGACTGTTTCTGAGATGTATCCTTCACAATGAACCAGTAATAGGAGATGAACTGGCCAGATGTGGTGGCTCACATCTGTAATCCCAGCACTTTCAGAGGCTGAGGTGGGAGGATCACTTGAGACCAGGAATTTGTGGCCAGCCTGGCCAACACAACAAGACCCCA	243228095	243228314	GCTGAACTGGTCGCAGTTGATGG	GATGAACTGG-C-CAGATG-TGG	| |||||||| | ||| || |||	=X========I=I===X==I===	18	2	0	3
chr1	+	243760851	243760873	AAAAATACTTGTAATTATTTAATATCCATTCCCCAGAATACTATGCATTTTTGTTTTGTTTTGTTTTGTTTTGGTGACAGGGTCTCACTCTGTTGCCAAGGCTGAAGTGCAGTCGCATGATGGCTCACTGCAGCCTCAACCTCTTGGGCTCACTCAATCTTCCCACTTCAGTCTCTCGAGTAGCTGGGAGCACAGGCACTGGCTACCACACCTGGCTAATTTT	243760751	243760973	GCTGAACTG--GTCGCAGTTGATGG	GCTGAAGTGCAGTCGCA--TGATGG	|||||| || |||||| ||||||	======X==DD======II======	20	1	2	2
chr1	+	244323686	244323706	ACTCCCTCCAGTGTCTGACACATCATGTTTCTTGAACATAGAGGTTCCTCGTTCTAGAAGCCACCTAATAGGCAGTAGGAAATAATCAAATAAAAAAAAGGCTGGATGTCCAGTTGAATGGAGCTCTTGGACTGAGAGAAACTGTACTTCTTAGAGCAGAAAAAAAATGCATAAACTTACTTGACTTCAAAGTCCTTTTCCTCGCTCTGCCTCCAAACCTG	244323586	244323806	GCTGAACTGGTCGCAGTTG-ATGG	GCTGGA-T-GTC-CAGTTGAATGG	|||| | | ||| |||||| ||||	====X=I=I===I======D====	19	1	1	3
chr1	+	244392024	244392045	AGGGGAAGGGCAGGGGGAGAGAGAATGGTGATTAGCTGCCTGTGTCTTGCCAATTATTATATGCTCTGTTTATGTTTTCAGCAAGTGATTTTCCATTCCTGGTGAAGTGGCCGCAGTGAGGGTCACCGGGACTATCCCTCAGGCATCAGGAAAAATACAGACCCAAACAGAAGCAGTGTCTGCCCACGGGCCAGCAAGTGCCGAAATATCACGGGTCCTGTT	244391924	244392145	GCTGAACTGGTCGCAGTTGATGG	GGTGAAGTGGCCGCAG-TGAGGG	| |||| ||| ||||| ||| ||	=X====X===X=====I===X==	18	4	0	1
chr1	+	244790518	244790540	AATATTGCCGTGTCTCAGGAAGTAGGGAGGCTGAGGGGAGAGATGCGGGATGGGGGTCAGTGATCAGTCAGAGCATACGTAACATTGATTAAGTCCACTATCTTATATGGTCGCAGTTCATGGTGCACCAGGACACTTTCAATAGTAACATCAGAGATCACTGACCACAGATCTTATAACAGATATAATAATAGTGAAAAAGGCTGGCACTTTGGGAGGCCAA	244790418	244790640	GCTGAACTGGTCGCAGTTGATGG	TCTTATATGGTCGCAGTTCATGG	|| | ||||||||||| ||||	X==X=XX===========X====	18	5	0	0
chr1	+	245461015	245461036	ATGATTTTTTAGAAAATAATTGGACTTAGAGAAAAGGAGTAGGCTCTGCCTAAGGAAAAAATGTATTACTTAGTCCTTTATCAAACATTTATGGGTTTACTCTGTACTGTGCTAGTTGATGGGAGTGGGACTAGGGTCAAATGAGGACATGGTTTCTGTCCTCCCTGAACCCATAGCCTCGTGGCTTGGAGATGGGACACCATGGTGGCAGATGTTGTGTGT	245460915	245461136	GCTGAACTGGTCGC-AGTTGATGG	TCTGTACT-GT-GCTAGTTGATGG	||| ||| || || |||||||||	X===X===I==I==D=========	19	2	1	2
chr1	+	245695010	245695028	TGGATTGACTAAGAAGTACTGTCCTCCAGCAGGGCACAGAGCCATAGGGCAGGTCTGCGCCTATAGAAGAAAGTAAACACATGGCATGGACCCTGAATAAGTGAACAGTGCAGTGATGGTGGCGAGGCAGAAGCAAAAGGCCACATGGTCAAGCACCCTGTCATTAAGCATTAAAACATAAGATAGATCATCTCAAGACCAACTGCTGGCCAGGTGCAG	245694910	245695128	GCTGAACTGGTCGCAGTTGATGG	G-TGAACA-GT-GCAG-TGATGG	| ||||| || |||| ||||||	=I=====XI==I====I======	18	1	0	4
chr1	+	246965548	246965566	ATTTAATCACAACAGCAACAACAACTATAATAGCAGAATCCGTGTGAAATGTTGTAAGAAAAGCTATTTTACCAAAGCGGTTCTGCTGTTCCCACCCAGAGCTGACTGGAGCAGTTTGGTCAGAACAGAATCTCTGTATGGAATGTGCAAGACCTTCTTCCCCATAGCTGCGTCAGCCAGAACACTGAAAGAAAAAGAAGATTCAAGACAGAAAAAGAA	246965448	246965666	GCTGAACTGGTCGCAGTTGATGG	GCTG-ACTGGA-GCAGTT--TGG	|||| ||||| |||||| |||	====I=====XI======II===	18	1	0	4
chr1	+	247503629	247503651	AAGGTGCAGTTTAAGCCATGCTGTCCCTACCCTGGGTATTTTCCCTCTGTCAGACCCACATACAGGGCAATTCTATTTCTGCCCCCTTGCTATCTGTGTTGCTTAAGTGGTGGGAGATGATGGGTTAATTTTTCCATTCATAAACTGTTGATACACCTGGCCCAAATGGATAGAACAAAATCTGGCACTTAAATACCCAGCGCAGAGTTAGAGATACTTAGCA	247503529	247503751	GCTGAACTGGTCGCAGTTGATGG	GCTTAAGTGGTGGGAGATGATGG	||| || |||| | || ||||||	===X==X====X=X==X======	18	5	0	0
chr1	+	247902327	247902346	TGCTGGCTGGATCAGAGATTGGCATCCTTACTGCCATGTCCTATGACCGCTATGCTGCCATCTGCTGCCCCCTACACTGTGAGGCTGTCATGAGCAGAGGGCTCTGTGTCCAGTTGATGGCTCTGTCCTGGCTCAACAGAGGGGCCTTGGGACTCTTGTACACAGCTGGAACATTCTCTCTGAATTTTTATGGCTCTGATGAGCTACATCAGTTCTTCTG	247902227	247902446	GCTGAACTG-GTCGCAGTTGATGG	GCT---CTGTGTC-CAGTTGATGG	||| ||| ||| ||||||||||	===III===D===I==========	19	0	1	4
chr1	+	247988785	247988805	GAGTGTGCAGTGATCTTTGAATGTAAATATAGATATTTACAAAGCTGGTTATTTATAAAGTTACTGCTAGTGACATTAGAACACCTCAGCCATCTTTACGGCTGAAATGGTGCAGTAAAGGAGTAAAGCAAAAAGGAGAAAGAGATCGGGGGAAGTGCTGGCGGGCGGAAGTGCTGGCCGGCGGAAGTGCTGGCGGGCGGAAGTGCTGGCGGGCGGAAGTG	247988685	247988905	GCTGAACTGGTCGCAGTTGATGG	GCTGAAATGGT-GCAGTAAA-GG	|||||| |||| ||||| | ||	======X====I=====XX=I==	18	3	0	2
chr1	+	249221577	249221598	ATTCTCGCACATCTGGGAAGCTGACAATCCATCAGCATGGCCAGAAGGAAAATAAGGAGGAGGAGCAGAAATAATAGATGATGCTGGATATAGAAGCAGGGCTGAAGCTGTGTCGATTGTGGTAGAGTTGTGATTCTATGCAGAAGGCAATAGGTAGCATTCTAAACAGAGATCTTTTAAAACAAGAGTCAGCAAATATTTTCTGCAAAGGGCTAAATGTTA	249221477	249221698	GCTGAA-CTG-GTCGCAGTTGATGG	GCTGAAGCTGTGTCG-A-TTG-TGG	|||||| ||| |||| | ||| |||	======D===D====I=I===I===	20	0	2	3
chr1_gl000192_random	+	305315	305337	CTTTTCTTTCACAAAGTTCTGGCTGCTCAGCAAGCTACCCTCTCATGGGCTGCATCTGTGCAGGGGGGTAGGACAGCAGCACAGTGAGCCTCGTGGGGGACCTGAACTGGTGGCATGTTTTGGGGTCGGCCTGCCTTGGTGATGCTGCTTTATAAGTTAAGTGGCTTATTTACGGCATCTTATATGGAAGAGATAAAAGCAAAATCCTAGTGTTTTACGCTGT	305215	305437	GCTGAACTGGTCGCA-GTTGATGG	CCTGAACTGGTGGCATGTTT-TGG	|||||||||| ||| ||| |||	X==========X===D===XI===	19	3	1	1
chr2	+	229984	230005	ACAATGTATCTTGATTTCTTAATGATAACATTTAATAATTACTTAATTACAACTGTATTTGAATTGCAACAAAAATATTTACTTTGAGAGCCAGAGTTCAGCTGGACTGGTGCAGATGACTGCTGTGGTCTTGACAATGGCTTTGGAGGTAATTCTTTAGCCTGGGAGAAACAAAAAGATAAATACACATAATTTTAAAATCTTGTTTTTACTTAGGCACAT	229884	230105	GCTGAACTGGTCGCAGTTGATGG	GCTGGACTGGT-GCAGATGACTG	|||| |||||| |||| ||| |	====X======I====X===XX=	18	4	0	1
chr2	+	452683	452703	TGGATTGCATGCTCTATTATTTTTAAATGCCTTTAAAGGACTTTGTTTTGGAGTGGTTTCCAATATTATTTTCATTATAAAACTCACATAAAGAAAAAAACCTGAAATGGTGCAGTTGAGAATGACTTTTAAACATAGTTTATAATATTTTCTCCTTGCAGATCTTTTAGGAGATGGCTTGTAGCGATGGCATCTCTGACTCACAGGTAGACAGAGTGCCT	452583	452803	GCTGAACTGGTCGCAGTTGATGG	CCTGAAATGGT-GCAGTTGA-GA	||||| |||| |||||||| |	X=====X====I========I=X	18	3	0	2
chr2	+	819485	819506	GTCCAGACAGGAGGCAGCTTAGTGGCTGCTGAGAGCTGTGGGCGGGGGAAGGAGGGACAACAGGAGAAGGGCAGGGGTCTCCTCTTTTTCTCCTGGAGCTGATGAAATGATCCAGTTGAGGGTGGGGATGGCTGCACGTATTTGTGAATATACTCAAAACCATCGAATTGTATAATTTAAACATGCAAATTGTATGGTGTTTGAAGTATAGCTCAATAAAGC	819385	819606	GCTGAACTGGTCGCAGTTGATGG	GATGAAATGATC-CAGTTGAGGG	| |||| || || ||||||| ||	=X====X==X==I=======X==	18	4	0	1
chr2	+	1050944	1050963	GCAGGGAGCCAAGAGAGAAGTGGCTTCATGTCATGGGCAGCGAAACAGGGGCTGTGTGAGAGGAGTGGGAATGTGAGCTTGCCCCGGCCCAGGCCATCTGCCTGACTGTGCAGTTCATGGCTTGGGGCCGCTCTGCTCGGGGCTTCTTTCTGTAAGTTTTTCATTTTGTGTAGGTGACTTTTTCCAGTGCTGTTGCCTAGAGTGGGTACCGTTTTCTGAT	1050844	1051063	GCTGAACTGGTCGCAGTTGATGG	CCTG-ACT-GT-GCAGTTCATGG	||| ||| || |||||| ||||	X===I===I==I======X====	18	2	0	3
chr2	+	1220026	1220047	GCCTGCTGCTGGAGGTGCTGGATCGCTGTAGAGGAAGGCGGTGCAGTGATGGAGTGCGTCTCCCTGTCCTGCCTGCTGCTGGAGGTGCTGGATCGCTGTAGAGGAAACTGGTGCAGTGATGGAGGGTGTCTCCCTGTCCTGCCTGCTGCTGGAGGTGCTGGATCGCTGTAGAGGAAAGTGGTGCAGTGATGGAGTGCGTCTCCCTGTCCTGCCTGCTGGTGG	1219926	1220147	GCTG-AACTGGTCGCAGTTGATGG	GAGGAAACTGGT-GCAG-TGATGG	| | ||||||| |||| ||||||	=XX=D=======I====I======	19	2	1	2
chr2	+	1221497	1221518	GCCTGCTGCTGGAGGTGCTGGATCGCTGTAGAGGAAAGCGGTGCAGTGATGGAGTGCGTCTCCCTGTCCTGCCTGCTGCTGGAGGTGCTGGATCGCTGTAGAGGAAACTGGTGCAGTGATGGAGGGTGTCTCCCTGTCCTGCCTGCTGCTGGAGGTGCTGGATCGCTGTAGAGGAAAGTGGTGCAGTGATGGAGGGCGTCTCCCTGTCCTGCCTGCTGGTGG	1221397	1221618	GCTG-AACTGGTCGCAGTTGATGG	GAGGAAACTGGT-GCAG-TGATGG	| | ||||||| |||| ||||||	=XX=D=======I====I======	19	2	1	2
chr2	+	1222547	1222568	GCCTGCTGCTGGAGGTGCTGGATCGCTGTAGAGGAAAGTGGTGCAGTGATGGAGGGCGTCTCCCTGTCCTGCCTGCTGCTGGAGGTGCTGGATCGCTGTAGAGGAAACTGGTGCAGTGATGGAGGGCGTCTCCCTGTCCTGCCTGCTGCTGGAGGTGCTGGATCGCTGTAGAGGAAAGTGGTGCAGTGATGGAGGGCGTCTCCCTGTCCTGCCTGCTGCTGG	1222447	1222668	GCTG-AACTGGTCGCAGTTGATGG	GAGGAAACTGGT-GCAG-TGATGG	| | ||||||| |||| ||||||	=XX=D=======I====I======	19	2	1	2
chr2	+	1222967	1222988	GCCTGCTGCTGGAGGTGCTGGATCGCTGTAGAGGAAAGCGGTGCAGTGATGGAGGGCGTCTCCCTGTCCTGCCTGCTGCTGGAGGTGCTGGATCGCTGTAGAGGAAACTGGTGCAGTGATGGAGGGCGTCTCCCTGTCCTGCCTGCTGCTGGAGGTGCTGGATCGCTGTAGAGGAAAGTGGTGCAGTGATGGAGGGCGTCTCCCTGTCCTGCCTGCTGCTGG	1222867	1223088	GCTG-AACTGGTCGCAGTTGATGG	GAGGAAACTGGT-GCAG-TGATGG	| | ||||||| |||| ||||||	=XX=D=======I====I======	19	2	1	2
chr2	+	1224017	1224038	GCCTGCTGCTGGAGGGGCTGGATCGCTGTAGAGGAAAGCGGCGCAGTGATGGAGGGCGTCTCCCTGTCCTGCCTGCTGCTGGAGGTGCTGGATCGCTGTAGAGGAAACTGGTGCAGTGATGGAGGGCGTCTCCCTGTCCTGCCTGCTGCTGGAGGTGCTGGATCGCTGTAGAGGAAAGTGGTGCAGTGATGGAGGGCGTCTCCCTGTCCTGCCTGCTGCTGG	1223917	1224138	GCTG-AACTGGTCGCAGTTGATGG	GAGGAAACTGGT-GCAG-TGATGG	| | ||||||| |||| ||||||	=XX=D=======I====I======	19	2	1	2
chr2	+	1224437	1224458	GCCTGCTGCTGGAGGTGCTGGATCGCTGTAGAGGAAAGTGGTGCAGTGATGGAGTGCGTCTCCCTGTCCTGCCTGCTGCTGGAGGTGCTGGATCGCTGTAGAGGAAACTGGTGCAGTGATGGAGGGTGTCTCCCTGTCCTGCCTGCTGCTGGAGGTGCTGGATCGCTGTAGAGGAAAGTGGTGCAGTGATGGAGGGCGTCTCCCTGTCCTGCCTGCTGGTGG	1224337	1224558	GCTG-AACTGGTCGCAGTTGATGG	GAGGAAACTGGT-GCAG-TGATGG	| | ||||||| |||| ||||||	=XX=D=======I====I======	19	2	1	2
chr2	+	1225207	1225228	GCCTGCTGCTGGAGGTGCTGGATCGCTGTAGAGGAAGGCGGTGCAGTGATGGAGTGCGTCTCCCTGTCCTGCCTGCTGCTGGAGGTGCTGGATCGCTGTAGAGGAAACTGGTGCAGTGATGGAGGGTGTCTCCCTGTCCTGCCTGCTGCTGGAGGTGCTGGATCGCTGTAGAGGAAAGTGGTGCAGTGATGGAGTGCGTCTCCCTGTCCTGCCTGCTGGTGG	1225107	1225328	GCTG-AACTGGTCGCAGTTGATGG	GAGGAAACTGGT-GCAG-TGATGG	| | ||||||| |||| ||||||	=XX=D=======I====I======	19	2	1	2
chr2	+	1225697	1225718	GCCTGCTGCTGGAGGGGCTGGATCGCTGTAGAGGAAAGCGGCGCAGTGATGGAGGGCGTCTCCCTGTCCTGCCTGCTGCTGGAGGTGCTGGATCGCTGTAGAGGAAACTGGTGCAGTGATGGAGGGCATCTCCCTGTCCTGCCTGCTGCTGGAGGTGCTGGATCGCTGTAGAGGAAAGTGGTGCAGTGATGGAGGGCGTCTCCCTGTCCTGCCTGCTGCTGG	1225597	1225818	GCTG-AACTGGTCGCAGTTGATGG	GAGGAAACTGGT-GCAG-TGATGG	| | ||||||| |||| ||||||	=XX=D=======I====I======	19	2	1	2
chr2	+	1226327	1226348	GCCTGCTGCTGGAGGTGCTGGATCGCTGTAGAGGAAGGCGGTGCAGTGATGGAGTGCGTCTCCCTGTCCTGCCTGCTGCTGGAGGTGCTGGATCGCTGTAGAGGAAACTGGTGCAGTGATGGAGGGTGTCTCCCTGTCCTGCCTGCTGCTGGAGGTGCTGGATCGCTGTAGAGGAAAGTGGTGCAGTGATGGAGTGCGTCTCCCTGTCCTGCCTGCTGGTGG	1226227	1226448	GCTG-AACTGGTCGCAGTTGATGG	GAGGAAACTGGT-GCAG-TGATGG	| | ||||||| |||| ||||||	=XX=D=======I====I======	19	2	1	2
chr2	+	1722851	1722871	TGAGGGGCACACCCAGGACACGCTGACAGCCACGCAAGGTCCCTGCAAAGGCAAACACCGGGCACAGCAGCCGAGCTGAGACGCCAGGGGCCAGGGGCTGGCTGCACTGGCGCAGTCATGGCTCCTTAGACGAGCGAGCCAGCCTGGGGCCCTGCGGCCATGCCTCCCACCTGAGTTACTCGGAAGGGGGCTTGCTCCACACCTTCTCACACCACCTGCTC	1722751	1722971	GCTGAACTGGTCGCAGTTGATGG	GCTGCACTGG-CGCAGTC-ATGG	|||| ||||| |||||| ||||	====X=====I======XI====	19	2	0	2
chr2	+	2119540	2119559	CCCTGCCTTTCTGTGGCTCGGTCTTGTGCGGCATCTAGACTAGGAGGGCGCTGCCAAGGCAAGGCCCCCGCGGGAGTGTCGGGGTGGGGACAGCGGGAGAGCTGTGCTGTGCAGTTGAGGAAGCTGAGGCTGAGAAGTAGGATGCACCACGTCCAGTCGACGAAAACAGGACGAGCCTGCTGTGCAGTTGAGGAAGCTGAGGCTGAGAAGTAGGATGCAC	2119440	2119659	GCTGAACTGGTCGCAGTTGATGG	GCTGTGCT-GT-GCAGTTGA-GG	|||| || || |||||||| ||	====XX==I==I========I==	18	2	0	3
chr2	+	2555231	2555252	GGCTACATTGTTTCTCTGACTCCCACCAGAGAGAGCTACTGACGTGAACCCAGCCCATGAGTAGATGACGGTGGTGATGGTGATGATGGTGGTGAGTGATGCTGCCACTGGTCACAGTATGGTAACAGAATGTTAAGTAGACATTTCGGCAGACAGCCTAAGGCAACAGAGGTCAGACACCTAAGTGGGTTTCATAAGTGGTCCCTCTATAAAAGTATCAAA	2555131	2555352	GCTGA-ACTGGTCGCAGTTGATGG	GCTGCCACTGGTCACAG-T-ATGG	|||| ||||||| ||| | ||||	====XD=======X===I=I====	19	2	1	2
chr2	+	3023181	3023200	CTCAGAGAATTACAACACAGGTTACTTATTAAGCACAAAGGGAGGAAGATACCTTTATAATGGAGAAATTCGGCAAATGCCAACTGAAGAAAGTGACCAAGCTGAACATCCCAGTGATGGGATGAACTAACAGTGTGTCCCTCCTGATGGGCCGCAGTGGGAAGGGTGAACATCGCCTGTCGAAGTCCTTGCCAAAAAGTAATCTAATGGTGAGCAAACA	3023081	3023300	GCTGAACTGGTCGCAGTTGATGG	GCTGAACA--TCCCAG-TGATGG	||||||| || ||| ||||||	=======XII==X===I======	18	2	0	3
chr2	+	3306323	3306346	TTCTCATGCTGTCTCATCCTCCCAGCACCACACTCTCCTTTCTTTGCCTCCCAGTTCTTTTCTGTTGGCTGCTTCTCCTTCTGCTGCTGGGCTTTAGCAAGCTGATCCTGAGTGCAGTTGGTGGATGGCGACAGGCCGGATGAAGACAGCGATGGCAGTGACGTGACGTCGCGGAACCAGAGGTTGTGCCCCATTGCAGTGGCCATTGCCAGAAGCCCAGGCCC	3306223	3306446	GCTGAA-CTG-GTCGCAGTTGATGG	GCTGATCCTGAGT-GCAGTTGGTGG	||||| ||| || ||||||| |||	=====XD===D==I=======X===	20	2	2	1
chr2	+	3379048	3379067	CAATGAGAACACATGGACACAGGAAGGGGAACATCACACTCTGGGGACTGTTGTGGGGTGGGGGGAGGGGGGAGGGATAGCATTAGGAGATATACCTAATGCTGAATGACGAGTTAATGGGTGCAGCACACCAGCATGGCACATGTATACATATGTAACTAACTGGCACATTGTGCACATGTACCTTAAAACTTAAAATATAATAATAATTTAAAAAAAA	3378948	3379167	GCTGAACTGGTCGCAGTTGATGG	GCTGAA-TGA-CG-AGTTAATGG	|||||| || || |||| ||||	======I==XI==I====X====	18	2	0	3
chr2	+	3741824	3741845	AGGATTCACGAGTTGAGGGAGGGTCTAAAATAGTTTCTGAGTGGAAGCCCTGCTTTTCTGGGTTGAATATGAAGGGTCCCTAAGCACATGAAAGCTCTTTCCTAATTGGTCAGCATTGATGGCCTGAAGAGGAGAGATGGGCAATGCCTGCATGCAGATTTCATGTCCCAGCTCTTACTGGCATCTTTAATTGCTCCATGAGGATTCCACCTGGGATCCAGG	3741724	3741945	GCTGAACTGGTC-GCAGTTGATGG	CCT-AATTGGTCAGCA-TTGATGG	|| || ||||| ||| |||||||	X==I==X=====D===I=======	19	2	1	2
chr2	+	3826846	3826866	CCCCAGCAAGTTTCAAGATGTACTTTTAGCTGGGAACGTCCAGGGAGGTGAAGGAAGGCAGCAGGTGTGCAGGTGGCTGTGTGGAGTGGACACCTGGGGTGCTGACTGGCGTAGTTTGTGGCGTGGTGTCAGTGGCTGGTCCCGCCGGGGAGCACGAGGGTGAGGGCGTGCGGTGCCTGTGTGCAGATGGCAGTGGAAGCCAGCGCAGGACGCTTGGCAGT	3826746	3826966	GCTGAACTGGTCGCAGTTGATGG	GCTG-ACTGG-CGTAGTTTGTGG	|||| ||||| || |||| |||	====I=====I==X====XX===	18	3	0	2
chr2	+	5978395	5978415	ATGTTTGCATTTTGACAGGTTGTAACTGTTGCGGAAAAAAATTTCTGCACTGAGAGTTGTTCAATAAGAAAGATGCAGACAATATTTGGGTGAAAATTTTGCAGAACGGACCCAGTTGAGGAAGACTTTATTATGAGTCACCTGAGCTTCCTATAAACATGGGATCAAGGTCCAAACATGGAATCTTTTCTGAGTCTCCTGGTTTCTTTGAGATGCTTCTG	5978295	5978515	GCTGAACTGGTCGCAGTTGATGG	GCAGAAC-GGACCCAGTTGA-GG	|| |||| || | ||||||| ||	==X====I==X=X=======I==	18	3	0	2
chr2	+	7016070	7016090	CTAGAAGGGTTAACCCTAGAAGGAGCTAGATTAGGAAGGTTTTTCCGGTCCCAATTTAAACTAGATTCTGCTTGGAATTCATAAATGATCAGAAACCCTTCCTGAACTGTTCGCAGGATTGCCTGCTCTACCACCCAGGCCATCAGGGTGCAACAGAGGTCCATAGACTCCCTTGCTCGTGTGGTCCTAGACAAACACATTGCTTTAGACTATCTCCTCCC	7015970	7016190	GCTGAACTGGTCGCAGTTGATGG	CCTGAACTGTTCGCAG--GATTG	|||||||| |||||| ||| |	X========X======II===X=	18	3	0	2
chr2	+	10234062	10234080	TCAGCACGTGCTCCAGAGCAGTGCTTTGTTGAGGGCTGTGGTGTGCTGGGCACCCTGTGAGGCTCTGAAGTTCCCTCAGCAGCATAATGGGGTAGATTCTGTGAACGTCCACTTGATGGACAGGGCATGGAGTCTTGGGGAGCCTAAGATACTTGCCCACAGTCACACGGCTAATCCATGGGGGAGCCTCGGGGTCTCCCTCCAGGGACCATGCCCTTC	10233962	10234180	GCTGAACTGGTCGCAGTTGATGG	G-TGAAC--GTC-CACTTGATGG	| ||||| ||| || |||||||	=I=====II===I==X=======	18	1	0	4
chr2	+	11595212	11595235	CAACTTTACGATTTTGCTTCATATTTCAATGAACCTTTTTGTTGCGAAACTACTGTATGTCCCCTTAACTGGACATTTTTAAGGAATGTTGATATGTGCCGCTAAACTGCTCTGCAGGTTGTGGGTTCTATCCATTCTATGCAGTATACACGGGCCTCATCTCACATGCTCGCCAGAACTAAGTATCTTGTCATCTTTTCCAATTTGATACTAAGAAAAAGTTC	11595112	11595335	GCTGAACTGGTC-GCA-GTTGATGG	GCTAAACTGCTCTGCAGGTTG-TGG	||| ||||| || ||| |||| |||	===X=====X==D===D====I===	20	2	2	1
chr2	+	11722872	11722893	CAGCGCCTTGGTCATGTGCATCTTGGAGCCGCTGGTACCAGCTGCTGGGGAGCTCCGCCAGAGGGCATGACGCTGGCTGGGTTGAGTTGCGTTGAGCACAGCTGAAGTGTCGGAGTTCCTGGGCCTTCTCCTCTGCTCTGGGGAGAGAGCTCAAAATCAATTTTTAAGAAACTGCGTCTAATACCACATGGAGTTTACTGAAGCCTAGAGTCCTGTCACTCA	11722772	11722993	GCTGAACTGGTCGCAGTTGATGG	GCTGAAGT-GTCGGAGTTCCTGG	|||||| | |||| |||| |||	======X=I====X====XX===	18	4	0	1
chr2	+	14073558	14073577	GAGTGGATAAGAATGTCGATTTTATCTATGTGAAGCCAGAAATATGTGGATGACATTCAAATGGAGATATCAACTAAACAACTAGATAAGTTAGCTCAGAGCTGAAATGTGCATTTGTGGCATAAATTTGAGTATATTTTGCATGACATTGAAAGTTATAGGAATGGACATTATCTTGTAAGAAGAGGATAAAGCTCAGGCCAGCCTGGACTATTCAATA	14073458	14073677	GCTGAACTGGTCGCAGTTGATGG	GCTGAAAT-GT-GCATTTG-TGG	|||||| | || ||| ||| |||	======X=I==I===X===I===	18	2	0	3
chr2	+	14158034	14158054	TCTGTGTTTTTCCTGACCTCGACACTTTTGAAGAATACTGGTCGGGTCTTTAAAAAAAATATCCCTCAGCTTCGATTTATTTGCTGTTTCTCACAATTAGGCTGGACTCATGCAGTTGTGGCAAGGAATACCCAAAGAGTGATGTACTTTTCTCAGTGGCTCATGTAAGGAGGTATGTGGTGGCAACCCAGCTTAATGCTGGTGATATTAAGCTTGATCAC	14157934	14158154	GCTGAACTGGTCGCAGTTGATGG	GCTGGACTCAT-GCAGTTG-TGG	|||| ||| | ||||||| |||	====X===XX=I=======I===	18	3	0	2
chr2	+	14317880	14317901	GAATCCTTTGCCCTCTAAGGATCTGCATATTAAATCCCTATGCTAGTATTCCGTTCCATCAGTAAGTCTGACAATCCTGCTTCCATTATTATAATTCTGTGTGAACTGCTGCAGTTTTATGGTGCCACTGATATTAAGAAAGGGATTGTTCTCTCATACTTCTGTTTTAAAATATGTAGGCTTTATTTTTCTTTTCATTCACAGAAAAAATAAACTAACAAG	14317780	14318001	GCTGAACTGGTCGCAGTTG-ATGG	G-TGAACTGCT-GCAGTTTTATGG	| ||||||| | |||||| ||||	=I=======X=I======XD====	19	2	1	2
chr2	+	14405099	14405119	CTCTCTATGACTTGCTTTCCACTCACTAAGCCCCCAAAACCCTAGGATGCTCATGCCAGTCCTGAGAGCTTCACCTTAATTAGAGATGCGAGATGCATGTGCTGAACTGGTGAGATTTTGGCATATGAATTTAGATTCCCTCATCTGAGCTGAGACAGTGCCTTGCAGGGTATGAGTTCATTCATGCTGCAGCTGCGAGTGAGGCAACAGGGAACTCACCC	14404999	14405219	GCTGAACTGGTCGCAGTTGATGG	GCTGAACTGGT-G-AGATTTTGG	||||||||||| | || | |||	===========I=I==X=XX===	18	3	0	2
chr2	+	15723022	15723040	TGAGATCAATTTCACAGACAGGAAGGAGGTGCAGCGAAGCAAGGAACCTGGGCGGGAGGCTGAGAAAGCGAGCCTGAGCTCTGTGTGCAGGTGCAAAATGGCTCTGTCGCAGGTGATGGAATTTGGGGATCCTGGCAGATTCTGGGCTGCTGGATTTGAAACATGTGTCTGACGTACATTCTGTTGTTAAACACCCATAAGTTTAGACTCCAAATGTGG	15722922	15723140	GCTGAACTGGTCGCAGTTGATGG	GCT---CT-GTCGCAGGTGATGG	||| || ||||||| ||||||	===III==I=======X======	18	1	0	4
chr2	+	15980885	15980907	ACTCACTCAATCTCAGATGTGTGGTTGAGGTTCGGGGACCGAGGTATGTCCGTGCTAATAGACTGTTACCCCTTCAGAAGCCTAGCGGAGTAGACTGTGAGCTGAATCTGGTGCTGAAGATGGTTACAGGCCTCAGCAGACAGATGTTTCTGCAGCTTCAAGCTCCTTCCTGAGAGAGAGCACTTCGGACATTTCCAAGATTTTTTGGGTGATCATCAAAGAC	15980785	15981007	GCTGAA-CTGGTCGCAGTTGATGG	GCTGAATCTGGT-GCTGAAGATGG	|||||| ||||| || | |||||	======D=====I==X=XX=====	19	3	1	1
chr2	+	16199625	16199645	ATAGATCCAAAATGAATTTGTAGAAATTGAGTTTTGGCATAGAAAGAAATAAGCATTTTCTGAGTCACAGCATCCTTATTCAGGAGGCAATGTCCTTGGTGCTATCCTGGTCCAGTTATGGTACATGGAGCCTGTACCATGTGAGGGATGTGGTGTGTGACTTATCTCCCAGGTTGGTCTTCCGTAAAATGGGGGTATTCGCTTGTCTACGTCACAGGACT	16199525	16199745	GCTGAACTGGTCGCAGTTGATGG	GCTATCCTGGTC-CAGTT-ATGG	||| |||||| ||||| ||||	===XXX======I=====I====	18	3	0	2
chr2	+	16251924	16251944	GGAGTAGCCTATTGTAGGGAATGAACTGTCATGGAAGACCCGGAAGTAGGGTGGCCAGCCTGGAGGGTGTTGCGGAGAGTGCAGGTAAGAGGTGAGAAAGGCTTGAATGGCGCAGTGATGGAAGGAGAGGAGAGGTTGACAAGCCTCCTAGAAATAAGCAGAAAGTGAAACGGCAGGAGTCAGCTCTGGTTTGGAGGTAGGGATTGGAGGCAATTTGCAGG	16251824	16252044	GC-TGAACTGGTCGCAGTTGATGG	GCTTGAA-TGG-CGCAG-TGATGG	|| |||| ||| ||||| ||||||	==D====I===I=====I======	20	0	1	3
chr2	+	17844409	17844431	TTTGATATATCTTCAAGTCCATGGGCATTCAGTTCAAGCCATGAAACACTGGTAACTACACTTTTAGGACTGCAAATTTCAAACCAAGTTCTCCTGAAAATCTGAACTGGTCAAAGTAGAAGGCATACATGTAGATGCATAGCTAAGTCATAAATGTAACCAAAAAAGTATTGCCCCAGCACAAAGTTTATAAACATTTTCTCCCCCACACCCTGCATCTAGT	17844309	17844531	GCTGAACTGGTCGCAGTTGATGG	TCTGAACTGGTCAAAGTAGAAGG	||||||||||| ||| || ||	X===========XX===X==X==	18	5	0	0
chr2	+	18351756	18351775	GTCTGTGAGAGCCACTTCAGGAATTTTTTGCTTGGAGTTACATGACGAAATTTGCATTTCAGAAAGGCCACCTGATACTGTATGGAGGATGGCCTAGAGGGCTGAACTGATGCTTGAAGGTGGGTAAAGAGGCTGTTACAGGAATTTGGGTGAGAGATGGTGAGAACCTGCACCAGAGCAGTGGCCTAGGAGGTGAAAAATGGGTAATAGTTGAAAAGAT	18351656	18351875	GCTGAACTGGTCGCAGTTGATGG	GCTGAACTGAT-GC--TTGAAGG	||||||||| | || |||| ||	=========X=I==II====X==	18	2	0	3
chr2	+	19042145	19042168	TACTCCTAGAATATGCATGCTCTAACCCTGGGAGGCTGGGGCCAGGCCCACAATTTTGATGTCAGTCTCCTCAAAATCAAACATCTGCTGCACTGGAGGGGCTGATGTGTTCACAGTTCGATGGCAACAATGCTCTGACAGGTTTTCCAGCAAAAGTGCTCTGGTGGGGCAGCTGGTGGGCCATGGGATGGTGTGCTGCAGCAGGAGCACTGCAGGTGATTGTG	19042045	19042268	GCTGAACTGGTCGCAGTT-GATGG	GCTGATGTGTTCACAGTTCGATGG	||||| || || ||||| |||||	=====XX==X==X=====D=====	19	4	1	0
chr2	+	20543605	20543626	AGTGAGACCTTGTCTCTACAAATAATAACAAAATAACTAGTTGGGTATGATGTTGTGCGCCTGTAATGCCAGCTCCTCAGGAGGCTGAAGTCAGAGAACTGCTTGAGACTGGGCAGTTGAGGCTGCAGTGAGCAGTGACTGCACCACTGCACTCCAGCCCCAGCAACACGATGAGACACCCGCCCTCATCCCAGTATCAGAGAAAAAAAAAGCAATTTCTTA	20543505	20543726	GC-TGA-ACTGGTCGCAGTTGATGG	GCTTGAGACTGG--GCAGTTGA-GG	|| ||| ||||| |||||||| ||	==D===D=====II========I==	20	0	2	3
chr2	+	21581230	21581250	TCTATCACTCAGCATTTTTGCTAGCTGGCCCACCCTTCTGTCATCTGAAAATTCGATCAACACACCTTCTGTCTTTATTAAGCAATTTGCAACTGAAAGTGCTGAATGGTCCAGTTGAAGGAAGTCCCTAGGATAGGACCTGCTCCCAGAGACCTCCCCTGAAGGCTGACTTCAGATTGTTAATCTGTTCTCTTGAACCAGACATTTAATCATCTTACCAT	21581130	21581350	GCTGAACTGGTCGCAGTTGATGG	GCTGAA-TGGTC-CAGTTGAAGG	|||||| ||||| ||||||| ||	======I=====I=======X==	20	1	0	2
chr2	+	21971756	21971776	CTACTTATAATTTGTGGAAAAGAAGCCTGGTACCAGATGCTGTCTTTAGATAATAGGGAAGTCTAATTACTTATGAATTCCTCAGATAAAGAAATTTGCCGCTGGATGGTCTGCTTGATGGCCATCAGGTGATCTTTGCTCTCCTAAACCCAGGGAATTTTTAATGAAGAAATAATGTCTCACTTAATATTTTAATGAGGAGGCTATATCTTCTTGGGGAA	21971656	21971876	GCTGAACTGGTC-GCAGTTGATGG	GCTGGA-TGGTCTGC--TTGATGG	|||| | ||||| || |||||||	====X=I=====D==II=======	19	1	1	3
chr2	+	22063454	22063475	ATACATTGGGATATTGTTTCTAGATATCTAATTGATATGGTTTGGCTCTGTGTTCCCACCCAAATCTCATCTCAAATTGTAAACCCCATATGTTGAGGGAGGTAACTGGTGGCAGGTGATTGGATCATGGGAGCGGTTGCCGCCATATGATTCTCTCCAGATAGTGAGTGAGTTCTCTCACAAGATCTGATGGTTTAAAAGTAGCAGTTTCCCCGCAGTCTC	22063354	22063575	GCTGAACTGGTCGCAGTTGATGG	GGT-AACTGGTGGCAGGTGATTG	| | ||||||| |||| |||| |	=X=I=======X====X====X=	18	4	0	1
chr2	+	22154953	22154971	ATTGAACAATTAGAACACTTGGACATAGGGCAGGGAACATCACACACCAGGGCCTGTCGAGGGGTGGGGGGCTAGGATAGCATTAGGAGAAATACCTAATGTGAATGATGAGTTGATGGGTGCAGCAAACCAACATGGCACATGTATACCTATGTAACAAGCCTGCAAGTTGTGCACATGTACCCTATAACTTAAACTATAACAAAAAAAAAAAAAGAA	22154853	22155071	GCTGAACTGGTCGCAGTTGATGG	G-TGAA-TGAT-G-AGTTGATGG	| |||| || | | |||||||||	=I====I==X=I=I=========	18	1	0	4
chr2	+	22374304	22374325	TTCTGGTGCTTCCGGGTGGCTTTCTTAGAAGCTAGTAGTGGGACCAGTGGGAGCAGTGGGCCACACTGCTTTTACGGGAGAGTTTTCAGGCCTCTGGTCAGCTGGTGTGGTGCAGGTGATGGCAGTAGCAGTAGTGGAGCAACCCACGGGGACCCAAGCAGTACATGGTAGTGTTCCTGATAGCTGTGATGACTGGGGGCAGGCTAATCCCCATTCCCACAA	22374204	22374425	GCTGAACTGGTCGCAGTTGATGG	GCTGGTGTGGT-GCAGGTGATGG	|||| |||| |||| ||||||	====XXX====I====X======	18	4	0	1
chr2	+	25609561	25609581	CCTGGAGATAGGAGGATACGTGAATGGCCTTTTATTTTCTCTCTCTTTCCTGGGTTTTATGTAAGGTGAAATGCCACGAGGTAAAGGTCTTTGGGAAGTCACTGAATTGGTGAGGTGATGGAGAGACTGAGAAAGAAGTCACAGATGAGCTGAACACAAGGAGCAGAAGAGGCGACAGACTCAGGTCATGAACTTCAGGTGAAATCAGAGCCTGGTCACGG	25609461	25609681	GCTGAACTGGTCGCAGTTGATGG	ACTGAATTGGT-G-AGGTGATGG	||||| |||| | || ||||||	X=====X====I=I==X======	18	3	0	2
chr2	+	25974931	25974951	TGGTTTTGCCATGTTGCCCAAGTTGGTCTCGAATTCCTGGGCTCAAGTGATCCGCCCACCTCAGCCTCCCAAAGCACTGAGATTACAGGTGTGAGCCACCGCAACTGGCCGCAGTTTATGGAACTCTTAATCTCAATAGGAATATTTCCTAAATGACTGTGAAGGAGATGGATAAATACTACTTGGAGACAAGGAAAAGGAGAACTTAGTTTTCAAGCTGT	25974831	25975051	GCTGAACTGGTCGCAGTTGATGG	GC--AACTGGCCGCAGTTTATGG	|| |||||| ||||||| ||||	==II======X=======X====	19	2	0	2
chr2	+	26952099	26952119	CCCTAAAGCTGGTCCCCAGAAAGCAGGACAGAAAGAAGGAGGGACAGGCAGGCAGCAGGAGGGGCGAGCTGGGAGGCAGGAGGCAGCGGCCTGTCAGTCTGCAGAATGGTCGCACTGGAGGTTCAAGCTAACTGGCCTCCAGCCACATTCTCATAGCAGGTAGGACTTCAGCCTTCCAGACACTGCCCTTAGAATCTGGAACAGAAGACTTCAGACTCACC	26951999	26952219	GCTGAACTGGTCGCAGTTGATGG	GCAGAA-TGGTCGCACTGGA-GG	|| ||| |||||||| | || ||	==X===I========X=X==I==	18	3	0	2
chr2	+	27616157	27616176	ATTGGTGAAGAAAGTATTTGGCAAAGTTCTTCAAAGCCACATCATCGCTGTCAAAGTAGTAAGCCACGCACAGGTAAATGGAGGAGGCGTAGAGCTCCAGGTTGATCTGGCGGTTGATGGCGGCCTCTGAGTCTTGGTGGTAGTTCTGGCGCACCTGCGAGGTAGACGCGGTCGTCATGCCGGCGACTAAGGAGAGGCGGCGGCAGCGGCAGTGGTGGCT	27616057	27616276	GCTGAACTGGTCGCAGTTGATGG	GTTGATCTGG-CG--GTTGATGG	| ||| |||| || ||||||||	=X===X====I==II========	18	2	0	3
chr2	+	27664457	27664476	GCCCTAGTGGGGCTGTCTGAAGGGCCCCAGGTCCCTCAGTCCCGTACTGTACTCACCCCCTCCTGTTTCTTTGTCAGATGAGAATATCCCCGAGTTGGCGGCTGAGCTGGTGCAGCTGGGCTTCATTAGTGAGGTGAGGTTTCTGCCTTCATCTGCCCTGGCTGCCCCCATGCCTTCTCTTCTCTCAGCCCCCATCTTACTGAGCTCTTCTCCCCCAGGC	27664357	27664576	GCTGAACTGGTCGCAGTTGATGG	GCTGAGCTGGT-GCAGCTG--GG	||||| ||||| |||| || ||	=====X=====I====X==II==	18	2	0	3
chr2	+	28698169	28698189	TCAATCCTCCCCGTGATTGGCTACTTTTAGAATCCTTTCCCTTATTGGCCCCAAACTGGTGCTTTAGCTGCAAAGTGCTGATTGGTGTGTTTTACAGAGCGCTGATTGGTGCATTTTATGGAGTGCTGATTGGTGCATTTTACAATCCTCTTGTGAGACAGGGAAGTTCCCTAAGTCCCCACTCAACCCCGGAAGTCCAGCTGGCCTCACCTCCCACCACC	28698069	28698289	GCTGAACTGGTCGCAGTTGATGG	GCTGAT-TGGT-GCATTTTATGG	||||| |||| ||| || ||||	=====XI====I===X==X====	18	3	0	2
chr2	+	30012289	30012308	AAGGTCTAGAAGAGTAATGACCACACTTAGCCAACCAGGCAGGCTATTCTATCCGGAATGGCTGAATCAGCCAACCAACCAATTTGACTGATTCTGTCCAGTGAACTGACCAGTTGATTGACTGGCTTGGCAGAGTCACACAGTTACTTCTGCACCATGTTGCCACAGCTTTACAATGTGCCTGTGCTGGTGAAATGAAGTGAAAAGCCAAGGAATTACC	30012189	30012408	GCTGAACTGGTCGCAGTTGATGG	G-TGAACTGA-C-CAGTTGATTG	| ||||||| | |||||||| |	=I=======XI=I========X=	18	2	0	3
chr2	+	30101406	30101425	ACATGACTTGCCTGAGATCTAACAACTGGTAAATTGTAAGGTCCATATTTAATCCCAAGCCTAAGTTTTGTTCTTTTAGCCATCATTCCTAGGCAAATATGCTGAAAGGTCCTGTTGAGGCATTTTAAAACAACTTCCCCTAGCTCAGACCTGGATGTTACTAGTAGGTCGAGGTCACTATTGGGGCTTAGAAATTTCCAGTCTTCCTTGGAGGATAAAC	30101306	30101525	GCTGAACTGGTCGCAGTTGATGG	GCTGAAA-GGTC-CTGTTGA-GG	|||||| |||| | ||||| ||	======XI====I=X=====I==	18	2	0	3
chr2	+	31067988	31068007	TATCCTTCGATCTAGCAAACCTACTTCTGTGAATTTATCTTATATAAATAAAAATAGCAGTTTCTAAAGATAGAAAAAAAACATATATATATATATTGTTGCTGAACTGGTTATTGATGTTTATAGATGCCCCAAACTGAATACATTGCGGCATATATACACTGCAGAATATTATGTAACCATAAAAAAGTATGAATTGAAGAATTCCCAGAAGACTTAG	31067888	31068107	GCTGAACTGGTCGCAGTTGATGG	GCTGAACTGGTT--A-TTGATGT	||||||||||| | ||||||	===========XII=I======X	18	2	0	3
chr2	+	31107985	31108003	CACATTCCCCAGGGAGATGGAGGGCCTGGTCCCTGAGCCCCTGCCTTACTTCCTTCTCACACACTTTCTAAGTGAGACTCTATAGATGGGCTTTCTGCAGGCTGAGGCGCAGTTGGTGGAACAGGGATTTTTGTATGTTTCAACAGTGTCCTGGAGACTCTTCCACCTGATGCAGGTTGGGAGAATTTATTCATTCATTTATCTGTCCATCCAACAAAC	31107885	31108103	GCTGAACTGGTCGCAGTTGATGG	GCTG-A--GG-CGCAGTTGGTGG	|||| | || |||||||| |||	====I=II==I========X===	18	1	0	4
chr2	+	31297418	31297436	TCTCTGGGTAAGCTTGGGATTCTGCTGACCTGGGCTGGGCGGGTTGATCTGGGCTGGGCTCACTCATGCTGTCTGTGGGCAGCTTACAGGTCTGCCTGGGGCTAACTGGTTCAGGATGGTCTCAGCTGGGAAGTCTAGGCCCTGCTACACACAATCTTTCATCCTGCAGTAGTGGCTACTATACTTGTTCTTAGGCAGTGGTAGAGTTCTAAGAGGGAG	31297318	31297536	GCTGAACTGGTCGCAGTTGATGG	GCT-AACTGGTT-CAG--GATGG	||| ||||||| ||| |||||	===I=======XI===II=====	18	1	0	4
chr2	+	32989600	32989620	ACCTACTTTATTACCAAAAAAAAATGCTAATGATTATCTGAGCCTTCAGTGAGTTATCATCTTTTTGCTGGTGGAAGGTCTTGTCTCAGTGTTAATGGTTGCTGACTGATCAGTGTGATGGTTACTAAAGGCTGGAGTAGCTGTGGCAATTCCTTAAAATAAGGCAACAGTGAAGTTTGCTGCATAGATGGACTCTTCCTTTCATGCCAGATTTCTCTGTA	32989500	32989720	GCTGAACTGGTCGCAGT-TGATGG	GCTG-ACTGAT--CAGTGTGATGG	|||| |||| | |||| ||||||	====I====X=II====D======	19	1	1	3
chr2	+	33258733	33258755	AGTTTTAGAAGAAAGGGTTGAGCTGACTATGGTGGGGGAAAAAAGGGACTTTTTTTTTTTTTTAATGTGTGTGATGTTCTACAGAAACAGCAATCTGAAAGCTAACTGGCTGCAGCTGGATGGACTTTCTTTTGTATGGAGACGCTGCCTCTAGTGTTTAGGAAAAAATGCACACTAGAAAATAGTGCAACATTATGGTGCCATCTGTCTTGAAAATGAATTA	33258633	33258855	GCTGAACTGGTCGCAGTT-GATGG	GCT-AACTGGCTGCAGCTGGATGG	||| |||||| |||| | |||||	===I======XX====X=D=====	19	3	1	1
chr2	+	33749033	33749054	CTTCCTTTCCTAGTTCACTGATTACCAAAGCTATGTCATCCATGGCTGCCTGGAGAATAATCCAACCTTGGAAAGATCGATTGCTTTATTTAATGGAATCTCTAAGTGGGTCCAGTTGATGGTTCTTAGCAAACCAACCCCCCAGCAAAGGGCAGAAGTCATCACAAAGTTTATCAATGTTGCAAAGGTATGTCTGGTAATCAGACTGGGTTCTTGAGTTCT	33748933	33749154	GCTGAACT-GGTCGCAGTTGATGG	TCT-AAGTGGGTC-CAGTTGATGG	|| || | |||| ||||||||||	X==I==X=D====I==========	19	2	1	2
chr2	+	33942717	33942738	CATTCTTGGTAAAGGGAAGAACAAGGGAAAATCTAGGAAGTGTGAAGGACTGAGGAATGTTCAGTGATCCGAAGGAAGACCAAAGTGACAAGAGAGCAAAGCGATACGGTGGCAGATGATGGGACTGGAGAGTTAGGCAGGGTCTAGATCAAGCAAGGCCTTGTGGTCTAAATTAAGGAATTTTGCACCTTACCATAAGGCTAATGTAAAGTTCCTGAAGTG	33942617	33942838	GCTGA-ACTGGTCGCAGTTGATGG	GC-GATAC-GGTGGCAGATGATGG	|| || || ||| |||| ||||||	==I==D==I===X====X======	19	2	1	2
chr2	+	35152486	35152506	ATCTTCAAAAGTATAATTCCTGAGATCATGTATTAGAATATCAAACTAAACTTGGTGACAGTTCTGAAGAACCAAGCTATTTCACCTGTTCCACCTTTATGTGAAATGTGTCCAGTTGAGGCAAGGGTGTACTAGCCAGTAAGGATAATTGAATGCATTTTTATCCAAACAGTTGTGTTTAAATTCAGAGAGTAAAATCTAAAGAAGTCAAAATGTAGTTT	35152386	35152606	GCTGAACTG-GTCGCAGTTGATGG	G-TGAAATGTGTC-CAGTTGA-GG	| |||| || ||| ||||||| ||	=I====X==D===I=======I==	19	1	1	3
chr2	+	37473285	37473307	CCTTTACTAGCATGACGAAACAAGGGATCATGTTGAAGTGTGTCCTGATGCTGGTGTTATCATCGAGGAACTTTCTCAACGCATTGCATTAACTGGAGGTGCTGCACTGGTTGCTGATTATGGTCATGATGGAACAAAGACAGATACCTTCAGAGTATGTATAATTCAGTAACATGATTTATCAGAATTTCAGTGTTAGATCTGAAGCCCATTGAAGAGCTTT	37473185	37473407	GCTGAACTGGTCGCAGTTGATGG	GCTGCACTGGTTGCTGATTATGG	|||| |||||| || | | ||||	====X======X==X=X=X====	18	5	0	0
chr2	+	37763995	37764013	AGAAAATAGAAAAAAGATTCCTGGAAGTACAAAATGATGCGTTGAAAACTTTCTGATTTGGACTTAGGCCAATTATTTTAGTCCTAACTTCCTGTCTGCAGTGAATGGTCCAGGGATGGGGATGTGATTTAAGCAGGCCAAGCCGAGTCCTTCTGTGGGATTTTAGAAAGAACACTAGGAAAGAGAAAAATATTCTCCTTTTCTTGCATCTTGAACTGC	37763895	37764113	GCTGAACTGGTCGCAGTTGATGG	G-TGAA-TGGTC-CAGG-GATGG	| |||| ||||| ||| |||||	=I====I=====I===XI=====	18	1	0	4
chr2	+	38002256	38002276	GACCATGTGTGAGGAGCAAAGTGGGTACAGATGGGCTTTCTGCTCTGGAGCCTTCTGATCATGGCCTGTTCCTACCTCTTCATACGGCATTCCAGGAACAGATGAAATGGGCTGTTGATGGACCTGGAACCTCTGAGCTATGGTGACAGGGATGGGTCCTCCCTCTTGCCCCCAGGCAGTCACCTATGATTCTGACCTGTGAAATACCTTATGCATCTATC	38002156	38002376	GCTGAACTGGTCGCAGTTGATGG	GATGAAATGG--GCTGTTGATGG	| |||| ||| || ||||||||	=X====X===II==X========	18	3	0	2
chr2	+	38441442	38441462	AACAGGAAATTTAAAAAAAAAAAAAGAATGAATCTTCCTATTGACTCAGACTGATGCGGAGTGGCAGACCTCAGCAGAGCAGGCTCAGAATGACAGCTTAGCAGACCTGGTGCAGTTATGCATGGTGCCTGGGTGGCTGTCACTGAAGGCCCTTTGAGTACCTCCCCAGATGAAGCCCCAGCTGGATGCCTGAGCTGTTTTTTTAACCCTAACAAGATCTG	38441342	38441562	GCTGAACTGGTCGCAGTTGATGG	GCAGACCTGGT-GCAGTT-ATGC	|| || ||||| |||||| |||	==X==X=====I======I===X	18	3	0	2
chr2	+	39733862	39733881	TTTGATAAAATCCTTTAACAAAAGGAAATTTCCTTTTAAAAAAGTCTTCTGTCTTTGAGTTAATACTCTTACACAAAGACAGTTTACTAATGTTTTGCTTGTTAAATGGCCAGTTGATGGACAGTGTAAACAATCCAATTCAACGAAGAGTAATACAAAGCAGTGTTCTAAAACGTTAAACTGATGCCTTCCTAATAGTACTTTGGAGTTATTTTTCTAA	39733762	39733981	GCTGAACTGGTCGCAGTTGATGG	GTTAAA-TGG-C-CAGTTGATGG	| | || ||| | ||||||||||	=X=X==I===I=I==========	18	2	0	3
chr2	+	39786525	39786546	GCACAAGCAAAGAGAAAAAGGTGTTCTGTCTACTAAGGTATTTAAAGTCAGCGGAAATGGAAAGACCATTCCTTATCCCAGTCCACAGAGTGTTCCTTCTGTGAACTGTTTGCAGTTAATAGATTGGAAACAACACCAGCTTTGTAGTTAGATAGTCCTGGGTTCAAATCCTGTATCTGCTACTCATGAGCTGTATATTGGGCAAGTTACCTATGTTTTTGT	39786425	39786646	GCTGAACTGGTCGCAGTTGATGG	G-TGAACTGTTTGCAGTTAATAG	| ||||||| | |||||| || |	=I=======X=X======X==X=	18	4	0	1
chr2	+	41868655	41868674	CAATGAGAACACATGGACACAGGAAGGGGAACATCACACACCAGGGACTGTTGCGGGGTGGGGGGAGGGGGTAGGGATAGCATCAGGAGATATACCTAATGCTAAATGGCGAGTTAATGGGTGCAGCACACCAGCATGGCACATGTATACATATGTAACAAATCTGCATGTTGTGCACATGTACCCTAAAACTTAAAGTATAATAATAATAAATTTAAAA	41868555	41868774	GCTGAACTGGTCGCAGTTGATGG	GCTAAA-TGG-CG-AGTTAATGG	||| || ||| || |||| ||||	===X==I===I==I====X====	18	2	0	3
chr2	+	42232835	42232856	AATGTGGATAATGTAAATGTTAACTTGTGTTGTCCAGACATGGCCTGAGAGTGGCTGGTCTGAAAGGAGATTGACAAGTGAGGGCTGAGATCACTGGGAAGCAGAACTGGAAGAGATGATGGAAGAAGGAGCTTTTTAAACACTGAGCCAGAAGATGTAGTAAGCAAGAGAAGGTTGAGGGTCAGAGCTTTTTAAAATCCCTTTTTATCCTCATTCCTCACT	42232735	42232956	GCTGAACTGGTCGCAGTTGATGG	GCAGAACTGGAAG-AGATGATGG	|| ||||||| | || ||||||	==X=======XX=I==X======	18	4	0	1
chr2	+	42573249	42573268	TGAGAATAAAGCGAAAGATTCTGCACCGTCAATTAACATCCAAGAATAGGGCAGCCTGCACTCCTTCCCTGCATCTGCCCCCACAGCCTGGCACCAAACAGCTGACTGGCCCAGTGGAGGACACCTCACCCAAATGGGACAATAACATTCTCTCTCTCCTGGAATTAAGGGCATGTTGCCAGCAGCTGGACAACAATTTCCTTCCAAATCCAATGAGAAA	42573149	42573368	GCTGAACTGGTCGCAGTTGATGG	GCTG-ACTGGCC-CAGTGGA-GG	|||| ||||| | |||| || ||	====I=====X=I====X==I==	18	2	0	3
chr2	+	43315519	43315540	CTGGAACTGAAGTCATCTGGGAGCTAGACTGGGCTGGCTGAGTCAAGATGGTGGCCTCACATGTCAGGTACCCTGGAAAGAACCTGGAGGGCTGGGCTAGGCTGGGACTGGTGCATTGATGGGATTCCTTCTCTCCTGCTGTCCTGTATGGGCTCCTCCTTCTCCATGTGGCCCTTCCACATCTCCTCTTCATGCGCATTTCTCCAAGAGGGTATCCAGACT	43315419	43315640	GCTGA-ACTGGTCGCAGTTGATGG	GCTGGGACTGGT-GCA-TTGATGG	|||| |||||| ||| |||||||	====XD======I===I=======	20	1	1	2
chr2	+	45637861	45637880	ACCTTCAGGATAGGGGATGGTCACCAGAAAAACCAAACAAGTGACTAGAGGGGTTGTCACCTTCAGCTCCAGACCCCCAACCTCCAGGGAGGGGAGAAGGGCTGAAGGTCGAGTTGATCACTAATGGCCAATGATTCAATCATGCCTATGTAATGAAACCTACTAAAAACCCAAAAGGCCTGGGTTCCAATGAGCTTCTAGATAGCTCAACACCTGGAGG	45637761	45637980	GCTGAACTGGTCGCAGTTGATGG	GCTGAA--GGTCG-AGTTGATCA	|||||| ||||| |||||||	======II=====I=======XX	18	2	0	3
chr2	+	47637314	47637336	AAATTTTATTTTTACTTAGGCTTCTCCTGGCAATCTCTCTCAGTTTGAAGACATTCTCTTTGGTAACAATGATATGTCAGCTTCCATTGGTGTTGTGGGTGTTAAAATGTCCGCAGTTGATGGCCAGAGACAGGTTGGAGTTGGGTATGTGGATTCCATACAGAGGAAACTAGGACTGTGTGAATTCCCTGATAATGATCAGTTCTCCAATCTTGAGGCTCTC	47637214	47637436	GCTGAACTGGTCGCAGTTGATGG	GTTAAAATGTCCGCAGTTGATGG	| | || || ||||||||||||	=X=X==X==XX============	18	5	0	0
chr2	+	47763237	47763257	CCACCTCCTTGCCTTGCCTATTGTCCCCCTCCCTTCATATGACCTGGGACCCAGACTCCCTGGTTTTCTGGAAATATTCTCTCTCCTTTTGGCTCATTCTGTGCACTGTCCCAGTTGGTGGTATTGAGGCACAGCTCTGCCCAGATCACTCTCCAGCTCAGCTGCCCTGAGCTCCCCAGCCCCACCTTTCAAGGTCAGGAATGACTTATTTCCTTTTCTCT	47763137	47763357	GCTGAACTGGTCGCAGTTGATGG	G-TGCACT-GTCCCAGTTGGTGG	| || ||| ||| |||||| |||	=I==X===I===X======X===	18	3	0	2
chr2	+	48197956	48197975	AGTATATTAAATAATCTCCTCAGGTGATTCCAATAAACAGCTAAGATTGAGAATCAGTACTCTAGACTGAGCCCTTAGGAGTAACATCTAGACCCACATTGCTGAACTGGCCCAATGAGGAAGCTGTTCAGCAAGCTGTAGCCACTGCTGACAACCCCAGAAACACTGCCTCTGCAGTCATCTGTGCTAGCAAAGAATGTACCCTCAGTGGCCAGGCTGT	48197856	48198075	GCTGAACTGGTCGCAGTTGATGG	GCTGAACTGGCC-CAA-TGA-GG	|||||||||| | || ||| ||	==========X=I==XI===I==	18	2	0	3
chr2	+	48642701	48642721	AGTGTCTCCTATGGAGCCTGGCCCAGGCAGAGCATTGGGGGCAGAGAGCCCTGTGCAAACCCACAGGCCGGTGCTCCCTTCAGGAACCTCAGCTGGCTGGGCTGAACTGGGAGCATGCTGGAGCAGCTGATGCTCAGGAGCCCTGGGGCGGGCTCTGTGGTTCAGCTGCTTTGTGACTTTGGCCATGTAATTTAACCTCTCTGTCTGTTTCCTCATCTGCA	48642601	48642821	GCTGAACTGGTCGCAGTTGATGG	GCTGAACTGGGAGCA--TGCTGG	|||||||||| ||| || |||	==========XX===II==X===	18	3	0	2
chr2	+	49332970	49332991	TGCCTGCAAGCTGCCCCACTCAAGGCCACTGAGCAGACAAACAAAGCTTTAGGAAGAGGTGCATCTGGATGTTTTGACCTCTCTCCACCATGTGAGGCTGGCTGTATGTTCCAAGTTGATGGAAGTTGAAGAACACTGACTCAGACAAGAGTTTCATGGCAAGGTGAGGGTTCTCCTCATCCCTCCCAATCAGCAAGCTAGACCTTACTCCCAAAAGCAAAC	49332870	49333091	GCTGAACTGGTCGCAGTTGATGG	GCTGTA-TGTTCCAAGTTGATGG	|||| | || || |||||||||	====X=I==X==XX=========	18	4	0	1
chr2	+	50193899	50193922	CCAGTACAATGTCTTCACATAAATCAATTAAAAGAAAATGCTCTAAAATTAGATAAGCTCCAAAGAGTAATCTGTTCACACTGGGACATGTTGAATTTGAGGTGAACTGATAGCAGTTGTAAGGGTAAATCTGAAGTTGAGAAGAGAATTCTGGGCTGGGGATCATATAGATTTCCCAACGAAACCAAAAGAGAAAAGGAGATTCTGAGACCACCTTCAGAAAA	50193799	50194022	GCTGAACTGGTCGCAGTTG-ATGG	GGTGAACTGATAGCAGTTGTAAGG	| ||||||| | ||||||| | ||	=X=======X=X=======D=X==	19	4	1	0
chr2	+	52764067	52764086	CAATGAGAACACATGGACACAGGAAGGGGAACATCACACTCTGGGGATTGTTGTGGGGTGGGGGAAGGTGGGAGGGATAGCTTTAGGAGATATACCTAATGCTAAATGATGAGTTGATGGGTGCAGCACAGCAGCATGGCACATGTATACATATGTAACTAACCTGCACATTGTGCACATATACCCTAAAACTTAAAGTATAATAATAATTTAAAAAAAA	52763967	52764186	GCTGAACTGGTCGCAGTTGATGG	GCTAAA-TGAT-G-AGTTGATGG	||| || || | | |||||||||	===X==I==X=I=I=========	18	2	0	3
chr2	+	53111685	53111708	CACATGTTCTGGTCTTTGAGACTCTCACCGGAAGCAATGATATTGGAGAAACAGTAAGTAAGGTCCACTGGGTGAATGCTCCCTTAAGGGCAAATAGGAGGCTGAATCTGGGCCGCAGTTGTCGAAGAAGAAAGAAATCTAATCACTTCTTAATCTCTGATTTTGGCAGCCAGTACTTGTTCTCCCAATAGATTCTACTACATGTCTCACAACTATAAACCTTA	53111585	53111808	GCTGAA-CTGGT-CGCAGTTGATGG	GCTGAATCTGGGCCGCAGTTG-TCG	|||||| |||| |||||||| | |	======D====XD========I=X=	20	2	2	1
chr2	+	54890569	54890590	GGGGTGCAGGTTGTCTGTAATCCACTAAAGTGTCAGCCACACCCAGCTTTAGTAACTCGCTAATCGCACACCCTGGGTGTATCAGCCAGGGGCTGCTACAGTTAATGGTACACAGTTGATGGTACACAGGCTGAAAATGATAATGAATCAAGACCCTACTACATTTCCAAAGCCGAAAAGCCATGAGGGTTACAATTTAAATGAGCTTGGGAAGGAACGCTC	54890469	54890690	GCTGAACTGGT-CGCAGTTGATGG	GTT-AA-TGGTACACAGTTGATGG	| | || |||| | ||||||||||	=X=I==I====D=X==========	19	2	1	2
chr2	+	58518780	58518801	CACAGTAATTCATAGCAAGGGGTAAATCTGTATTTTTAAACTCACCTAGTTGTTCCACCTGTTAAATAATATACTGTATCCTGAGAGCCACAGATACATAGGTGCAACTGGTGAGTTGATGATGGAATTTGAGTCTCTTTACTTTTCCATATATTGAAACATCAATCTTTTTAGCTTAATAAATAGTTCTGCAACGCTGAATTTCAGCAGGGAGGCCATTCT	58518680	58518901	GCTG-AACTGGTCGCAGTTGATGG	GGTGCAACTGGT-G-AGTTGATGA	| || ||||||| | ||||||||	=X==D=======I=I========X	19	2	1	2
chr2	+	58607808	58607828	TATGCCACTGTATGAGAATATACAGCTTTATATGAATGTTATTTTAGCATATGCATTCTTTTCCATTATTAGAATGCAAGCATGCTGAAAACAGAGTGAGGCAGACTGGTGCAGTTGAAAGAGTGCAAACTTTGATATGGGTGAAGTAATTTACTAAAACACTCTAAAAAAATCTAAAGCACTCTTAAAATGGAGAGCCAAACATAATGTCTCTAGTAGGT	58607708	58607928	GCTGAACTGGTCGCAGTTGATGG	GCAG-ACTGGT-GCAGTTGAAAG	|| | |||||| |||||||| |	==X=I======I========XX=	18	3	0	2
chr2	+	58784610	58784630	CTGAGGCGAGCACGCGGCCAGCGCCCGGACTCCACATCATTCTGGCTGTCTTAATTGGGCACTAATTAAATGTTTTGGCTGGAAACCTCTCCTTGCCATGGCTGAATGGACTCATTTGAGGCCAGTATTTCAGGGAAACATCTTGTTAGGCTGATCAGAATCCCTGTTTAAAAGGAAAATGCATATATTCAGTTTGTTCCTTCCTATTTTGGCCTAAGGAT	58784510	58784730	GCTGAACTGGTCGCAGTTGATGG	GCTGAA-TGGACTCATTTGA-GG	|||||| ||| | || |||| ||	======I===X=X==X====I==	18	3	0	2
chr2	+	59775623	59775647	GAGTATTGAGATTATCTGTGTAAGGACATCAAGAGTTTACTACAAATATTGACCCAAAATTTATGGTGTTTGAGCAATAACAAATTTCCTTGTGGGGCTTGCTTGAACTGGTCCAGTTCACATGGCTCATTCATTGTATCTTGGATGTAAAGGTAATCTGTTTGTCTGTTGTGACCCATTTAAATCCCTAAGATCTGTCTTTGGGGTAGAACACCTCAGGGCACC	59775523	59775747	GC-TGAACTGGTCGCAGTTG--ATGG	GCTTGAACTGGTC-CAGTTCACATGG	|| |||||||||| ||||| ||||	==D==========I=====XDD====	21	1	3	1
chr2	+	60199389	60199408	CCTATAGCAGAAGCATTGCAGCCTGGCAGGCAAGAACAGGCAGGGAGGAGGACTCTGCTGAAGGGGCAGTCTCCTCCGCCCAGATCTTGCACCCTTCTGGGCTGACTGTGGCGGTGATGGAGTGAGGGGTCACCTCACTCTTGTTTTTACCTATTCAAGTCCAGCAATCTAAGGTACCTTCAGGATAACCCTCATCAGAGATGGGTAGTCACCACCCACC	60199289	60199508	GCTGAACTGGTCGCAGTTGATGG	GCTG-ACT-GTGGCGG-TGATGG	|||| ||| || || | ||||||	====I===I==X==X=I======	18	2	0	3
chr2	+	62228018	62228038	CTGACCAAGCTGCTGTCATTTCCAAATTCTGGAAGAGCCACAAGACAAAAATCCGTGAGAGCCTCATGAACCAGAGCCGCTGGAATAGCGGGCTTCGGGGCCTGAGCTGGAGAGTTGATGGCAAGTCTCAGTCAAGGCACTCAGCTCAAATACACACACCTGTTGCCATTATAGAGCTGGAATTAGGCAAATATGGACAGGTGAGTTAAACTTAAGTCAAT	62227918	62228138	GCTGAACTGGTCGCAGTTGATGG	CCTGAGCTGGA-G-AGTTGATGG	|||| |||| | |||||||||	X====X====XI=I=========	18	3	0	2
chr2	+	64699104	64699125	TCCAAGGCCTAAAAAAGGGGAAATTCCTGTGCTCTAAATTTGCTACAAGTGGGATGTATGAATGAAACAGAGTACCAAACAGACGAGCAAGTTCTGGGTGGCTGATGGTCTGCAGTTGGTGATGGACACCACGGAATCATGCTCCAGAGACCACCCACCTTCCTGGGGCAAGGCCTGGGGTCGCACTCTGGAGATGAGGTCCTGCCTGTAGAAGGTGCCTGT	64699004	64699225	GCTGAACTGGTC-GCAGTTGATGG	GCTG-A-TGGTCTGCAGTTGGTGA	|||| | ||||| ||||||| ||	====I=I=====D=======X==X	19	2	1	2
chr2	+	65142518	65142539	CCTGACAACATCTGGACTGCAACCTCTTGAGACTCCCTGAGTCAGAACTACCCAGCATATTTCAGACGAGACCATAAAAGAGGAAGAAAAGAACCACCTGGCTGAGCTGCTCTCAGTGATAGTGAGATAACAGATGTTTGATATTTTAAGCTGCTGGGTTTTGGAGATAACCTGTTACACAACAACAAATAACTAACACAGTATTTTCCCCGCAATTTTCAA	65142418	65142639	GCTGAACTGGTCGCAGTTGATGG	GCTGAGCTGCTCTCAG-TGATAG	||||| ||| || ||| |||| |	=====X===X==X===I====X=	18	4	0	1
chr2	+	66992451	66992473	GTTTTTAATAAAACTGTGTGTTGTGATAATAAGTACCTGGCAGAGAGACTTCTTTATAGACACTGTGATCATGGAAGACATCTTGAAGGAGGTAACAGTAGCTGAGACTGGACCCAGTTATGTAAAGAAGAACATTCTAGGGAGTAAGAAGACCAAGTGCTATAGTTCAGGATGGAGAAAAGTAAGAGATGCAACTGGAATGTTTTCAGCAAGTGGTGATGTG	66992351	66992573	GCTGA-ACTGGTCGCAGTTGATGG	GCTGAGACTGGACCCAGTT-ATGT	||||| ||||| | ||||| |||	=====D=====X=X=====I===X	19	3	1	1
chr2	+	67873611	67873629	ACCACTGGACTCACTCTTCCCACTCAGCCTGGCAGGCTGCACTCAACTCACACTACCACCCCAGATTCCACGCCCGCTGGGGCTCTGAGCTCAGCCTGCAGCTGAACTGGGCATGATGTGACCTGCTTCCACCTTGGGTGCCGGCTTCTGGACAAGGGGAACATGGTGGCACCTGAAAACTCAGAGATACCAGCAACTGCAGAGCCCCAAGGGGTGTTA	67873511	67873729	GCTGAACTGGTCGCAGTTGATGG	GCTGAACTGG--GCA--TGATGT	|||||||||| ||| |||||	==========II===II=====X	18	1	0	4
chr2	+	68241128	68241148	AAGCAATGATAGCTAAAGATAGAAAAACAAATATATAAAGTTGAGCTCAACAAAAAGATAAAAATCTCTGTGGACCAGAAAAGAACATAAACGCAAAGCAGTGAACTGGGCTCATTGAGGGTATACCAAAAGGACATGGCAAGTTGAAAAGGCTCACACTAGCCAAAGATGGGACAACTGGGACACCGAAGAGAATAATATCTACCAAAACTCTGCTGCAC	68241028	68241248	GCTGAACTGGTCGCAGTTGATGG	G-TGAACTGGGCTCA-TTGAGGG	| |||||||| | || |||| ||	=I========X=X==I====X==	18	3	0	2
chr2	+	68674605	68674627	TGGCTTCCCTTCAACCAGAAAGGAGCACAGGCACCAGGCAAGAGCCTGTGCCCAGCAACACAGAATGTTCTAGAGCCCAGGAGACAGTCCCGTTCTCTGAGCTGAGCTGGTCGCACCTGATGTCACCTTTTCCTTTTTTTTTTTTTGAGACGGAGTCTGGCTCTGTCACCCAGGCTGGAGTGCAGTGGCGCGATCTCGGCTCGCTGCAAGCTCTGCCTCCCGG	68674505	68674727	GCTGAACTGGTCGCAGTTGATGG	GCTGAGCTGGTCGCACCTGATGT	||||| ||||||||| |||||	=====X=========XX=====X	19	4	0	0
chr2	+	70023862	70023881	AACATGTACCCTAGGGGTGCCCCTTCCATCTGGCATTTCTTGTAGGGGTAGAAGTGAAGCTGGGGCAGTGGGGAGCTTTGGAGATGGTGAAGCTGGAGAAGCTGATGGTGCAGTTGGAGGGGGCCCCAGATTAGGAAAACTAGAAGGACTGGGGCACTTAGAAGCTGCCCCCAATGGCTCCTGCAAAACTTGCTCTTCTAACTTAGGGGAATTACTCTCC	70023762	70023981	GCTGAACTGGTCGCAGTTGATGG	GCTG-A-TGGT-GCAGTTGGAGG	|||| | |||| ||||||| ||	====I=I====I=======XX==	18	2	0	3
chr2	+	70063964	70063987	ATTTTGAGCAATGATTTTCAAACTTTATTTTTTTAGTCAAGTCTTCCTTTAAATTAAATCTGTGCAGAAATCCAGTATGTTTACAGATAGAATAGGTGATGCTGCTCTGGTTGAAGTTAGATGGGATGCTCACAGTTCACTCCTTAGCTCTCCTTGGTGGCCCCTAAGACTTCTCCTTTGAGCAGTTTTAAAAACCTTTCATCTAAAATAAATAAATAAATAAT	70063864	70064087	GCTGAACTGGTCGCAGTT-GATGG	GCTGCTCTGGTTGAAGTTAGATGG	|||| ||||| | |||| |||||	====XX=====X=X====D=====	19	4	1	0
chr2	+	71233439	71233459	TCTGGAATGGGGAATGAGGGGCCCATCCTAAGAAGGGTCCTTGGAGAATCAGGTTGGATAGGAGCAGGCGCCCTCTCTCTCTCACACACACACAACTGCGGCTGATGGCACCAGTTGATGGCAGAGGGATGGGAGAGGCTAGATTACCTCTTAATTTCATCCCAAACCTGAAATCTCCGAGCCCAGCACAGCAGATCAGCTTCCTGTGGCAGCCATACTGC	71233339	71233559	GCTGAACTGGTCGCAGTTGATGG	GCTG-A-TGGCACCAGTTGATGG	|||| | ||| ||||||||||	====I=I===XXX==========	18	3	0	2
chr2	+	72231080	72231100	GGCTTAATGTTTATTCTAGGATTCCAGGACTTCCTTCAAGAAAGGAGTACTCTCCTTGAACAGACAAGCTGTGGCCAAGTGAGGTGGGAAGCCACGGCGGGCAGAACTGGTGGAGTGAGGGCTGGATGGCAGTTGGAGGTGGAGGCGGGAAGCCTGCCTGGAAGGAGGGGTAAGGCTCTGAGGAGGAGGAAGAGCAGGTGCCCCAGGCCAGGGAGAGGGCA	72230980	72231200	GCTGAACTGGTCGCAGTTGATGG	GCAGAACTGGTGG-AG-TGAGGG	|| |||||||| | || ||| ||	==X========X=I==I===X==	18	3	0	2
chr2	+	72381640	72381660	GCAGCTGACAGCTGTGTCCAAATCAGCACGGCCTGGAAAAGAGTAGCCTGCTCGGTGGCAATGGGACACCGGCAGTGCCCCAAGCTGGCTGTGGCTGGCAGCGACACTGCTGCAGTGATGGCGTTCCCTCAGGCCCGGGGAGCCAAGAGCCCTTTATAGCCTGAAACCTGCCCTGGCACCGCCTACTGGGCGGTTGCAACGAGGGCCTGCAACTAGGGGAG	72381540	72381760	GCTGA-ACTGGTCGCAGTTGATGG	GC-GACACTGCT-GCAG-TGATGG	|| || |||| | |||| ||||||	==I==D====X=I====I======	19	1	1	3
chr2	+	72571190	72571211	TATATTCATATCTTTCAGGAAATTTAGAAAATTTTCAGTCATTATTTCTTGAAATATTCTCTCTATCCATTTCTCTCTCCTCCTCGGGGACTTCCAAATGGCTAGACTGGCCCATTTGATGGGTCTCACATGTCCCTTAGGTTCTGTTTACTTTTTTCAATCATCTTTCTTTCTATTCCTTACTCAGTAATCTCCATTGTCTTCTCTTCCCATTCATTGATT	72571090	72571311	GCTGAACTGGTCGCAGTTGATGG	GCTAGACTGGCC-CATTTGATGG	||| ||||| | || |||||||	===XX=====X=I==X=======	18	4	0	1
chr2	+	73301408	73301426	TGAGATAGCAGCTTAATGGATGGATGGGAGGACAACAAAGGCTTTTTCCTAAGTATAGGTGTCTCCCAAAGGCATAGTGGGACCTCCCTCTTCCAGGCAAGCTGACTGGTCTAGTATGGCTAAGTCCTGAGGCCAGACAATGAGAGTGAGCAGGGCAGCCCCAGGCCTGCCTGCCCGCCTGCCCAGCAGTGTTTATCCTGGGATCCTCCTATTGGGGTT	73301308	73301526	GCTGAACTGGTCGCAGTTGATGG	GCTG-ACTGGTCT-AG-T-ATGG	|||| ||||||| || | ||||	====I=======XI==I=I====	18	1	0	4
chr2	+	73450346	73450367	CCAGAGCTATTGAAGTTACTCTCAGGGGTGGGAAACTGAGGAAGGTAGCCACAGTTCCTTTCAAGACTGGGATGGGGTAGGGTGGGACTCTGGACAGATCACTGAACTGGACACAGTGGTGGGAATCAGAATGAGGCATTGGAATCTGTTTTGGGGAGCCTCTGTTGGGGAAGATGGGCCCCCACCTGGAGAATGAAGTGGGGTGGGGATGGGAGACCCTTC	73450246	73450467	GCTGAACTGGTCGCAGTTGATGG	ACTGAACTGGACACAGTGG-TGG	||||||||| | |||| | |||	X=========X=X====X=I===	18	4	0	1
chr2	+	73559565	73559584	AATTAATTCTACAGAATCAATATTATACAGGATTTTTTTTGTTTTTTTGTAAAGGACCAGATAGTAAATATTTTTGGTTTTGTGAGTGTCTACCTTAATTACTGAACTGTGCAGTTGTAGCACAAAATCAGTTGTAGACAATACATAAGTGAATATGTGTGGCTGTGTTTTGTGAGATATATATAAATTAAAGGATACACTTAAAACTCATTAGAATTAT	73559465	73559684	GCTGAACTGGTCGCAGTTGATGG	ACTGAACT-GT-GCAGTTG-TAG	||||||| || ||||||| | |	X=======I==I=======I=X=	18	2	0	3
chr2	+	74274425	74274446	AACTCCTAGAACTGAGTTCCCTGAAGCCTGGGGCACTGACACCCCTCCAGCAACGCCCCGGAGCTCCTGGCCCATGCCTCGCCCAAGCCCCGATCCCATGGCTGAACTGGAGCAGTTGTTGGGCAGCGCCAGTGATTACATCCAGTCAGTATTCAAGCGGCCTGAGGCCCTGCCTACCAAGCCCAAGGTCAAGGTGGAGGCACCCTCTTCCTCCCCGGCCCC	74274325	74274546	GCTGAACTGGTCGCAGTTGATGG	GCTGAACTGGA-GCAGTTGTTGG	|||||||||| ||||||| |||	==========XI=======X===	20	2	0	1
chr2	+	75234817	75234838	TATGTCCAGACTTTGGGTTCTGTGAGATAATTAAATATCTTCATCATTTAAGCCTTGTTAGCCAGAGATTTTGTCACTCGTAACCAAATGCACTTAAACTGATAAACTGTCGCAGTTTCTGGGGTATGGCAGAGATGTCTAATGAGTAAATACTTCACTTGACAGATATGCCCTCACCACAACCTCAAAATTTCCTAAAAGAAAAGAAATCCACCTTACAAG	75234717	75234938	GCTGAACTGGTCGCAGTTGATGG	GATAAACT-GTCGCAGTTTCTGG	| | |||| ||||||||| |||	=X=X====I=========XX===	18	4	0	1
chr2	+	76235167	76235187	CTTTTAATGAAAAGCAGCCTCCCAGTCATTTTCTTTTCAACGAAGAGTAGCCTGTAAAACTGAGCTGCAGACTTAGACAAGCAAGCTGGTAGCTTGCAAAGGTGAATGGTGGCAGTTGTGCCAACAGGAAAAGGCTACCTGGGACTAGGCATATTCAAAACAGTAGCTCTATGTTCCCTTCTCTTTGCCAGCCACGTGTACAGTAAGGAGCAGACAACATC	76235067	76235287	GCTGAACTGGTCGCAGTTGATGG	GGTGAA-TGGTGGCAGTTG-TGC	| |||| |||| ||||||| ||	=X====I====X=======I==X	18	3	0	2
chr2	+	76492145	76492164	TAAAAGCACATAAATGGGATCCAAACTTGTGGAGGAAGATCAAAGAAGGCTCCCATGAGGGAGTGACTGTTTAGCTGAGGCAGCCTGAAAGATGGATAGAGGTGAACTGGTGAGGGATGGATTCCAGGCAGAGGGAATAATGCATGAGGAGATCGTGGGCAAAAAGGAATTAAAAGAGGCTCAAGCTGGCTGCAGTAAATAGAATGAGGAGAGCTGGGCA	76492045	76492264	GCTGAACTGGTCGCAGTTGATGG	GGTGAACTGGT-G-AGG-GATGG	| ||||||||| | || |||||	=X=========I=I==XI=====	18	2	0	3
chr2	+	78173310	78173332	GATATGGGTAATGCCGTATCTGTGAAGATACTATTACTTTTCTCTCAGCAGTGTAACTGCTCACCTTAATGTGAAAGGTGGGTTGTTAAGGTGATAATTGGCTGAACTGGGAGACAATTGTGGGAGATCTTTCATTCTTGAAGAAGGAGTGACTTCATTATTTTTGCATAAATGTACTCATATTTTTTAGCTTGCAGTATCCCTTGTGGTATCTACTTCTAAA	78173210	78173432	GCTGAACTGGTCG-CAGTTGATGG	GCTGAACTGGGAGACAATTG-TGG	|||||||||| | || ||| |||	==========XX=D==X===I===	19	3	1	1
chr2	+	79540366	79540386	CCCTTGGCTCCCGTTTGCATTTTATAGTTGGAGTTGGGAACAGACAGGCTTCATATGTGTGTAATTGCTTCTGAGCAGAGGGACTAGTGTAATAATTTGGACTGAACTCTCCAGTTTATGGTTTCAGAACTTTCTCCAAACACATCAGTCTGGTCACATACCACCATTAAAATATGATGTGTATATGAGAATCAGAGCACTTGCTAGCAGACCTATAACAT	79540266	79540486	GCTGAACTGGTCGCAGTTGATGG	ACTGAACTC-TC-CAGTTTATGG	||||||| || ||||| ||||	X=======XI==I=====X====	18	3	0	2
chr2	+	80417419	80417439	AGACCCAGAGCCAGCAAATGTGACATGGGGTTTTACTAGGGGCTGATTACAGGGGAGAGAGTCCAGTGGTGGTGGGCTGGAGAGGAAAACCATCTTACCTGCAGAAGTGGTCCAGTGGTGGCAGGCTGGACCAGATAACCGCATCGCTCAGTGGCAGTGGCCTGGGCAGGAAAACTTCAACCACCTGCAAACAGCATGCGGTTTGTATAGCATTTTCAGTT	80417319	80417539	GCTGAACTGGTCGCAGTTGATGG	GCAGAAGTGGTC-CAGTGG-TGG	|| ||| ||||| |||| | |||	==X===X=====I====X=I===	18	3	0	2
chr2	+	80654958	80654980	CAGAGTGCCTTCCTTTCACCCTTGAGTAAATTGCTCTTCTCAATTAATCCTTCCCCTTGCACAATGCTGCATTCAGCAATATTTCCTGAGAGGCCCATGTGCTGATGCTGGTCTAGTTGCTGGCAACATAACCATGAACAAATCAGAGGAAGTTCCTGCTCTCATGGGACATGCATTCTCTTGGGAAAGATAAGAAAGGGAGAGGTAAGTGTATACTATGTAA	80654858	80655080	GCTGAA-CTGGTCGCAGTTGATGG	GCTGATGCTGGTCT-AGTTGCTGG	||||| |||||| ||||| |||	=====XD======XI=====X===	19	3	1	1
chr2	+	84389522	84389544	GAGCATTAGGCATTCCAGGTTAGATGCAAATTCATGTCCAAAGGATCAGAAGTCTGAAAACAGCCCTATGCCAGAGTAAAAAATAGATTATATTTTGTGTGCTGATTGTTGGCAGTTTGATGGCATGGCTAAGCTTCAACTTTGCACAAATTCAGTGACTTCTTTTCTCAAATGTATTATATTCCTAAACGGATTTGATACACATTCCCCTCCAAAACTGTTC	84389422	84389644	GCTGAACTGGTCGCAG-TTGATGG	GCTGAT-TGTTGGCAGTTTGATGG	||||| || | |||| |||||||	=====XI==X=X====D=======	19	3	1	1
chr2	+	85140431	85140453	TTACAAGATATCGCAGTATGATAGAAGCTGCATCAAGCAAAACCCAGGAAGCTAACACTGGGGGTGGTGTGGGTAGAAGCACAAAGTGAGAGAACAGCAGGCTGGACTGGTGGGAGTTAATGGCTAGTTAGGGCCAAACAAATTGAAGAAGCAATAAAATTATTAATTGATCTATTGCTTTCTCCATTCATTCAACCACAATATATTAAGCATCTGCTAAGTA	85140331	85140553	GCTGAACTGGTCGCAGTTGATGG	GCTGGACTGGTGGGAGTTAATGG	|||| |||||| | |||| ||||	====X======X=X====X====	19	4	0	0
chr2	+	85178786	85178804	CTGTACTAGAAAAGATGGATATTTGTGTGTAAAGTTATATATTGCTATAGATATTTTTCCCAAGAAGATATACAAGTGGCCAATAAGCACAAGAAAAGATGCTCAACTGGGCGTGATGGCTCTTGCCTACAATCCCAGCACTTTGGAGGCCGAGGCGGGCAGATCACCTGAGGTCAGGAGTTCAAGACCAGCGTGGCCAACATGGCAAAACCCTGTCTC	85178686	85178904	GCTGAACTGGTCGCAGTTGATGG	GCTCAACTGG--GC-G-TGATGG	||| |||||| || | ||||||	===X======II==I=I======	18	1	0	4
chr2	+	85507674	85507696	ACTAGGGTTTACATTTCTTTGGACCACCCCCATATGATCTAAGGACATCCCTGGTAAGCCAACAAGAATGAATGTGTGTCTTTGTGGCCCTAAATAGGGGGCAGATGCTGGTAGAGTTGATGGATTTTTAGGTACCCATCTATCCTGTTTAATATTAGGGGGTATAGATTTGGGATACTTCTCTTTAGCACCTGGTAGTTGTTATTGTAGTTTAATTTTTAAA	85507574	85507796	GCTGAA-CTGGTCGCAGTTGATGG	GCAGATGCTGGTAG-AGTTGATGG	|| || ||||| | |||||||||	==X==XD=====X=I=========	19	3	1	1
chr2	+	85704321	85704342	CATCTGAGTGGGCATGGAAAGTATGCTTCTTGGAGCTGCACAGCGTTTACACTCTGTTTACTGCTGGTGCCGATTTAGGGCCTGGGGTATGCTTTAGGGAGCTGAACTGCCACAGATTGTGGCGGACCAGTCTTGAAATTTCTTTGGCAGTCTTGAGATTTATCAAGCTGTACTCTATGGCTTGTGGGCTTTCATGTAAAGATGTTATAATTCAATAAATAA	85704221	85704442	GCTGAACTGGTCGCAG-TTGATGG	GCTGAACTGC-CACAGATTG-TGG	||||||||| | ||| ||| |||	=========XI=X===D===I===	19	2	1	2
chr2	+	85942137	85942157	TGTTATAACGTTAATAAGAAAAAAAATTCGTTTCACTATACGTTCTTTTGCTTCAAGTTGCAATTTCCAAGAACCTATGGACAGCGTTAAGTAAGAACTTCCTGTACTGTTCGCATTGTGGTGGTTTTAAACTATGCCCGAAAATTCTTTGATACTCCTCCCTTCAAAAGGTGAAGCTTAATTCCCCTCCCCTTGAGTTTGGTCTGGACTTAGTGACTCAT	85942037	85942257	GCTGAACTGGTCGCAGTTGATGG	CCTGTACTGTTCGCA-TTG-TGG	||| |||| ||||| ||| |||	X===X====X=====I===I===	18	3	0	2
chr2	+	86095321	86095343	ATCCCTTGGAGAAGCCAGGGCTTATCAGCTGAAAGTCATGATCACCTTGACACCATCTGGACTGTTTTCACTCATTTCTTTTGTTTGCGATTTTCTGTTCGGTGAAAAGGTGGCAGTTGAAGGTTGGATTACATGAACATTGAATCAGGGGCATGCTTTGTTAATTGCTAGAATAACTGTGTCATAAATTTCAATAGCAATTATACTTTTGCTTTTTGGTTTG	86095221	86095443	GCTGAACTGGTCGCAGTTGATGG	GGTGAAAAGGTGGCAGTTGAAGG	| |||| ||| |||||||| ||	=X====XX===X========X==	18	5	0	0
chr2	+	86255509	86255530	TAACCGCACTGTTTTCACTTGGGAACTGAAACCCCAAAGGCAGGATGGGGCCAAGTTATCAATCAGGAGCTTTCTCTAAGGCACCAGCAGATGAGACACCACTGAAGCGGTCTCAGTGATGGGAGACGTCACCTCTTCACAGATCTGCAGTCTCCTACAGGTGCACTCACTGCACGCATGCTGCAGTGCCTGCCTTAGTGCTGGACTGACTCGGTGCTGGAC	86255409	86255630	GCTGAACTGGTCGCAGTTGATGG	ACTGAAGCGGTCTCAG-TGATGG	||||| |||| ||| ||||||	X=====XX====X===I======	18	4	0	1
chr2	+	86712429	86712450	ATGAAGAAGTGATTGGCTTTTAGGCCTGGCTGACTAATGGAACACCACAGATTTTCCATGGTAGGCCCTGCTAGAGAAGAGGCTCACTTTTTCTTACAAGGCTGATTTGGAGGCAGTTGTGGAATCTGACCTGTCAGGGTCAGGACAATGTAGTCACAGCACTGAGTTAGACAAGAAGACATCTACTGGGTAGATCTATTTTCCTGACTGAGCTTGAAACTT	86712329	86712550	GCTGAACTGGTCGCAGTTGATGG	GCTGATTTGGAGGCAGTTG-TGG	||||| ||| ||||||| |||	=====XX===XX=======I===	18	4	0	1
chr2	+	87920718	87920738	CTTTTTTCTGGAGGGTGAGGTTATCCTGCAAAATGGAGGTCATGGGGCCTCCTGCCCTGGAATTTCTGCCTCATCCCTGACATCTTGGATGTTATCCCAGGCTGCTCTGGTCCAGTTCTGGCTTCATTTTCTCAACATATCAGATGCAAGAGAGGCCTGGCCTGCTAGCTCCTGTCTCCCTGCTCTGCTGCATTCCCTCCCCACGCGGTGCAGGTACTGAC	87920618	87920838	GCTGAACTGGTCGCAGTTGATGG	GCTGCTCTGGTC-CAGTTC-TGG	|||| |||||| ||||| |||	====XX======I=====XI===	18	3	0	2
chr2	+	88212959	88212978	CAATGAGAACACGTGGACACAGGAAGGGGAATATCACACACTGGGGACTGTTGTGGGGTTGGGGAAGGGAGGAGGGATAGCATTGGGAGATATACCTAATGCTAAATGATGAGTTGATGGGTGCAGCACACCAACATGGCACATGTATACATATGTAACAAACCTGCATGTTGTGCACATGTACCCTAAAACTTAAAAGTATAATAATAATAAAAAAATA	88212859	88213078	GCTGAACTGGTCGCAGTTGATGG	GCTAAA-TGAT-G-AGTTGATGG	||| || || | | |||||||||	===X==I==X=I=I=========	18	2	0	3
chr2	+	88433612	88433631	ACAGAACCCAAAACTTACCTGCAAGCCTGGTTCATTAGGTTCCTATTTTGGCTGTAAGAGCTAATACTGTTTATTTGTCCCATGTCCCTTGTCCCTGAGGGTTGAATGTCCAGTTGGTGGTTTAATGTCAGCCTGACACTTTAAAGAGAAATATCTCCCAAGCAATCCTGGACCAATTTATCACCCCAGTCCTGCAACCCTGCAACCTCTCTGCTTTAAA	88433512	88433731	GCTGAACTGGTCGCAGTTGATGG	GTTGAA-T-GTC-CAGTTGGTGG	| |||| | ||| |||||| |||	=X====I=I===I======X===	18	2	0	3
chr2	+	89265573	89265593	TATAGTGGCTTCTTCTCTGTTATACGAATTCCAACTGAAGCCATAAACTAGACTCTTCAGGTGTCATGATCTCTGTCTTTATTAAATCAAGAGAGGCATTGCTAGAACTGTGCAGTTGGGGCTGAGAAAGAGAAAAGAATTAGGGTGCAGAGGTGACTTCGTGTCCCCCTCTACCAACACCATCAGAGTGTGGCTGCATCTGAGGAACAATCTCAGCCAAT	89265473	89265693	GCT-GAACTGGTCGCAGTTGATGG	GCTAGAACT-GT-GCAGTTGG-GG	||| ||||| || ||||||| ||	===D=====I==I=======XI==	19	1	1	3
chr2	+	91803293	91803314	CTCCCAGTAGCTGTGTGTAGCAAGGATGGAGACAGATAGGGCCAGAAGCAGAAAGACTGGGAGAGAAAGCCCTGCAACAGCCCAGGCAGGAAGGGGAGGAGCTTGAACTAGGGCAGTGATGGAGGGATGGAGAGAAGAAAAAGGAATAAGAAGCATTGTGTGCTGTTGGGATTTTTTTAAAGACACATAAAGGAAGGATGGTGGGGGTCAGTAAGAAGGAGG	91803193	91803414	GC-TGAACTGGTCGCAGTTGATGG	GCTTGAACTAGG-GCAG-TGATGG	|| |||||| | |||| ||||||	==D======X=XI====I======	19	2	1	2
chr2	+	96326519	96326540	CAGCGGCCACCTGCACCTCGCCATTTCCTCCAGCTCTGTGCTAGAAATGATGCAAGCAGGAAAACCATTTGCTTGTGGACCTACTATGTGTCAGGCACCTGCTGAACAGTAGCATTTGATGCTCTCGACGGCCTTAACAGGTCGGCACTGATCTGTTGATGCTGCAGTTGAGGAGCTTTAGCTTAGAGAGGTTAAATAGCATCCTCAAAGTCACCCAGGTCA	96326419	96326640	GCTGAACTGGTCGCAGTTGATGG	GCTGAACA-GTAGCATTTGATGC	||||||| || ||| ||||||	=======XI==X===X======X	18	4	0	1
chr2	+	96878267	96878286	GACTAACAAATTAGCCACAAGGTTAGAAGTTAAGGTTTAAGAGGCTACAAGATTCTGACCCTCCCTGAACTGCTCCTAAGATCAGTGCTTGAGATATTTTGCTGACCTTGCACTTGATGGATCGGCTGGCACCACCCAGATGGATAAAATGGCTCATTTGATCTGTGACCCCCAACCGGGAACCAGCTCAGTGCAAGATGACAGCTTCAATTCCCTATGA	96878167	96878386	GCTGAACTGGTCGCAGTTGATGG	GCTGACCT--T-GCACTTGATGG	||||| || | ||| |||||||	=====X==II=I===X=======	18	2	0	3
chr2	+	98487324	98487344	TTTGGGCAGGAAGTCGGGTCAAATCAATATGCAGTACTTTGTACCACTCAATTACCGCAAAATACTACTATCCTCCTTTCAAAAACATTTTAGATTGAAGGCTGAGCTGGGGAGTTGATGTAAAATCTTTTATGGAAAGATTGGGTAGGTAGGAATTGAAAAGCTAAGAGGCACCAAGTATCCCTTTAGGGGGCCTATTTGATTTTCTTGGAATACCAAAA	98487224	98487444	GCTGAACTGGTCGCAGTTGATGG	GCTGAGCTGGG-G-AGTTGATGT	||||| |||| | ||||||||	=====X====XI=I========X	18	3	0	2
chr2	+	98503415	98503433	TATGTCACAGAGTTAAAACTTTCTTTTGACTCAGCAAGATGAAAAAACTCTTTTTGGAGAATCTGAGAAGGGACATATAGGAGCCCGCTGAGGCTGCTCAGCTGAACTGGGAGTTATGTTTGCCAGGGATGGCCCGCAGGGCTGTTTTTCAGGCGTGGGATGCAGTCTCATGGCTTCTCAGATGGCTTGGGTGTCTGTTGGCTTGGGGTGACCCATGGG	98503315	98503533	GCTGAACTGGTCGCAGTTGATGG	GCTGAACTGG--G-AGTT-ATGT	|||||||||| | |||| |||	==========II=I====I===X	18	1	0	4
chr2	+	98927921	98927940	TTTGGACATTTGGAAAAATGTTTCCGATAGTATACCTTGGAGTCATTACAGAAACACAGGGTGTGAAAGAATATCTCTGATGTACAAGCTCCAATACAGGGATGAACTGGGCTGTGATGGGGCCAAGCTCATCTCCCTGGGGCGGACACAGGTCTATGCTGAGGAGTTTCCAGGGGCTTTTGGGCTGGGAGTTGTTCCTTCACTGGCTTGGTCAGGACGG	98927821	98928040	GCTGAACTGGTCGCAGTTGATGG	GATGAACTGG--GCTG-TGATGG	| |||||||| || | ||||||	=X========II==X=I======	18	2	0	3
chr2	+	99566970	99566989	GTGGGGGAATGCTGGGGACGCCACACTCTACGAGATCCTGTGTCCTTGGCCAGACCAGTTTGCACCCACATTGCCACAACCAGATTCTAAACGTCAAAAAGCTGAAGGTCCACTTGATGACTCGGTGTTCAATAGAAACTTCAGGGCCGGGCACAGTAGCTCACGCCTGTAATCCCAGCACCTTGGGAGGCCGAGACGGCTGGATCATTTGAGGTCAGGA	99566870	99567089	GCTGAACTGGTCGCAGTTGATGG	GCTGAA--GGTC-CACTTGATGA	|||||| |||| || ||||||	======II====I==X======X	18	2	0	3
chr2	+	100031987	100032008	ATGTCCCCTCCTTGGCATCCAGAACTTGGCTATCCAATACAGACATAGAGGAGTAAACTTCAAAGAATAAAGTTTTCACCATCTACAGGAGTGCTGTTCAACTGAACTTTCTGCAGTGATGGAAATGTTCTCGTCTGCTATCCAATACAGGAGAACCTTGCTCCATGTGACCACTGAGCACTTGCCATGTGGCCAGGGCAGTGAGGAACTGAACTGGTAGTT	100031887	100032108	GCTGAACTGGTC-GCAGTTGATGG	ACTGAACTT-TCTGCAG-TGATGG	||||||| || |||| ||||||	X=======XI==D====I======	19	2	1	2
chr2	+	101168828	101168847	CTGTGGGATTTCTTTTCAGTTTCTCTCCTTTGAAGCACAAGATATCTTAATTTTGTGTGTGTGTTTTGAGAAGGAGTCTTGCTCTGTCACTCAGGCTGGAGTGCACTGGTGCAGTTTTGGCTCACTGCAGCCTCCACCTCCCAGGTTTAAGTAGTTCTCCTGCCTCAGCCTCCCGAGTAGCTGGGATTACAGGCACCCACCACCACAGCCAGCTAATTTT	101168728	101168947	GCTGAACTGGTCGCAGTTGATGG	G-TGCACTGGT-GCAGTTT-TGG	| || |||||| |||||| |||	=I==X======I======XI===	18	2	0	3
chr2	+	101786427	101786446	AGCAGAAGACAGGAAAATGTGGGAAAGTTTGGAACTTCCTAGAGACTTGTTGAATGGCTCTGACAAAAATAATGATAGTGATATGAACAATAAGCTCCAGGCTGAGCTGGTCTCAGATGGAGAAGAGGAACTCGTTGGGAGCTGGAGCAAAGGTGACTCTTGTTATGTTTTAGCAAAGAGCTGGCAGCATTTTGCCTCTGCCCTAGAGATTTGTGGAACT	101786327	101786546	GCTGAACTGGTCGCAGTTGATGG	GCTGAGCTGGTCTCA---GATGG	||||| |||||| || |||||	=====X======X==III=====	18	2	0	3
chr2	+	102010410	102010431	TCAATGGTACAAGACCACACTTGATGCAAAAGGAGGTGTGAAAACATGCTTGTGTGTTTCCACGTCTGCTCTCTTGGACTCCCTCCTGTCATGAGAACATGCATGAACTGGCCTGTTGAAGGAATGTGGGAACCACATGGAGGACAGCTGAGGCCATCCTAGACTAGCCAGCCCCCTACATACCTGTCAGGAACCTTGGAGGTCTGAGTGATCCCAGCTGAG	102010310	102010531	GC-TGAACTGGTCGCAGTTGATGG	GCATGAACTGG-C-CTGTTGAAGG	|| |||||||| | | ||||| ||	==D========I=I=X=====X==	19	2	1	2
chr2	+	102034179	102034197	TGCACAGATTTCAGGTACTGAATAGAAACATCTTCCAAGAAGTCATGAAGGAGAACATCCTCAATTCCCTACAACAAAAGTAACAAGACACTATGATTCTGCTGATGGTGCAGGTGTGGCTGAAGCTTATGCATGCCACAGGGACAGGGCGGGTCTCAAGAAGTCTGAGAGCGGGTCCCCACCCAGGTTGAAGGGGCAGCACCATGCAACGTGGCCACT	102034079	102034297	GCTGAACTGGTCGCAGTTGATGG	GCTG-A-TGGT-GCAGGTG-TGG	|||| | |||| |||| || |||	====I=I====I====X==I===	18	1	0	4
chr2	+	103704388	103704407	GTGGATCAGACCCGCAGCAGACCACCAGACAGTGTCTATAATCTTTTTTGGTGCAAGTTTGGCTTTGGGAAGTGCTTTGGAGCTTCTTCTCGGTCCAACAACTGAACTGGTCATTGCTGGTTGTTGTGTAAAATCCATTTTTCATCGCAGGTCAAAATCCCATTGTTGTGTAGACTAAGAGAAGATGGCACTTCAAAACGATGATTTTTTTTTTTTAAAT	103704288	103704507	GCTGAACTGGTCGCAGTTGATGG	ACTGAACTGGT--CA-TTGCTGG	|||||||||| || ||| |||	X==========II==I===X===	18	2	0	3
chr2	+	103776411	103776431	CCATACACACAAAAGAATTTTTCTTGCCCACTCTACCTAAAACCAATCTCTTTCAGTGTGACAGAGTCTTGAGAATCTGTCTGATTCTTTGGTGCTTCATTCTGAACTGGTCCTTTTGTGGAAGGTTGAAATGTCCTCAGTTGGAATGCTTCCTGTTCAGGTCACTATCACTGATGTCTGAGCCTGGGAAAAGTCAAAGGATGCTCAAGGAGTGAGGTTGT	103776311	103776531	GCTGAACTGGTCGCAGTTGATGG	TCTGAACTGGTC-CTTTTG-TGG	||||||||||| | ||| |||	X===========I=XX===I===	18	3	0	2
chr2	+	104975601	104975620	TTCATTTTTAGAATCAAGGGAGCTCTACTGCTAATTCATCCATCCATAATCGCACGATGAGATGGATGGCAAGATGCATCCCGCTGACCTCCATATTATGGCTGAACTGGTAAGTGGTGGCCTCTTCTCTAGGTTTCCAAGGTGAGAAAGGAAGGTGAGGGTTGAATGATAATTACCCTTTGCTGTATATTCCACACACCCCACCCTCCCATTGAGGCAA	104975501	104975720	GCTGAACTGGTCGCAGTTGATGG	GCTGAACTGGTA--AGTGG-TGG	||||||||||| ||| | |||	===========XII===X=I===	18	2	0	3
chr2	+	105348128	105348149	GATGAACACTTCACTTTGGATTGGTAATTAGTAGCAGACTAAGGCTTGGACATAAAGATCTTGGGACCCAATCCTGAAGACATGCTTTTTGTTCAAAATGGCAGAACTGGTCCAGTTGAATGTAAACACTGAGGGCAAAATCATGGCACATAGCCTCTATTTAGAGCAACAAACTGCAGCAGAGGCAGAAAGAAAAGCCACGCATGAGGTAACAAGAAGCAG	105348028	105348249	GCTGAACTGGTCGCAGTTGATGG	GCAGAACTGGTC-CAGTTGAATG	|| ||||||||| ||||||| |	==X=========I=======XX=	19	3	0	1
chr2	+	106001357	106001379	CCCCTGGCCTGGTTCTCCCCATTTTATAGATGTGGAGATGTGCACGGAAGGGTCAAGTAACTGACCCAAGGCCACACAGCAAGTGAGACACAGAGCCTGGGCTGGAACTGGGCAGTCTGGTGGCTGAGCTCTCATGCTTGTCCTGTTAAATACATGAAAAGGGACAGAGAAAAGTCGTCAGGTGCAGTGAGACACGCAGCAGGCAAGACAGGATACAGGAAGA	106001257	106001479	GCT-GAACTGGTCGCAGT-TGATGG	GCTGGAACTGG--GCAGTCTGGTGG	||| ||||||| ||||| || |||	===D=======II=====D==X===	20	1	2	2
chr2	+	107093996	107094018	GGGAAACTCAATGGAACCTTCTGTTTCTCGTGGATTGTAACCTCCTGAAGGGATCCCACCAAGCCAGCAGCACCATCAGAAGACCATAATTCTGAAGCTGGCTGCAGCTGGCGAAGTTGAAGGTTCAAAGCATTAGGGTGGTGCTTGCAGTGGTCTCCACCAAAAGGAACAAATTCCTGCAAATCCCTGGCTGCAATCATCGTTGTCCTTTCTTCATAGAAGT	107093896	107094118	GCTGAA-CTGGTCGCAGTTGATGG	GCTGCAGCTGG-CGAAGTTGAAGG	|||| | |||| || |||||| ||	====X=D====I==X======X==	19	3	1	1
chr2	+	107151018	107151039	AGAATTTTGTTCATTGTAACAGAAGAAGCAAACGGAGGGGTGATAATGCATTAGGCTGTTGTCAATATTCACAACCTCAGGAGAGGGACTTGATCTGATTGCTGAACTGGTGAATTTGACAGAAGGGGGATGGCAAGCCCAGGGGAACGCCGGGTTCCCAGGGACCAGAGCTAGCCCTTTTGATGACTTAGGAAACAGCAGCTAGGAAGGCTGCTCGGAGGT	107150918	107151139	GCTGAACTGGTCGCAGTTGATGG	GCTGAACTGGT-GAATTTGACAG	||||||||||| | | |||| |	===========I=X=X====XX=	18	4	0	1
chr2	+	107349463	107349484	AAGAAGTCCAGGTTGGGAAGTCAGAATGGGCTGATTATGAATGGGACCAGGTGGCATGTTTTATGCCCACAACACTGACAGTGCTAGTTGGGGGTCTTCTGTTGCAGGGGTCCAGTTGATGGCTCATGTACAAGGTTTACATGATTATGGGACAATCATTTATCTGAAAGCCAAAGAGATGGACCTAATAACTCAAACAGAAAGGGACTACAGTTTTCCAGA	107349363	107349584	GCTGAACTGGTCGCAGTTGATGG	GTTGCAGGGGTC-CAGTTGATGG	| || | |||| ||||||||||	=X==X=XX====I==========	18	4	0	1
chr2	+	110049754	110049773	GTGTGTGCAGTGTGTGTCATCATATATAGACGTGTGATATGTAAAACACTATATACATATATGCAAAGGAAAAATGATATCTTCCCAAAGGTCAACGATTGTTGAGTGGTCGCATTGTGGTAATATATTTTTTTCTTTGTGTTGTCAGTGTTTAATAAGTTCTCAGTTCTACTACTTTTATCAAATAGAATATGTAATTTTAGAGTCACTGAAGAGACAA	110049654	110049873	GCTGAACTGGTCGCAGTTGATGG	GTTGAG-TGGTCGCA-TTG-TGG	| ||| |||||||| ||| |||	=X===XI========I===I===	18	2	0	3
chr2	+	110406609	110406629	TGCTGGGAGTGTCTGCTGTGCGGAGGATGGACTGGTTGCGGGTGAGAGGGCTGGATGTATAGGTAGGACAATCAGGTAGGTGGCTGCAGTCACAACAACGGCGACCTGGACCAGTTGACGGCCTGGTGCTCGGTAACTACTTTCACCCCAAAAAGACAAAACGGTAATAGATAATGCTCACTAACAGTTATAATTTTCAGTATTTATTGCAAACTAGGAAA	110406509	110406729	GCTGAACTGGTCGCAGTTGATGG	GC-GACCTGGAC-CAGTTGACGG	|| || |||| | ||||||| ||	==I==X====X=I=======X==	18	3	0	2
chr2	+	112638273	112638295	GGGAAACTCAATGGAACCTTCTGTTTCTCGTGGATTGTAACCTCCTGAAGGGATCCCACCAAGCCAGCAGCACCATCAGAAGACCATAATTCAGAAGCTGGCTGCAGCTGGCGAAGTTGAAGGTTCAAAGCATTAGGGTGGTGCTTGCAGTGGTCTCGACCAAAAGGAACAAATTCCTGCAAATCCCTTGCTGCAATCATCGTTGTCCTTTCTTCATAGAAGT	112638173	112638395	GCTGAA-CTGGTCGCAGTTGATGG	GCTGCAGCTGG-CGAAGTTGAAGG	|||| | |||| || |||||| ||	====X=D====I==X======X==	19	3	1	1
chr2	+	113864284	113864306	TCTTTCCTTTCCTTTTTTTGAGAGTTTTGAGGCTATCACTAAGTGGGCTTTAGAGTACCAGGTGGGAATCTGACCTCACTGCTCAAACTTTCAACTTCAGGCATGAAGTGGTCCCAGTGATGTGGGAACCTCAGAGTCTAAAACAAAAATAGTAGACTGAGGCCCTCAGAAACCAGACTTATCAGATTCAGAATTTAATATAACTATGTTTGAAAGATTTAAA	113864184	113864406	GC-TGAACTGGTCGCAGTTGATGG	GCATGAAGTGGTCCCAG-TGATGT	|| |||| ||||| ||| |||||	==D====X=====X===I=====X	19	3	1	1
chr2	+	113951027	113951049	CGGGGATCTTCCCCTCAGTAGGTAGGGAGGGGCTGGCCCTGACAGCAAAGCAGGGAAACTTTGGGGTGCCCATGTCTGCTTGGGAGTTCAGTAGGTGACAGTGAACTGGTGGGAGTGTGTTGGGGGCTGTGGAGAATGGAAGCATTCCAGGGGTTATTCGGTTACCCCACGCAGTGTGGGCAGAGGAAACAGGAGCCCTGGTTCCAATGAGCTTTCTCTCCAC	113950927	113951149	GCTGAACTGGTCGCAGT-TGATGG	G-TGAACTGGTGGGAGTGTGTTGG	| ||||||||| | ||| || |||	=I=========X=X===D==X===	19	3	1	1
chr2	+	114060515	114060536	CAGCGGCCACCTGCACCTTGCCATTCCCTCCAGCTCTGTGCTAGAAATGATGCAAGCAGGAAAATCATTTGCTTGTGGACCTACTATGTGTCAGGCACCTGCTGAACAGTAGCATTTGATGCTCTCGATGGCCTTACCATGTCGGCACTGATCTGTTGATGCTGCAGTTGAGGAGCTTTAAGCTTAGAGAGGTTAAATAGCACCTTCAAAGTCACCCAGGAC	114060415	114060636	GCTGAACTGGTCGCAGTTGATGG	GCTGAACA-GTAGCATTTGATGC	||||||| || ||| ||||||	=======XI==X===X======X	18	4	0	1
chr2	+	114570839	114570859	AGACTCCGTCTCAAAAAAAAAAAAAAAGTACAAAAATTGGCCGGCCGTGGTGGTGAGCCCATGTAATCCCAGCTACTCGGGAGGCTGAGACAGCAAAATTGCTGAACCTGGGCAGTGGAGGTTGCAGTGAACTGAGATCGCGCCACTGCACTCCAGCCTGGGTGACAGAGTGAGACTCTGTCTCAAAAAAAAAAAAAAAAAAAAATTCCCTAGGGGAATTT	114570739	114570959	GCTGAA-CTGGTCGCAGTTGATGG	GCTGAACCTGG--GCAGTGGA-GG	|||||| |||| ||||| || ||	======D====II=====X==I==	19	1	1	3
chr2	+	114730115	114730135	GCAATTGGTCTGCCACATAATTATTCAGAGAAGAGACTATGAAGGCCTGGATTAGGGTGGAGCATGGGAACAGGGAGGAGAGGGGGCTATGAGAAGGCTAGTGCAGTGGTGGCATTGATGGGATTTAGGACATAATTAGACCTGGGGAAAGGCAGTGGAGGAAGGCCAATGCTGAGTTGTTTAGCCTGGGAGGTGACTGAGGTGACTGGTGTAGAGGTGAG	114730015	114730235	GCTGAACTGGTCGCAGTTGATGG	G-TGCAGTGGTGGCA-TTGATGG	| || | |||| ||| |||||||	=I==X=X====X===I=======	18	3	0	2
chr2	+	115419739	115419756	GCCGGCTGCCCCTCCCTCTGCTCTGTTCCTAGCAGGGCTGGAAAGGCCTCTGCCGCTCAGTGGGGACCCAGCAAAGCCAAAAATCAGGTCCGGGGGAAGAGCGAACGGTGCGTGATGGAGGCTCCGAGGGGGAGCGAGAGGCGGAGGTCGCACAGTGTCCTGAGGGGGGAGACTGGAAAAGCAGACACGCAACCGTGGGAAGAAACCCGAAGGAGTAA	115419639	115419856	GCTGAACTGGTCGCAGTTGATGG	GC-GAAC-GGT-GC-G-TGATGG	|| |||| ||| || | ||||||	==I====I===I==I=I======	18	0	0	5
chr2	+	117099338	117099359	TCTTGTTTGTGCTATTAAACTGTCAGGATGATAAAATTCTAAACACATACAAATTTAATTTTGGCAAAGGCCCATGGCTATGATATATTAGTTGCTTTTTGCTAACATGCTGAAGTTGATGGGCACATTTTAATTTGCTCTCCAGAATGGTTGATGAGAGCTTTAGTTGTCTATGTATATAATATAGAATTCTATAAAAATATCTTTATTATTATAACACTA	117099238	117099459	GCTGAAC-TGGTCGCAGTTGATGG	GCT-AACATGCT-GAAGTTGATGG	||| ||| || | | |||||||||	===I===D==X=I=X=========	19	2	1	2
chr2	+	117178316	117178339	AGCTCATCTCATGACCTCAAGTTTTCTCTAGGCCTGGGTTGTGTCAGTGAAAGACAAATGCACTGGGGTATTTATGTCTAATGAAGAAAATAATAAAGCAGTGCAACTGGATAGCTGTTGATGGGAGCAACCGATACTGAATAATTTGTTAATTTCATTATGTTAGCACACATATTTATTTAATTATATTTAATAATTAATAGGATTCATTATTTATTTTATTA	117178216	117178439	GCTG-AACTGG-TCGCAGTTGATGG	G-TGCAACTGGATAGCTGTTGATGG	| || |||||| | || ||||||||	=I==D======D=X==X========	20	2	2	1
chr2	+	117867997	117868019	AAGCTATAGTGTGGGTCCCCAGGAAATCAGAGACTGCCCTCCAAGCAGGTGTAGCCAGGCTGGGGTCCCAGGAGAGGCCAGCAAACCAAGGGCTGTTCATGTTGAACTGGCCGCATCTGATAGGTAAGATCTCCCTGCAGAGATCTGGTCCAACAGTTTCCCTAGGGCTAAAATCTTCTATGAGAGCAGTTTGAGCCTGCGAGAGGGCTGTCCCTAACTCTGC	117867897	117868119	GCTGAACTGGTCGCAGTTGATGG	GTTGAACTGGCCGCATCTGATAG	| |||||||| |||| |||| |	=X========X====XX====X=	18	5	0	0
chr2	+	118057216	118057237	CAGAACTTGAACTTGAGTTCCCACATGCCTTGCTGCCATGGCCTAAAGTGCTCCAGGCAGTCTAGGCCACAAGGACTGTAATACCTGGGCTAGTCTTAGGGCTGAACTGGGCCCAGAGATAGTAGCCTGGGGTGGGGAGACACAGACCTGTTGAGTCACCAGCTGGAGCGGCTAAGTGTGTGCTTGCATAACCCTTCCCATGACCCCAGGCCACATAGCTCA	118057116	118057337	GCTGAACTGGTCGCAGTTGATGG	GCTGAACTGGGCCCAGA-GATAG	|||||||||| | ||| ||| |	==========X=X===XI===X=	18	4	0	1
chr2	+	119381459	119381478	TGTATTTACAGATGCTCCCGTAGCTCACATTATCACCTTAGCTCCGCCTCCCGTCAGAGCAGGGGTGGCATTAAATTCTCAAAGGAGCACAAACCCTATTGTGAACTGCGCAGGTGAGGGATCTAGGTTGTGCACTCCTTATGAGAATCTAATGTCCGATGATCTGAGATGGAGCTGAGGCAGTGATGCTAGTGCTGGGGAGGGGCTGCAGATGCAGATT	119381359	119381578	GCTGAACTGGTCGCAGTTGATGG	G-TGAACT-G-CGCAGGTGAGGG	| |||||| | ||||| ||| ||	=I======I=I=====X===X==	18	2	0	3
chr2	+	119814536	119814555	TTTGTGATGACCTTCTGGTCTCCGCTGGCCGCCCCGGTGATGTGTGCCTCCTGTCTGGGAGCTGACTTGGCCTGGTGGACTTCTGGACCTCAGCCTCTTGGCTTATGGTGGCATTGATGGTAGCAGCCTGTGACAATAGTGCTTCCAGGATGTGAAGTATTTAGGGAATCGGGCAGCAGTGGGGCCACACAATGCTTTTTGGGGTTCTCACTCCTTCTTG	119814436	119814655	GCTGAACTGGTCGCAGTTGATGG	GCTT-A-TGGTGGCA-TTGATGG	||| | |||| ||| |||||||	===XI=I====X===I=======	18	2	0	3
chr2	+	120449772	120449794	CTTCACTTCCTCTACCTCCTAACAACTCCTGTTGGAGCCATTTTGAATGCAGCCCTAAGGCTTTCCTTGTCAGCCAAATGGGTGTCAGAAGCCATCTGTGCCTGAGCTGGTGGCAGCTGGTGGGAAAATGCTTGCATCCATATGAATCGATTTTGTTTTGCCTCCTAAGATCTTCAGTTGAGCAAGAGGAGATTTGCTGAATTTTTCAGAGGTTGCATTAACC	120449672	120449894	GCTGAACTGGTCGCAGTTGATGG	CCTGAGCTGGTGGCAGCTGGTGG	|||| ||||| |||| || |||	X====X=====X====X==X===	18	5	0	0
chr2	+	120734113	120734134	TTACTTAATAAAATAACCTGGAATCATTCTCTAGTAGTTTGTAGACTTTTATCCCTTTTCTTCCCGACTAGCTAGTATTCCATTTTGAGAATGTACAGTAGTCACCTGGTCCCTGTTGATGGCAATTAAATTGTTTCCACCTTTTCTGTTATAAATAATTAGGCAATGAATAGCCTTGTTTGTGAATATGTGTTTTCAGTTTCTTTTTCTGGTTTATTTTTT	120734013	120734234	GCTGAACTGGTCGCAGTTGATGG	G-TCACCTGGTCCCTGTTGATGG	| | | |||||| | ||||||||	=I=X=X======X=X========	18	4	0	1
chr2	+	120935910	120935931	CGGGAGGCTGGCAGGTCCTCAGATAGGTTCTGCAGTGTTACCTGTCACTTGGAGGCAGCCAACACTTCTGGACATTGCATCCTTATTCACACATGTGGCAGCTGAACGAGGTGCTGTTGTGGGTGTCTCAGCTCTGAGGGTCTTTGTGAGCTCCCACTGTTGTGGGTGTCTCAGCTCTGAGGGTCTTTGTGAGCTCCCACTGTTGTGGGTGTCTCAGCTCTG	120935810	120936031	GCTGAACT-GGTCGCAGTTGATGG	GCTGAACGAGGT-GCTGTTG-TGG	||||||| ||| || |||| |||	=======XD===I==X====I===	19	2	1	2
chr2	+	121176122	121176143	TGCCTGGGAGTCAGGCAGTTGCTTATGGAATTGTCAGGCGTTCGGGAGAAGCACAGGATGGCAAGGAGAGAAGGCCCAGGCAGGAGTGTGGATGAAGGGGGCTGAACAGGCTCAGTGGAAGGACTTTGAAGAGGCGTGGGCAGGCCACTGCTGCAGAAAGCGGCTGTCCTCATCGTCAGAGGGGTGTGGGAGGCTGAGGAGGGGCAGAATGAGAATCCCTGG	121176022	121176243	GCTGAACTGGTCGCAGTTGATGG	GCTGAACAGG-CTCAGTGGAAGG	||||||| || | |||| || ||	=======X==I=X====X==X==	18	4	0	1
chr2	+	121572256	121572275	TAGCGGGAGGTGAGCAGCAGGCAAGAGCATTACCACCTGAGCCGCACCTTCTGTCAGATCAGCAGCGGCATTACATTCTCACAGGAGCAAGAACCCTATTGTGAACTGTGCATTTGAGGGATCTAGGTTGCGTGCTCCTTATGAGAATCTAATGCCTGATGCACCTGAGGTGGAACAGTTTTGGGATTCCTGCCCCCGCCCGCCCCACCCCCCGCCCCCG	121572156	121572375	GCTGAACTGGTCGCAGTTGATGG	G-TGAACT-GT-GCATTTGAGGG	| |||||| || ||| |||| ||	=I======I==I===X====X==	18	2	0	3
chr2	+	121650194	121650216	TGGCAGGAGCCATCATGCTCTGCCTCTCCTGCCGCCACCTCCTGACCACTTTACTGGATCCTGCACCTGCGTGTTTGTGCCTGAGGGGCTTTTTCTTGCTGCTGCGCTGGTGGCAGTTCAGGGTGCCAGGAAATTAACACTGATAATCAGTAACCCTACTTAACAAATGTCTATGGCAGAACTGGTGTGTAAATACCCCAGCTCCCTCACCCCTCAGCTGGGT	121650094	121650316	GCTGAACTGGTCGCAGTTGATGG	GCTGCGCTGGTGGCAGTTCAGGG	|||| ||||| |||||| | ||	====XX=====X======X=X==	18	5	0	0
chr2	+	121901472	121901495	GCATTTTAAGCCAAGTAATCTTGGAAGTCACAAGAGAGTTTCGAGCAGAGAAAAACAACACTCTTGCCACTGTGTGGCAATGAGATACGGGGCCCAGGCCGCTGAACCTCGGTGCTGTTGATGCCTTTGCTGGGGGGCTGTCCTGCGCATTGCAGGATGTTTAGCAGCATCTCTGGGCTCTACCCAATGGGTGTCAGTAGCGCCCTCCACCCAGCTGTGACAAC	121901372	121901595	GCTGAA-CT-GGTCGCAGTTGATGG	GCTGAACCTCGGT-GCTGTTGATGC	|||||| || ||| || |||||||	======D==D===I==X=======X	20	2	2	1
chr2	+	122617349	122617368	GTAGCTTCAGGATGGGAGCTGGTCACCAGGAAAGACCAAGGCAGGATTAGAGCGATGGGATTTTTTGGTCCACCCCTGAACCTACAGGGAGGGGAGAGGGGCTGAAGGTCAAGTTGATCGCCAATGGCCAATGATTTTGTCAATCATGCCTATGTAATGAAGCCTCCAACAAATCCAAAAGGATAGACTTAGGAGAGCTTCCAGGTAGTTGAATGCCTGG	122617249	122617468	GCTGAACTGGTCGCAGTTGATGG	GCTGAA--GGTCA-AGTTGATCG	|||||| |||| ||||||| |	======II====XI=======X=	18	2	0	3
chr2	+	125840283	125840306	TGGAGATTTATTTAGGTGATACTTGCAGAGAGGTGTTTGAAAGTTAACCTGATGGTTTGTAGTAAAGAAAGACCAGTTAGGGAAGACTTAGTAAATACCTGCTGAAATGGGTCCAGTCTGAAGGAGCAGGACTGGCAATAACATTTGAAGAAGGGATGTGAACAGATTCAGAACATATGAGTAAATGCAGTACTATTTAGATTTTTCTCAGTGAATAATATGGA	125840183	125840406	GCTGAACT-GGTCGCAGT-TGATGG	GCTGAAATGGGTC-CAGTCTGAAGG	|||||| | |||| |||| ||| ||	======X=D====I====D===X==	20	2	2	1
chr2	+	128065195	128065213	AGAGAGAAGGTGAATGAATAGATGGGAGCTAGGTAGAGGCACAGGAGAGGTTACTGGCTGCTAGTGATAATGCACAAACATGTGCCTTAAGAGTTCATCAGCTGAAGGTCTCAGTTTGGCCTCTACAAAAATCCGTTTGAGGAAATCTCGAGTATAGTCTGAGACATGAGGTGGCAGCTTTGGGTTTGTTGGCTGAGTGGCGATTTTAAAGATGGCAGC	128065095	128065313	GCTGAACTGGTCGCAGTTGATGG	GCTGAA--GGTCTCAGTT--TGG	|||||| |||| ||||| |||	======II====X=====II===	18	1	0	4
chr2	+	128327798	128327821	GGTGTGTTTTCCACGGGATTGTAAGGAATATTCTTTTTAAAAAGGCATCCAAGATCAAATCAATTTGGGAAATGCTAGATGCATGTGTTCAGTTGCTGGAACTGAACTGGAAAGCAGTTGCTGGGCCAGAGTGAGGACTGCAAGAGGTTTATTGAGGGGTAAACCTGCAGAAGGCAAAGTGGGAGAAAGCAGGAGTGGGCAGGATGAGCCTTCAAACTTGGATG	128327698	128327921	GCTGAACTGGTC-GCAGTTGATGG	ACTGAACTGGAAAGCAGTTGCTGG	||||||||| ||||||| |||	X=========XXD=======X===	19	4	1	0
chr2	+	128364421	128364444	TGTTCATCCATTTATTACTGCACTTTTACTTTAAAGATGCCCTCAGGGATTTGAGTGGCCACAGGCCTCCACACGGGTGTGCTAGCCCGTGAGCAAGTCAGCTGAACTTGGCTGGCAGATGTGGACAGCAGGGCCTCAGGAATCCACTCTCCCATTTCACCCATGTGAAATCCACACCAATTCTCTCCATCCACGGCCCCAAGGAGGCCACTTTATTATTTATG	128364321	128364544	GCTGAAC-TGG-TCGCAGTTGATGG	GCTGAACTTGGCTGGCAGATG-TGG	||||||| ||| | |||| || |||	=======D===D=X====X==I===	20	2	2	1
chr2	+	129173969	129173992	ACATGAGTCTGTGTGAAAGTGATTCATTGAGAAAATACTGCCAGAGAGTGGGGACTGCAGGGAAGGGAAGGGAGGAAGCTCAGCGGGTGTGCTTTCAGGTGCAGTGCTGGTCTCAGCTTGATGGGGGGGCCCTGGAGGGGAAAGGACACGACAGGGTTTGTCCTGCAAGGGCACTGAGATTTCACACTGCTGCCCGGGGCAGGCATTAGCTCTAGGTCCCCTGT	129173869	129174092	GCTGAACTGGTCGCAG-TTGATGG	GCAGTGCTGGTCTCAGCTTGATGG	|| | |||||| ||| |||||||	==X=XX======X===D=======	19	4	1	0
chr2	+	129207883	129207903	AGGAATGGATGAAGAAGACTGGGAGATGCACCTAGCTTTGATGCCTCTGCTTCATGGGTCTCTTTGATGCCTCTGCGTCATAAGGCTGCTGTATGCTCTCGCTGGATGGTGCGTTGGATGGCCAATGGCAGGCAGACAGCGTTCCCGCCTCGGCTCTGAGACCAGGCATCTCCTCAGCACAGAGGGCCCCACTCCTTCAGGGGTCACCACTGGAGGAGCCA	129207783	129208003	GCTGAACTGGTCGCAGTT-GATGG	GCTGGA-TGGT-GC-GTTGGATGG	|||| | |||| || ||| |||||	====X=I====I==I===D=====	19	1	1	3
chr2	+	130117760	130117780	GGAAGATGCAGCCAATTCATTTTTGAGCACATGAATGTGACACTCACATCTTGGCCTTTACAAGCAAATGCCCGAAGACAATGGCTGGAGTGGAAGCTGGGCTGCTGGTCACAGGTAATGGTGATGACACCATTTGGACCAACACAGAGGCCAGGGAGGGCAGCGAGACCAGATCAGAAGCAGCCCTGAGAAGTAGAAGTCCAGGAGCTGGGAGAACCCAT	130117660	130117880	GCTGAACTGGTCGCAGTTGATGG	GCTG--CTGGTCACAGGTAATGG	|||| |||||| ||| | ||||	====II======X===X=X====	18	3	0	2
chr2	+	131324581	131324599	TGTGGCAATTTGTTGCACGGCAACAGAACACTAATAGGAATTTTGGTTCCAGGAATGAGGTGCTGCTGTAAGAAACATTTAAAAATATGCCGGTAGTTTTGGAACTGGGCAGTGGATGGGGCCTGGAAATATTTTGAGGAACCTCATTTAAAAAACTTAAACTACCTTAGGGAAAGCCTCTATTTCCTCGGATAGACTGTGCATAGAAATCTAGAATTT	131324481	131324699	GCTGAACTGGTCGCAGTTGATGG	G--GAACTGG--GCAGTGGATGG	| ||||||| ||||| |||||	=II=======II=====X=====	18	1	0	4
chr2	+	131511559	131511578	GAAATATGAAATAAAAAAGTTTTTAAATATTGAAAATTTTAAAAGAAAAAGAAACAGCTCAAAGCAGTAGGTCTGATGGTACCCCACAAATGCAGCTGACGTGACTGGCACAGTGGATGGCCGACTCATTTGTGCCCACAGTCAACTCTTTGGCCTGCCAAGAAAGCAAGGGGTGGTGTGGCCAGAAGGTCTGAGACCCTGGGGACAACCAAGTGACCAG	131511459	131511678	GCTGAACTGGTCGCAGTTGATGG	G-TG-ACTGG-CACAGTGGATGG	| || ||||| | |||| |||||	=I==I=====I=X====X=====	18	2	0	3
chr2	+	131583852	131583870	CACCAGCATGGATGACATGTCACTCTCCCTGGAGGAACCCGCTTGGCAGGGGTAGCTGATAACTTAGGGCCAGCGCAGACACAGAACTGTGCGAAATGACGCTGATGTCGCAGTGATGCGAGCCGCATGTTCCTCGCCTCACCTGCTCACTTTCTGAGCCTCACTGCAGCGACAGGAGGCAGGAAGCACCCCCAACCCCCGGTTTTAATAAATCCTCCT	131583752	131583970	GCTGAACTGGTCGCAGTTGATGG	GCTG-A-T-GTCGCAG-TGATGC	|||| | | ||||||| |||||	====I=I=I=======I=====X	18	1	0	4
chr2	+	131805593	131805612	TAACAATTCTTGTTACAATAAACGTGCTTTTGAGATTTTTAAATCTGAGCTCATCTCATCAGATTGCATAAAAAATTAAAATAGTATCAATTGACACCTAACTGAACTGGCTCAGGATGGAAATTCCATTCCTTGGCATGGATACGTAAGTTCAATGCAGAGGTGAGGGATGCCTTTAACACTGGAAGACAATGCTGACTTAGCTTAAAAAAAGTACCGA	131805493	131805712	GCTGAACTGGTCGCAGTTGATGG	ACTGAACTGG-CTCAG--GATGG	||||||||| | ||| |||||	X=========I=X===II=====	18	2	0	3
chr2	+	133044658	133044679	TCCGGCTGAAATCTGGGCGTGGCGGGAGAGTAGCTGGGACAGACAGGAGAGTCCCAGGGGGCTGGGGGTGAAGACGTGAGAGAGACTGGGGAGTAACTCAGTGAAACTGGTGAGTTTGATGGTGACTCCGGGGTGCCTGGAACTGACTCCCGCTGAAATCTGGGCATGGTTGGAGAGTAGCTGGGACAGACAGGAGAGTCCCTGAGGGATGGTGAAGACATG	133044558	133044779	GCTG-AACTGGTCGCAG-TTGATGG	G-TGAAACTGGT-G-AGTTTGATGG	| || ||||||| | || |||||||	=I==D=======I=I==D=======	20	0	2	3
chr2	+	133367815	133367833	AATAGGAATACCTCACCCTTTTGGTCACAGATCCTCTATCAAGTCCACATAGAGAATCTAAATACTTACATGCTTCTGGTGGTTTGTTCTTTTGTTCAATGCTAACTGGTCCAGAATGGCCTGGGCTTCAGTGTCACAGGTGTCAAATCACCCATACTTCCTAGGCGTAGTCATCACACAAGAACATGAAGCATTAATTAAGATGACACTAGCTGCTGT	133367715	133367933	GCTGAACTGGTCGCAGTTGATGG	GCT-AACTGGTC-CAGA--ATGG	||| |||||||| ||| ||||	===I========I===XII====	18	1	0	4
chr2	+	134638256	134638278	TCAATACTTTTGTCTAAATTAACCAAGTTAGTGTATCTATCACATTGGAAAACAAAAGAGCACAGTTTGGGAAGAAAGAAGAGTTCAGAAAGTTTATAGAGCTGAAAGGGACGCAGTGGTTGGGAGGAGGTACAGGGGATCCCTAGCAGCTCTTGGGTGGCAGGGCAATTCTTGGAGCCATGTGGGAGGGCCACGTGACAGCTGGGCAGATGATTTTCTGTAT	134638156	134638378	GCTGAACTGGTCGCAGTTGATGG	GCTGAAAGGGACGCAGTGGTTGG	|||||| || |||||| | |||	======XX==X======X=X===	18	5	0	0
chr2	+	134798444	134798465	ACCAATTTCTGTATTAGTCTGTTCTCACATTGCTATAAATAACTACCTGAGACTGAGTAGTTTATGAAGAAAAGAGGTTAACTAACTCACAGTTCCACAGGCTGAACAGGACGCATGGCTGGGAGGCCTCAGGAAACTTACAATCATGGCAGAAGGGGAAGGGGAAGCAAACACGTCTTACCATGGTGAAGCAGGAGAGACAGTGAGGGAAGGGGGAAGTGC	134798344	134798565	GCTGAACTGGTCGCAGTTGATGG	GCTGAACAGGACGCA-TGGCTGG	||||||| || |||| | | |||	=======X==X====I=X=X===	18	4	0	1
chr2	+	136318779	136318799	ACTTACTAGATCACAGGTGATCTCATCTAACTGTCTGACTCCGTCAGATTTCTAAAGAATGCTTCTGATACCAGGAATCTCTGCACTGTACATTCTGTGAGATGACCTGTTCCATTGATGGACAACTTTGTAACAAATTTTTCTCTTTTTAGTGAGCCAAAGTCCTGATTACATTTTATCTGTTGGTTCCAATTTTGCCTTCGGATAAGTTTTATATTTTG	136318679	136318899	GCTGAACTGGTCGCAGTTGATGG	GATGACCTGTTC-CA-TTGATGG	| ||| ||| || || |||||||	=X===X===X==I==I=======	18	3	0	2
chr2	+	136554280	136554302	CATGAAATCTCCTGGGTCTACCCAGCCTACCCTGATCTCATCTTCTGAGTTTTCTTTGTACTGAAGAGCCTGGGGAATGGGATGGAGAACTGTCTTTCCAGCTGATCTGTCAGCAGCTTGAGGAGCCGAATGGAATCCTCTCCTTCCATGGACCCCTCCCCCTGGCCCTGGCTCGGGCAAATGGTAGGTGCTCGGCAAAGTTGTGCAGATGGGCCGGGCGCTC	136554180	136554402	GCTGAACTGGTC-GCAG-TTGATGG	GCTGATCT-GTCAGCAGCTTGA-GG	||||| || ||| |||| |||| ||	=====X==I===D====D====I==	20	1	2	2
chr2	+	136909296	136909316	TAATCACAACATTAACAACTAAAGATACAAATTCAGTAAATGAAAAGTGACATATGTTATCTGAGACAAAATACACACCATGTAAATGAATGTCAGCCTAGATGAACTGACGCATTGCTGGGGGTAACCTAAGCATTCAAGGATCTCATTTTGAGCAATCACACCCTGGTCTTTTCCACTTCCCCTTCTTCCTTTTTTCCCTTTGTTGGTCCTACCTGGAC	136909196	136909416	GCTGAACTGGTCGCAGTTGATGG	GATGAACTGA-CGCA-TTGCTGG	| ||||||| |||| ||| |||	=X=======XI====I===X===	18	3	0	2
chr2	+	137349181	137349200	GCTATAAAATTCATTTATTGAGCACCTAAGCAACATGAAGTGCTACAAGGATACCAGAGTGGCCATGTGTGCACTTTGTGTCCCTCCATCTCTGGCGATTGCTGGCTGGACCAGTGATGGAAACCTTACCCAATTTGAATTTACTATCAGAATTTGGAATTGTGACTGTGAATGGATAATGACTACTAATTCTTGAAGGACATTTTGTGGTGTGTGGGAG	137349081	137349300	GCTGAACTGGTCGCAGTTGATGG	GCTGG-CTGGAC-CAG-TGATGG	|||| |||| | ||| ||||||	====XI====X=I===I======	18	2	0	3
chr2	+	137670670	137670689	TCAGAAGATAGGAAAATGTAGGAAAGTTTGGAGCTTCCTAGAGACTTGTTGAATGGCTTTGTGCCAAATGCTGATAGTGATATGGACAACAAAAATGAAGGCTGAAGTGGTCTCAGATGGAAATGAGGAACTTTTTGGGAACTGGAGCAAAGGCGACTCTTGTTTCATTTTAGCAAAGAGACTATCGGCATTTTGCCCCTGCCCTAGAGATTTGTGAACT	137670570	137670789	GCTGAACTGGTCGCAGTTGATGG	GCTGAAGTGGTCTCA---GATGG	|||||| ||||| || |||||	======X=====X==III=====	18	2	0	3
chr2	+	138347865	138347884	ACCATGGCTAATACTTGTCCAAGCATTTTAATACAAGCATTTAGTACAAGACACAGCAATGTGGGACACACTTAGGCCTGATCACCTCATGAAGAACAAGGCTGATGGTCTGATTGATGGTCATTTTATGAGCTAGAACCATGGGCAGGGTGACATCATCTGGAATGGAAATTTGTGCAGGACAGGCATCATGGCTGACTTGGCTAGTATAGCTGACTAT	138347765	138347984	GCTGAACTGGTCGCAGTTGATGG	GCTG-A-TGGTCTGA-TTGATGG	|||| | ||||| | |||||||	====I=I=====XX=I=======	18	2	0	3
chr2	+	139415119	139415141	AATAAATAATCATGCTTTATTGCCAAATAACTTTATTTACTTCCTTTGGCATACATTTTGGAAATAGTTTGTTTTGTAGAATACATCAGAAAATAGCCTTGCTGAAAGCTGGGCAATTGATGGGTGCTTTGTAAAGAGTTTGTTTGGGGAAGGGTGGCTATCTAGTTTCTTCTGCCTTAGAATGATTTTCAAGTCCAAACTATTCCAACTATGCTTTGTGCAA	139415019	139415241	GCTG-AA-CTGGTCGCAGTTGATGG	GCTGAAAGCTGG--GCAATTGATGG	|||| || |||| ||| |||||||	====D==D====II===X=======	20	1	2	2
chr2	+	139722394	139722413	CAGCTAATCTAGTCTACTGAGGATCTGGGCTGTGCTTGCTCATGTGTCTGTGGTCTGCTGTGCTTCTGCAAGGCAGAGCTGTTATGTCAGTGGGCTGTGGGCTGAACTAGCACAGTTTGGTTTCACCTGGGAAAAGTGACCTGTCTCCTATTTTTCATCTTTCAATAGGTAGGCCAGGGCACGCTGTTATGGTACCAGCACAGGGCGAGATTGAGCAGAA	139722294	139722513	GCTGAACTGGTCGCAGTTGATGG	GCTGAACTAG-CACAGTT--TGG	|||||||| | | ||||| |||	========X=I=X=====II===	18	2	0	3
chr2	+	140476419	140476437	AAACATTTCAAATGCGTATTTTTCACCTGTCATATGCCCTTAGGGATTGAATAAAGCATCAATCACCAGCTTTAGGTTATTCATCAAACCGACCAGTCAGGCTGATCTGGTCAGTTAGGTTAGCTTTCAACCCAGGGGGAAAACAAAACAAAATGAAACAAAAAAACAGTTTCAGTGTTCAGTGTTTCTTTACCCTGTCCCCATATTAGAATCTCCTGG	140476319	140476537	GCTGAACTGGTCGCAGTTGATGG	GCTGATCTGGT--CAGTT-A-GG	||||| ||||| ||||| | ||	=====X=====II=====I=I==	18	1	0	4
chr2	+	141278071	141278089	CAATGAGAACACTTGGACACAGGGCAGGGAACATCACACACTGGGGTCTGTTTTGGGGTTGGGGGATGAGGGAGGAATAGCATTAGGAGAAATGCCTAATGTGGATGGCGAGTTGATGGGTGCAGCAAACCAACATGGCACATGTACACATATGTAAAAAACCTGCACATTGTGCACATGTACCCTAGAACTTAAAGTATAATTTTTTTTGGTGCCAGT	141277971	141278189	GCTGAACTGGTCGCAGTTGATGG	G-TGGA-TGG-CG-AGTTGATGG	| || | ||| || |||||||||	=I==X=I===I==I=========	18	1	0	4
chr2	+	143462012	143462033	CAGCAGCCAACCTGGGATTTGAACAGAGACGTTATGACTGTGAATCCACTGGGAGCCACTGTCCCTTGTCATCCCATACCACATTGTCTCTGGGGACAAAGCTGAACTGCTCACATCTGTGGAATAGAGGCTAAGCATCATATCTGGAAAGATAGCAGTCTACTGGCAACGGCAAGAGAACTCACAGATGCACCTGAGAAGATGAATGAATAGAATTTAATG	143461912	143462133	GCTGAACTGGTCGCAGTTGATGG	GCTGAACTGCTCACATCTG-TGG	||||||||| || || || |||	=========X==X==XX==I===	18	4	0	1
chr2	+	144279224	144279242	AGTCTCTCAGCATGGCTGGGACTCAGCATATCTGGATCCCTCCTTCTAATGGCCAGATACTCTCCCAGCCAAGAAACTCAACTGCAGAGTCATGGGAAATGCTGATGGACCAGTTATGGGAAAGGAACATTTAATGAAAACTATGTGTTTACTCTCACAGTCTTAGGGAAATGGTCTTGATACTCACTACATCGGCACATTGGCTGTTATAAAAAAGAT	144279124	144279342	GCTGAACTGGTCGCAGTTGATGG	GCTG-A-TGGAC-CAGTT-ATGG	|||| | ||| | ||||| ||||	====I=I===X=I=====I====	18	1	0	4
chr2	+	146377961	146377981	CTGAAGGAAATATTGGACTTGTAATGCTGCACATATGTTATGTAAATTATCGTAGCACTTTGTATTGCTTTGACCTTTATAACACCCTATAATTTGATTGGCTGACTAGTCAAGTTGATAGTGTTTACAGTCTTGCCCTTACTTGGATGGACATGATAAGATATTCCAATCTAGCCAATCAAAAAATAGAATATCAAAAAGGTCAGAGTAGTATAATGTTT	146377861	146378081	GCTGAACTGGTCGCAGTTGATGG	GCTG-ACTAGTCA-AGTTGATAG	|||| ||| ||| ||||||| |	====I===X===XI=======X=	18	3	0	2
chr2	+	146401627	146401649	AGAAGCGGAAATCCTTTTGGAACCCACATCTTTTAGAATGCGAAGACTTCAAGCTTTTTATGTTGTTTAAAAAGGGCAGAGACCTATGATTTAGAAGTCAGATAAACTGGTCACATTGAGTGGTCATTCTTTTGTACACTTTAAAGAGCCTTTCTTTCTGAGAAATATGATTTTTGTAAATTTGATCCTCTACCTTCCTCTTTTGAGAGACCCATGGGAGTGG	146401527	146401749	GCTGAACTGGTCGCAGTTGA-TGG	GATAAACTGGTCACA-TTGAGTGG	| | |||||||| || |||| |||	=X=X========X==I====D===	19	3	1	1
chr2	+	147526806	147526825	GACAAGCTAATTAAGAGGAATCTGAAAATGCTAGAAATAAAGAGGGCACCCAAAGACTCAGCGGTGCATCAGACTTGATATAATACGGTCCACAGAAGGACCTGACTGGTCCGTGGATGGCACAGAGCTGGCCCTAGACTCCACGCATAGAGCAGGAGCTTCCCACCCTGGGTCATGTGTGCCACAAGGGTGAGCTGTGAGAACTTGAACTTTGTATAAG	147526706	147526925	GCTGAACTGGTCGCAGTTGATGG	CCTG-ACTGGTC-C-GTGGATGG	||| ||||||| | || |||||	X===I=======I=I==X=====	18	2	0	3
chr2	+	152322125	152322144	GGAACTAGATGGAGGAAATGATGTATCTGATCTACACTCATCTGAAGAAACGAATACCAAAATGAAAAATAATGAAGAAATGATGATCGGCGAGGCAATGGCTGAAACTGGCCATGATGGTGAAACAGAGAATGAGGGCATAACTACCAAAACCTCAAAGCCTGATGAAGCTGAAACAAACATGTTGACTGCAGAAATGGACAACTTTGTTTGTGACACA	152322025	152322244	GCTG-AACTGGTCGCAGTTGATGG	GCTGAAACTGG-C-CA--TGATGG	|||| |||||| | || ||||||	====D======I=I==II======	19	0	1	4
chr2	+	155131457	155131478	ATCAGAAGACAGGAAGATGTGGGAAAGTTTGGAAGTTCCTAGAGACTTGTTTAATGGCTTTGAACAAAATGCTGATAGTGATACGGACAACAAAGTCCAGGCTGAGGTGGTCTCAGAGATGGGGAACCTGTTGTGAACTGGAGTAAAGGTCACTCTTGCTATGCAAAGAGAGTGGCAGCATTTTTTGCCTGCCCTAAAGATCTGTGGAACTTTGAACTTGAG	155131357	155131578	GCTGAACTGGTCGCAGTTGATGG	GCTGAGGTGGTCTCAGA-GATGG	||||| ||||| ||| |||||	=====XX=====X===XI=====	18	4	0	1
chr2	+	155194425	155194444	CTGAAGAACAAGAGAAAATTGGGGGTATTATAAAAAAGAATGTTGTCGGTGGTTGGAGAGAAAGCTCATTTATATTAGTAAAGCTTTGGGGAACTGGCAAGCTTAACTGGTGGGTGATGGCAGCAAGCAAAATTAGTTCCTAGACTTGCAGCAAGTTATCTCAGTAGTTATAGATAAAACTGGTCTCAGGTTATAACAGGCAGTTTCAGCAGCCAGACTT	155194325	155194544	GCTGAACTGGTCGCAGTTGATGG	GCTTAACTGGTGG--G-TGATGG	||| ||||||| | | ||||||	===X=======X=II=I======	18	2	0	3
chr2	+	159128829	159128849	TTAGCTCAATTTCAGACTTAAGAATCATCTTGGAACAATCTCAGTAACAAGCAGAGCATGTGCTAGAGGTAGAGACCAAGACAGTATATGAGTCCTAAATGCACACTGGTCTCATTGATGGAGAAGAAGGGTACAGTAATATTTCTCTATACCTCTGGTTTATGGAAGGTGAAGTATAGTTCTCGGATGAATGGAATAAAGTATTCTTGAATAAAAGTCAA	159128729	159128949	GCTGAACTGGTCGCAGTTGATGG	GCAC-ACTGGTCTCA-TTGATGG	|| ||||||| || |||||||	==XXI=======X==I=======	18	3	0	2
chr2	+	159892845	159892862	TCCTGCAGTGAATGCTTAGATACTATGCCAGTGAGGTCATCAACCTTATGTAGGAAAAACCTAGGGTGCTTAGAAGCTCTTGCAGCATTTGCAAGCTGTCGCTGAACGTGAGTTGAGGCTTTTTGTAAAAAATTATTATTATTATACTTTAAGTTCTAGGGTACGTGTGCACAATGTGCAGGTTTCTTACATATGTATACATGTGCCATGTTGGTTTG	159892745	159892962	GCTGAACTGGTCGCAGTTGATGG	GCTGAAC--GT-G-AGTTGA-GG	||||||| || | |||||| ||	=======II==I=I======I==	18	0	0	5
chr2	+	161084363	161084383	AAGACCAGGCAGGAGTCTGATCTGGCAGGATGGTGATGGGGCCAGGGTGACCAGATCCAACTTGGAGAGCATAGACAGATTTGGGGTCTTTGGAGGTAGAGCTGACTGGACTCGTTGATTGATTGGATGTAGAGATCGAGGAAAGAGGAGGCTCCAAGCTTCCTGGGCGACAACTATGGAAACCAGAAGCCTCTTACCAGATTGGGATGCAGGTGGCCTGC	161084263	161084483	GCTGAACTGGTCGCAGTTGATGG	GCTG-ACTGGACTC-GTTGATTG	|||| ||||| | | |||||| |	====I=====X=X=I======X=	18	3	0	2
chr2	+	161914033	161914054	TCCAGAGGAGGTTTCAGTAGCTGGTAGGATATTTGTTAGATACACAAGAAGCAAGTGGCGTCTCCCCAAGAGAATAGAATGGAGATTCGACCAACTTTCTGCTGAAGTGGGCCAGTTGAGAGCCATTAGGAAGGATGGCTGGAGTTCTAAGTGAAACAAGGAGCTGCTACCCAAATGTTTACTTGAACCCTGTTAATGTCTGATGACAATGGAGTAATTTCA	161913933	161914154	GCTGAACTGGTCGCAGTTGATGG	GCTGAAGTGGGC-CAGTTGAGAG	|||||| ||| | ||||||| |	======X===X=I=======XX=	18	4	0	1
chr2	+	162579549	162579571	AGCAGTCTGGCCACAATCTGCCGCAGCTGCTGGACTGCACTGTAGGGAATTCCTCCAGGTCCAAACTACTCAGTATCCCTAGCACTGGTAGGGGAAAGCGGCTGACTGATGCTGCAGTGATGGAGGCTGTCCCTTTCCCTCAGTTCGTCTTAGGCACTCTCCAGCCTGCTGCCCGTGGTCACAACCTGAGCCTGCCGAGAGTCCTCACAGCCCTGTGCTTGGG	162579449	162579671	GCTGAACTGGT-C-GCAGTTGATGG	GCTG-ACTGATGCTGCAG-TGATGG	|||| |||| | | |||| ||||||	====I====X=D=D====I======	20	1	2	2
chr2	+	162764993	162765012	CAATGAGAACACATGGACACAGGAAGGGGAACATCACACACTGGGGACTGTTGTGGGGTGGGGGGAGGGGGGAGGGATAGCATTAGGAGATATACCTAATGCTAAATGACGAGTTGATGGGTGCAGCACACCAACATGGCACATGTATACATATGTAACAAACCTGCACGTTGTGCACATGTACCCTAAAACTTAAAGTATAATAATAATAAAATTAAAA	162764893	162765112	GCTGAACTGGTCGCAGTTGATGG	GCTAAA-TGA-CG-AGTTGATGG	||| || || || |||||||||	===X==I==XI==I=========	18	2	0	3
chr2	+	164478760	164478781	CTAATATAGCAACTAAAATTAAAGTTGCTCTTTACAAAAATTAGCTGGGTGTGGTGGTTAATGCCTGTAATGCTACTGGGGACGCTGAGGCACAAGAATAGCTTGAACTGGGGAGATGATGGCTGCAGTGAGTTGAGATCATGTCACTGCACTCCAGCCTCGGCGACACGGTAAGACTGTCTCAAAAAAAATTAATAATAATAAAGTTGCTCCCAATATTGT	164478660	164478881	GC-TGAACTGGTCGCAGTTGATGG	GCTTGAACTGGG-G-AGATGATGG	|| |||||||| | || ||||||	==D========XI=I==X======	19	2	1	2
chr2	+	164796443	164796462	CACCAAGTGTCCTATTCATTGTATATTTAGCGCTTCAGTTTTTGCACTTTTGTACTTTTTCTTGGTGATTTCTGTGTTTAAAATGACTCCCAAACATATTGCTGAAGTGGTGCATTGTGTTCTTAAGTGCAAGAAAGCTGTGATGTGTCTTACTGAGGAAGTATATGTGCTAGCTAAGCTTCATTCAGGCATGTTGGCTGTGAGTTAAACATTAATAAAT	164796343	164796562	GCTGAACTGGTCGCAGTTGATGG	GCTGAAGTGGT-GCA-TTG-TGT	|||||| |||| ||| ||| ||	======X====I===I===I==X	18	2	0	3
chr2	+	167891887	167891906	AGAAGATGACAGGAAAATGTGGGAAAGTTTGGAACTTCCTAGAGACTTGTTGAATGCCTTTGTTGAAAATGCTGATAGCAATATGGACAAAAAGGTCCAGGCTGAATTGGTCTCAGATGGAGATAAAGAACTTGTTGGGAACTGGAGGAAAGGTGACTCTTGTTATGTTTTGGCAAAGAGACTGGAGGCATTTTGCCCCTGCCTTAGGGATTTGTGAAAC	167891787	167892006	GCTGAACTGGTCGCAGTTGATGG	GCTGAATTGGTCTCA---GATGG	|||||| ||||| || |||||	======X=====X==III=====	18	2	0	3
chr2	+	169341134	169341153	GTCTACTGTAACCACACTGGTAAGGTGACATGTACCTTCATAGACACATAATCATTAAGTGTCCTGAACTGAGTGCTCTTCCTGTTTAACAGCTGGAAATGCTGAACTGCTTGTTGATGGTGTTTTGTAGGGAGAATTTATGCTCACTTGTGTTTTAACGTAAGTATGTATGGGTTTTTTTCCCTTCAGATTAGAACAGGGGCTTTAGTGTCTTTTTCAT	169341034	169341253	GCTGAACTGGTCGCAGTTGATGG	GCTGAACTGCTT---GTTGATGG	||||||||| | ||||||||	=========X=XIII========	18	2	0	3
chr2	+	170571715	170571735	TCCACTGGTATTCGCCCAGTTCCATCAGGCTTTCTGACTGGCCATACCAGGGAATTGTAGGGGCTATGGGTGCCATGCACTATTTGCACCTCCTCTAACTTCTGAATAGTCTCAGTTATGGCTGTATGCCCCCCTGACAAACAGTATTGATGAGTGGAGGTATCCTGTTGGGGTTGTGGCAGAGCTTGGGCTGGTGATGTGTATTGTCCCTGCAGTATCAG	170571615	170571835	GCTGAACTGGTCGCAGTTGATGG	TCTGAA-TAGTCTCAGTT-ATGG	||||| | ||| ||||| ||||	X=====I=X===X=====I====	18	3	0	2
chr2	+	170591408	170591429	CCAGGAGCCTCATTTCAAGCTCCGAGCTACCCTGAATTTAAATTGACCACCATATAAATGATCAAACAGTCCATCCACATTTTGCATTTATTATTTAGATGCTGAACTTAGTCCAGTTTTGGAGTATATCCGATGATAGTCAAGTTATTTAGCGTTGATTATTTGAGAGAATGTGCAACATTGAAAACACATTTGTTATTTCATATTTATTGCAGCCATGGC	170591308	170591529	GCTGAACTG-GTCGCAGTTGATGG	GCTGAACTTAGTC-CAGTTT-TGG	|||||||| ||| ||||| |||	========XD===I=====XI===	19	2	1	2
chr2	+	173299025	173299047	TATGGAAGTAGTGTTTCCTTCACAGGTTTGTTAAACTGGCATTTAGATTTGCAAACACTGATCTCTTGGAATTAAGTTAAAAGGCTAATTGTTAATTAGCCCTGAACTGGGGCAGGTAGATGGGCCTCTCACCAGTGCAGGTCCCTGTCAACTAATAACAGGGTTTGATAACCACCATCAAATCTGCTATCTGGCTTTTCTGCTTAGATAAACAAGGCAAGAC	173298925	173299147	GCTGAACTGGTCGCAGTT-GATGG	CCTGAACTGGG-GCAGGTAGATGG	||||||||| |||| | |||||	X=========XI====X=D=====	19	3	1	1
chr2	+	173458562	173458583	AGCACTTAGTCTGCTTGCCTGGAGTGTTCAATGCATTAAGGAGGGTTCCACACATTTTACATGGTGGAAAAACACTAGGTTCCATCATTCCCCTTCTTCGGCTAACTGGTGGCTGTTTATGCCTGATTTAGTGACTCTAGTTTCTTGTTCTGGCCACTAGATGGCATCTATTTTATAGGAAATGTTGAAGAATTTATATTGGAAAAAATATCTGAAAAGACT	173458462	173458683	GCTGAACTGGTCGCAGTTGATGG	GCT-AACTGGTGGCTGTTTATGC	||| ||||||| || ||| |||	===I=======X==X===X===X	18	4	0	1
chr2	+	173481288	173481307	TTGCCATAAACTAAAAAAACCAACACGAACAAAACAATGCTCAGGCATATGAAAACCTACGTTTTTTGAAAGGTGAGGGGATGATAAGTGCAAAATTCAGGCTAATGGTTGCATGGATGGAATAGGGAAAAGCACATAGGTGAATGAATGGTATTCATTCAAATTGAAGGTTTTGTGAGAAATAGGTTCATAGAGGTTCATATTATGCTACATAATTTAC	173481188	173481407	GCTGAACTGGTCGCAGTTGATGG	GCT-AA-TGGTTGCA-TGGATGG	||| || |||| ||| | |||||	===I==I====X===I=X=====	18	2	0	3
chr2	+	174661220	174661239	AGTCATGCAGCTGGAGGCTACAAGATTCCAACCCTCCCCAAATTGCTCCTGGAGATAACGTCACTATTATAAAACCTAAGATCCGTGCTTGAGAGATTTTGCAGACTGTGCACTTGATGGATCGGCTAGCACTACACAGATCGATAAACTGGCTCATCTGATCTTATGGCCCCCGCCCAGGAACTGACTTGGTGCAAGAAGACAGCTTTGAATCCTTATG	174661120	174661339	GCTGAACTGGTCGCAGTTGATGG	GCAG-ACT-GT-GCACTTGATGG	|| | ||| || ||| |||||||	==X=I===I==I===X=======	18	2	0	3
chr2	+	174779223	174779242	ATCGTTTTTCAAATTTACTGGAAAAATGCATATTTCCCCACATTTATATTTTAATGTACTCACACTCAGTAGCATGTGAAATTGCCATAGGACAAACAGTGCTAAACGGTGCAGTGCTGGCTGTTAGATGCCATAGGTGTTCTGAACAGGGAGACATCAATGTGGGCTCCAGTAGTTAGAGAAGGCTTCGTGGAGGAGGTGGGTAGGATTTAGATAGAAA	174779123	174779342	GCTGAACTGGTCGCAGTTGATGG	GCTAAAC-GGT-GCAG-TGCTGG	||| ||| ||| |||| || |||	===X===I===I====I==X===	18	2	0	3
chr2	+	174887802	174887822	ACTCACCACAGTTCTATGATTTTTCTCTGTTAGTTTCTGAAGACCTGGAAGAGAATTAGAGAAAACAGGCAGCAGAGTTAGGAAGCGGCAGAGTAGGCAAGGAGACAGGTCCAGTTGATGGTATAAACTAACACATACCATGCTCGTGTGAGATATTTAGTAATAGGGGAAACTGGGCCAGGTGTGGTGGCTCACCCCTGTAATACCAGCACTTTGGGAGG	174887702	174887922	GCTGAACTGGTCGCAGTTGATGG	GGAG-ACAGGTC-CAGTTGATGG	| | || |||| ||||||||||	=XX=I==X====I==========	18	3	0	2
chr2	+	175352505	175352527	GCTTGTTTTAGAATCTGGGCCCCGTCCATGACTGCTTCTATTCTATTGCGGTACGGGGGTGGGGTGGGGGTGGGGAACTACATGCATGTCCACTCAGTATACTGAAACTGGTTACATTGATGGAAAACTTCCAAAGCTTCTTGAAATAAAGGTATTGAAACTATCCTCACAGGGTTTATAAGAATTCTGGACAAAAATATAATTAAGCATTAATCAGGCTACA	175352405	175352627	GCTG-AACTGGTCGCAGTTGATGG	ACTGAAACTGGTTACA-TTGATGG	||| ||||||| || |||||||	X===D=======XX==I=======	19	3	1	1
chr2	+	175427448	175427468	CAAAATATAATTTTGGTTAGAAAGCTGATGTTCTCATCGTGGAAACTCGGGGATGGTTGCACGGGTACCCACTACCTCATCCCTATGACCAGGGCTGTCAGCTAACTGGCGTATGTTGTGGATGAGAAGTGAGAGGTGAAAACAAGCAAGTAATGTTCTGAATAAACATCATGGTGGGTGATCCATCACTGGCTCCCAAGTACTTGCACAAAGTTAAAAAA	175427348	175427568	GCTGAACTGGTCGCA-GTTGATGG	GCT-AACTGG-CGTATGTTG-TGG	||| |||||| || | |||| |||	===I======I==X=D====I===	19	1	1	3
chr2	+	177034576	177034595	CATATGTCTAAACTCCTACTCACGTCAAAATGTTCTTTTTTTTAGTGTTCCTGATTGGGGTCATGACCTTGCAGTGACAGGGTGCTCCCTTCCATTCCAGGCTGCTGGTGCTGTTGCTGGACAGGTCTTATAGCTATTAATAGAGAGTGCTTCCTTATATGGGCATATCTGTTTTCCTGGGCTGCTAATTATAACTCCATTCCCTCTTCCACCCAACAGC	177034476	177034695	GCTGAACTGGTCGCAGTTGATGG	GCTG--CTGGT-GCTGTTGCTGG	|||| ||||| || |||| |||	====II=====I==X====X===	18	2	0	3
chr2	+	177340795	177340815	TTTAACTTTGGAATATAGACACTGCAACCTTAGGAACTTTTTAGAGTATCGTGGGGTTTAAACAAACAAAAAGAAAAAACTAGCAGTATAGGCAAAAGGAGTGAAGGGTCAGCAGTTATGGAGTAAAAATACAAAGACTTACTGTTTGTAGAGTGCCTACTCTCAGTCATACTCTCTACTAGCATCTGAACTATGGAGTCAGAGATTGACCTGGAGGCTTC	177340695	177340915	GCTGAACTGGTC-GCAGTTGATGG	G-TGAAG-GGTCAGCAGTT-ATGG	| |||| |||| |||||| ||||	=I====XI====D======I====	19	1	1	3
chr2	+	178188172	178188192	TCAATGAAGTCCATCATGTACTTTCTGTTTCTGCTCCCAAGCAAAAGATATTGCTGAAAATTAAATTAAAAATGTAAAAATCTGACCCAAGCCAATATCAGCTGACTGGTCCCAGCTGAGCCTTTACTACTCCCAGGTAATTCTCTGATTTTTCAAAATTTCCTTCCTTCCACAGTCCTCACTTTTCCTTTTCTAAATCCTTCCTGTTTCCTTCAAGCCCC	178188072	178188292	GCTGAACTGGTCGCAGTTGATGG	GCTG-ACTGGTCCCAGCTGA-GC	|||| ||||||| ||| ||| |	====I=======X===X===I=X	18	3	0	2
chr2	+	178620358	178620377	CTTTCTAGAACTGGCCCTCCTTCTGCTGCGACCCCATGTTTCCACCTGGATTTGATTTTTCCAACTGACACACTTTCCTAAGCACACACTCCTCATCACAGTTGACTGGTCCAGGGATGGACAGGGGAACCAAGTGGGCCAAGCGGACCAATCAGAAAATGTCCCTGATATTTTCCAAACTGGAACTTGGGACTCCATAGTTCCCTTCTAGAAGGGGTTG	178620258	178620477	GCTGAACTGGTCGCAGTTGATGG	GTTG-ACTGGTC-CAGG-GATGG	| || ||||||| ||| |||||	=X==I=======I===XI=====	18	2	0	3
chr2	+	180269581	180269601	TATTTGCCACATGATTTTTTTTCAGGTGTAGTTATGAAGGGATAATCAGAGTGCTTGGGGCTGGAGGAAGCATAACCTTTTATCTAAAGATCATAAAAATGTGACTGGTACGCAGTTCTGGAGCTGCCAGATGTTACGTTATCTCCACGTGGAGAAAACCTGTCAAGGGGAGAGAATGATGTCAAGCTGAAAAGAGGAATGGGTGGACAACTAGAATATGG	180269481	180269701	GCTGAACTGGT-CGCAGTTGATGG	G-TG-ACTGGTACGCAGTTC-TGG	| || |||||| ||||||| |||	=I==I======D=======XI===	19	1	1	3
chr2	+	180532256	180532275	CAGAATACAAGAAATGTGTCCAGTGCTTGCCAGCCCCCAGCCTCTTCTACCTAATCTAACCCCTTTTTGTACCACATGACTCTATCCCATTCCAGCCATAGCTGACTGGACCAGGTGTGGGTCACTGATTTCGGGGCAGCTAATCAGACACAATGTGACTGGTGGCCTGGTTCAAAACGATGTGCTAATCCATCCCTCAGGAACTGGGAAGATGTGGAAC	180532156	180532375	GCTGAACTGGTCGCAGTTGATGG	GCTG-ACTGGAC-CAGGTG-TGG	|||| ||||| | ||| || |||	====I=====X=I===X==I===	18	2	0	3
chr2	+	181738064	181738083	ATTGGTGAAGAAAGTATTTGGCAAAGTTCTTCAAAGCCACATCATCGCGGTCAAAGTAGTAAGACAGGGACAGGTAAACTTAGGAGGCGTAGTGCTCCAGGTTGATCTGGCGGTTGATGGCGGCCTCTGAGTACTGGTGGTAGTTCTGGCGCACCTGCGAGGTGGACGCGGTCGTCATTGCGGCGACTAAGGAGAGGCGGCGGCGGCGGCAGTGGCTGCG	181737964	181738183	GCTGAACTGGTCGCAGTTGATGG	GTTGATCTGG-CG--GTTGATGG	| ||| |||| || ||||||||	=X===X====I==II========	18	2	0	3
chr2	+	181985615	181985635	CAAGCAATGCTTATCTTTCATTACAACTTTCTTTCATTAAAGCATCCATTGTTACCAGAGTCTACTCATTGTGCAAATATTTCTTGAATTTCTCTCCTTTGTGCATGATCCCAGTTGATGGGTAAATATAGAAACCAATAAAATGTGGTTTTTATCCTCAAGAAGATTATGTTTTTGGTGAGAAGATACAAGTCTTCTTCAATTCAAGAGTTTAATCAAGA	181985515	181985735	GCTGAACTGGTCGCAGTTGATGG	G-TGCA-TGATCCCAGTTGATGG	| || | || || ||||||||||	=I==X=I==X==X==========	18	3	0	2
chr2	+	183046296	183046318	GCTCTCCTGTATGAGGTGTCTATTGATCCCTGTTGGGAGGTCTCTCCCAGTCAAGAGGCGCAAAGTCAGGAACCTGCTTGAGGAGGCAGTCTGTCCCTTAGCAGAACTGGTGCACTCTGCTGGGAGAGTCCCCCTTGTTAGGGTCAGCTGCTCTCTTCAGAGCCAGCAGACAGGAAAGATTAAATCCGCTGACCCTGCGACTGCAGCTGCCTCTCCCTTCAGG	183046196	183046418	GCTGAACTGGTCGCAGT-TGATGG	GCAGAACTGGT-GCACTCTGCTGG	|| |||||||| ||| | || |||	==X========I===X=D==X===	19	3	1	1
chr2	+	184329139	184329163	TTAGTCTCTATGCCAGCCAGAATAAAATAGCAGTTCAGTACAACCACAGTAATTTTCAAATGTTGACATTTACACATGTTATTTTAAAAATCTGGTAAGGGCTGAAGATGGACTGCAGTTGATAGCGTATTAGTTTGCATGTAGAGACTTAAACACTTTTTTGATACCAACACAGTAATTATTAAATTTTGCTGTTACTTTGATAGATTTTTTTTTTCCTGTAGG	184329039	184329263	GCTGAAC-TGGTC-GCAGTTGATGG	GCTGAAGATGGACTGCAGTTGATAG	|||||| ||| | ||||||||| |	======XD===X=D=========X=	20	3	2	0
chr2	+	184671334	184671354	CTTTTACTAAACAGTAGTCTCAAAATCATTTCTTTTCTAACAAAGAGCAGCCTGTGAAATTGAGCTGCAGACATAGATAAGCAATCTGGAAGCTTGCACTGGTGAATGGTGGCAGTTGTGCCAATAAGAAAGGGCTACCTGGGGGCTAGGCATGTTCAACATGGCGGTTTCATCTTCCCTTTACTTTGTCAACCATGTATACAGTAAGGAATAGACAACAT	184671234	184671454	GCTGAACTGGTCGCAGTTGATGG	GGTGAA-TGGTGGCAGTTG-TGC	| |||| |||| ||||||| ||	=X====I====X=======I==X	18	3	0	2
chr2	+	184981167	184981186	GTTCACATCCTCACAGACACTCAGGTCCCCACCTGGCAGCAAAGGGCACAGGCCCCCAATTTTAACCCTCCTTACACCCGCACCCAGGCCCCTTGCAGGTGCAGAAGGTGGCAGTGATGGCTGGGTGTGGGCAATAAGGCAGGAGGCAGAGAACCTATCTTGGAGAGGTGGAGAGGTGATGGGAGGAGAGAATGCATGCACCTACCTTGAAATGTAAGCC	184981067	184981286	GCTGAACTGGTCGCAGTTGATGG	GCAGAA--GGTGGCAG-TGATGG	|| ||| ||| |||| ||||||	==X===II===X====I======	18	2	0	3
chr2	+	185156120	185156141	ATGAAATATTAAGAAAATCTTATTTGGATTTTGAAAATTATATATACATCAGTATTAATTGGAGTGCTATTAAAGGCGGCTACGCTTTGAAGACAATCTTGCTAAACTGGGACAGTTGATAGTAAAACACAGTGAATATAAACATGAAATGTTTTGCTGTGTTTAGAAGTAACAAGTTGGACATATACATAGCAATATGAAAGGATATTTAAATATCATATT	185156020	185156241	GCTGAACTGGTCGCAGTTGATGG	GCTAAACTGGGA-CAGTTGATAG	||| |||||| |||||||| |	===X======XXI========X=	18	4	0	1
chr2	+	188192808	188192827	AGAAGAAGACAGAAAGATGTGAGAAAGTTTGGAACTTCCTAGAGACTTTTTGAATGGTTTTGACCAAAATGCTGACAGTAATATGAACGATGAATTACAGGCTGAAGTGGTCTCAGATGGAGATGAGGAACTTATTGGGAACTGGAGTAAATGTAACTTGCTATGCTTTAGCAAAGAAACTGGTGGCATTTTGCTCCCACCCTATAGATCTGTGAAACTT	188192708	188192927	GCTGAACTGGTCGCAGTTGATGG	GCTGAAGTGGTCTCA---GATGG	|||||| ||||| || |||||	======X=====X==III=====	18	2	0	3
chr2	+	188967152	188967171	GATACATTCAGTGTAATCACAATAAAAATCTCAGTAGATTTTTAAAAATAAATTAAGATTCTGCTTCTAAAATTCAAATGGGAGAGAACGGGGTAAGATGGCTGACTAGGTGCAGTTGGGAGTAACATCTGCCACCAAGGGACCAGGACATTGGGCAGACTGGTGCACTCCTAGCAGATCTTCAGAGGAAAGGCATTGAGAGTGGATGAAGGGAAGACAC	188967052	188967271	GCTGAACT-GGTCGCAGTTGATGG	GCTG-ACTAGGT-GCAGTTG--GG	|||| ||| ||| ||||||| ||	====I===D===I=======II==	19	0	1	4
chr2	+	189519842	189519861	GAGAAACAGGTAAGAGTGAGCCAGCATTTCAATGGGTAAAGCTGCAAGATATTTTTTATAGATGCAAAAGAGGTAGAGATTATTTTACTGAATGCCTACAGCTGAATCTGTGCGTTGAGGAGGTTGATCTTTACAATTCCAAGTCTGCTTGATACATTTGCCTCTTTTATTGCAGGTTCCTTTGTTTCTAAAGCATTAACAGGAACTGGGGACTGAAAGT	189519742	189519961	GCTGAA-CTGGTCGCAGTTGATGG	GCTGAATCT-GT-GC-GTTGA-GG	|||||| || || || ||||| ||	======D==I==I==I=====I==	19	0	1	4
chr2	+	191852717	191852738	AAAAGGGATAGTATGATAAAAGCTGACTTGTCAAAGCTAAGAAGACCGTCAGAGCTGGAACCGACAGAAAAGACACAAGGGCCCGAAGCAGCTGAGAGGAGCTGAGCTGACGCAGAAGATGGTAAACTGCAATGGCAACACAACTCTTGTGCTTCCTCCGTTTAGGAAGTAGGATATACTTCCCCATCCCCCGAATCTCAGCTGGCCTTGATTTGCTTTTAG	191852617	191852838	GCTGAACTGGTCGCAGTTGATGG	GCTGAGCTGA-CGCAGAAGATGG	||||| ||| ||||| |||||	=====X===XI=====XX=====	18	4	0	1
chr2	+	192037172	192037192	AAAATAAAAGCTGGTCCTCTTTTTGTGTGCATTTCTGCATCAGAGTGATTGTTTCAACATTGATTAAATACAGATTTCCCCCCAAAGCTTTGTTGGAAGCGCTAAGTGGTTCAGGTGATGGAAAGTGAGTTAATTCATGTGCTCCCCTAAGTATTTTTTATTGAGGCATTTTCTTAGGATTCAAAGCAAAAAGGAAGGAAATTGCTCTTATGTGTATCAAG	192037072	192037292	GCTGAACTGGTCGCAGTTGATGG	GCT-AAGTGGTT-CAGGTGATGG	||| || |||| ||| ||||||	===I==X====XI===X======	18	3	0	2
chr2	+	192083428	192083448	CCTACAGCTTTTTATCCAGGGTGAGTTGAGGAGCTGTCAGACACCCACAAGTGCATCCTGCCTATTTTGCTATAAAGGAGAGGAAGTTCTCAGCTGCATAGCAGTACGGTGTAGTTGATGGATGTAGGGTTCTGTTTCAAATCCAAATTCAAATACAGGTTTCTTCAAATCCTAGGCCTACCAGTCACTAGTTGTATGACTTGGGCAAGTTACTTAACCTT	192083328	192083548	GCTGAACTGGTCGCAGTTGATGG	GCAGTAC-GGT-GTAGTTGATGG	|| | || ||| | |||||||||	==X=X==I===I=X=========	18	3	0	2
chr2	+	192108019	192108038	ACCTTCCAAGATCAAAAGTTTATAGAATTCCCCCACTCTTCAATTTGTATACATCTTATATTCATGAACCTGCCATCTGCATTTCTGCTATTTTTGAAAAGCTGAACTGGACAGTAGAGGTCAGAAGTTCCATGAACTGCCAAACTGCTATAAGCAGTCACTTGGGAACCTAAACTCAGACAAGCAAAATGGAGAAGTGAGTCTAACACACGTCACCAGG	192107919	192108138	GCTGAACTGGTCGCAGTTGATGG	GCTGAACTGGA--CAGTAGA-GG	|||||||||| |||| || ||	==========XII====X==I==	18	2	0	3
chr2	+	193756059	193756082	AAGTAGATTATTTTATATAGCTCAGCCTATTCATGAGAAAAAACAACCAGAAGAAAGGGTGGAAAGACGAGCAACAATCAAATTTAAAACTGTTGATCATGCTTATCTGGTCCGTAGTAGATGGCAAATCCCCACACAATATCTTTATTACAGTGGACTTCACTGGGAGCTTTAAATGACAAAGGAGATTCAGCTAAATATATTAAAATTACTGGCTCTGAAAA	193755959	193756182	GCTGAACTGGT-CGCAGTTGATGG	GCTTATCTGGTCCGTAGTAGATGG	||| | ||||| || ||| |||||	===X=X=====D==X===X=====	19	4	1	0
chr2	+	195353041	195353061	AAACTGTGCCTTGACTTTTCAAATTTTCATCAGTGTTTCAATAATTATTTATATTTTAAATAATTATTTAATAAAAGTAGAGGTTGAACAAAACAGTAAAACTGAACTGGTTGAGCTATGGCAAAAATTCAAAGTAAATAGTGTTTGTTTGTTTTTTTTAAATCTTGTCAGTTAAATGAGCCATGCTAGAGAAAATATAGAGAAACTACTCTTGAACACTG	195352941	195353161	GCTGAACTGGTCGCAGTTGATGG	ACTGAACTGGTTG-AGCT-ATGG	|||||||||| | || | ||||	X==========X=I==X=I====	18	3	0	2
chr2	+	197471604	197471621	AGTATAATTGTGGTTGCTAAGATCTTGCGGGGGGCACGGAAGTGGAGTTGTTGCTTAATGAATACAGAGATTTGTTTTGGAAAGGTGAAAAAGTTCTGGAGCTGAATGGTGGTGATGGTTGCAAAACAATGTGAATGTACTTAATGCCACTGAACTTTGTATTTTAAAAAAGATGGTTAAACTTGTTAATTTTATTTTATAAAAATAAAATTATGCAC	197471504	197471721	GCTGAACTGGTCGCAGTTGATGG	GCTGAA-TGGT-G--G-TGATGG	|||||| |||| | | ||||||	======I====I=II=I======	18	0	0	5
chr2	+	198816530	198816549	CAGAAATTCCAGCGAACACATAGGCACTGTCCATAGGAAGGACGTTTTATTAAAGACTAGAAGACTGTTGTCATCAAAATAATTCTGAGGTTTAAAACACTCTGAACTGGTTGCTTGTGGGACGTGACTGAGGAACATGAACTTGTGTTGGTAGAAATCCCATTGATTGATTGAGTGATTTATTGTCTTCTGATAAATATTTAATTGTTCACAAGGCCAG	198816430	198816649	GCTGAACTGGTCGCAGTTGATGG	TCTGAACTGGTTGC--TTG-TGG	|||||||||| || ||| |||	X==========X==II===I===	18	2	0	3
chr2	+	198823998	198824017	ATAGAGAGAAAGAGATTTATTATTAAGAATTGGCTCATGATTATGGATGTTGGTGAGTTCAAAATCTGTAGTGTTGACTGGCAGGCAGAGACCCAGGAGAACTGATGGTGCAGTTGATGTCTGAAATCAGTCTTCTCCAGAATTCCCTCTTGCTTGGGGATGCTGGTCTTTTTGTTCTATTCAGGTCTTCTACTGATTGGATAAGACCTACCCACATTGT	198823898	198824117	GCTGAACTGGTCGCAGTTGATGG	ACTG-A-TGGT-GCAGTTGATGT	||| | |||| ||||||||||	X===I=I====I==========X	18	2	0	3
chr2	+	199021834	199021853	CTTAGAAGACAGGAAAATGAGGGAAAGTTTGGAACTGCCTCTAGACTTGTTAAATGGCTTTGACTAAAATTCTGATCATGATATGGAAAATAAGGTCCAGGCTGAAGTGGTCTCAGATGGAGATGAGAAACTTTTTGGGAACTGGAGTAAAGGTCACTCTTGCTATGCAAAGAGACTGGTGCCATTTTGCCCCTTCATTAGAGATCTGTGGAACTTTTAA	199021734	199021953	GCTGAACTGGTCGCAGTTGATGG	GCTGAAGTGGTCTCA---GATGG	|||||| ||||| || |||||	======X=====X==III=====	18	2	0	3
chr2	+	200619093	200619113	GTGGGTCATGGGAGGAGCGGAAGGAATGTGTGAAGCTTCCAGATCATGCCCCAGAGGGAAGTGGCATGCCCCCTCCTAGTGCCTTTTTCCACGTCCATGGGCTGAACTGTGGAAGTGATGGTAAAGACTTTGGAGGATGGGTTAGAGGCAGCATATCAGGGCTGGTGGCCCTGCAGATGGGAGGAGTCTAGTCTTTAACACCAGGAGGCCACCATTTAACA	200618993	200619213	GCTGAACTGGTCGCAGTTGATGG	GCTGAACT-GTGGAAG-TGATGG	|||||||| || | || ||||||	========I==X=X==I======	19	2	0	2
chr2	+	201322358	201322381	CCTATGTAATGTCAATAGGTAAGGGACAGGCGTCCTGATATGTTGGTTACACCAAAGTGATCATATCCAGTGACCGTAAGCCATGTGTGTCATGGGGCTGGCTGATGTTGTCTGCAGTTGAGGGACTAGGCTTAGAGCCCAGTTCTGGAGAACATGCCATGCACTGTGCAATTAGTCCTTTCCACTAGGATTTCCTGGTTGGGAAGAGCTGAGTTCCTCAGCAC	201322258	201322481	GCTGAACTGGTC-GCAGTTGATGG	GCTGATGTTGTCTGCAGTTGAGGG	||||| | ||| |||||||| ||	=====XX=X===D========X==	19	4	1	0
chr2	+	201629072	201629091	TAAAAAGAAAAGAAAAATCTACCTCCCTAGGCCCCTACATCCCACTGCCTTTCATGGAATAGTCTCCACCTGCTACCTTCCACTTCTAGTAAGGAGAGACCCTAACTGGTGCATTGATGAAGAGGTAAAAATAACCTCTACTATTTTTGCAAAAGCATGTACCATTCAAAGAAAAAACAGACCCTGTCTTCCCTTCTCTACAGCTTGTGCTTTCGTGGAG	201628972	201629191	GCTGAACTGGTCGCAGTTGATGG	CCT-AACTGGT-GCA-TTGATGA	|| ||||||| ||| ||||||	X==I=======I===I======X	18	2	0	3
chr2	+	206086135	206086156	CATGGTGCCCGATGTACCACCGGCTCTCCGTAAACATTCATCGGATGGAGATGATCTGGTTTAACGGCAGTTAGTACGAAAAACGACTTCAGGATTTTTAGCTGACTGCACACAGTTGATGAGCCAGCAGTAGCCCGGTTCAGCTGCCAGGAAAGCTAATGCTGTCTTAGGTGGCATTAAAAACTTTGGTGAGGGTGTCAGTGAAAGGGAGATGTGGGTCCT	206086035	206086256	GCTGAACTGGTCGCAGTTGATGG	GCTG-ACTGCACACAGTTGATGA	|||| |||| | |||||||||	====I====XX=X=========X	18	4	0	1
chr2	+	206342170	206342189	ATTTTTTATAGACTCTCTCCCTTTGCCACTCTAGTTGCTGTCTCCCACAAAATTTGAGTCATACCTCAACTGTACAAATCCTCCTTTGATGTTCAGTTGCCCTGAAGTGTGCAGTTGTGGAATATGTCTAAATGTCTCCTGTGAAGAGATTGGAGGCGTTGGTTTTAACAAAAGCAATAAAATGATTACAGCTGAAAAGCATGCTGGAGGTAAACAGACG	206342070	206342289	GCTGAACTGGTCGCAGTTGATGG	CCTGAAGT-GT-GCAGTTG-TGG	||||| | || ||||||| |||	X=====X=I==I=======I===	18	2	0	3
chr2	+	206413342	206413362	TATTGCTCTTACCTCTTTGAAATCCTAATGACACTCTCTTGTCTTCATCCTTTGAAAAACCCTCAGGTTTATGCTCTTACAATCTCTGGCTCAGACCTTTGCTGAACTCTCCAAGTTATGGTAAGAATAATCTTAAAAACTATAAATTCCCAGGAGATAAAATACAAGAAAATCTAGATGACCTAGGGTTTGATGGTGATTTTTTTGATATAAGACCAAAG	206413242	206413462	GCTGAACTGGTCGCAGTTGATGG	GCTGAACTC-TCCAAGTT-ATGG	|||||||| || |||| ||||	========XI==XX====I====	18	3	0	2
chr2	+	207950238	207950259	ACCACTGATGGAAACTGAGCCCTATCTACCACCATCAGCAGCCTCCAACTCTGTGGGTTGAAAAACCACTTATCCCTCTAGCCACTGGTCACTCAGGGGGGCTGCACTGTCCAGTCAGATGGTGAAGAAATGGCACTACTACTGTGCTTTCTTTCCTAACCCAAACATGAAGCCAGAAGTCACAAAACCCAGTGTCTGCAAGGCCAGGCAGATAAAGTATGT	207950138	207950359	GCTGAACTGGTCGCAGTT-GATGG	GCTGCACT-GTC-CAGTCAGATGG	|||| ||| ||| |||| |||||	====X===I===I====XD=====	19	2	1	2
chr2	+	209407674	209407698	TGATGACCAAGGGCAGGAAGCATCCAGCACGGGACAAAGAAGAAAGCCAGAAGACTCAGCAAGCCAGCTCATCTCACTTTCTTCTGCCTACTTTGTTGTAGCTGAGCTGGCAGCCAGTTGGATGGTGCACACTCACATTGAGGGTGAGTCTTCCTCTCCCAGTCCACTGACTCAAATGTTGATCTCCTCTGGCAACACCCTCACAGACATACCTAGAAACAATAC	209407574	209407798	GCTGAACTGGTCG-CAGTT-GATGG	GCTGAGCTGGCAGCCAGTTGGATGG	||||| |||| | ||||| |||||	=====X====XX=D=====D=====	20	3	2	0
chr2	+	209528362	209528381	CAATGAGAACACATGGACACAGGAAGGGGAACATCACACTCTGGGGCCTGTTGTGAGGTGGGGAGAGGGGGGAGGGATAGCTTTAGGAGATATACCGAATGCTAAATGGCGAGTTAATGGGTGCAGCACACAAGCATGGCACATGTGTACATATGTAACTAACCTGCACATTGTGCACATGTACCCTAAAACTTAAAGTATAATAATAATAAAATTTAAA	209528262	209528481	GCTGAACTGGTCGCAGTTGATGG	GCTAAA-TGG-CG-AGTTAATGG	||| || ||| || |||| ||||	===X==I===I==I====X====	18	2	0	3
chr2	+	209723944	209723963	AGAGGAAGACAGGAAGATATGGGAAAGTTTGGAACTTCCTAGAGACTTGTTGAATGGCTTTGACCAAAATGCTGATAATGATGTGGACAATGAAATCTAGGCTGAACTGGTCTCAGATGGAGATGAGGTACTTGTTGGGAACTGGAATAAAGGTTTTCCTTGCTATGCTTTAGCAAAGAGACTAGCAGCATTTTGCCCCTGCCCTAGAGATCTGTGAAAC	209723844	209724063	GCTGAACTGGTCGCAGTTGATGG	GCTGAACTGGTCTCA---GATGG	|||||||||||| || |||||	============X==III=====	19	1	0	3
chr2	+	210266939	210266959	AAACATACACGTCTCATGCTTTTATATATGGAATTCTGGAAATTATATTCTCTATTCCTGCAATTTAGAAAGAAATAAGGCTGGTGACTTGGCTATTGCTGCTGACAAGTGCAGTTGAGGGGATGTCAGATTTTTCTGCATCTGTCACTAGTTTAGTGATTGTCAGGGCGGTAGTGGTCTGAGCAAAAGCAGTTTCCTGATCACTGATCTCATTTAGGACA	210266839	210267059	GCTGAACTGGTCGCAGTTGATGG	GCTG-ACAAGT-GCAGTTGAGGG	|||| || || |||||||| ||	====I==XX==I========X==	18	3	0	2
chr2	+	211514223	211514243	CCAGTTTCACATACTCTGAATGATAAGCATTATTGCTCTAGCCTTCCTCTCTTAAACAAATGAAGCAACTGAAAGCCCTTTAGGCAGAAATTTGTAATAGGATAAACTGGTGAGGTGATGGATATATAAATAACTTGATTGACTTTCTATAATGTATACATAGATCAAAACATCACACAATACCTCATAAATATATGCAATTACTATTTGCCAATTAAAAA	211514123	211514343	GCTGAACTGGTCGCAGTTGATGG	GATAAACTGGT-G-AGGTGATGG	| | ||||||| | || ||||||	=X=X=======I=I==X======	18	3	0	2
chr2	+	211558587	211558609	TCAATTAGCCTTTTTGGTGTAACAAGCCACCTCCCCAATTATTGGCATAAAACAATAGGCATTTATTAACTCACATTCTGTAGACTGGCAGTCTGGATGGGCTCAACTGGGCAGTTTTGATGGTCTTTCGAGTGTTCCTTCATGTGGCTGCTGTCAGCTGGTGGCTGATTAGTCCTAGATATGCTCATTCACATGTCTGGAATTTGATGGATTAAAGGAAGTG	211558487	211558709	GCTGAACTGGTCGCAG--TTGATGG	GCTCAACTGG--GCAGTTTTGATGG	||| |||||| |||| |||||||	===X======II====DD=======	20	1	2	2
chr2	+	212051762	212051784	GGTCTTCAAGACACCTTGCTTATGGAAGCAAAGACGATGGACAGTCCTAGCTGCTGCTCCTTTGAATTCACGACTGCATTTGCACCAAGGTCACACTTTCCCTGGACTGTTCCCAGTTAATGGCTGAGCATGGTACCGGTGACCACCCATTGCTGCCTGCACAGGACACATCCAAAGGCTAACCTGTGCTCAGGGACTTCCCATTAGTCTGGTCTGAAGTTTT	212051662	212051884	GCTGAACTGGTCGCAGTTGATGG	CCTGGACTGTTCCCAGTTAATGG	||| |||| || ||||| ||||	X===X====X==X=====X====	18	5	0	0
chr2	+	214091016	214091036	ATATTCCTTCAGGAAAATCTATAGAATTGTGGAGGGTATGTGTGTGAGGCTAAAAAGAGATTAGAAACAAAATTAGGCAGTATCTCCCAGTGGTTACCAGGCTGAACTTTGAAGTTGATTGCCTGGGCTCCTATCTTGAATATGTCACTTATAGCTGTGGAACCCTGGACAACTTATTTAATCTCTTTGTCCTTCAAATTCCGTATATGTAGAATGTGGGT	214090916	214091136	GCTGAACTGGTCGCAGTTGATGG	GCTGAACTT-T-GAAGTTGATTG	|||||||| | | ||||||| |	========XI=I=X=======X=	18	3	0	2
chr2	+	214347115	214347137	CACATTTCATTCATCAGGTAAATCACATGGCCACACCTAGGTACAAGAGGGCACAGAACTGACATTTGTAAATAACTCTAAAACTACTAAACATCCCGATGCTGAATTTGTCTCAGTTTAAGGAAATGTCAGCAGCAAAAATTAGTGCCATGTGCTGGGTTTTGACAGTAGTAAGATTATAAGCATTTTCTTATTTAGTAGGAAGGAGGAGGTTTATAAAATC	214347015	214347237	GCTGAACTGGTCGCAGTTGATGG	GCTGAATTTGTCTCAGTTTAAGG	|||||| | ||| ||||| | ||	======X=X===X=====X=X==	18	5	0	0
chr2	+	216718833	216718852	AGAAGAAGACAGAAAAATGTGGGAAAGTTTGGAGCCTCCTAGAGACTTGTTGAATGGCTCTGACTAAAATGCTGATAGGAATATGGACAATGAAGTCCAGGCTGAGCTGGTCTCAGATGGCAATAAGGAACTTGTTGAAAACTGGAATAAAAGTCACTCTTGCTATGCAAAGAGACTGGTGGCATTTTTCCCCGGCCCTAGAGATCTGTGGAACTTCAAA	216718733	216718952	GCTGAACTGGTCGCAGTTGATGG	GCTGAGCTGGTCTCA---GATGG	||||| |||||| || |||||	=====X======X==III=====	18	2	0	3
chr2	+	217505686	217505707	AAGTCCTGGAGTTTGGGGACCTCACAGTTGTAAGTAGCCAGCATACAGAGGTCAGTCAAGAGGGACAAGAAGGTCACAGGGTGGGCCTCTTGAGAGAAGAGCTGCTGGGTAGCAGATGATGGTGCAGGCAGCCTGGCCTTTGCTGTCATATTGACCGGGGTTGGTTCCATTGCAACCCTGTCTCTTAATACTTCAGTAGTTAGTAAGGCTCTTCCTCCAATG	217505586	217505807	GCTGAACT-GGTCGCAGTTGATGG	GCTG--CTGGGTAGCAGATGATGG	|||| || ||| |||| ||||||	====II==D===X====X======	19	2	1	2
chr2	+	219903128	219903149	TGCCCTGCCACCCATGCCCCGCCCTGGCCCTGCCACACCCTGCTCTGCCTGCCCTGGCTGTATCCTTACCTGGGCGCTGATGGTGCTGCAGGCACTCATGGCTGCACTGCTGTCGTTGATGGCAGGGATGGCCACTGTGCTGGCACTCAGGCAGGATCCACCAGAGTTCACGGTGTGGTTCCTGCTGTTCCTGGACCTCACGACGGAGCTTGGAGCCTGGGT	219903028	219903249	GCTGAACTGGTCGCAGTTGATGG	GCTGCACTGCTGTC-GTTGATGG	|||| |||| | | ||||||||	====X====X=XX=I========	18	4	0	1
chr2	+	219943836	219943858	TATGATTACATTATATTTATCTGTTTCCTTCACTACAGAATGAACTGTGGACTTACATCCACAGCAAAATACTTTGCCTAGTTGTAGTTTCATACACTTGGCTGAACTGCGTTGAGGTAATGGCTGAAGACTGAACAAAGTGCGATAAAAATGAGATGAAAGAGTAGAGTGTCTAGTGGTCCCAAACCTGGCTGCACTTCGGAATCTTGGAAAGGGCCCAGAA	219943736	219943958	GCTGAACTG-GTCGCAGTTGATGG	GCTGAACTGCGTTG-AGGTAATGG	||||||||| || | || | ||||	=========D==X=I==X=X====	19	3	1	1
chr2	+	220704320	220704339	CAGGCTGAGGCAATCTCATTCTTGAGTAAAGGAAATAAAAGGAATGTACTGGAGCCGAAATTTTGGACTGGACAAGGGGAATAGAACAGAAACAAGTAAAGCTAACTGGTCAAGTTCAGGAGAGGATGGGGCTGGGTGTTTCATGCCTAAGAAGAAAGTGAGTTGGAGAAAGGAAGGATAATAAGCTTTCTGCTTTTGTACCTTAGGCCTGGCCAGCTTT	220704220	220704439	GCTGAACTGGTCGCAGTTGATGG	GCT-AACTGGTCA-AGTTCA-GG	||| |||||||| |||| | ||	===I========XI====X=I==	18	2	0	3
chr2	+	221601426	221601444	TCAGACTTAGGAGGTATTAATTTCAGGATTGTTTTGGCTGCCTTAACAAAAACTAAATGAAAGTGGCTTGAGCAAGGTAGAAGATTTATTTCTCTCTCATGTAAACTGTGAGTTGATGGGTGGTCTAGGCATGTGGAGCATCTTTGCTTTGTAAGGCCATCCACTGCCTCAGGTTCCTCCAATTTTACTTGTCTATTCTCATGAGAATGGCCAAAGCTG	221601326	221601544	GCTGAACTGGTCGCAGTTGATGG	G-TAAACT-GT-G-AGTTGATGG	| | |||| || | |||||||||	=I=X====I==I=I=========	18	1	0	4
chr2	+	222131405	222131426	CCAGGTCTGCACATCTCATTTTCAGAAACACTGCTAGAAGGAAAAGACAACAGACTTTTGAATTAGAAAAACCAGAATTGGAAGTTCAGCTCTGCCATTTGCTAACTGGTAGATTTGGATGGCTTGCTTAGTATCTGAGGTTGTTTCCAGGTCTATAAAATAGAATTAGCAATAACAATGACTTTAGTTGTTGTTCTGACAAACATATGAGATAATACATGC	222131305	222131526	GCTGAACTGGTCGCAGTT-GATGG	GCT-AACTGGTAG-ATTTGGATGG	||| ||||||| | | || |||||	===I=======X=I=X==D=====	19	2	1	2
chr2	+	222442958	222442979	GTGTGATATACGTGTGAATAAAATTAAGCTGGCACAATTTTTTTAGCCACTTTTTTTTTTTTTTTTTTTTTTTGAGACAGAATCTCACTGTGTCACCCAGGCTGACTGGATTGCAGTGGTGGGATCTTGGCTCACTACAACCTCTACCTCCGGGGCTCAAGCACTCCTCCCATCTCAGGCTCCTGAGTAACTGGGACTACAAGCACATGCCACCATGCCCAG	222442858	222443079	GCTGAACTGG-TCGCAGTTGATGG	GCTG-ACTGGATTGCAGTGG-TGG	|||| ||||| | ||||| | |||	====I=====D=X=====X=I===	19	2	1	2
chr2	+	222901322	222901341	CAAGTTCCCAGGGAAGACTCATCAGGGCAGAAGACAGAGGCACACAAGATGGACCAGAGGCAAGGCACCATCTGATTGCATGTGGGAGATGATGGTTGAAGCTGGAGTGGGCATTGATGGGACAGAGAGGATTCTGAAGTGGTGCATAGGGGTATCCAGTATCATTGCCATGACCTCCTCTTGCATCTTCCAATGGTCCACTCTCATTCTCAGTTTATTC	222901222	222901441	GCTGAACTGGTCGCAGTTGATGG	GCTGGAGTGG--GCA-TTGATGG	|||| | ||| ||| |||||||	====X=X===II===I=======	18	2	0	3
chr2	+	223595421	223595438	GAACAGGGTTGCATGAAAGCACAGGCTCAGCTGCAAAACAACCTCAAATTACAGAGGCCTGACCAAGAAGCTGATTTCTTTCTTACCTAATAGTCTGGAGGCGAATGGTCCAGGATGGTGGGTGGCTCTGCTTCACGTGTTCATTTAGAGACCCAAGTCCTTTCCATCCTGCTGTTCACCAGCCCCTAGGGTGTTGTCTTTGTTGAGCTGAAGCTGGC	223595321	223595538	GCTGAACTGGTCGCAGTTGATGG	GC-GAA-TGGTC-CAG--GATGG	|| ||| ||||| ||| |||||	==I===I=====I===II=====	18	0	0	5
chr2	+	224339723	224339744	AGCATTGGGGATCTGAGAAGACTCTGGGGAAAATGTAGGCCTTCTAGGGGGAGCAGCTAGGAGGGGATCTCTTAGGCCAGGGGTCCCCAACCCCCAGGCTGTGAACTGGTACCAGTCTGTGGCCTGCTAAGAACTGTGCCACACAGCAGGAGGTGAATGACAGGAGCAGCAGGAAAGCATTATGTGCTGAGCTCTGCCTCCTGTCAGATCAATGACAGCATT	224339623	224339844	GCTGAACTGGTCGCAGT-TGATGG	G-TGAACTGGTACCAGTCTG-TGG	| ||||||||| |||| || |||	=I=========XX====D==I===	19	2	1	2
chr2	+	224971957	224971978	GAAGCCACATCTGGCACAGCAGCTGCAATTAGAGTTACAATCTGGTTGAACTTAGGATGATTCACTGTCATTCTCTAAGATCCAGCTGTCCTCTCCACAGGCTGAATAGGTGAGTTGAATGGGGACGTGGTGGGACTCACCGCCCTTGCATCCTTCAAGTTTTTGATGGTGGCACTAATCTCTGCAATGCTTTGAGGAATGTAGTATTGCTTTCAGTTTACC	224971857	224972078	GCTGAACTGGTCGCAGTTG-ATGG	GCTGAATAGGT-G-AGTTGAATGG	|||||| ||| | ||||| ||||	======XX===I=I=====D====	19	2	1	2
chr2	+	225062443	225062460	CACTGTGACATATTCAACTGACAGATGGGCTGGTCTGGAAGTACCGAGATAAAATCCCATGTTCAGAGGCTTGTTTGGGACGCCTGGGACACTGGGCTCAGCTGAACGGTCATTGTGGTATCTAGAGGTGGCTTTTCCAGCATGACAATCTCAGGGTAGCTGGAGTTCTTACACAGTAGGTAGCTCAGAGCTCCCAGAGTGTTCCAGGAGAATTAGGC	225062343	225062560	GCTGAACTGGTCGCAGTTGATGG	GCTGAAC-GGT--CA-TTG-TGG	||||||| ||| || ||| |||	=======I===II==I===I===	18	0	0	5
chr2	+	226445376	226445395	CCATCATCATAGGCACATTGGAACAAAATATTTGAAACAGGGGTGATCTAGAAAGGTGAAATACATAGTCACTGCTAGAATATTTGATTGGTTCCCTGTTGCTGAAGTCTCAGTTGATGGATGGAACAGCCATCTAGCTTATCCTTAAGCACTTTCAGCTCCTTTACCATGTTTTAGTAAAACTCTTGTATATAAATTAGGCCAGTTAAAAAAAAAAAAG	226445276	226445495	GCTGAACTGGTCGCAGTTGATGG	GCTGAA---GTCTCAGTTGATGG	|||||| ||| ||||||||||	======III===X==========	19	1	0	3
chr2	+	226838508	226838528	TTTAAAAATACTTTATTGCTGAAAAATTCTAGTAATCACCTAAGTCTTTAGCAAGCCATAATCTTTTTACCGGTGGAGGGTCTGGCCTCTGTTGTTGGCTGCTGAATGATCAGAGTTGTGGTTGTTGAAAGGTGGGGTGGCTGGGACAATTTCTTAAAATAAGACTAAAGTTTTTGGCATTGATTGATTCTTTTTGTTTTTTCACAAAAGATTTCTCTGTA	226838408	226838628	GCTGAACTGGTCGCAGTTGATGG	GCTGAA-TGATCAGAGTTG-TGG	|||||| || || ||||| |||	======I==X==XX=====I===	18	3	0	2
chr2	+	227170008	227170028	CTAGCTTACGGTCAAGTTGTTATTGTTGACAGAGACGTGAACAGAAATTTCACGTTCTATTCTCAACACACAGAGAGGTTGTGTACAAATGAGGGGAAAAGCTGAACCTGGTGCAATGTGGAACCCTGCTTCCTAGTAACAAATCACTTGGGAACATTCTGAAAACTCAGTGCTGCCCTCATGAAGACTCACAGAACTCACTGGTAAATTAAATTAAGGTC	227169908	227170128	GCTGAA-CTGGTCGCAGTTGATGG	GCTGAACCTGGT-GCAA-TG-TGG	|||||| ||||| ||| || |||	======D=====I===XI==I===	19	1	1	3
chr2	+	227665154	227665173	AAGGTTTTTCTAAAGGACTTCTGGGCCAGCCTTCCACCTTGGGATCCCCAGATTTGCTGCCGTGAGGTACCTGGAAGGAACAGAGGGACGCCCAAGGGCAGTGACTGGGGGCAGTTATGGTCACTACAAAAGGAGAACAGGGATCCCCAGGAAGTGTCTCACGTCCGGCGCTGTGGAATTAGTTGCTGATCAAGTAGGGAGAAAATGTAAATATCACCTT	227665054	227665273	GCTGAACTGGTCGCAGTTGATGG	G-TG-ACTGGGGGCAGTT-ATGG	| || ||||| |||||| ||||	=I==I=====XX======I====	18	2	0	3
chr2	+	228464533	228464555	TTTAATCGGTTCCTTCGTCGGCTTATCCATCCCTGTGCTGTGAGTCCAGTTCTGGCCCTCACACTCCTGCAACCTCCTGAAGCTGGCCATGGGCCCAGCCGCTGAACTTGTAGCTGTTGATCAGAGAGGCACAGAGCTCCCTGTGCTGCTGCTCTGACATGATGTCTTACCTGTGGGGTCTGTGTACTCGGACTCTCCCAAGGATTTTCTAGGGTGGGATGAG	228464433	228464655	GCTGAACTGGTCGCAGTTGATGG	GCTGAACTTGTAGCTGTTGATCA	|||||||| || || ||||||	========X==X==X======XX	18	5	0	0
chr2	+	231539768	231539789	CCACTTTGGCATAGGGACCAAGAAGCGTCCCAGAACAAAGCAAGCCAGACCATGGCCCCAGGCCTTTTAACCTTTGACATCATAAGAACATCTCTGATTCACTGAGACTGTTGCAGTTGAGGACTGACAGCAGGAAGGGCCTCAGAGGGAAAGTCCTTGTGAGGACTCCTCCTTGTGACAGGACTCAGAGCCGAGGCCCAACACTAGGGCTTAGAAGGTGGG	231539668	231539889	GCTGA-ACTGGTCGCAGTTGATGG	ACTGAGACTGTT-GCAGTTGA-GG	|||| |||| | |||||||| ||	X====D====X=I========I==	19	2	1	2
chr2	+	232123519	232123540	GAAGGTGAATGTAGGGGTTTCTAAATCTGTTCAGGCAAAGACTCCTTGTTTTAGGAAAAATGTTAAACAGAACCTAAGTCCATCCAACAGAATAGGCAGAGCTGAGCTGGTTGAAGCTGAGGTAGGAGCCTAGAACCCAGCCCGCCCTCCAAGTGGAAGCCGGGAGGTCATGCTGGGAGCCCATGGGAACAGCAGGCTCTAGCTTGGGTGTCATAATGCTCA	232123419	232123640	GCTGAACTGGTCGCAGTTGATGG	GCTGAGCTGGTTGAAGCTGA-GG	||||| ||||| | || ||| ||	=====X=====X=X==X===I==	18	4	0	1
chr2	+	232583574	232583594	TGGATTTTTTCACAGAGCGCTATTAATATATTGAAGGACATTAGTGTCCAGTAAAAGCTGATCTTGCACAAGGACCCTCACCAGGGCTCGGGAAATGTTTGCTGAACTAAGCAGATGATGGAGAAGGATTCCTTTGAGAATTTGTTCCACAGTCTGGCTCTTGGAACCCCACATGGGCCTCATCCTCCTATGGCTGCAGGCAGCCTGGGCCCTGTGCTGAC	232583474	232583694	GCTGAACTGGTCGCAGTTGATGG	GCTGAACTAA--GCAGATGATGG	|||||||| |||| ||||||	========XXII====X======	18	3	0	2
chr2	+	232668590	232668610	CAGAGTGAGAACCATGAGTTTGTGGCTCTGTGAAGGAGAAGCATTGGAAGTGTTGAGCTTTGAAAAGAAAAAGAGTAAAACAGCAAAGCCTTGGGAGTCAGTTGAACTGGTCAGTTGCTGAGAGGCTGGCAGCGGAGCGTTGCCGTTGGTGGATGTGCCACAGGCAGAGTTTGCTCCTTGGCTGGCAGGTCAGGGACTCATCACTCAGCCCAGCCATAGAT	232668490	232668710	GCTGAACTGGTCGCAGTTGATGG	GTTGAACTGGT--CAGTTGCTGA	| ||||||||| |||||| ||	=X=========II======X==X	18	3	0	2
chr2	+	232765479	232765499	TGGTGCCAGAGGCCGCAGGACCAGCAGTGGCCAAGGCCGGCGCTTACAGTCCCAGGGATCAGAGGGGACGGTAGAGTCGCGGTTGGTGGGGACCCAAGCAGCTGTCTGTCGCGGTTGGTGGGGACCCAAGCAGCACGGAAGGGGGTGAGAGGACACTGCTTACCTAGTGATTGAAAAGATTATATTTTTTGAGCTGGCCACTAATTATTGGCTCAAGGCAA	232765379	232765599	GCTGAACTGGTCGCAGTTGATGG	GCTGT-CT-GTCGCGGTTGGTGG	|||| || ||||| |||| |||	====XI==I=====X====X===	18	3	0	2
chr2	+	232800025	232800044	GGCACAAGGCAAGGGCTGGAGGCTGGGAAAGGAGCTGCCCCTGGCGGTTATCTGACCCCAGGAGGACTTGCCCAGCAGCAATGAGCTCATGGACCCTGGAGCAGAGCTGGGCAGTGATGGGAAAGGAACTGCATATGTTTGCTGGAGATCTGGAGGCGTGGGCCTTTCACATGAGCTCATGTGATAAGATGCTCCCAGGCCTCGCCAAGCCAGGGGCCCA	232799925	232800144	GCTGAACTGGTCGCAGTTGATGG	GCAGAGCTGG--GCAG-TGATGG	|| || |||| |||| ||||||	==X==X====II====I======	18	2	0	3
chr2	+	233172603	233172623	AGGTTTTATTATTTTCACAATTGTACAGAATAAAAAATAAAAACAAACCAAAACTGAAGAGTCTGAAGAGGCTCACCTGCCAAGGCCACAGAGGTCAAGGGCAGAACCTGGCCAGTTGTGGCAAATTCTAAAGCCTGTGCTGTGCCTTCATGACACCTGCCTTTCTCTCCATGCCAGGAAGCTGCAGGGAGTGCTGATTCCAGCCGTTTCTAAGCAGGCCT	233172503	233172723	GCTGAA-CTGGTCGCAGTTGATGG	GCAGAACCTGG-C-CAGTTG-TGG	|| ||| |||| | |||||| |||	==X===D====I=I======I===	19	1	1	3
chr2	+	233416464	233416484	GATAAGGGTCAGATCACACTCAGCGATGCTTAAAGATGCTTGTGAACATTGCTAACTATTGCGATATAAACGTAAAGTGGAATTACTATTAGTTTAGGTTGTGACCTGGTGCTTTTGATGGGAAATTGGGGTGTTTCCAATACAGAGAGTACTGTGCAAATTCAGGGAATACTGGATTTCCAACACTCCAGGCAGGTAGGTCCTCAGGAATGTTTTCTGGT	233416364	233416584	GCTGAACTGGTCGCAGTTGATGG	G-TGACCTGGT-GCTTTTGATGG	| ||| ||||| || |||||||	=I===X=====I==XX=======	18	3	0	2
chr2	+	233533079	233533100	AAGTCTGGGCGCTTTCAGCTTGAGCTGAGTTTTTTCCCTTCTTTAACTGGCTGGGGTAGGGGGTACCCCTGAGGTGTGACAGGGATGCTGCTGGTCACCTGCTGACCTGGCACAGTGAGTGGATACGTCTGGATCTGCCCCAGACCTGAGGGTTCAGAGGAAACAGCTCTGGGGAAGGGACCCGTGAGGAGAGCTTTCCCTCATGTTTCCAGTTCATGAAGC	233532979	233533200	GCTGAACTGGTCGCAGTTGA-TGG	GCTGACCTGG-CACAG-TGAGTGG	||||| |||| | ||| ||| |||	=====X====I=X===I===D===	19	2	1	2
chr2	+	233833604	233833624	AGCAGCAATGGTTGGGTGGGCTTCAGGGAATCTCCTTAAGATCAGGGCAGACCTGGCTGGTGCCACGCCCTTCCCTGGCTGGCTTTTCTCTTTCCCTCCACCTGAACTGTGGCTGTGATGGCTGGAGCTTTGGCAGTCACCTTGACAGATGACAGAGTAGAAAGCTAGAAGGAGCCTGGGTCCATGCAGGCGTGAAGGAGCCGCGGTCACGACCCTCTAGA	233833504	233833724	GCTGAACTGGTCGCAGTTGATGG	CCTGAACT-GTGGCTG-TGATGG	||||||| || || | ||||||	X=======I==X==X=I======	18	3	0	2
chr2	+	233992860	233992879	CAGCAGGAGGTGAGCGGAGGGCAAGCGAGCATTACCACCTGAGCTCTGCCTCCTGTCAGATCAGCGGTGGCATTAGATTCTCATGAGTGTGAACCCGGTTGTGAACTGTGCACTTGAGGGATCTAGGCTGCACGCCTCTTAGGAGAATCTAACTAACGCCTGATGATCTGAGATGGAGCAGTTTCCTCCCACAACCATCCCCCCACCACCCATCCGTGGA	233992760	233992979	GCTGAACTGGTCGCAGTTGATGG	G-TGAACT-GT-GCACTTGAGGG	| |||||| || ||| |||| ||	=I======I==I===X====X==	18	2	0	3
chr2	+	234211195	234211216	TTGTTCTTCTAACTTTTCTGTGCTTTAAAATTTCATAATAAAATTGTAGAAAATGCAGAGCTAATGACAGAAGGCAGATCTGTGATTGCCTGGGGCAGGAGCGTGAATGGAGGAGTTGATGGAAATGGGTACAGGGAACTTTGGGGAGTGGTGGAATTGATCACAGTGATGGTTACACAATGTATATGATGACCAAAACTCATCAAGCTGTACACTCAAAAT	234211095	234211316	GC-TGAACTGGTCGCAGTTGATGG	GCGTGAA-TGGAGG-AGTTGATGG	|| |||| ||| | |||||||||	==D====I===XX=I=========	19	2	1	2
chr2	+	235912387	235912405	TGCTCATCTGTAAAACGGGAGTGAGAAGTTGCAGTTATGGGCGTGTGACACCTTCCCAGTCACGCTCCTATGCAGGGAGATGTGGCTCTGGCATACAGAAGCTGAACTCACAGTGATGGTGACAGAGGCTGGAGGCTGGGGGGCTTGCAGTGTCTGTATCCAGTTGGCTCCAGGGATGGCCCCACCCCTGTCCTCACCTCGGTGTGATTTTAGGGGCCA	235912287	235912505	GCTGAACTGGTCGCAGTTGATGG	GCTGAAC---TCACAG-TGATGG	||||||| || ||| ||||||	=======III==X===I======	18	1	0	4
chr2	+	236141455	236141473	GCCCGCCTCAGATCTAGCCTCGGATCCAGTCTCGCCCTCCACATCCTGACTGAGCGGTCCTTGCCTCTCTGGGCCTCTTTCCTTATGTCTCCAGTGTGGTACTAACTGGTGCAGGATGGTTGTGGAGAGGCAGGTCTGCCGAGGGTACTTCTCATGCGGCTGGTGCACAGCCAGTGCCTGGGTGCACTCAGCCCCTGTCCCCGGAATGTTCCTGTGATT	236141355	236141573	GCTGAACTGGTCGCAGTTGATGG	ACT-AACTGGT-GCAG--GATGG	|| ||||||| |||| |||||	X==I=======I====II=====	18	1	0	4
chr2	+	236498147	236498166	CACCATTTTGGCCAGGCTGGTCTCGAACTCCTGACCTCAGGTGATCCGCCCACCTTGGCATCCCAAAGTGTTGGGATTACAGGCATGAGCCACCGCGCCAGTGCTGGTCCCAGTTAATGGCTTATTTCTGAATTTCCCATCCAACCGAACTTTTCAAGTGTAACTCCTGGTTCTTCATGGGCAGGAGGACCATGTCCGCTCTAGGTGGCTTGTCCTCTTT	236498047	236498266	GCTGAACTGGTCGCAGTTGATGG	G-TG--CTGGTCCCAGTTAATGG	| || |||||| ||||| ||||	=I==II======X=====X====	18	2	0	3
chr2	+	236838268	236838289	CTCTATTCTTCAAAGCCAAACGCCTCGTCGTTTGTTAATCGCTGATTGGGTGTAGGGCTCGTACACTACGCTTCAGCTCGTGGTTCCGTGGCTTCCCAGTGCTGCACGGGATCGCAGTGAGGCCGCTTGTTTGAGGGGAGACCTGGTTCCTGCCTCTGGCTTCTCATCCATATCACCGGAGTGCTTTTGAAAATGCATCTTTTCCCAAGCCCCATTCCCAGA	236838168	236838389	GCTGAACTGG-TCGCAGTTGATGG	GCTGCACGGGATCGCAG-TGA-GG	|||| || || |||||| ||| ||	====X==X==D======I===I==	19	2	1	2
chr2	+	237093896	237093915	GGAAAAGCCTGGGTGCCCAGGCAGAAGCCTGCCACAGGGACAGAGCCTCCATAGAGAAACTCTACTAGGGCAATATGGAGGGGAAATACAGGATTGCTCAGCTGCTGGATGCAGTTGTGGGAAGGGGATCTCCACCCTCCAGACCCAAGAATGGTAGAGCCACTGGCAGCTTGCAACCTCAGTGTGGAAAAGCTGCAGGCACCTAACTCCAACGCGTGAC	237093796	237094015	GCTGAACTGGTCGCAGTTGATGG	GCTG--CTGGATGCAGTTG-TGG	|||| |||| ||||||| |||	====II====XX=======I===	18	2	0	3
chr2	+	237445510	237445530	AATAGGGAATTACAATAATAAATTTCCAAAGGAAATGCCTTGCAGTGTGTAAATCCCTCTGCAGGTGTGAAGTGAAACTAATAGTGAAACACAGACGCATGTGAACTGTCGGCAGTTATGACAGCTGGCCCCTTGAGGGTTCTAGGTGCCTAGAGACTGTCTGGCACTTTTATATGCATAATATCATCTCATCCTCCTTGCAGCTCCTATGGCAGTCACTG	237445410	237445630	GCTGAACTGGTC-GCAGTTGATGG	G-TGAACT-GTCGGCAGTT-ATGA	| |||||| ||| |||||| |||	=I======I===D======I===X	19	1	1	3
chr2	+	238053694	238053715	CCAAGCAGTTCAGACCCCAACAGTATTCCTCTCTTTGGGGCATCTCCTCCTATGGACATTCTCCTCCTCTACTCACCCTTCACCAGCTCTTCCTGAGTTGGCTGAATGGGAGCACTTGAGGGGGATAGTAGGAGTACATATTAGGGATCCCTATTGTGGGCACAGATTGAGTCAGCCTTTCCAGTTTTATCAATAATAAAACATATTTTTTTATTTCCATCT	238053594	238053815	GCTGAACTGGTCGCAGTTGATGG	GCTGAA-TGGGAGCACTTGAGGG	|||||| ||| ||| |||| ||	======I===XX===X====X==	18	4	0	1
chr2	+	238920572	238920591	TGTGCCATTTTGTCTTTGGACTTCAAAGTTAAAGGCCAAAGATTGTACAAAGTATTTTCTTTTTTTTGAGACAGGGTCTCACTCTGTTGCCCAGGCTGGAGTGAAGTGGTGCAGTCATGGCTCACTGCAGCCTCAAATTTCCAGGCTCAAGCAATCCTCCCACCTCAGCCTCCTAAGTAGCTGGGACTACAGGCACACACCACCACACCTGGCAATTTTT	238920472	238920691	GCTGAACTGGTCGCAGTTGATGG	G-TGAAGTGGT-GCAGTC-ATGG	| |||| |||| ||||| ||||	=I====X====I=====XI====	18	2	0	3
chr2	+	239053214	239053233	AGGCAGGCAGGCATGCTGTTGGTGTTATCACCCACTAGTGACACCCACAGATCAGGCCACTTAACCCACACCGCATCTAACCGACAGACCAGACTCAGGGGCTGAATGGTCCATTTGGGGTCAGTGGGGTCAACTGCAGGGTCAAGGTGAGACCCCGGCCTCCAAAACCTTGCTGCTTCTCCAGGGGGCTATCCTGTGTCCACTCTGAGTTCCAGGCTCT	239053114	239053333	GCTGAACTGGTCGCAGTTGATGG	GCTGAA-TGGTC-CATTTGG-GG	|||||| ||||| || ||| ||	======I=====I==X===XI==	18	2	0	3
chr2	+	239654264	239654285	AGGAATGCCAGCAAGGCTCCCAGAGCAGCCCCTGGGAGGGAGGGACTCGGAGCGAGACGCACCAGGCTCAGCCCCCGGGATCCCATAAGGAAGGAAGCGGGCTGATCTGGGTCCAGATGAGGAAGGACCCGCTGCTGAGTTTTGCAGGGGGTCTTTCTGAGAGAAGAGGGGAGCACGCCCTGCTCTCAACAGTCCAAATGAGCTGAGACGATGATGGTGAGG	239654164	239654385	GCTGAACT-GGTCGCAGTTGATGG	GCTGATCTGGGTC-CAGATGA-GG	||||| || |||| ||| ||| ||	=====X==D====I===X===I==	19	2	1	2
chr2	+	239741276	239741298	ACATTCCTACCAACAGTGGAGGAAGATTCCCATTTCTCCACATCCTTGCCAAAATGTGTCATTTTCCAGTTTTTCTTTTTATGTATTATAGCCATCGGCAGCTGAACTTGTCTACATTGCTGGTGGGAATGCAAAATGGTCTGGCCATTCTGGAAAATAGTTTGGCAGTTTCCTCTAAAGGTAAGTGTACACCCTCACAGGACCCAGCAACCAAGCTCCTAGA	239741176	239741398	GCTGAACTGGTCG-CAGTTGATGG	GCTGAACTTGTCTACA-TTGCTGG	|||||||| ||| || ||| |||	========X===XD==I===X===	19	3	1	1
chr2	+	239785090	239785108	CCCTACAAGAGACTGCAGGCTCCAAGTGCTCCCTGTCTGGGTAAACACCTTCTGCTTTCTAGGACTGTCCACTCAGTTATTAAGCCCACTGCTGTGTCAGGCCGAAGGTGCAGTGATGGCAGAGACAAAGTCCCGCCTTCGGGGACAGTCCCCAACACAGCAGCAGCTAGATTAGAAAAAATAAAGATGAGAAAGCCTCTCAGAGCATCTGTCATGGTA	239784990	239785208	GCTGAACTGGTCGCAGTTGATGG	GCCGAA--GGT-GCAG-TGATGG	|| ||| ||| |||| ||||||	==X===II===I====I======	18	1	0	4
chr2	+	240379729	240379750	TGGCCTAGCATCTGGGGAGAATCTTTGTAGGGACTGCCCCTCAAACAGGGCTTACCTTCCAAGGTAGAGAAGCGTTTTCATGGAACTTCCCTGGACTTTGGCTTCACAGCTGCAGTTGATGGAGTGTGACTTGATGGCTTAAAACAACACTAATGTATCCTCTCACATTTCAAGAGGCCAGAAGACTGAGATCGAGGTGTCGGCAGGGTTGATTCCTTCTGG	240379629	240379850	GCTGAACTGGTCGCAGTTGATGG	GCTTCACAGCT-GCAGTTGATGG	||| || | | |||||||||||	===XX==X=X=I===========	18	4	0	1
chr2	+	240677129	240677149	TAGATGCATGGGTGGTAGGTGGATGGACAGGTAAATGAGTGAATGGAAGAGCTGGTGGATGGCTAGATGCATGTACAGGTGGATGTATGAATGATGGGTGGATGAACGGACGAGTAGATGGATGGGTGGTAGGTGGATGGACAGGTAAATGAGTGAATGGAAGAGCTGGTGGATGGCTAGATGCATGTACAGGTGGATGTATGAATGATGGGTGGATGAAC	240677029	240677249	GCTGAACTGGTCGCAGTTGATGG	GATGAAC-GGACG-AGTAGATGG	| ||||| || || ||| |||||	=X=====I==X==I===X=====	18	3	0	2
chr2	+	240677243	240677263	TAGATGGATGGGTGGTAGGTGGATGGACAGGTAAATGAGTGAATGGAAGAGCTGGTGGATGGCTAGATGCATGTACAGGTGGATGTATGAATGATGGGTGGATGAACGGACGAGTAGATGGATGGGTGGTAGGTGGATGGACAGGTAAATGAGTGAATGGAAGAGCTGGTGGATGGCTAGATGCATGTACAGGTGGATGTATGAATGATGGGTGGATGAAA	240677143	240677363	GCTGAACTGGTCGCAGTTGATGG	GATGAAC-GGACG-AGTAGATGG	| ||||| || || ||| |||||	=X=====I==X==I===X=====	18	3	0	2
chr2	+	240901273	240901292	GCACTGCAGGACTGACCCTAGCGGGAGCCACTGAACATCCAGGAGCGACAGGACGACAGAGCCCAGGAGGAGCGGATGCTGCCAGAGAGGCCAGTGGGGGGCTGAGCTTGGCAGTGATGGAGCTGCAGAAAGGATGTTACAGGCCCCACTTCTCCCACCATCTGGGAGAGATCAGGGGCTCAGGTGGCGGTCCACAGAGGCCAACCTCACAGGGCACAGG	240901173	240901392	GCTGAACTGGTCGCAGTTGATGG	GCTGAGCTTG--GCAG-TGATGG	||||| || | |||| ||||||	=====X==X=II====I======	18	2	0	3
chr2	+	241013707	241013726	GATCTGCCCGCCTCGGCTTCCCAAGTGCTGGAATTACAGGTGTGAGCCACCACGCCCGGCCAGGGTCGTTTATTTTTATGTGAAGTTCCTGGCAGGTGGTGCAGCACTGGTGCATGATGGTAACTCACATTCCTTCTGCCTTTTTGCTCCACCAATGTTGAACTTGAAGTCCTGGCTCCACATGGTGACATCTGCCTAATAAATAGCAGGCTAAAGGAAG	241013607	241013826	GCTGAACTGGTCGCAGTTGATGG	GCAGCACTGGT-GCA--TGATGG	|| | |||||| ||| ||||||	==X=X======I===II======	18	2	0	3
chr2	+	241048364	241048384	AGGAAACATTCCCCACATAGGGAGTGCTCCACGCCTGCATGGGAGCTGCATCAACAGAAGGGAATATCCCCCTTACGGGCCAGCGTGAGCTCATCCAGAAGCTGAACAGGGCAGCTGGTGGCCTCTTGCACACTGGCCAGCAATGCACCGGCTGGTCCCTGTGCTCCATGGGACATGTGATCCTGAGACTGTGACCTACTTCCTCTCATGGCCTCTTACTT	241048264	241048484	GCTGAACTGGTCGCAGTTGATGG	GCTGAACAGG--GCAGCTGGTGG	||||||| || |||| || |||	=======X==II====X==X===	18	3	0	2
chr2	+	241541161	241541181	CTGTCCTGTATTCCGGCAGAGGCCCCAGGAGAAACAGCAAATGCCTTTGTCCATTCCATACAAATTTCATATAAATGTGAGCAGCTTCTGATCTTCCGTGGCGTATTCGTCCAGTTGATGGCCAACCCTGGGTACCTGGACCTCCAGGACCTGCTGCACTGGGCTGCCCCTCGGCTGTGTGTGCACTCGCCACGTGGCCCTCCAGGAATCCCATCCCACGG	241541061	241541281	GCTGAACTGGTCGCAGTTGATGG	GC-GTATTCGTC-CAGTTGATGG	|| | | | ||| ||||||||||	==I=X=X=X===I==========	18	3	0	2
chr2	+	241657867	241657885	CATCTGCGGCCGGTGGTCCCAGGACACCCTCACCACTGCTATGCCTCCCCACGGGACGTGACTGCCCCTCATGGCCCCTGCTCCCTGGGACCCTGGCTGGGCTGCTGGTGCAGATGTGGGTTCACACCACCCACTCCCACCACAGGGAATCAAAAAACCATCTCGTAGACACTGGGGCCGCCTCCAGATGGCTCAGAGAAACTTCTCCTCCAGCCAGCC	241657767	241657985	GCTGAACTGGTCGCAGTTGATGG	GCTG--CTGGT-GCAGATG-TGG	|||| ||||| |||| || |||	====II=====I====X==I===	18	1	0	4
chr2	+	241889374	241889396	CACGTGGGCATCCAGGGCCTTCCCCGTGGAGCCCTCATATTGGGCTTGGGTTTGTATTTGGGGCGGGCCTCCCTCATGGAAGAGGCTGGAAGGGCTGCTGGCTGGTCTGGTGCAGTCTGAAGGATGAGGGCTGGAGGGGGCCCCACACCCATTAGAGCCGTCCCACAGGTCACAGGCTTCTGGAGGCCTGGTTTGACATGTCTTTACACCCCTCCGTGGCAGG	241889274	241889496	GCTGAACTGGTCGCAGT-TGATGG	GCTGGTCTGGT-GCAGTCTGAAGG	|||| ||||| ||||| ||| ||	====XX=====I=====D===X==	19	3	1	1
chr2	+	241969030	241969050	TGGGAGTTCGGATCTCAACATAGGAATTTGGGGGGACACAAACATTCCAACCATAGCCCCCTGTTATAAGTAAGAAAACCAGAGCACAGAGAGGTCGGCAGCTGAACTGTGTCACTGATGGATGCGCAGCCAGTGGCATGGAGTGTGGGGCCAGGATGGAAGCATGTGTATCTCACTGCAGAGGTGCTGCTCAGAAACGTTATGGGGCTCCCCGCTGCCTG	241968930	241969150	GCTGAACTGGTCGCAGTTGATGG	GCTGAACT-GTGTCAC-TGATGG	|||||||| || || ||||||	========I==XX==XI======	18	3	0	2
chr2	+	242336646	242336665	CAGTGAGAACACGTGGACACAGGAAGGGGAACATCACACTCTGGGGACTGTTGTGCGGCGAGGGGAGGGAGGAGGGATAGCATTAGGAGATATACCTAGTGCTAAATGACGAGTTGATGGGTGCTGCACACCAGCATGGCACATGTATACATATGTAACTAACCTGCACATTGTGCACATGTACCCTAAAACTTAAAGTATAATAATAATAAAAATAAAT	242336546	242336765	GCTGAACTGGTCGCAGTTGATGG	GCTAAA-TGA-CG-AGTTGATGG	||| || || || |||||||||	===X==I==XI==I=========	18	2	0	3
chr2	+	242873829	242873851	CCAGGCCGCCGCACTCAGGTGGGCACTGGCCTGTGGTTGGTGAGGTGGAGCAGACACCACTGGCCCCTGGGGTTCTCGGGGACTGGAGAAGGCAGAGAAGGCCGGACGGATCGCAGTTGATGAGGTTAAGAAAATGCCTGTAGTCCTGAGGCTGAGCTGGAAGTCTCGGTACCAATGCAGGAAAGAAACAGTGGCTCACCAAGCAAGCTGAGTCCAGGCACCT	242873729	242873951	GCTGAACTGGTCGCAGTTGATGG	GCCGGACGGATCGCAGTTGATGA	|| | || | ||||||||||||	==X=X==X=X============X	18	5	0	0
chr2	+	242906159	242906180	TGAAACTAGAATTTGGTCCTCTCTGTTAATACGACAAGATTTTCTTGTAGTATTGATCTACCCCTGATTAAAAAATAATCAGGGTGTTCCTTGCCTTTTTGGTAACTGTCGCAGGTGAGTGGTGACCCTCTGGGGCTGGTGGTGTGGTGAGAAGAATTTACCAAGACAGTTGCAGATAAAGAAAAGCAGATTTATTGAAGAAAGCATGAAAATACATTGCGA	242906059	242906280	GCTGAACTGGTCGCAGTTGA-TGG	GGT-AACT-GTCGCAGGTGAGTGG	| | |||| ||||||| ||| |||	=X=I====I=======X===D===	19	2	1	2
chr2	+	242967116	242967135	GAGCTGGTGTGTTTCTAGTTGAGGGTCGTGGTGCTGGAGACCCGGGGAGGAGCTGCTGTGTTTCTAGTTGAGGGTTGTTGTGGTGGAGACCCAGGAAGGAGCTGATGTTCCAGTTGAGGGTCGTGGAGCTGGAAACCCAGGGAGGAGCTGGTTCTTCTGTTGTTTAAGTCTGAAGATCGTCGAGTTGGAGATCCAGGGAAGAGCCAGTGCTGCGGTTCAA	242967016	242967235	GCTGAACTGGTCGCAGTTGATGG	GCTG-A-TGTTC-CAGTTGAGGG	|||| | || || ||||||| ||	====I=I==X==I=======X==	18	2	0	3
chr3	+	1514840	1514862	AGCCAATGACGAGATCCCCGAACAAGCTACCTATGCAGAATCCTTCACTGGGCAGGAATGGGCTGGCACTGGTGCCCTCACTCTCCTCAGTCACTGGCTGGCTGAAGTGCGTGGGAGTTGAGGCCTCCACATTCTCTGGAGTAGCAGCTTGAGCTCTTAGTCAACTGGGCTCTCCATAGCAAGCTGTCTTGAAATGTCTGAGTGGCTCATCCTGATGGCTCCA	1514740	1514962	GCTGAACTG-GTCGCAGTTGATGG	GCTGAAGTGCGTGGGAGTTGA-GG	|||||| || || | |||||| ||	======X==D==X=X======I==	19	3	1	1
chr3	+	3314132	3314153	TGTAACTGTCCCCTTTGTCACTCCTGGGCTGTGCTGGGTTTTCTCTCTAGGGTAGATGTGGAGCTGATTTGCCTGGAGACACGTGTTGTAGAGTGTTGGCGCTCAACTGGTCCAGTTCATTCTGTGCAAGAGATGCTTAGTGTGCCCTACTGTGTGTTAGGCACTTTGAGGTGACGGAGATGAGCTAAGCGGCTTAATTTGGAAATCAACTTCTAAATATAT	3314032	3314253	GCTGAACTGGTCGCAGTTGATGG	GCTCAACTGGTC-CAGTTCATTC	||| |||||||| ||||| ||	===X========I=====X==XX	18	4	0	1
chr3	+	3796495	3796515	GAGCAAAACAGCTATGCTCTCTGGCCTTGTAAACATCCAGTCTAGGGCAGGTGACAAAAAAAAATTAGTGAATAAACCTCATGAGTTAATAAACAATGAGGCTGAATTGTGCAGAGGATGGCCAAGGGGAAAATTACTGAGCCGTGTGAGATAGCCAACCACTGGAAACTAGGGAGATGATCACGTGAGTCCTCCCCCAAAAAGTTGAGAACTAAATTATC	3796395	3796615	GCTGAACTGGTCGCAGTTGATGG	GCTGAATT-GT-GCAGAGGATGG	|||||| | || |||| |||||	======X=I==I====XX=====	18	3	0	2
chr3	+	4227276	4227296	GATATATGAGAGTCTACAATGTTCTAAGCCTTGGATCTAGCAGACAGAAATGTTTCCTTTCTCTAAACTGGGATAGCACACTTCCAAAGTTAATACTAATGCGAACTGTAGCAGTTGAAAGTTAATATTTGGAACCCCAAACAATGATATCAAGAGATGCCACAGTTAATTACCGCAATGTTTATAATGATTATAAATTAATAGATCAATTGTAATAAATG	4227176	4227396	GCTGAACTGGTCGCAGTTGATGG	GC-GAACT-GTAGCAGTTGAAAG	|| ||||| || |||||||| |	==I=====I==X========XX=	18	3	0	2
chr3	+	5981408	5981427	CAATGAGAACACATGGACACAGGATGGGGAACATCACACACCGGGGCCCATTGTGGGGTGGGGGGAGGGGGGAGGTATAGCATTAGGAGATATACCTAATGCTGAATGACGAGTTAATGGGTGCAGCACACCAACATGGCACATGTGTACATATGTAACAAACCTGCACGTTGTGCACATGTACCCTAAAACTTAAAGTATAATGATAATAAAAAAAAAA	5981308	5981527	GCTGAACTGGTCGCAGTTGATGG	GCTGAA-TGA-CG-AGTTAATGG	|||||| || || |||| ||||	======I==XI==I====X====	18	2	0	3
chr3	+	7015899	7015923	GAGAGGATGCAAAACATGAAAGTAAAAGAGCAGCAAAGATGATTCCACAAAGCCATCAGCCTGAACAACAGAGAGAAAGCCACTGGCATATATGGAAAAAGCCGAAATGTGTAGCATGTTGATGGGCCAGTGGGGGTAGCAACTGGGGAAAGATCAGGGTCTGAGTTTTGGAGAAAAAAAATTGACATGTTATGTTCATCATCCTAGTGGAGATGTTGAATAGAC	7015799	7016023	GCTGAACTG-GTCGCA-GTTGATGG	GCCGAAATGTGTAGCATGTTGATGG	|| ||| || || ||| ||||||||	==X===X==D==X===D========	20	3	2	0
chr3	+	7608358	7608379	TTGCAGTTAGCAAATAAATTGTTTACAAGGAGATGGCTTTTCTACTGGCAGAACTATTTCAGAAATGGATAATTTGTGACACTGAATAAAAAAAAAGATAGCTAACTGGTATCAGTAGATGGATATTGTTTGGCAATCTAAGAATATATGGTATTTTTTAAAAAGGCATAGAGGTTGTTAAAAAAAAAAATTCTGAAGATTTCCCGTAAGGCTGTCCCGATT	7608258	7608479	GCTGAACTGGTCGCAGTTGATGG	GCT-AACTGGTATCAGTAGATGG	||| ||||||| |||| |||||	===I=======XX====X=====	19	3	0	1
chr3	+	8328190	8328207	CGGGCCTATCAGACACACGGCCCTTCTCTTCTACTCCCGAGTGGAGGAAGAGCATGCAACACAACATGCTTAGTACAGCGCCTTTACCCTCCTGAGCACAGCAACTGGTCCAGTTGGGCACCAAGCTCAATCTGTGGAGTGGGCATAGGGGCTGTAATAGATGCTGGGAAAAAGAGGATATCTTTCCTTCAGTAGCTGTAAAATCTAAGGATCCTGTA	8328090	8328307	GCTGAACTGGTCGCAGTTGATGG	GC--AACTGGTC-CAGTTG--GG	|| |||||||| |||||| ||	==II========I======II==	18	0	0	5
chr3	+	9214761	9214781	AGAGGAAGCTGGGAAGCTACCAAGGCAAACAGGAGAGGTGGTGGGGCATGGCTCGTGGCCACAAGCCCCTAAGCACTGTGCACCAGGGCCAGCCGAGTCAGCTGGCCTGGCGCAGTGATGCTGCTTGCACTGCTGGGAGGTATGGCCACATCTGGCCCAGCTCTGAGCTGGGCGCTTCCCACACTCCCTGCTTCAGCGGCAACAGGGCAGGAAAGCTTCAG	9214661	9214881	GCTGAACTGGTCGCAGTTGATGG	GCTGGCCTGG-CGCAG-TGATGC	|||| |||| ||||| |||||	====XX====I=====I=====X	18	3	0	2
chr3	+	10240109	10240128	CCGATGTCTCCCCAACTCCTCCCACCCTGGGGAAGTCAGTGATCACCCCTTTGTTCCTGTTTGTCTGGGGATTGGGGCGTCTGCCCCTGGGGGAATTGGGGCTGGTGGTGGCAGTGATGGCAGTGGTGTTTCAATAGTTCTGCCCTAGCTGGGTGGGAGACAGTGAAACCAGTCCCAGGTTTGACTGTTGTTGGCTGTTTTACTTGACACAAGTCATTTC	10240009	10240228	GCTGAACTGGTCGCAGTTGATGG	GCTGG--TGGTGGCAG-TGATGG	|||| |||| |||| ||||||	====XII====X====I======	18	2	0	3
chr3	+	11498461	11498479	TAAGTAGTTGGTATACAGCACCTCTCAGGTGTGACCATTCCAAGGGAGGAGATCAGCTTCCAGCATGTCTCCTCCAGACAACAATACACACTGTCCTCCTGCTGAACAGTCAGTTGTGGAGTAATAATGCACCTCTGCAAGGCTTTGCAGGGTTTTTACTCATGTATCACCAAGGATGAAAATGGGGCAGGACACAGTAGAAGCCGTTAAAAGGAAATT	11498361	11498579	GCTGAACTGGTCGCAGTTGATGG	GCTGAACA-GT--CAGTTG-TGG	||||||| || |||||| |||	=======XI==II======I===	18	1	0	4
chr3	+	11584526	11584549	GAGGATTTGGGGGATGGAATGCCTCTGGAGGTGGCATGCCAGCCCACACGTGTGCACAGGCCTGGTCTGCTGCCCCCCTCCCTGGAGGTGCCTTTAATCAGCTGCACAGGCCACAGTTAGATGGCGGCGTCCTCCAACCGACCCCACGGTGCAGGAGCAGCCCCACCCTGCCAACATGAAACCTGTCGTTTTCTCCTTTTAATCTCCTCATCCCTGGCTGCCCG	11584426	11584649	GCTGAACTGGTCGCAGTT-GATGG	GCTGCACAGGCCACAGTTAGATGG	|||| || || | ||||| |||||	====X==X==X=X=====D=====	19	4	1	0
chr3	+	11823515	11823533	ATCTCTTCTGATGTAGCTCATTCTAGGAAGGAATTTTCTATGGTCCCACTTCATCTCAGAAGGAACAGAGAAAAGAAAGCAATGACACCAGGTGTCTTTAGCTGCATGGCCAGTGATGGCTGAAAATAATCATGGGTCAGATCACCTGGATACACATGGAGAGAACAACCCACATCCTGCAGGCATGGCCCAAAGATGGGGTGTGATACTGGAAAGTGA	11823415	11823633	GCTGAACTGGTCGCAGTTGATGG	GCTGCA-TGG-C-CAG-TGATGG	|||| | ||| | ||| ||||||	====X=I===I=I===I======	18	1	0	4
chr3	+	11869751	11869775	CTTTGCCTGGGGTAGGTCTCATACCTATGAAAGAGATCTACCTACAGAGCCTATGTCATTTTCTACCTTCATTACTCTCTTCTTGTTCCAGCAAAAATCAGCTAAACTTGGTAGCAGCTTGAAGGCTAAATTAAAAGTCTTCAAAGAGGTGAAAGCAGCTATGTCATTTGGTAAATTTCCTTAGTAATATTCAGAATTTAGAAGGAACTCCCAGAATCCATCCAA	11869651	11869875	GCTGAAC-TGGTCGCAG-TTGATGG	GCTAAACTTGGTAGCAGCTTGAAGG	||| ||| |||| |||| |||| ||	===X===D====X====D====X==	20	3	2	0
chr3	+	12767764	12767782	GCCTCTTAAAGGCCCGCCTGGGACAGTCGCATGTCACTTGTGCTATAGTCCGTTGGTCAAGGCAAGTCACCATTCCATCTGAGATTGAAGGGGAGAGGAAGCTGACTGCCACTTGATGGCAGGGGCAACACATGCACCCAAGGTGAGTGGAGATTGGTGGCTTCATCTTTGGAGACTAGCTATTTGATGACCTGTTGGTTCTGTTCAGTTCTGAGCCTG	12767664	12767882	GCTGAACTGGTCGCAGTTGATGG	GCTG-ACT-G-C-CACTTGATGG	|||| ||| | | || |||||||	====I===I=I=I==X=======	18	1	0	4
chr3	+	12957812	12957834	GGTGTCCTCCTCTAAAACACCTTGCCCACAGCACAGGCTTGTTGTGAGGAAACGAGGGGCGCCTGGGGCGTGCCCAGCTCTGCATCTGAGCGGTGGGAGTGCTGCAGTGGTTGCTGTTGCTGGCCCACATCACATGGGCAGAGGCTGGAGGCTGGGCTCTGACCCGGGGCTGCCCTAACCACAAGCACACACTGCTTCTTTCTTCCTCCCCACTCTGAAAACC	12957712	12957934	GCTGAACTGGTCGCAGTTGATGG	GCTGCAGTGGTTGCTGTTGCTGG	|||| | |||| || |||| |||	====X=X====X==X====X===	18	5	0	0
chr3	+	13051897	13051915	CTCCATTCTCAGTCCATCTAATTTGGGTCAGCTACCTCCAGGGGTGAATGCAGTACCGAGCTTGGTCTATCAGAGAGAGTAGTTCATCCCCCCTGCTCAAGTGACTGGTCCAGGGATGGGTATGTGGTCTAAGCTAACCATGGAGAGTCGATTCTGTCAGAACAGTTTCTGCCTGGATATGACAAATGTCGACCTGGAGCTGTTGGGGCCATCTGGGCA	13051797	13052015	GCTGAACTGGTCGCAGTTGATGG	G-TG-ACTGGTC-CAGG-GATGG	| || ||||||| ||| |||||	=I==I=======I===XI=====	18	1	0	4
chr3	+	13315035	13315054	AGAACTCCCCATTCCAAGAACTGCTGCAGGCAGCCAAGATGGGCACGGCCCCTCCCATCTGGAGCCACTCCTTTGGTTCCACTCCTCTCTCTCCTTCCCATCTGAACTGGCGATTGTTGGGGGAAAAGAGAGGGTGGGGCCGTGTGCCTTCAGCCCCAGCCCACGTGCTCCTGCCCATCCCAGCAGCCTCTGCCCAGGATCCCAGCACCCAGCTCTGCAG	13314935	13315154	GCTGAACTGGTCGCAGTTGATGG	TCTGAACTGG-CG-A-TTGTTGG	||||||||| || | ||| |||	X=========I==I=I===X===	18	2	0	3
chr3	+	13397386	13397405	CCTATCCTAGGTGCTCCATGGCTCCCCCAGATGCAATCCTGGCTGGAAAACCAATGCTCCTCCAGGGAAGGAAATTGACACTGGCCAAGCACATGTGCAAGCTAACTGGCCCATTTGAGGCAACAACATAAGCCCCATATTACAAACAGGGAGGCTGAGGTCCAGGGACGTTAAATGTTGAATGACTTGTCCAAGGTCACACAGGTTTAGGGGTGGAACT	13397286	13397505	GCTGAACTGGTCGCAGTTGATGG	GCT-AACTGGCC-CATTTGA-GG	||| |||||| | || |||| ||	===I======X=I==X====I==	18	2	0	3
chr3	+	13965681	13965700	GAAGAAGACAGGAAGATGTGGGAAAGTTTGGAACTTCCTAGAGACTTACTGAATGGCCTTTGACCAAAATGTTGATAGTGACATAGACAATGAAGTCCAGGCTGAAGTGGTCTCAGATGGAGATGAGGAACTCGTTGGGAACTGGAGTAAAGGTGACTCTTGCTACATTTTAGCAAAGAGACTGGCAGCATTTTGCCCCTGTTCTAGAGATCTGTGGAAG	13965581	13965800	GCTGAACTGGTCGCAGTTGATGG	GCTGAAGTGGTCTCA---GATGG	|||||| ||||| || |||||	======X=====X==III=====	18	2	0	3
chr3	+	14420445	14420464	AGGCAACTAACATTGACTGAGCTCCTTCTGTATGCAGGTGCTAGGAGTAGCACCATACTACTCAGAACCCAGCCACTTCACTGTGGAACCATCATCGCCTGCTGGAACTGGTGCAGTAGGCTCCTCACAGGTCTTCCTGCTCCTGACCTTGCCCCGAGCCTTACAATCCATTCTGCAAATGGAGCTCAGCAGGGTCTCTACAAATGATAAATCAGATCAT	14420345	14420564	GCT-GAACTGGTCGCAGTTGATGG	GCTGGAACTGGT-GCAG-T-A-GG	||| |||||||| |||| | | ||	===D========I====I=I=I==	19	0	1	4
chr3	+	15137834	15137854	AGATGGTGAGGAAGTGGCTTCATGGCCCTGGATGAGGTTTCCTCTCTGGAGTAGGAGGAGCCCTAAGAAAGAAAAGAAGAAGGGAAAAAAGCCAATTCAGGCAAACTGGTAGCAATTGAGGATTTTCTTCATTCTTTTCACAGTTCAATGGGGTACTTAATGTTTATTCAGTGCAAGTTTGAGAAAACAAACTCTTTCTCAAATCCTTAGACCAAGCAAGC	15137734	15137954	GCTGAACTGGTCGCAGTTGATGG	GCA-AACTGGTAGCAATTGA-GG	|| ||||||| ||| |||| ||	==XI=======X===X====I==	18	3	0	2
chr3	+	15576469	15576490	TTAAAGACCCAATCTCCAGATACAGTCATACCTGAAGTACTAGAGGTTAGGGCTTCAACACATGAATTTGGAGAAGACACATTTCAGCCCGTAACACCCAGCTTAACTGGTTTCAGCTGTGGAAGAAAGCACACATCTCTGGGGTCAGAAGGACCTGAATTTAAGTCCATTTATTTCCCAGCTATATGATCATGGGCAAGTTGTTAAACCTGTCTGAGTTTT	15576369	15576590	GCTGAACTGGTCGCAGTTGATGG	GCTTAACTGGTTTCAGCTG-TGG	||| ||||||| ||| || |||	===X=======XX===X==I===	18	4	0	1
chr3	+	16141433	16141456	AACTTTAAATTTTGTATTACCCAGTTTTCACTATTATAATGCTACATGACAAATAACCCCCAGTCTCTTAATAGCTTATAACAACCAATGTTTATTTCTTGCCAACTGGTAGGCAGGTTGATGGTAGGCCAGATGTGGGTCAGCATGACTAGACTGTATCCAAGACTTTAAGTTAGATTCAGGTCTGCTCCATGTATCTTCCTTCTGAGACTGACTACAGAGAC	16141333	16141556	GCTGAACTGGTC-GCA-GTTGATGG	GCC-AACTGGTAGGCAGGTTGATGG	|| ||||||| ||| ||||||||	==XI=======XD===D========	20	2	2	1
chr3	+	16657285	16657304	CAGAGAAGACAGGGAAATGTGGGAAAGTTTGGAACTTCCTAGAGACTTGTTGAATGCCTTTGACCAAAATGCCGATAGTGATATGGACAATGAAGTCCAGGCTGAAGTGGTCTCAGATGGAGATGAGGAACTTGTTGGGAACCAGAATAAAGGTGACTATTGCTATACTTTAGCGAAGAGACTGGCAGCATTCATTTTTCCCCTGTCCTAGAGATCTGTG	16657185	16657404	GCTGAACTGGTCGCAGTTGATGG	GCTGAAGTGGTCTCA---GATGG	|||||| ||||| || |||||	======X=====X==III=====	18	2	0	3
chr3	+	17267956	17267979	AAAATTTAAAGCCTATTCTTAGGGGCACATTCTAAAATACGCTGCTGTAGGGCCCTGCCCAATTCCCTCTTCAGGTCCAAGGCACTTATTTCCCCCAGCTGCTGGAAATGCTGGCTGTTGATGGCTCCCCTGAGTTCTTCTCTGGAAACTGCCCGCAACTGAAGAGAGCTTCCTTGCCCAAGGTCATGCCCCTTACCTGGGAATTAACTCCAATCCAGTGACTG	17267856	17268079	GCT-GAACTGGTCGCAGTTGATGG	GCTGGAAATGCTGGCTGTTGATGG	||| ||| || | || ||||||||	===D===X==X=X==X========	19	4	1	0
chr3	+	17536243	17536265	CTGGCCATGATCTACTACAGCCGCTGTGCTGTGCTGTGCTGGGCTGTGAGGAATTCCTCCTAGCCCGAACCCAGTCTCCCTGGCACCATCGGGGAAAACCGCTGACTGGAGCTGCAGTGATGGCAAGCTGCCCCTCCCTCGGGAACTCAATCATCTTAGGCAGTCTCCAGCCTGCTGCTAGCTGGCTGCAACCCAAGCAGCCACCAAGAGTCTGCACAGCTCC	17536143	17536365	GCTGAACTGGT-C-GCAGTTGATGG	GCTG-ACTGGAGCTGCAG-TGATGG	|||| ||||| | |||| ||||||	====I=====XD=D====I======	20	1	2	2
chr3	+	17887394	17887418	GGCTTAATGAACATTTGTTTAAAAAATGAGAGGATGTTTGCAAAGACTATTAGAGGTCTAAAGCATTATTTAGACTTAGATGTTAACACATCGATGGTCTGCTCAATTGGTCAGCAGTTTAATGGGGGAAATACCTAGCTGCTTTGACAAAATTCTGACCTTAAGTACAAAAGCCTAGTTCACTTCGTTGGATGTAAGAGCCAACTTGTGCAGCTGTGCCATGTA	17887294	17887518	GCTGAACTGGTC-GCAGTTG-ATGG	GCTCAATTGGTCAGCAGTTTAATGG	||| || ||||| |||||| ||||	===X==X=====D======XD====	20	3	2	0
chr3	+	18106214	18106236	AAGCTAGTTTATTTTTCTGACAATTCCTTTCCATTCTTGGTTAAGGGCTGCTCCTAGAAGAAATGACTCTCTCTCTACTTCTAGGCTGTTTTGTGCACAGGCTGAACATGCTCCTGTTGTTGGAGAAAACTCATAGGCAGAAATGTGTAGGTTCTTTTTGTAGAAAGCTGAAGGAGTATGTGGAAATGGTAAATGTCAAGGAGATGTGGGTGGAACACTGACA	18106114	18106336	GCTGAAC-TGGTCGCAGTTGATGG	GCTGAACATGCTC-CTGTTGTTGG	||||||| || || | |||| |||	=======D==X==I=X====X===	19	3	1	1
chr3	+	20803380	20803402	CCCTAAGCTATGCACTTTTACTTCACTGTCCCCACCTCACTTTGAACTTTTAATGTCACAATTTACATCTTTTTGTATTGCATATCCCTTAAAAATTGTTGTGAACTGGTCACAGTGGGATGTACCTGTAATACCAGCTACTCGGGAGGCTACGCAGAAGGATTGCTTTAGCCCAGGAGTTTGAGACCAGCCTGGGCAACATCATGAGACCCCCCCCCATCTC	20803280	20803502	GCTGAACTGGTCGCAGTT-GATGG	G-TGAACTGGTCACAGTGGGATGT	| |||||||||| |||| ||||	=I==========X====XD====X	19	3	1	1
chr3	+	20883647	20883665	TTCTATGTTCGTCCCTTTGTTCAGTCTCGTAGTGACCTAGTCACAGTCTCAAGTAGTAACAATAATAACTGTCGTAATGTCATCTCAAGTAGTAACAGTAGTAACTGTCACAGTGATGGTCTCAAATAGTAACTCTTGCAGTGAAGATCTCAAGTAACCGTGGCAGTCTGCCACAGGTGGTGGTTAAGATCTTTTGTTTTTAGGCACAGAGATTTCGGC	20883547	20883765	GCTGAACTGGTCGCAGTTGATGG	G-T-AACT-GTCACAG-TGATGG	| | |||| ||| ||| ||||||	=I=I====I===X===I======	18	1	0	4
chr3	+	21327400	21327419	AGAAGAGAACAGGAAAATATGGGAAAGTGTGGAACTCCTTATAGACTTGTTGAATGGCTTTGACCGAAATGCTGATAATGATACAGACAATGACATCCAGGCTGAAGTGGTCTCAGATGGAGATGAAGAACTTGTTGGGCACTGGAACAAAGTGGTGATTCTTGTTTTCTTATAGTAAAGGGATTGGTGGCATTTTGCCTCTTCTCTAGAGATTTGTGGA	21327300	21327519	GCTGAACTGGTCGCAGTTGATGG	GCTGAAGTGGTCTCA---GATGG	|||||| ||||| || |||||	======X=====X==III=====	18	2	0	3
chr3	+	23186407	23186425	ACAATGAGAACACTTGGACAAAGGGTGGGAATCATCACACACCAAGGCTTGTCAGGGGGTGGGGGCTGGGGGAGGGATAGCATTAGGAGGAATACCTAATGTAAATGGCGAGTTGATGGGTGCAGCAAACCAACATGGCACATGTATATCTATATAATAAACCTGCTCATTGCGCACATGTACCCTAGAACTTAAAGTATAAATTAAAAAAAAAAATTC	23186307	23186525	GCTGAACTGGTCGCAGTTGATGG	G-TAAA-TGG-CG-AGTTGATGG	| | || ||| || |||||||||	=I=X==I===I==I=========	18	1	0	4
chr3	+	25547426	25547443	CTGAAATAAAAACAATTAATGAAAAAGAGAAACAATAAATGAAGGCATAACATTTGGATTATGAAAGAAATGTCCAGACAAGCTTACGGTATAGATAATAGCTAATGGTCCATGATGGGAAAGAAGATTTAAGATGATACTGTTTAGAAACCATGGGAGTAAAGCCCTAGAAAGCCTGATCATATGCATTTAAGTCAGTTACAGAAATTCAAATGAAT	25547326	25547543	GCTGAACTGGTCGCAGTTGATGG	GCT-AA-TGGTC-CA--TGATGG	||| || ||||| || ||||||	===I==I=====I==II======	18	0	0	5
chr3	+	25915141	25915161	CCTGTAACCCTAGGTACTGATTATCTATTGCTACATAGCAAGCCGCCTTGAAACACATGGCTTAAAATAACAATTTATTTTTATATCTCACAGTTCTGTGGCTTAACTGGTCTCAGCTTGGCATCTCTCTTGTAGTTGAAGTCAAATAGAGGCTAGGGCTACATTCGTCTAAAGGTTCAGTTGAGTTGGAATGTGGCATGGCTGGCAGTTGATGATGACTG	25915041	25915261	GCTGAACTGGTCGCAGTTGATGG	GCTTAACTGGTCTCAGCT--TGG	||| |||||||| ||| | |||	===X========X===X=II===	18	3	0	2
chr3	+	26558431	26558450	CGGAAGAAGACAGGACAATGTGGGAAAGTTGGAACTTCCTAGAGACTTGTTGAATGATTTTGACAAAAATGCCGATAGTGATACAAACAATAAGGTCCAGGCTGAAGTGGTCTCAGATGGAGATGAGGAGCTTGTTGGGAACTGAAGCAAAGGTAACTCTTGTTATGTTTTAGCAAAGAGACTGGTGGCATTTTGCCCCTTCCTAGAGATTTGTGGAACT	26558331	26558550	GCTGAACTGGTCGCAGTTGATGG	GCTGAAGTGGTCTCA---GATGG	|||||| ||||| || |||||	======X=====X==III=====	18	2	0	3
chr3	+	26710850	26710870	ATTGCTGTTTCCACTGTGCCATTTCTGAGCTCATGCCAGGTGTGTGCTTCTAGAACAATTCCTTCTCCTTCAGTTTTTTCATTCCTTTCATTACGATGGAGTGAACTGATTGCATTGTTGGATGGGCCTTCTTCCATAATTGGATTAACAAATCTCAACTAGTTTTACTAGATCCAGTAAATGAAAGATTTAATTCTTCAAGCAAAAATATTGTCTAAATT	26710750	26710970	GCTGAACTGGTCGCAGTTGATGG	G-TGAACTGATTGCA-TTGTTGG	| ||||||| | ||| ||| |||	=I=======X=X===I===X===	18	3	0	2
chr3	+	28353591	28353609	GTAGAGTTGATATGATGTATTATGAATTTAGGGTGATTTTTAAGTCTGCCCTACTATGTTCTTTAATAAACAAGATGTCCTAATTTTTTCCACCTATTAAGATGATGGTGCAGTTATGGAAATATTGCCTATAGCTTATATGTTAAAATTCTAAACTGTATTGGTATCCAAATATGCCTTTGCTTTTTGTAATGCTAGGAGAAAATAGGCATTTTTTGA	28353491	28353709	GCTGAACTGGTCGCAGTTGATGG	GATG-A-TGGT-GCAGTT-ATGG	| || | |||| |||||| ||||	=X==I=I====I======I====	18	1	0	4
chr3	+	28791126	28791145	AGAGGAAGACAGGAATATGTGGAAAAGTTTGGAACTTCCTAGAGACTGGTTGAATGGCTTTCACCAAAATGCTGATAATGATATGGACAATGAAGTCTAGGCTGAATTGGTCTCAGATGGAGATGAAGAATCTTGGGAACTGGAGCAAAGGTTACTCTTGGTATACTTTAGCAAAGAGACTGATGGCATTTTACACCTGCCCTAGAAATCTGTGGAACTT	28791026	28791245	GCTGAACTGGTCGCAGTTGATGG	GCTGAATTGGTCTCA---GATGG	|||||| ||||| || |||||	======X=====X==III=====	18	2	0	3
chr3	+	29123619	29123637	AAGAAGCCCAGGCTAAAATGTCAAAGACACATATCCCAAATGACATCTAGCACTAACCTCCAGACAAAAAGGTAGGGTCATTTTGTACCATCAAGCCTCAGTTGAACTGCCAGTTGAGGAAAGCCATATGAACGAACCAAGGCAAGACAAGCAGAAGAACCACCAGCTGAACTCAGCCCAAATTGCTGGTCATGTGTTAATTAATGGCAACTAAAATCA	29123519	29123737	GCTGAACTGGTCGCAGTTGATGG	GTTGAACT-G-C-CAGTTGA-GG	| |||||| | | ||||||| ||	=X======I=I=I=======I==	18	1	0	4
chr3	+	30137702	30137722	CTGTATGGGAGACCAGACTTTTATTATTATTCAAATCTAAAATTGGGGGATTGGGTTTTTTAAGGACAATTTGGTGGCTAGGGGCCAGTGAGTCAGAAGTGCTGATTGGTCGGGTTGAAGGTGCAATTATAGAGAGTACAAGCTGTCCTCTTGCACTGAGTCAGTTCCTGGGTGGGGTCCACGAGACCAAATGAGCCAGTTTATCAATCTGGATGGTGCCA	30137602	30137822	GCTGAACTGGTCGCAGTTGATGG	GCTGAT-TGGTCGG-GTTGAAGG	||||| |||||| ||||| ||	=====XI======XI=====X==	18	3	0	2
chr3	+	31000435	31000455	AAATCTACATTTCCTAGACTCCCTTGCAGCTAGAGTATCCTGTTGTTGTGATCTAGCTTTTGCCAAGCAGGTGCATCAGCTCCAAGCTGAGTGAGAAAAAGTGAACGTGGTAGCTTGATGGCTGTCTGGAAATGTGGTGCAGAAATGCTTGGGTTTTTTCATGGCAGTGGTGGTGAAGCTTCTGGTGCCTGAGCAGTCCTAAGCTTCAGTATTGATAGCAG	31000335	31000555	GCTGAAC-TGGTCGCAGTTGATGG	G-TGAACGTGGTAGC--TTGATGG	| ||||| |||| || |||||||	=I=====D====X==II=======	19	1	1	3
chr3	+	31994367	31994386	GTTATTAGAATTAGTGGTGATAATATGTGTGAAGATGATTCTCTCAGGTACTAATCAGTGACTTTAAACTGTGGCTGTCGGGGAAGGGTCCTATATTCTGGTTCAACTGGTCCAGGATGGGATCTGGTGATGAAATTTTTGTAAAATCTTCCTACTTTTTTTTTTTTTTTTTTTTTGAGACGGAGTCTCATTCTGTAGCCCAGGCTGGAGTGCAATGGTG	31994267	31994486	GCTGAACTGGTCGCAGTTGATGG	GTTCAACTGGTC-CAG--GATGG	| | |||||||| ||| |||||	=X=X========I===II=====	18	2	0	3
chr3	+	32317544	32317564	TCAGTTAATTCCCAAAGAGCCCGTATTCTCTTGCCCTTTTCTGCCATCTCACCCACCTCCTTTATCCTTTGCTGTCATCCATCTCTGGTGTCCGTAAGAAGCTCACTGGTCCCAGTGGTGGGTTGGTTTTAGATGTTGACCAATGACGGGTACAGAGGCTTTTAGAGAATGCAGACCGACCTCCTATTCCATTCTTCTCCCCTTCTGTTTTGTCTCCCTTC	32317444	32317664	GCTGAACTGGTCGCAGTTGATGG	GCTC-ACTGGTCCCAGTGG-TGG	||| ||||||| |||| | |||	===XI=======X====X=I===	18	3	0	2
chr3	+	33371485	33371507	TAAGCAAGCCCAGGAGTTCAAGGTTGCAGTGAGCTGATAGTGACATCACACTCAAGCCTGGGTGACAGAGTGAGACCCTGTTTTTTGTTTGTTTGTTTAAGTTGATCTGGTCCAGTGTGGTGGCTCACACCTATAATCCCAGCACTTTGGGAGGCCAAGGCAGAAGGACCACTTGAGCACAGGAGTTTGAGACCAGGCTGGGCAACATGGCAAAACTCTGTCT	33371385	33371607	GCTGAACTGGTCGCAGT-TGATGG	GTTGATCTGGTC-CAGTGTGGTGG	| ||| |||||| |||| || |||	=X===X======I====D==X===	19	3	1	1
chr3	+	33425494	33425515	CAAAAAGGCTAGCTTCCAGCTTTTTTTTAGGACTTGAGCCTTGGAATAAGGGTCCTGCAAACATTTACTCATGTCTTCCTGTTCCAGAGCCTGTCCCACTGTGAACTCATCACAGATGATGGGATCCTGCACCTGAGCAACAGTACCTGTGGCCATGAGAGGCTGCGGGTACTGGAGTTGGACAACTGCCTCCTCATCACTGATGTGGCCCTGGAACACCTA	33425394	33425615	GCTGAACTGGTCGCAGTTGATGG	G-TGAACTCATCACAGATGATGG	| |||||| || ||| ||||||	=I======XX==X===X======	18	4	0	1
chr3	+	35126572	35126593	TGGATGATGGACACTCAGCTGTGGCCATAGATAGGTAAGACTTGTTGAATAGAAGTGCATGTTGCTGAGTCTATGCATAGCCTCTATCCCTTCTGCACATGCTGAATAGGTGAGTTGAATGGGGATGTAATGTGAATGGGAAACCTGCGCATTCTTTAAGTCCTTGATGATGAAACTAAACTCTGCAATCCTTTCAGGATTGTGGCATTGCTCTTCATTTAC	35126472	35126693	GCTGAACTGGTCGCAGTTG-ATGG	GCTGAATAGGT-G-AGTTGAATGG	|||||| ||| | ||||| ||||	======XX===I=I=====D====	19	2	1	2
chr3	+	36709941	36709962	TAAAGTTGTTTCTCAATGAGGTAGCAAGTAAACAAACAAGGAAGTAGCAAATAAACAATTCTGGTACTGCTATACATGGGTGCTGGAATTAAACAATTAAGTAAACGGGTGGCAGATGATGGGAGCCAGGTTTCTCACTGTTGGAATGGAAAGTTACAGTTAAGTAAGGGAGGAGGTTAGAATGACTTATGTGGCAATAGATTAGAGCTGGAGACATCAATA	36709841	36710062	GCTGAACTGGTCGCAGTTGATGG	G-TAAACGGGTGGCAGATGATGG	| | ||| ||| |||| ||||||	=I=X===X===X====X======	18	4	0	1
chr3	+	37865138	37865160	TTTTTAAAGTGTTGAAGCTAGGGTTTCAATGTAATACAACATGAGCATTAAAGAGAACATCAAGGTCCATCTAATTCACATGAACAACCCACCTGATGTGGCTGAACTGTCTGCAGTCCTTGGCCTCCACACAAGAGGTACCACCTCCTCTCTGCATCACCCTGACTCCCCTGGCCCAGGGCTACACCTAGGTTCTTGATCTTGAGATAAATGTGCCCAAATT	37865038	37865260	GCTGAACTGGTC-GCAGTTGATGG	GCTGAACT-GTCTGCAGTCCTTGG	|||||||| ||| ||||| |||	========I===D=====XXX===	19	3	1	1
chr3	+	38255489	38255512	TAGCATTCATTTTTCCCTTAATAATGTATTTGGAGATAGTTCCATGTCAACATGTATGTTCATTAGTATTCAAAGTATTTTATGGTTTAGATACACCACAGCTTAACTGGTCTCCTTTTGATGGATAATTAGATTGTTCCCATTTTTGACTGTAACATATTAGTTTATAACCCCGACGTTTGGAACAGAGTTAGGAGGTGGGGAGTAGGGATTGGGGAAGCAGG	38255389	38255612	GCTGAACTGGTCGCAG-TTGATGG	GCTTAACTGGTCTCCTTTTGATGG	||| |||||||| | |||||||	===X========X=XXD=======	19	4	1	0
chr3	+	38571627	38571649	GTGCTCATGAATTTCAGGCCCTTCACCATCATGATTTTTTATGCCTTCATGATGTGGCAGCCACATCTGAGCAAAGCATTCAGGACGCAGTGATAGCAGTGCTGAACTGAGTCCAGGGGATTGACCGCTCTTCTCAGGGACGCTCCACTTTTCACACTATATACCATTGCTTCCTGTGGAACTCGGTCCAACTAACTGCCTCAGGTCTTTTTCACATGATCGA	38571527	38571749	GCTGAACTG-GTCGCAGTTGATGG	GCTGAACTGAGTC-CAGGGGATTG	||||||||| ||| ||| ||| |	=========D===I===XX===X=	19	3	1	1
chr3	+	38626524	38626542	AAAAAAATGCGGTGAGTGAGTGAATGGATGGATGGGTCAATGAGTGAGTAAGTAGACAACTGGATAGATAGATGAGTAGATAGATGGAATTGGTGAATGAGTGAATGGTGAGTTGATAGATGGGAGGTGGATGAATGAGTAGAGGAGTGAATGGTTGGGTGAGTGGACAGATGGTTGATGGATGAAGGGAGGGATGGATGGTTGTGTAAGTGAATGGGT	38626424	38626642	GCTGAACTGGTCGCAGTTGATGG	G-TGAA-TGGT-G-AGTTGATAG	| |||| |||| | ||||||| |	=I====I====I=I=======X=	18	1	0	4
chr3	+	39197363	39197383	TGATCACTGCTCTATCTCCAGTGCTTGATAAGAACTTGTTGAATAAACTAAACATGACTAGCAAATGGGTAAAGTTGCTAGGGCTCAAGGAGAGGGCAGGGCTGGAGGTGGCAGTGGATGGATTTTTAACACACAGCTAGCACACTGAAGCTATAGTGTAGCTGAGAATGCACAGGAAGGAGCTTAAAGGCTACAAAGCTGGGTGTCTGTTGCTAGAGGTG	39197263	39197483	GCTGAACTGGTCGCAGTTGATGG	GCTGGA--GGTGGCAGTGGATGG	|||| | ||| ||||| |||||	====X=II===X=====X=====	18	3	0	2
chr3	+	39276810	39276832	CATAGTGGACATCAAATGGTGATGAAATTAAAGCGCTTGCTATTAGCAATGTGGCTGTCAATAGGGAAAGTGGGGCAGGCCTTGGAATGATGAGGAAGTGGCTGAAATGGTCACAGATCCTGGGAGGAAAGATAAGGAACTGTTTACAGAAAATCCATAATCATCTTCAAGGGTTAAGAAGGAGTATAAGGCCAGGAGCGGTGGCTAATGCCTGTAATCCCAG	39276710	39276932	GCTGAACTGGTCGCAGTTGATGG	GCTGAAATGGTCACAGATCCTGG	|||||| ||||| ||| | |||	======X=====X===X=XX===	18	5	0	0
chr3	+	40021177	40021195	CAAGATCGCACCATTGCACTCCAGCCTGGGCAACAAGAGTGAAACTACATCTCAAAAACCAAAACAAAACAAAAAAAAAAAAACAAAAAAAAACTAAGCAGCTGACTTGGCAGTTGTGGTCAAAGGAACCACCTTTTGTCATGCATTCACTGGGAGATGCAGGCAACATTTGATTTCATGGCATTTAATAGGTGATTTTAAAATGGCAATTGATTATAT	40021077	40021295	GCTGAACTGGTCGCAGTTGATGG	GCTG-ACTTG--GCAGTTG-TGG	|||| ||| | ||||||| |||	====I===X=II=======I===	18	1	0	4
chr3	+	40524833	40524852	GGTTCGTCAGCTCAGGAATATAAACACAATATAGTAAGAACTTGGTTTTGGTTTTTTTTTTTTTTTTGAGATGGAGTCTCGCTTTGTTGCCTAGGCTGGAGTGCAGTGGCGCAGTTGTGGTTCACCACAACCTCCGCCTCCTGGGTTCAAGTGTTTCTCCTCCCTCAGCCTTCTGAGTAGCTGGGACTACATGCGCGTGCCACCATGACTGGCTAATTTT	40524733	40524952	GCTGAACTGGTCGCAGTTGATGG	G-TGCAGTGG-CGCAGTTG-TGG	| || | ||| |||||||| |||	=I==X=X===I========I===	18	2	0	3
chr3	+	40581718	40581738	TCCCCATTTGACATTTAAGCACAGGGCATTGAAAGGTTAGACTTTTACATTTCAGGTTTGTATAGAAAGAAATGAGGCTCCGGAGAGAGTAAATGACCTTGCTAATGGTTGCAGTGGTTGGGGACAAAGTTGAAGTATATTAATGTGCACACTCAGCCCTGATGCTAACTTTCTAACAATAACAGTCTCAAGTTATAACAGCAGTTTTCAGTGTATCAAGT	40581618	40581838	GCTGAACTGGTCGCAGTTGATGG	GCT-AA-TGGTTGCAGTGGTTGG	||| || |||| ||||| | |||	===I==I====X=====X=X===	18	3	0	2
chr3	+	41280723	41280742	AGATCCTAGCTATCGTTCTTTTCACTCTGGTGGATATGGCCAGGATGCCTTGGGTATGGACCCCATGATGGAACATGAGATGGGTGGCCACCACCCTGGTGCTGACTATCCAGTTGATGGGCTGCCAGATCTGGGGCATGCCCAGGACCTCATGGATGGGCTGCCTCCAGGTGACAGCAATCAGCTGGCCTGGTTTGATACTGACCTGTAAATCATCCTT	41280623	41280842	GCTGAACTGGTCGCAGTTGATGG	GCTG-ACTA-TC-CAGTTGATGG	|||| ||| || ||||||||||	====I===XI==I==========	19	1	0	3
chr3	+	42346622	42346643	TTTCCATTTTTTAGAATTGCTAATAACAATGTCAGAGTAAGTTTAAAACAGTGTCTAGGCAGGACCGGGCTGCCTCCTCTGAACAGGTGGGGAAAGCTCCCCTGAATTTGTCCAGTTGAGGGCAGAGGCACTCTCTGCCCCGCTCTAAATTCCTAGTTTTCCTCTCACTGTCCCTTGAGAAACAAGCCATATGCTAGCTGGGGTGGTGGTGTGTGATATGGA	42346522	42346743	GCTGAACTGGTCGCAGTTGATGG	CCTGAATTTGTC-CAGTTGAGGG	||||| | ||| ||||||| ||	X=====X=X===I=======X==	18	4	0	1
chr3	+	42383803	42383822	CAGGAAAGATGGCAAAAAAGATCAAGTCTGCAGATCTGCACCTGAGTCAAAGAAACCTGAGGAAAATCCAGCCTCCAAGTTCAGTTCTGCAAGCAAGTGTGCTGCTGTCTCTGTTGATGGTGAAGATGAAAAGGAAGGAGCAGATTACACCAAATAGACCTCCTGTGCTTTCTCCTAGTCTCTCTCCACTCTGGAACATTCAAGAGCAAAGCAAACCTAC	42383703	42383922	GCTGAACTGGTCGCAGTTGATGG	GCTG--CT-GTCTCTGTTGATGG	|||| || ||| | ||||||||	====II==I===X=X========	18	2	0	3
chr3	+	43076872	43076893	TTGCTGCACTGGAAGTGCTGGGGAATGAGTACCCTCCAGGTAGTGTGGCCAACCATGCAGGTTGGGAAGGAGGGGTTTCCCAGATCATAGGACTTTCAGTGCTGAAGCTGGGACAGTTGTGGGCAAACAAGGAAGGTTGGTCATGTTGCCCCCAGGAGCAGCCTGCAACTGTGACTGAGGAGAGTAGGTGTATAGATGCCCTGTATGCGTATTCTACACACC	43076772	43076993	GCTGAA-CTGGTCGCAGTTGATGG	GCTGAAGCTGGGA-CAGTTG-TGG	|||||| |||| |||||| |||	======D====XXI======I===	19	2	1	2
chr3	+	44599073	44599094	GAGTCTAGAATGGCGGCCTGATGCTTCTCTAATGCTTGGGTTAGCCTAGGAATAGGCATTCTCCACTTCCCAGGCCCTAGGCCAGTTTGCCTTTAGGGTTGCTGAACTTGTCCTGTGGATAGAGGGAAAATAGTTTTGTGCTCCAAGCCATAAACACAAGTGCACATCCCAGCTAAGCTCTGTGATTCACCCTGTGAAATACTGTGTTCTGAGCCTAGCTTC	44598973	44599194	GCTGAACTGGTCGCAGTTGATGG	GCTGAACTTGTC-CTGTGGATAG	|||||||| ||| | || ||| |	========X===I=X==X===X=	18	4	0	1
chr3	+	44622208	44622229	GATCTCCTTGGTCTCCGCCCGGATGAAATGCTCCTTCTCAGGCGTCAGAATACACAGGGAGAACCTCTGGCCCGTGCGGCCCTCCCCATCCACCACATCTGTGCACTGGTTCATGTTGATGGTGCCCTGAGGAAGGGTCGTGGGCATCTCATCCAGGGCGTAGCGCAAGAGGCCATGCTCGTAAAGGATGAAGAACTGTCGCTGCCATTTCGGAGACCGGTG	44622108	44622329	GCTGAACTGGTCGCA-GTTGATGG	G-TGCACTGGTT-CATGTTGATGG	| || |||||| || ||||||||	=I==X======XI==D========	19	2	1	2
chr3	+	44869226	44869245	AGTAAGAAAGAAATGGAATTTGGGGCTGGTTCTATTATTTTTAATTTTATTTTTTTCTTCTTTTTTTAAGATAGTTTCTCACTCTGTCACCCAGGCTGCAGTGCAGTGGCGCAGTGATGGCTCACTGTAGCCTTGACTTCCCAAGCTCAGGTGATTTTCCCACCTCAGCCTCTCGAGTAGCTGGGACTATGGGCATGCACCACTATGCCTGGCTAAATTT	44869126	44869345	GCTGAACTGGTCGCAGTTGATGG	G-TGCAGTGG-CGCAG-TGATGG	| || | ||| ||||| ||||||	=I==X=X===I=====I======	18	2	0	3
chr3	+	45100706	45100727	CAAGTTCTGGATAATTTTTCTTAATATGATTAACCATACTCCCGCAAAATAATAGCCAAACCTGCTTAGACCAAAGGGACAAGTGGCTCCTTCATGGCCAGTTAAACTGTTGCAGCTGATGGCACCACTGCTATCTAAGTTCTCTTTGTCCCCAGATTTCTCAGTAACCTGGAGAGGGGGTGTTGGTGATATCGCAGAACTATCTGCCAAACTACTATTTTG	45100606	45100827	GCTGAACTGGTCGCAGTTGATGG	GTTAAACTGTT-GCAGCTGATGG	| | ||||| | |||| ||||||	=X=X=====X=I====X======	18	4	0	1
chr3	+	45406211	45406229	AGCCTACTTGTTCTCTATTCGTCTGCTGTATAATTGGGCCTGGAAAATACTTAACTAGGTCTTTGGGAGCAATACATAATTTGCTGTCCTCTGTATATAAGCTGAACTGCTGATTGAGGATCAAAGGAGCATGATCATTGATTTAATTAACTTATAGACTACTTGGTGGGGGGCAATAGACATACACATGAAGTCGGGGGCTAATTAACCCTACAAGAA	45406111	45406329	GCTGAACTGGTCGCAGTTGATGG	GCTGAACTGCT-G-A-TTGA-GG	||||||||| | | | |||| ||	=========X=I=I=I====I==	18	1	0	4
chr3	+	46406851	46406870	CACAGCCACCCCCAGCTTTAGCAACCACCACCCTGATCAGTAAGCAGCCATCAACATCAAAACAAGACCGCCATCCTCTTCAGCAAAAACACTATGACTTGCTGAAGGCTCAGATGATGGTTAGCATTTTTAGCAATACAATATTTTTAATTAAGGTATGCACATTGGTTTTTCTGACATAATACTATTGCATACTTAATAGACTACAGTATAGGATAAA	46406751	46406970	GCTGAACTGGTCGCAGTTGATGG	GCTGAA--GG-CTCAGATGATGG	|||||| || | ||| ||||||	======II==I=X===X======	18	2	0	3
chr3	+	46541425	46541443	CCCTGGACACTTCAGGCTCCCACCGCCAACCCATGAGTCTATAACTTAATCAACACCCACCTATAGGCATTTGTGGATTTCAGGGTCCTGAACTGAACTGGCTGCTGTTGCAGTTGTGGCCTCTGACCCATTTGAATCTACATTTGAAGAAGCTTTGCTTTGGAATAGGGAGACCACAGTCCCAGTCATGCCTTTTTACACCCACTGGGTCTCTGGACA	46541325	46541543	GCTGAACTGGTCGCAGTTGATGG	GCTG--CTGTT-GCAGTTG-TGG	|||| ||| | ||||||| |||	====II===X=I=======I===	18	1	0	4
chr3	+	47944458	47944479	TATTTATGTACAAGGGCCTTGAAACTGTTAGAATTCTGGGTTTATAAATTACTTCAAGTTTCACACCAAGAGAGTTTCTCACCATAAACTGACATTCCCAGCTGCTGGTAGACAGTTGATGAGCTCAAGCAAACTGAAGAAAGAAATGAAAGCCAGATTATAAGAAGACCAGGCTTCACTATGGCAAAGGGAGGGCCTATTTACAGGGATCCCAAACTGTCC	47944358	47944579	GCTGAACTGGTCG-CAGTTGATGG	GCTG--CTGGTAGACAGTTGATGA	|||| ||||| | |||||||||	====II=====X=D=========X	19	2	1	2
chr3	+	48826826	48826848	ATAGTGTTGAACCCTACTGATGTCAATTGGAACACATTTCTGTTCCACCCACAAATGTAATGCCTTTTCCATCTTAACCAAGTACTTAACACGCACTGTGGCTGTAACTTGTGCAGTCTGAGGTGCAACAGCAAAACTAGCATAAATTTCTTTTTCCTTCTTCACAGTTTCACAGATAGAAGATTCATTCTTATTCTATTTTTTTTTTTTTTTTTTTAGACAG	48826726	48826948	GCTG-AACTGGTCGCAGT-TGATGG	GCTGTAACTTGT-GCAGTCTGA-GG	|||| |||| || ||||| ||| ||	====D====X==I=====D===I==	20	1	2	2
chr3	+	49044759	49044778	ATGCCCCTCCGCGGGCCCCGCCAATGATGAGCTGGATTGCGTGGGACGAAGGGTCGTCATTGGACAACCGCCGCGGGCGCCCTGGTCTCTGCTACCTGTAGCTGAGGGCGCTGTTGATGGGCAGCGCGGCGCGCTGGGAAGGCTCGTTCTCGCGAGAGTTCAGCTCCCTTCTTAGCCGTGGCTGCCTCAGCACCTCGAGGATCGACATGGACGCTCTCGA	49044659	49044878	GCTGAACTGGTCGCAGTTGATGG	GCTGAG--GG-CGCTGTTGATGG	||||| || ||| ||||||||	=====XII==I===X========	18	2	0	3
chr3	+	49095254	49095272	CTGGGACTCTGCAGAGACGGGGTCTGAATGGAGGGGGCTGCTGACTGTGGTGCCTGGCCTTGGATCTGCACCTGGACCTGGATGGGTTGCTCAGTAGGCTGGTGAACGGTGAGTTGTGGGGAGAGCTGAGCCGAGACCTGTTGCGGAGACTGCTGTACCTGCACCTGGACCTGTAAGCAACAAGATTCATCAGTGAGTGAACCAGGCAGCACTGAAAAT	49095154	49095372	GCTGAACTGGTCGCAGTTGATGG	GGTGAAC-GGT-G-AGTTG-TGG	| ||||| ||| | ||||| |||	=X=====I===I=I=====I===	18	1	0	4
chr3	+	49168233	49168255	TGCAGAGTGCTGGAGCTATGGAGGCCAAGATCTCACTCACTCCTACAGGCATGACTATGGCCGTCCTCAGCCGGACGCCAGGGCAGGTCACGATAGAAATCCTGACACTGCTCGCAGTTGAGGCCACGTGTGTTGTGTTTGCAGATGCAAGCTCCGTGCACCTATAGAGGTTGGCAGGTAGGTTGTCAGCACTGCTCAGCCATGTCCGCCCCTGCCCCTAGCC	49168133	49168355	GCTGA-ACTGGTCGCAGTTGATGG	CCTGACACTGCTCGCAGTTGA-GG	|||| |||| |||||||||| ||	X====D====X==========I==	20	2	1	1
chr3	+	50432257	50432276	CAACAAAGCCCCTGTGCCTGAGAGCAGAATGTCCCTCAGGGCATAGCTGTGTGTCTGTCCATCCCACATCTGCCACTGGGCACGCTGGGTGCCAGACTGTGCTGACTGGTGGAGGTGTGGCAGGCCTGGTCCTGCCTCTTGCAGCTCACAGGCACAACCTCGCAGAACCACCATGGCAGGAGAGGTTGAGGGACAGGAAGCGCAGTGCTGTGGGGGCTCG	50432157	50432376	GCTGAACTGGTCGCAGTTGATGG	GCTG-ACTGGTGG-AGGTG-TGG	|||| |||||| | || || |||	====I======X=I==X==I===	18	2	0	3
chr3	+	50578156	50578176	CTCCTCCTGGGGAGTCCAGCTGATGAGACTGAGAGTGGAGGAAGGGCTGCCCAGTGTCAACCTCATGGAATGGAGACAGCACCTGCTGGCCGAGGGCCTGGCTGCTGGGAGCAGTTGATGGAGATAAATGATTCCTGTCTGAGGTGGAGGTCAGGGCCTGGCAAGGCAGCCTTGGGCCTGAGGGATGGCTCTGGGCTGGGCCAGGGAGTCAAGGAGACCTC	50578056	50578276	GCTGAACTGGTCGCAGTTGATGG	GCTG--CTGGGAGCAGTTGATGG	|||| |||| |||||||||||	====II====XX===========	19	2	0	2
chr3	+	50709808	50709829	AGATGTTTGCCAATGTGAGAAGCAGACCCATTTGATCTCTTGGAGAAGGGTGGAATGAGTAAGTGCTACAGAAAAGGTCATAATGGGTGCAAAAAATCCAGCTGAACTGAGGGCAGTTGGGGAAGCCTTCTTCAGGAAAGTGGCCCTGAGACAGCTCTTGAAGCATGATGCAGATGTGTGGGTTTCAAGAGTAGAGGACACAAGCTGAGGGACACTCTATGC	50709708	50709929	GCTGAACTGGTCGCAGTTGATGG	GCTGAACTGAGGGCAGTTGG-GG	||||||||| ||||||| ||	=========XXX=======XI==	18	4	0	1
chr3	+	50870488	50870508	ATCCTGCATTCCTATACAAGGAGTATAACAGCAATATATTCCACCACAGTAAAGCAAAGTAAGTAAAATTATCCCAAGTAAACTAAATAAGAAAGCTTTTCATGAACTGGGCAGTTGTTGGAACCAAGCTGATATGGGGCTGCTAGCTGATCCCAATATGTGCCCAGAATTAGAATATTGATACAGAGTTTTGCATTACTCATCCCTCTGTTTCTTCTGAG	50870388	50870608	GCTGAACTGGTCGCAGTTGATGG	CATGAACTGG--GCAGTTGTTGG	|||||||| ||||||| |||	XX========II=======X===	18	3	0	2
chr3	+	51495975	51495994	CAATGAGAACACATGGACACAGGAAGGGGAACATCACACACTGGGGACTGTTGTGGGGTGGGGGAAGCGGGAAGGGATAGCATTAGGAGATATACCTAATGCTAAATGTCGAGTTAATGGGTGCAGCACACCAACATGGCACATGTATACATATGTAACAAAACTGCACGTTGTGCACATGTACCCTAAAACTTAAAGTATAATAATAATAAAATTAAAA	51495875	51496094	GCTGAACTGGTCGCAGTTGATGG	GCTAAA-T-GTCG-AGTTAATGG	||| || | |||| |||| ||||	===X==I=I====I====X====	18	2	0	3
chr3	+	51988049	51988070	CAGTATAGCACTGGGGAAGAAGGGAATGAATCTGAGGGCAAACAGGCAGATGGCCAGCACAAGGTGCAGGAGCTGAGGCCGGGAGACCAGTTAGAAGGATGCTGAAATGGTCCAGGTGAGAGGTGGTGGTAGCTGGGACCAGCTTGATGGTGATGGTGAGAAATGGCAGGATTCCAGAGACCTCAGCGGACTGGATATAGGGCGTGGGGGAGAGGGAATCAT	51987949	51988170	GCTGAACTGGTCGCAGTTGATGG	GCTGAAATGGTC-CAGGTGAGAG	|||||| ||||| ||| ||| |	======X=====I===X===XX=	18	4	0	1
chr3	+	52039539	52039559	GAGTGGGGATAAGAGAAGGGGATGGCTCTGCGGTGGCCCTCCTCCCCGTGGGCAGGGCTGCTGGGGACAGGGTCAGATGAGGTTGGGCTGACAAGCAGCTGCTGAGCGGTGGCAGTGAGGGACATGTGGGGACCCCCACCACTCCTAACAACGCGGCACCAGTGCCTAGGAGCCAGCGGGTGAGAGGCCCACGGTCCTGGCTCTGCCTGTCTCAGCGCCTG	52039439	52039659	GCTGAACTGGTCGCAGTTGATGG	GCTGAGC-GGTGGCAG-TGAGGG	||||| | ||| |||| ||| ||	=====X=I===X====I===X==	18	3	0	2
chr3	+	52415712	52415734	AGTAAGAGAGACCCCGCCTTCCCCATCCTCGCCTTGGTGCACAGATGATGCAGGTGATAGAGGAGTACATAGAGGACTACAACCAGATCAACACGGCCAAGCTGAAGCTGGTCCTCTTCATGGACGCCATGAGCCACATCTGTCGCATCAGCCGCACCCTACGCCAGGCGCTGGGCAATGCACTCCTGCTGGGCGTGGGTGGCAGCGGCCGCAGCTCCCTCAC	52415612	52415834	GCTGAA-CTGGTCGCAGTTGATGG	GCTGAAGCTGGTC-CTCTTCATGG	|||||| |||||| | || ||||	======D======I=XX==X====	19	3	1	1
chr3	+	52436649	52436670	GGGGAGGGGAGCTGAAGGACACGGCCCTCAGCAGGGCATTCCAGTTAAGACAGCAGCGCATCCCCTCACCTTCCTGAGCCAGCATGGAGATAAAGGTGCAGATGAACTCATCGTAGTTGTGGGTCCTTCTCTGGTCATCAATCTGTAGGAGAGAAGAAGACTGAGAGCACTGGAGCCAATCTTGCCAGAGCAGCCACCAGTGGACCTCGGGAGAGGCCAGAT	52436549	52436770	GCTGAACTGGTCGCAGTTGATGG	GATGAACTCATCGTAGTTG-TGG	| |||||| ||| ||||| |||	=X======XX===X=====I===	18	4	0	1
chr3	+	53168607	53168630	AAATGAATGATGAAGGACTAGGAAAGGAAGAAAGACAAGTACATAGGGCTCTTGTACTCTTGGTCCTCTTGGAGAGGAAGTGGCCCCTTGAGAATACCAGGCTGTAACTGGTGGTCATTGAAGGAGCCGTTTTCCCCAGCCTTCCTCCCCGCCTCCTGCGTCTGTGCCAGGTAGCCTCCCTGCCAGGGAAATCTGACCCAAGCCACCTATTTTATTACAAAGCT	53168507	53168730	GCTG-AACTGGTCG-CAGTTGATGG	GCTGTAACTGGTGGTCA-TTGAAGG	|||| ||||||| | || |||| ||	====D=======X=D==I====X==	20	2	2	1
chr3	+	53652446	53652467	CAGGTCTGGCTGGGCTCTGCAGGAACACTTCAGCTCATGGGCAGCCTGGATTTGTGCTGATGCGGAGACTTCCCTGGCAGCCACAGTTGCTGCTGTTGCTGCTGCCTGGTCAGAGTTGAGGGCTCTGACAACAGCCACCACAGCTCGCGGTCTGTCCACTGCTCAGAAACCTCACACAAGAAAACTTCTGAGACTGCCTCTGAGGCCCTTTAGATCCTGAGA	53652346	53652567	GCTGAACTGGTCGCAGTTGATGG	GCTGC-CTGGTCAGAGTTGAGGG	|||| |||||| |||||| ||	====XI======XX======X==	18	4	0	1
chr3	+	55587488	55587508	TTATTAAAATGCACTGGCACTATGCTGAACACCCCACATTAAGAATTTTATTTAATCTTCACAAGAGCCCCATGAGAATATGGAGGTATTGTGGGGTTAAGGAACTGGCCCCAGTTCATGGTTAAGAAATGGTAGCACTGGCTGGGCACGGTGGCTCACCCCTGTAATCCCAGCACTTTGGGAGGCCGAGGCGGGCAGATCATGAGGTCAGGAGATCGAGA	55587388	55587608	GCTGAACTGGTCGCAGTTGATGG	G--GAACTGGCCCCAGTTCATGG	| ||||||| | ||||| ||||	=II=======X=X=====X====	18	3	0	2
chr3	+	55660217	55660235	TTACAGAAGTGAGTTGCATTTTACCTAGTAAGTCTGGAATGAGCAGCTAAGGAAGTGGTAACACAGGGAAATGTTTCTTTAGCATGCCTTTTTGACCTTTGCAGAACTGTCCTTGATGGCCCTGAGCATGCCAGCCTTTACCTCCCAGTTAAGCTTGAGGTATTTGGAAAACAAGTTTTGAAAAAAGCCACACAATCAAAGGAGGTCAGGCAAATGACT	55660117	55660335	GCTGAACTGGTCGCAGTTGATGG	GCAGAACT-GTC-C--TTGATGG	|| ||||| ||| | |||||||	==X=====I===I=II=======	18	1	0	4
chr3	+	55701834	55701853	TTGCCCCCCAACAAATCCAGGAGGCGTGTGCTATTATTAGTTACATGTTAAAGAGAAGAAAACTGGACCCTAGAGAGTTTACGAAAGTTGCCTCCAAGTTGCAGAACTAGTGAGTGATGGAGCTGGAATTGAGAAGTGGGCAGTTTGCCCCTGGAGAACATGCTCTATGCCAGGATTTCTCAGCTTCAGCACTATTGAATCTAGGGCTGGATACTTCTTT	55701734	55701953	GCTGAACTGGTCGCAGTTGATGG	GCAGAACTAGT-G-AG-TGATGG	|| ||||| || | || ||||||	==X=====X==I=I==I======	18	2	0	3
chr3	+	56137326	56137347	GCAGGAAATAGCACTATGGCTTAGAGAATCTGAAGTGAGTTTGATATGCCTGCAGAATTCAATTGGCAGGGTGAAGTGGGGACAGTGGAGAGATGATACAGATGAACTGGGCCATGTTATGGATTCTGGGTTTTATCTTGATGGCAATAGGAAGTGGCATGATCAAATATGCCCGCGAGAAGAAGCACTCAGCAAGGATGTAATGGAGCCAAAAGTGTCACT	56137226	56137447	GCTGAACTGGTCGCA-GTTGATGG	GATGAACTGGGC-CATGTT-ATGG	| |||||||| | || ||| ||||	=X========X=I==D===I====	19	2	1	2
chr3	+	56204276	56204298	TCAAAATTAAAACTTGAAGCTTCCTGCAAGAAGATAAATCACAAATAACTTTATTCACTTTGCTTCCTTTCATTTTTCATTAGGTAACTTCAGCCCCCAGGCTCAACTGGCTGCAGTGGATGTAATGTCTGCAAAAGAACTGCCCCCAGTTTGATGCAGGCAGATGATATTTCCCAAGGTTCACCCCAGAAAAACATATTTTCACAACTCCAAAGTCCAGAGG	56204176	56204398	GCTGAACTGGTCGCAGTTGATGG	GCTCAACTGGCTGCAGTGGATGT	||| |||||| ||||| ||||	===X======XX=====X====X	18	5	0	0
chr3	+	58269384	58269404	GATGGACAATGGATGGGTGGGTAGATGCAGGATAGATTTTTGCATGAATTGATTGATGTGCCAGTGCACAGATGATTTAGGTCTGCAGGATGGATAGATGGCTGAATGGTTGGATGGATGGATGGATGGGAGGATATCTGGTTAATGCAGAGATGGAGGTTGGATGGATTGATGAATACAGGATAGATAGGTAGACAAATGCATATGTGGTTCAGGATGGA	58269284	58269504	GCTGAACTGGTCGCAGTTGATGG	GCTGAA-TGGTTGGA-TGGATGG	|||||| |||| | | | |||||	======I====X=X=I=X=====	18	3	0	2
chr3	+	58658852	58658876	TGGGCACAGGTGCTCCTGCACTCAGAGGCCTTGCTCACTGGTCACCAGCCACTCTGTCCACAGTCTGTCTCCAACTGTGGGTGGGCAGAGGTGTAGGGTGGCTGAGTCAGGTCCCAGTCTGATGGGTCTCACTGAGCTAAAACCAAGGTGTCACAGGGCTACATTCCTTTCTGGGGGCTCCTGGGAAAGCTCATTTCCTTGCTTCTTCTAGTATCTAGAGGCCAC	58658752	58658976	GCTGAA-CTGGTCGCAGT-TGATGG	GCTGAGTCAGGTCCCAGTCTGATGG	||||| | |||| |||| ||||||	=====XD=X====X====D======	20	3	2	0
chr3	+	58847524	58847543	TTCCCCTCTCTCTGGCTGCCACTCTTAGTAGGCTCTGATTAAAGGGTGGTGAGTGCCAGTGTTGGCAATGGGATGGTCTCACCACAGACTCTAGCCGTATGCTACTGGTCACCTTGATGGGCATGGCACAGGGGTGACCAGATAGCCCTGCCAGTGAAAGCTTGGGTAATGCATGATAAATTTGTTTTCAATTTTATGTAGTTGGTAACAAATACACATC	58847424	58847643	GCTGAACTGGTCGCAGTTGATGG	GCT--ACTGGTCACC-TTGATGG	||| ||||||| | |||||||	===II=======X=XI=======	18	2	0	3
chr3	+	58941397	58941415	TGCAAGCCTAGCCACCATGGACTAAAGTGCTCTGGGGCCCCAAATAAACTTCAACAGCAGTCTAGGCCACAAAGTCTGCAACTCCTAGGCAAGTCCTAGTGCTGAACTGGTCTCAGAGGCAGTGAACTGGGGGGGCATGTGACCTCTTGAGACACCAGCTGGAATAGCTAAGGGCATGCTGGTATCACTCCTCTGACCCCAGGCTGCACAGTTTGTAGC	58941297	58941515	GCTGAACTGGTCGCAGTTGATGG	GCTGAACTGGTCTCA---GA-GG	|||||||||||| || || ||	============X==III==I==	18	1	0	4
chr3	+	59565594	59565613	CCTGCAGAAACTGAGTTGGATATTTGCCCTGGTCTCCTTAGCCCAGGGGTCCCAGTGCTCCATGAGGCCACTACCCGGAGCTAGATGAAAAGCCAGGCCTCCTGAACTGGTCCTTGATGGGGGATCTTAGCCTTTTCTCCCTTTAGAGGAGTTGATGGCCAGATGTGGGGAATTCTGGCTGAAAGTAGAGGCATAAATGCAAAGATAGCACAACACTATT	59565494	59565713	GCTGAACTGGTCGCAGTTGATGG	CCTGAACTGGTC-C--TTGATGG	||||||||||| | |||||||	X===========I=II=======	19	1	0	3
chr3	+	60301341	60301361	GTCAGTTCTTGAATTTCATGTGTAGGAAATCACATAGAAGGTACGCTCTAGCATCCAGCTTCTTCCGTTCAACATACTATCTGTGAAATTCATCACTGCTGCTGCACAGGGCAGTAGATGGTATGTTTTCATTGCTCTGAAGTGTTGCATTTTGTAAGTATACTACAATTATCCATTCTGCTGCTGCTGATGGATATTTGGTTGCTTCCAGTTTGGGGCTT	60301241	60301461	GCTGAACTGGTCGCAGTTGATGG	GCTGCACAGG--GCAGTAGATGG	|||| || || ||||| |||||	====X==X==II=====X=====	18	3	0	2
chr3	+	60430474	60430493	ACAATGAGAACACCTGGACACAGGAAAGGGAACATCACACACCGGGGTCTGTTGTTGGGTGGGGGGAGTGGGAGAGATAGCATTAGGAGATATACCTAATGCTGAATGACGAGTTAATGGGTGCAGCACACCAACATGGCACATGTATACATATGTAACAAACCCGCACATTGTGCACATGTACCCTAGAACTTAAAGTATAATAAAAAAAAATTTTAAA	60430374	60430593	GCTGAACTGGTCGCAGTTGATGG	GCTGAA-TGA-CG-AGTTAATGG	|||||| || || |||| ||||	======I==XI==I====X====	18	2	0	3
chr3	+	60794453	60794474	GGGATGAAGAAAGCAGAAACAAAGAACCAAAAGCAAATTGGTTGTTTCCAAGTTACTTTCCTTGTAAAGGTTAAAGCAGAGGGACATCCTTATCATATTGGCTACAACTGGTCTAGTTGAGGATTTGGCTACTAGTTCTCCCCCCTGATTTCTTAGAAGGTCAGATGAAAAACTTGGTTTTGGCTTGGTGGCCAAAACTTCAGCATGAGTAATTCTATTTTG	60794353	60794574	GCTG-AACTGGTCGCAGTTGATGG	GCTACAACTGGTCT-AGTTGA-GG	||| |||||||| |||||| ||	===XD========XI======I==	19	2	1	2
chr3	+	62058186	62058206	GAAAAACACCTGGAGGGTTTTGCAGTCAAGACATTCCACAAGGCAGAGTTGAATGATCCATTTGGGCTAATGACTCTCACTTACGACTTTGAAAAATTTGGCAGAACTGGTCCCATGATTGTGCCCTGGTGCAAGCAGTCTATCGGTGGCTTTTTAATTGAGTTTCATAGAGTTTGTTTCTGTGCTTGAGAATATATATGTGTATGTGTGTGTGTGTGTGT	62058086	62058306	GCTGAACTGGTCGCAGTTGATGG	GCAGAACTGGTCCCA--TGATTG	|| ||||||||| || |||| |	==X=========X==II====X=	18	3	0	2
chr3	+	62235049	62235068	GAATTTGGCCTCTGAGAGACTGAGAGGGCAGACAGGAGGGGCAGGGGGCTGAATTCCTGAAAATGAGGTCTATCCACTAGAGGTGTGGTTAACAGTACCTGCTAACAGGCCAGTTGTTGGAGCAGGGTGGAGGGAAGGGGGTGGGTAAGGTCTGAGCTGCACTGATTTGACCCAAGTACTATGCTAGGGCTCTGTTTTTCTCTGCCCATGGAGATTTGGT	62234949	62235168	GCTGAACTGGTCGCAGTTGATGG	GCT-AACAGG-C-CAGTTGTTGG	||| ||| || | |||||| |||	===I===X==I=I======X===	18	2	0	3
chr3	+	62351436	62351457	TCTCATTTGTAATCAATTGTGTTGACTAAACAAAAGTCTAGGTCGTCTTTTCTTCCTGTCCCAGACAATCCTTTGTTGCCTCTAAATGCCTCATTCTTGAGTGATCCTGGTCGCGTAGATGGGCCCGATTGTTGACAGTTCATTATTGCGCTTTTGTCCATTTAATCTTTCTTGCTGTGTTTTGCATGTGCATGCCTTAATGAGCTCCGTTGGCAATTAACA	62351336	62351557	GCTGAA-CTGGTCGCAGTTGATGG	G-TGATCCTGGTCGC-GTAGATGG	| ||| |||||||| || |||||	=I===XD========I==X=====	19	2	1	2
chr3	+	62438050	62438072	GTGAATTGCACTTGTATATTAAGGTTGGTCTGACCCTACACATGTGGCTCTTTAAATTTAAATAAATTAAAAGAAAATACAAGTAACATTCAACTTTTTAGTTGCACTAGTCGCAGTTGAGAGTACTTGAGAGCTACATAAGGCTAGTGACTATTTTGGACAGCTCAGATACAGAATACTGCCATCACTTTAGACAGTTCTATTGGACAGTGCTGGTCTAGAC	62437950	62438172	GCTGAACTGGTCGCAGTTGATGG	GTTGCACTAGTCGCAGTTGAGAG	| || ||| ||||||||||| |	=X==X===X===========XX=	18	5	0	0
chr3	+	62608337	62608358	AACGGAAGGGGCCAAAGACACATTAACTACTAGTATTTTTAGGGATCCTGGTTCCTTCTTTTATAATTCTATGTTGTTTATCCCTGAGCTGAGCTGCATGGGTACACTGGTCCACTTGATGGTTTGTTCCCTGATAAGACACTGAGATATAAAAGGTTGCTGAAACCCAGGAGGAAAAAAAAAGTCATGATAGAATTTAGCCACTAGATGGCAATCCCAGGC	62608237	62608458	GCTGAACTGGTCGCAGTTGATGG	GGTACACTGGTC-CACTTGATGG	| | ||||||| || |||||||	=X=XX=======I==X=======	18	4	0	1
chr3	+	62975268	62975290	TTGGCTTCTGGCTGGGTTTCACTAATTAAGGGGCACTGAGGGAGGATGAAAAACAAGAGGAGAGTGAGTTTGGGGTCTTTGTTACCCTGGCTCATACTTTGCTAGAACATGATCCAGTTGTGGTTTCTTGTTAAAGCCACAGGTACTTTTGAGCATCTCTCTTACAACTATAGAAACCCTCTCCAAGTTCCAGAAACTCCTCCCTCTTTTTGTGCCTTCATGA	62975168	62975390	GCT-GAAC-TGGTCGCAGTTGATGG	GCTAGAACATGATC-CAGTTG-TGG	||| |||| || || |||||| |||	===D====D==X==I======I===	20	1	2	2
chr3	+	63082129	63082150	GAGAGGGGCTGCCACAGCTTTTCACTTTGGCTGGATGTCAGAGGACTCGGACACCAGCTTCCCATCGCAGGTCTCAATCATCTTCACGACCACGGCCCTGGCGGAACTGGTGCGGCTGAAGGAGGGGGACCCCGCGCCAGAGCCAAAGCTAGAGCCCAGGCCATAGCTGAGACCGGGCTTGTGAGACCCCCATAGGCTGAGCTCAGCACACCTCCACCGCCA	63082029	63082250	GCTGAACTGGTCGCAGTTGATGG	GCGGAACTGGT-GCGGCTGAAGG	|| |||||||| || | ||| ||	==X========I==X=X===X==	18	4	0	1
chr3	+	63110430	63110449	AGAGCCAGCTAGTGGTTATTATTTATTAATTGCCTGTGAGGTGCCAGGCGCACATATTAGACCATATGTGATTGCAGTGAGCCACCCGGATCCCCTTCAAGCTGCTGCTGCAGCTGATGGAAGTCCTATTGGCAGACAGCCTTCTCTCATCAGCCCCTTCAGGACTTGCCTCAGTTGCAGAGAGCTGCCTTCCCCAAGATCACACCCTTCCCTGGGGACT	63110330	63110549	GCTGAACTGGTCGCAGTTGATGG	GCTG--CTGCT-GCAGCTGATGG	|||| ||| | |||| ||||||	====II===X=I====X======	18	2	0	3
chr3	+	63405104	63405123	AACTCTAATATCCCTTACAGCTCACACTCTGTGATACCAAATACTTAGAGTTGGAAAGCATGTCCCTCTTGGGCAAAGGGTTGTGGTCTAAGGGAAAGAAGCTGAACTGGAAGTTGTTGGTGACAGAGCTACCCCAAAGATTGAACTCAGACAGCCCTCATGTCCTATCAGGTCTAAGGCCTGCTTAGTTTGTCCCACAAAATATAAAGTTTTTTATTTT	63405004	63405223	GCTGAACTGGTCGCAGTTGATGG	GCTGAACTGGA---AGTTGTTGG	|||||||||| ||||| |||	==========XIII=====X===	18	2	0	3
chr3	+	63827526	63827548	TAAAACATAGTCCTTGAAGAGATTAAAATGCAGGAAATAAATACTAATAGAATTTTCTTACTACAAATGTTTTAAGTTTATTAAAAAGAAGCATCTAGTGGGTGAATCTGGTGGCACTGATGGTATTCAACAGTTCCTTTGCTAGTCTTATCTGTGTTCTTCTCAAGTCTCCAAGAAATACCATTTTTTTTGCTACATGCCTGGATCTCCAACTGTATTGAGG	63827426	63827648	GCTGAA-CTGGTCGCAGTTGATGG	GGTGAATCTGGTGGCAC-TGATGG	| |||| ||||| ||| ||||||	=X====D=====X===XI======	19	3	1	1
chr3	+	63854021	63854041	CACAGTTTGAGTCAAAATAGACTTAAAATTCAAATTTGGTTTCCTTTATTCACTGTAGCTACTTACCCTGCTTGACTCTTCAGTTACTCATCTGGATATGGCTAACTAGTAGAGTTGTTGGGAGGCTAGCTAGAAGTTTCCCGTATAAAAGTCTTAGCTCCTCTTTGGCCCGCAAGAAGGACTTACAAGCCAGGTTTGGGGAACCATTAATAAACATCTGA	63853921	63854141	GCTGAACTGGTCGCAGTTGATGG	GCT-AACTAGTAG-AGTTGTTGG	||| |||| || | ||||| |||	===I====X==X=I=====X===	18	3	0	2
chr3	+	64532511	64532531	TGAGTGCTCAGTCTTCTACTTACGCTCCCCCAGTTGCCAACTCTCCAGGTGGCCGAGACAGGGCAGTCCCTCAGGTAACAGGGGTGAACACTGGGGGGCTGCGTGCCTGGGCAGTTGATGGTGGTTTGGTAGCTGTATTCATAATTCTCCTTCCCGGTGTAAATCTCGCTGCACGAGACAAGCCTTTGTTTGTAGCCTTTTCCACAGGTCACTGAGCACTG	64532411	64532631	GC-TGAACTGGTCGCAGTTGATGG	GCGTGC-CTGG--GCAGTTGATGG	|| || |||| |||||||||||	==D==XI====II===========	19	1	1	3
chr3	+	66750981	66751001	ACATAACAAAGTACAATTCCCAGGCCTCTACCAGGTGGTTAAACAAGGTGGGAATAGTGAAAGCAGAAAATTTGAGAACTGGTAGAAGCAGAACTTCACAGCTGAACTGGTCCGGTAGAGACCAAACAGGAATGTGTAAGACTGCGGATTTATTTTGGTTGCAAGAAACAGAAACTAACTAACCAGTTAGTTGAGACAATAAGGAACATTTTTACTCTGTC	66750881	66751101	GCTGAACTGGTCGCAGTTGATGG	GCTGAACTGGTC-CGGTAGA-GA	|||||||||||| | || || |	============I=X==X==I=X	18	3	0	2
chr3	+	67118611	67118631	AGGTAATTTAAATTCCTGTACAGAAGGTTATTTGGCACAAAGGACAAATATAAAATCTTAGCCCTTTACATCATAAGTATGGTAACCATATAATGTATCACCTGAACTGGGCACTTGATGATGAAAGAGGGGTCTATGTTATTTAGAATGAGACAACAACCTAGGACTCTCCCAGGCACACTGAGCTGTACAGTCACCTTAATCTTAAGGGAAATTACAAA	67118511	67118731	GCTGAACTGGTCGCAGTTGATGG	CCTGAACTGG--GCACTTGATGA	||||||||| ||| ||||||	X=========II===X======X	18	3	0	2
chr3	+	68107241	68107262	TAATACATTTTTGTATTTTAAACCACTAAGTTCATGGTAGTTTGCTACTGCAGCAATAAGAAACTAATCACAGGTGTAAAGGATGACAATCATCTTTGCAGCTGAAGTGGAAGCAGTGATGTCTCTACTTCTGCTGGAACTATAGTATAGATGCTAATAATCTAGTTAGTGAAATCAAGTTCACAGCTCTATCACTTACTCGCTATGTGGCCTTGAGAAAGT	68107141	68107362	GCTGAACTGGTCGCAGTTGATGG	GCTGAAGTGGAAGCAG-TGATGT	|||||| ||| |||| |||||	======X===XX====I=====X	18	4	0	1
chr3	+	68866105	68866125	GAAAAACACATTATTGCTAAAAAATGCTAACAATAATTTGAGCCTTCAATATGTCATAATCTTTATGCTGGTGGAAGGTCTTGCCTTGATATTGGTGGCTGCTGACTGATCAAAGTTGTGGTTGTCAAAGGCTGGGGTGGCTGTGGCAATTTCTTAAAGTAAGACAATAATGAGGTTTGATGCATCAATTAACTCTTTCATGAAAGATTTCTCTGTAGCAT	68866005	68866225	GCTGAACTGGTCGCAGTTGATGG	GCTG-ACTGATCAAAGTTG-TGG	|||| |||| || ||||| |||	====I====X==XX=====I===	18	3	0	2
chr3	+	69741330	69741350	GCAACAACAGGGTGATAGTAATAACCAGTTTCATTGAGCAATACCAAGTGCTGTGCTAAATGCTTCACATACGCCATGTCATTCAATCCTCAATCACAGTGCTGAACTGCTTCAGATGAGGAAAAGAAGTCACTGACTGTGTGCTCACTGCATGGCAGGCATTGTATACATTGCTATATCAATGTCTCTCCCAAAATCACTTCATTTGTCAATGTAAGATG	69741230	69741450	GCTGAACTGGTCGCAGTTGATGG	GCTGAACTGCTT-CAGATGA-GG	||||||||| | ||| ||| ||	=========X=XI===X===I==	18	3	0	2
chr3	+	69777680	69777700	GGAATTCTTATTCTTAATAAGTTTTCACCAGGTAACTGATTTGCAGTCCCAATTTCTTAGTTAATCTATGTGTTACCAAAAGAGGCATAGAATGCAAAAAGCTGAGCTGTCCAGTTGATTGTGGATTGTTCCTCAGAACTCTTGCTTTACTGAACAGCTTAAATGAGAAGAAAACATGGCTTTCTAAGTCTGTGGCATTCAGTATGTTCGCTTTGATTTAA	69777580	69777800	GCTGAACTGGTCGCAGTTGATGG	GCTGAGCT-GTC-CAGTTGATTG	||||| || ||| |||||||| |	=====X==I===I========X=	19	2	0	2
chr3	+	71682305	71682325	ATATGCACACTGCAGGCATAACACAAGAAATAGAACCTGTGCCCTTACAGAGCTTTAGAATGAATCCCAGATACAGCAAAGTACTGATACTTTAGGTAATGATAAAATGGTGCATTGATGGTGGAGGGTGATAGACACAGAGTGGAGAGATAGGGAACTCAGACCCAGTGAGCCTCAGGGAGGACTCTCTAAGGCAGAAACATCTAAGCTGAGGCCTGAGG	71682205	71682425	GCTGAACTGGTCGCAGTTGATGG	GATAAAATGGT-GCA-TTGATGG	| | || |||| ||| |||||||	=X=X==X====I===I=======	18	3	0	2
chr3	+	72065932	72065951	CTCAATATGTGGGTTGTCATGCTATCTCCAGGTAGATAGTGTCAGAAATGAATTGCGTTAAAGGCAGGTGGTTTCTGCAGGAGAATCTGCTGCAGAATTAACTGACTGGTTGGTTGATGGTGAGAAGGAATCCCCCCATGCTTCTTGGTGACCAGGGAACATTGAAGGCTTTTGCATTGATTGTTGAGTGACAGTGTGGTAGGAGAAACTGAGCTTGTTT	72065832	72066051	GCTGAACTGGTCGCAGTTGATGG	ACTG-ACTGGTTG--GTTGATGG	||| |||||| | ||||||||	X===I======X=II========	18	2	0	3
chr3	+	72387654	72387673	GGGCCAACTGCAACTGGGCTGATGGATTCAGTGGATTGAACATGACTGGTGAGGAGACAGGTTGACAAGGAGACCAACTCATTGACCACATGCATGATGGACTGACTGGCCAGTTGATGACAATGGGTTTGGTGTATGGTTGACTGGTTGGTTGTTTAATTCAAACTGACTGGATAACTAGGCAGCTTACTATGACTGACTATTGTGACTGCCTGCCTGG	72387554	72387773	GCTGAACTGGTCGCAGTTGATGG	ACTG-ACTGG-C-CAGTTGATGA	||| ||||| | |||||||||	X===I=====I=I=========X	18	2	0	3
chr3	+	73933437	73933457	TAGCAAACATAAGAGACTGCATGTCTCCAGATTTAGAGCCCTGTGCTCATGGTCTCTAAGACTGGCCGACTCACAAAGGGCAGTAGGACAAACTGCATGGGCTAACTGTCGCAGTGTTTGGCTTTTGAGAGAAATGCCAAGGAGGCCAGAGACACACTTTATTTACAGTATTGCCTTACCTGGAGAAGACATAGTTTTCTGTACATGGTCAAGAGTCTAAG	73933337	73933557	GCTGAACTGGTCGCAGTTGATGG	GCT-AACT-GTCGCAGTGTTTGG	||| |||| |||||||| |||	===I====I========XXX===	18	3	0	2
chr3	+	75223016	75223034	GCCCCTACCTCAAAGACTGGTATGAGGAGAAAGAAATCGAAGCAACAGGTGGTGGAAGAAATTCTGACTAAAAGGAATCACAGTGCTGTGTCCTAACTCAGCTACTGTCTCATTGATGGGTGGGGTGGGGGGTGGCTTTTAAAAATTATTTCAATAGTTTTTGGGGGGAACAGGTGGTGTTTGGTTACATGAATAAGTTCTTTGGTGGTGATTTCTGAG	75222916	75223134	GCTGAACTGGTCGCAGTTGATGG	GCT--ACT-GTCTCA-TTGATGG	||| ||| ||| || |||||||	===II===I===X==I=======	18	1	0	4
chr3	+	76195088	76195109	TCAGTACCCTTTTTCATTCACAAATATCACCTGTCTATATTTTACTTTCACACACTAAACTTTGCATTTTTGCATCTATAGAATTTATGAACAATAGTTTGAGGAAATGGTCGCAGTGAGGGGTGAACTAACTGAAACCTTAATTTCGTTGATTCCACTATTTCTTTCCCGCTGTTCATCAACTTTAATTCTGGTTTATATCATACACAGTTTAGATTCCAT	76194988	76195209	GCTGAACTGGTCGCAGTTGATGG	GAGGAAATGGTCGCAG-TGAGGG	| ||| ||||||||| ||| ||	=XX===X=========I===X==	18	4	0	1
chr3	+	77515118	77515137	ATGGTGTAATATGAGTTTTCTGAGATAATTTAAATTTGGTATTTAGGATATTTGCATGTATAAAAAGTACTTGGATATGCTCCTTGCTTCCTCTTCTCCTGCTGAACTGTCAGAAGATGGTGATGCTTTTGAAGATTTATGGTAGATGGGTAATGAGATTGCTGAATGTTAACTACTGCATTTGGAATTCATTTAGTAGCAAAAGAAAAGAAGGTTACTG	77515018	77515237	GCTGAACTGGTCGCAGTTGATGG	GCTGAACT-GT--CAGAAGATGG	|||||||| || ||| |||||	========I==II===XX=====	18	2	0	3
chr3	+	77971217	77971236	AGAAATAAAGCTCTCAGTGGCAAGAGGGAACCCTGAAAGCAGGTAGCCATCTGGGAAGCTGATTCTATGATTTTTATAGGCTTAGAGTGGGGCAGTGTGTGCTGATTGGTCCATTGGTGGCCTTGAAAAGACACCATTCAACTGGTTAAAAGGCATCATCCAGAAGGAACCAATCATGGGAGAGTGGGTGAGACAAGGAGAGAGGTTCTCACTCCGGTCA	77971117	77971336	GCTGAACTGGTCGCAGTTGATGG	GCTGAT-TGGTC-CA-TTGGTGG	||||| ||||| || ||| |||	=====XI=====I==I===X===	18	2	0	3
chr3	+	79719602	79719620	TAATGGTCTTTTATATGAAATTGCGCAACAGCATCTTAAGCAAAAAATTCTATCTACACAGCAAATAATATCTCAAACTGTAATTTAAACAAGTATAACAGTTAACTGGTGATTGATGGCAACGTTCAAAATGGCGTATCAACTCATACTCTAAACTTTACCTTTAACACACTAATCAGGTTTGACTTTATAGACTACACCATAGAAACTGTCAAACCT	79719502	79719720	GCTGAACTGGTCGCAGTTGATGG	GTT-AACTGGT-G-A-TTGATGG	| | ||||||| | | |||||||	=X=I=======I=I=I=======	18	1	0	4
chr3	+	80991894	80991913	TAGTATTTTTCTCTTCCCAGTTTACAACCAGAAATCTAACTTAATGTGAGAAAAGATCATAAAAATGTGAACATTGTGGGAGGCATTCCAAATTGTAGAGTCTGAGGTCCCAGTTGATGGCAGTGGATATTCAGGATGCTACGATGAATGCTTCTATTTACAGAGGACCCCCCAAATTGACTTCATTTAATAATTACCCTGACTCATCTAGAGCCAAAAG	80991794	80992013	GCTGAACTGGTCGCAGTTGATGG	TCTG-A--GGTCCCAGTTGATGG	||| | |||| ||||||||||	X===I=II====X==========	18	2	0	3
chr3	+	82179491	82179513	TGTGCTCACTGATAGCTAAAAAGCAGAAGCTGCCTGAAGTCAATAGTTTTTTTCTACCATTTCCTAAATTCTGACCTCACTGGTGAGCTCATGCTAGTGACTTGAACTGGTGGTAGTTGATAGGTCTGTATCCCTGTAAAAAAGGAGCTTCTGGCAAACTGAGGAGTGACTTTGAGAAGGAGGGAAGGGAGCTCATCCTAGACCGTAGGGTAATAGAGGTCTG	82179391	82179613	GCTGAACTGGTCGCAGTTGATGG	CTTGAACTGGTGGTAGTTGATAG	||||||||| | ||||||| |	XX=========X=X=======X=	18	5	0	0
chr3	+	82326329	82326347	AAGGCACAATGGAGAAAGCTTATTTCTGTATGATGTAGCATAGAGTGACTCAAATAAACTCCCGTGGCTTGAGGATCTATTTCCAAGTATGTGTACTAATGTGACTGTCAAGTTGATGGTGGCTGTCAGTTTGGAGCTCAGCTGTGGCTATTAGTTGCAAGCTTTAGTTTCCCTCCATGTGAGACCCTCCATGGAGCTGCATGAATTTAGATTCCCAAC	82326229	82326447	GCTGAACTGGTCGCAGTTGATGG	G-TG-ACT-GTCA-AGTTGATGG	| || ||| ||| |||||||||	=I==I===I===XI=========	18	1	0	4
chr3	+	85057491	85057513	ATGACTTTTTGTATATATAATACAAAGTTTTATAAATTTTGCTTTTGTCTTATCTTGAAAACTTAGATGTGAAGGAAGAGCACATTCACTTTATTCCCAGTCAGAAGTGGTCTCATTTGATGGTAATACACCCATTCAATTTTCAGTTGCATGTTGAATTACCTTACATTGTATGTTAACTTCCCATGGCCTGGTGCAAATTGTGAGGGCGCTTTAGTTAAAC	85057391	85057613	GCTGAACTGGTCGCAGTTGATGG	TCAGAAGTGGTCTCATTTGATGG	| ||| ||||| || |||||||	X=X===X=====X==X=======	18	5	0	0
chr3	+	85347545	85347565	TGGAACCAGATTTGCCTCCTATAGGAAGGTGAGACTTCAATTGGCCATCCCAGCCCACAGAGAACCCTTCTTCCTCTGAAATGAGATCTAATTGCTTGCAGCAGCACTGATGCAGTTGAGGATATTTCCACATAAATATGTGTTATCCCTTCATTGAAAATGCATGTATACTTAGTGATTCGTGATTGTAAACTGGTTTATCTTTTTGGCATTTCTAGTGA	85347445	85347665	GCTGAACTGGTCGCAGTTGATGG	GCAGCACTGAT-GCAGTTGA-GG	|| | |||| | |||||||| ||	==X=X====X=I========I==	18	3	0	2
chr3	+	87355988	87356009	AAACAGGCAACAGGATGCTATTGAAGTTGGCCATTCAACAGTTGCTTCAGGAAAGTGGAGGCCCTGTGCTTTCAAAACACTAAGACAGAGATAGGAGTAAGTGAAGTGTTCGCATGTTATGGGAGACCCAGACTGAAGTTAACACAGAATGACTGGGGGCCACTGGAGGGGCACATCCCGCCCGTCAGGATTCCTGAGGCCACGGGCTATGCTACTGTGATG	87355888	87356109	GCTGAACTGGTCGCA-GTTGATGG	G-TGAAGTGTTCGCATGTT-ATGG	| |||| || ||||| ||| ||||	=I====X==X=====D===I====	19	2	1	2
chr3	+	90004262	90004279	TTGCACCTTTGTTAAAAGTCACACATTTTAAAACTCTATGCCTTCAGATTCCTGGAAGTGCTATAATAGTACACTAACTCTGGTAGGAGCCCCACTGGTGGCTGAAGTCCAGTTATGGAGATACAAGGCAGGGATGATGATTTTGAGCATATGTTACAGCCAGTGTGGGAAAAAGGCAGGGCTCCTGCTTCCCCTCTTGATCCTTCTGAGATGAAAAT	90004162	90004379	GCTGAACTGGTCGCAGTTGATGG	GCTGAA---GTC-CAGTT-ATGG	|||||| ||| ||||| ||||	======III===I=====I====	18	0	0	5
chr3	+	93875688	93875708	AGCACCAAATGCACCCGCAAATCAACTTCATAATTCACAGATGGGCATTATTGACAATGTACACCATCTGGCAGCTTCCTTTTTTTGACTAATTTGTCTTGCTAACTAGGCTCAGTTATGGTCTATGCTGCTGAGGAAGTGCCTGTGCTGTCAGCATGTATATATACACCAAGTTTTAAGATTGAACAACAACCTTAAAATCATTATTTAGAAAGTTTTCT	93875588	93875808	GCTGAACTGGTCGCAGTTGATGG	GCT-AACTAGGCTCAGTT-ATGG	||| |||| | | ||||| ||||	===I====X=X=X=====I====	18	3	0	2
chr3	+	94512867	94512886	TTACCCCCAAAGTATATATGCTGAAGTTCTAACACCTGATACTCAGAATGTGACCTTGTTTGGAAAGAAGGTCATTACAGATTTAATTAGTTAAGAGAAGGCTGTACTGGAGCAGTGTGGACCCCTAGTACCATATGTCTGGTGTCTTTATAAAATGAGAATTGTGGACATAGACACATATATACACACAAGGGAGAAAACCATATAAAGATGAAGAGAG	94512767	94512986	GCTGAACTGGTCGCAGTTGATGG	GCTGTACTGGA-GCAG-TG-TGG	|||| ||||| |||| || |||	====X=====XI====I==I===	18	2	0	3
chr3	+	94621246	94621267	AAAATATCAGTTTCTTGATTAAATTAATTTTCTTTAAACATCTGTCAGATATGATTAGTTCTAGTAGGACATTTGTTGTGTGTGGTGATGTGGATGGAGACCTGACTTGGTGCAGGTGATGGTACCAGTAACTTCTATTATCTACCTGATAATAGGAGACAGAGCCTGTGTGGTTCAGGAACTCTGAAGCTATGCCAATAGTCCACATTTGCCCTCCCAAAA	94621146	94621367	GCTGAACTGGTCGCAGTTGATGG	CCTGACTTGGT-GCAGGTGATGG	|||| |||| |||| ||||||	X====XX====I====X======	18	4	0	1
chr3	+	95670263	95670283	AGGGGACCCAAGCGGGTTGCTGCTGCTGGCTCGGGTGGCCAGCTTTTATTCCTTTATTTGGCCCCACCCACATCCTGCTGATTGGTCCATTTTACAGAGAGCTGACTGGTCCATTTGACAGAGAGCTGATTGGTCCGTTTTTACAGAGTGCTGATTGGTGCGTTTACAAACCTTAGCTAGACACAGAGCGCTAATTGGTGCATTTACAATCTTTAGCTAGA	95670163	95670383	GCTGAACTGGTCGCAGTTGATGG	GCTG-ACTGGTC-CATTTGACAG	|||| ||||||| || |||| |	====I=======I==X====XX=	18	3	0	2
chr3	+	97580619	97580641	GAGTCCTGAGTGCTTTCATTCTACTCATTCATTGCTACAATGGTAGACAGTCCTGTTGGCAGACAGATATAGGGCCCGCATAATGAGGGCCTGTAGGTAGGCTGAACTTGTCCAGGTTGAGGGTGAAGAACAACTGCTTTAGATCAATCTTAAAATTTTAATTCTATAAATACATAATTTATTGCAGGTGTTTACTTTGAATAGCAGTGTATTTTTCCTGCTA	97580519	97580741	GCTGAACTGGTCGCA-GTTGATGG	GCTGAACTTGTC-CAGGTTGAGGG	|||||||| ||| || ||||| ||	========X===I==D=====X==	20	2	1	1
chr3	+	97593492	97593514	TGGGACAGAAGTAACCCCATTTCAGGAACATTTTGGGATTTATACTGGGAAGATATCCATTGATTTCCCAACTGCTGCCCAATTTGACAATCTCGTGGAAGCAGAGACTGGAGCAGTTGCTGGGCCTGCAGCGTCAGTTAACAGCTCAGGCCAACAGTGTTCTGAAGCCTCTGCTGAGCACATAGAAGCCAGGAGAAGAGCACATGACCAACTTTTGGACCTC	97593392	97593614	GCTGA-ACTGGTCGCAGTTGATGG	GCAGAGACTGGA-GCAGTTGCTGG	|| || ||||| ||||||| |||	==X==D=====XI=======X===	19	3	1	1
chr3	+	97707675	97707696	GGTAGGTATTGGTGTCTGGTGGTGATGGTAGATGGTGCTCATGATGGTGGCGTTTGGTAGTGGTGGATGGTGGTCATGGTGGGTGGCGGTAAGTGGTGGTGGTGGATGGTGACAGTTGATGGTGAGTGGTGGGTGGTAGGTGGTGAATGGTGGTAGTGGTGGATAGTGGTGGTGGGTGGTGAGTAGGGTAGAGGTAGTGAGTGGGGATGGTGGTGGTGGTAG	97707575	97707796	GCTGAACTGGTCGCAGTTGATGG	GGTGGA-TGGTGACAGTTGATGG	| || | |||| ||||||||||	=X==X=I====XX==========	18	4	0	1
chr3	+	97834658	97834680	ATATTCATATCTTTCTCCAAACTTGGGAAGTTTTCGGCTATTATTTATTCAAATAAATGTTCTGTCCCTTTCTCCTTTTTTTCTCCTTGACTCCCATAATGCTGATACTGGTTCACTTGATGGTGTTCAATAAGTTCTGTAGGCTTTTCTTACTCTTTCATCCTGAGTTTTTTGGGAGCAGAGAACAGGTGCACTTGTGGAGTGGGTAACAGGTGCACTTGTT	97834558	97834780	GCTGA-ACTGGTCGCAGTTGATGG	GCTGATACTGGTT-CACTTGATGG	||||| |||||| || |||||||	=====D======XI==X=======	20	2	1	1
chr3	+	98428963	98428983	GATGAGATGGACAATTTTACAGTTAAGGAGGTAGGGGCAGCGGGGGGTGGATATCACTGTCTTCCTCCTTCCTCAGGGCTTGTCAGACCAGTTGGAAGGGGATGAACTTGTCAGTTGCTGGAAGCAATTTTCAGGCCCTGTGGACTGTAGAAAGGGTTTTAATCAATCTGGTATTTCCTAGTCCTGACTCTCCTCGGCCAAACTTGGCCCAGCTAACTTCC	98428863	98429083	GCTGAACTGGTCGCAGTTGATGG	GATGAACTTGT--CAGTTGCTGG	| |||||| || |||||| |||	=X======X==II======X===	18	3	0	2
chr3	+	100166340	100166358	CAATGAGATCACTTGGACACAGTGGGGGGAACATCACATACTGGGGCCTGTTGGAGGGTGGGAGGCTGGGGGAGGGATAGCATTAGGAGAAATACCTAATGTAAATGGTGAGTTGATGGGTGCAGCAAACCAACCTGACACATGTATACCTATGTATCAAACCTGCATGTTGTGCACATGTACCCTAGAACTTAAAGTATAATTTAAAAAAAAAGAATT	100166240	100166458	GCTGAACTGGTCGCAGTTGATGG	G-TAAA-TGGT-G-AGTTGATGG	| | || |||| | |||||||||	=I=X==I====I=I=========	18	1	0	4
chr3	+	100696212	100696231	ATCTATTGCTATATAATAAATTAACCCAAAGCTTAGTGGCTTAATCAACAATAAGCATTCATCATCCATACAGTTTCTGTGGATCAGGTACTTGGGAGGAGCTGAACTGGGCAGTCCTGGCTCAGAATCTCTCATGAGGTTGCAGTTAAGATATTGGCCAGGATTACCATCACCTGAAGGCTTGACTGGGGCTGGAAGATGTGCTTCCCAGATGGCTCAC	100696112	100696331	GCTGAACTGGTCGCAGTTGATGG	GCTGAACTGG--GCAGTCC-TGG	|||||||||| ||||| |||	==========II=====XXI===	18	2	0	3
chr3	+	100716622	100716643	AAGCTTCTTTAAGACCTAAGTTGTATATCTCTAAGCTGTGAAATTTGCTTTCCTTGTTTTATCTACATTCTGCTTTCTTCATGGAGATGCTGAGTACCTAGCTGAACTTGTGCAGGTGAAGGGAATTTTTTTTAACTTAAGCTTCAAATAATGTAAGAATTGATGGAGTCAAGAGCTGAGTGAGAAACATAAGTTAGTAAACTAGAGAAGGAACTCTGAACA	100716522	100716743	GCTGAACTGGTCGCAGTTGATGG	GCTGAACTTGT-GCAGGTGAAGG	|||||||| || |||| ||| ||	========X==I====X===X==	19	3	0	1
chr3	+	102981890	102981911	TAAATGGTCTAAGTGCATCAATTTACAGACAGAGATTGTCAGAGTAGATAAACAAATATATTCAGCAATAATCTGTCTACAAGAAACTCACTTCAAATACGCTGAACTAGTTACTTTGATGGTAAGAGAATGGAAAAAATATATACCATGCAAACATTAATCAAAGAAAAGAAGCAGGAGTAACTACATAACACTTCAAATAAAAGAAAATTACTAGCAATA	102981790	102982011	GCTGAACTGGTCGCAGTTGATGG	GCTGAACTAGTTACT-TTGATGG	|||||||| || | |||||||	========X==XX=XI=======	18	4	0	1
chr3	+	103250912	103250935	CGTGAGCCACCGCACCCGGTCCTGTCCTTTCCTTTTTTTACCTTAGATTCTGATTTAATTTTTAGGGTTTTGTTAGTTTCCTCAGGAGCTACATTCTGATGCTGAACCTGAGCCCAGTTGATGGGACAATGCTATCTATTTAAAAATTTCATAATTGTTTATCCTACCTAAAATGTTTTCAATTATTATTTAATATTAATGTATGCAAACTACTCATGTCTCAG	103250812	103251035	GCTGAA-CTGGTCGCAGTTGATGG	GCTGAACCTGAGCCCAGTTGATGG	|||||| ||| | ||||||||||	======D===XX=X==========	20	3	1	0
chr3	+	103273180	103273200	CTGGTGCTGGCTGTCATCTGTAATGACTTAGTTATTCATATGTCTAATAATTGTAACGCTTCAGGTTCTTGCCTAGCCACGCCAAAGAATTGGTGTGGTGGCTGACTGCGGCGAGTGATGGAGACAGGGACCAATAGAGAGAAAACGCTGTAGGCTTTATTGAGCAGAGTGACAGTGCAAAGCTTCCACAGTGTGGAAGGGGTCCCGAACACGTAGCCACT	103273080	103273300	GCTGAACTG-GTCGCAGTTGATGG	GCTG-ACTGCGGCG-AG-TGATGG	|||| |||| | || || ||||||	====I====D=X==I==I======	19	1	1	3
chr3	+	104233917	104233936	GCAAGAGGTGAGCCACAAGTGAGTGAGCATTACTGCGTGAGCTCAACCACTTGTCAAATCAGCGGCAGCAATAGATTCTTATAGGAGCCTGAACCTTATTGTGAACTGTGCAGGTGAGGGAGCTAGGTTGCATGCTCCTTATGAGAATCTAATACTTGATGATCGGAGGTGGAACAGTTTCATCCCAAAACCACACTCCCCCACCATCTATGGAAAAATT	104233817	104234036	GCTGAACTGGTCGCAGTTGATGG	G-TGAACT-GT-GCAGGTGAGGG	| |||||| || |||| ||| ||	=I======I==I====X===X==	18	2	0	3
chr3	+	104540178	104540200	CAGAATAACACAGGAAAAGGGGGAAAGTTTGGAATTTCCTAGAAACTTGTTGAATGGCTTTGCCCAAAATGCTGATAGCAATATGGACAATAAGGTCCAGGCTGAAGTGGTCTCAGATGAAGAAGAAAAACTTGTTGTGAACTGGAGCAAAGGTGACTATTCTTATGTTTTAGCAGAGAGACTGACAGAGTTTGGCCCCTGTCCTGGAGATTTGTGGAATTAT	104540078	104540300	GCTGAACTGGTCGCAGTTGATGG	GCTGAAGTGGTCTCAGATGAAGA	|||||| ||||| ||| ||| |	======X=====X===X===X=X	18	5	0	0
chr3	+	105096172	105096192	GTAACCATTTCACAAGTTCCTGGAAGTTTAGGTTGTTTCCAATCTTTCGTTATTACAAACTAGAGCAGTGAACATCCTAATCATGTTATTGTCCATATAAGCAATTGGTGGCAGTTGTTGGTAAAATGTCTTGGAAGTGAAGTTACTGAGTCAACGATGTGTTTTTCATTTAGAAAGAAATTGTAAAATTACTGCTCAAAGAGTACACATCTTTAAAAAAA	105096072	105096292	GCTGAACTGGTCGCAGTTGATGG	GC--AATTGGTGGCAGTTGTTGG	|| || |||| ||||||| |||	==II==X====X=======X===	18	3	0	2
chr3	+	107195236	107195254	ACTCATAGGTGGATGTTGAACAACAAGAACACATGGACACAGGGCAGGGAACGTCACACACTGGGCTGGGGGAGGGATAGCATTAGGAGAAATACCAAATGTGAATGACGAGTTGATGGATGCAGCAAACCAACATGGCACATGTAGACCTACGTAACAAACCTGCACATTGTGCACATGTACCCTAGAACTTAAAGTATACATATTAAAAAAAAGAAC	107195136	107195354	GCTGAACTGGTCGCAGTTGATGG	G-TGAA-TGA-CG-AGTTGATGG	| |||| || || |||||||||	=I====I==XI==I=========	18	1	0	4
chr3	+	107543938	107543957	GAATCTGTCTTCAATATTAGTCAACAAACCTAAGAAAACACTTTAGTAGGAATCAGGACCGTGCAGGCTACTCAAAGAGGCTCTTGAATTGGAGGAGGGGGATGAACTGTGGCAGGATGGCAACAAAGGCAAGGATTGTAGAGAGACACCGGCTGCTATTCTTGCTCCTGCCAATTTCACTTTAGAGGGCATGCATTTGTCCTTGGTACAGTATGGAGCC	107543838	107544057	GCTGAACTGGTCGCAGTTGATGG	GATGAACT-GTGGCAG--GATGG	| |||||| || |||| |||||	=X======I==X====II=====	18	2	0	3
chr3	+	107894789	107894809	AGTGCTAAAGAATTATTGATAGAAAAAAGCCATGGAAGTCACCTTCCCGTGTGCTGGGATGCTTTTTTCTATGCTCAGAAAAAACCCTCACCAGACCACAACTGACTGTAGCAGTTCATGGAGGTCTATTCGCACTTTTTGCTTCTCCCTGCAAAAAAGCAAGAGCAGAGCTCCAAGGCTCTGATGTGTGTTGAATCACTTTCCATCAAAAAACGTTACTT	107894689	107894909	GCTGAACTGGTCGCAGTTGATGG	ACTG-ACT-GTAGCAGTTCATGG	||| ||| || |||||| ||||	X===I===I==X======X====	18	3	0	2
chr3	+	110758813	110758832	AGAAAAAGACAGGAAAATGTGGGAAAGTTTGGAACTTCCTAGAGATTTGTTGAATGGCTTTGACCAAAATGCTGATAATGCTATGGACAATGAAACCCAGGCTGAAGTGGTCTCAGATGGAGATGAGAAACTTGAAGGAACAGGAGTAAAGGTGACTCTTTCTATGTTTTAGCAAAAGGAATGGCAGCATTTTGCCTCTGCACAAATTGAGATCTGTGGA	110758713	110758932	GCTGAACTGGTCGCAGTTGATGG	GCTGAAGTGGTCTCA---GATGG	|||||| ||||| || |||||	======X=====X==III=====	18	2	0	3
chr3	+	110961796	110961815	GCAGAGAGGGTAGCTCCTCTCTGCAGCAGGTCTGCCCATCATCTGCTCTTCTCTGGCTGAGCCTGGGGCTTTTATGGGCCTCAGAGGGGAGAAGGAACATGCTGATTGGTCCATTGGTGGCCATGGGTGGGCCTGGAAAATGCACCACCAGTTCCCACTCTGGTCCCTGGGACAGGCAGCCTGGCCCTTGGCCTTCAGGCCCTCCTAGGCCTGAAGGTGG	110961696	110961915	GCTGAACTGGTCGCAGTTGATGG	GCTGAT-TGGTC-CA-TTGGTGG	||||| ||||| || ||| |||	=====XI=====I==I===X===	18	2	0	3
chr3	+	111253234	111253255	GGTTGAGCTGATCACCAATGGCCAATAATTTAATCAATTATGCCTATGTAATAAAGCCTCCATGAACACAAAAGGACTGGGCTTGGGGAGCTTCCGTATTGCTGAACAGGTGGAGGTGCTGGGAGAGAAGAGCACCTGGAGACGGCGCAGAAGCCCTGCACCCTTCCACATACCTTGCCTTATGCATCTTTTCCATCTGCTGGTCATCTTCATCTTTTATAA	111253134	111253355	GCTGAACTGGTCGCAGTTGATGG	GCTGAACAGGTGG-AGGTGCTGG	||||||| ||| | || || |||	=======X===X=I==X==X===	18	4	0	1
chr3	+	112805518	112805541	AGAAGCTGCCTGGGCAGGAGCCCCTTGGGGGAAAGTGAAGGGGGGGTCCTCCAGCAGCCACCATCAATTATATGGGCTGGTTTTGTTTTGTTTTGTGAGGTCTGAACTGAGGCTCAGCTGATGGGGCATGGGGGTGTGGAGGGGGTGAATAAGGGATTTTACCCAAACCAGTGACTCTGAATGGAGGTCTCGGGCTCAGTTGAGGGGGCCTCAGCAGTGAGAGC	112805418	112805641	GCTGAACTG-GTCGCAGTTGATGG	TCTGAACTGAGGCTCAGCTGATGG	|||||||| | | ||| ||||||	X========D=X=X===X======	19	4	1	0
chr3	+	113687341	113687363	ATTTTATCATACACTTTTTGGCCACTTGTATATCTTTTGAGAAATGTCTATTTAGATCTTCCCCCCCCTTTTTTTTTTAGGGCGTCACTCTGTCGCCCAGGCTGGACTGTAGCAGTGTGATGTTGGTTCACTTCTACCTTCACCTCCTGGACTCAAGAGATCCTTTACACCTCAGCCTCCCCAGTAGCTGGGACTACAGGCACATGTCATGACTCCTGGCTAA	113687241	113687463	GCTGAACTGGTCGCAGT-TGATGG	GCTGGACT-GTAGCAGTGTGATGT	|||| ||| || ||||| |||||	====X===I==X=====D=====X	19	3	1	1
chr3	+	114030498	114030518	ACTCTCCTATATCCATCCTCTGATCGAGACAAACCATGAGGTCAAAGCAGGCTGTACATTTATTTATTTCAGGTTTTTTCAAAAAAAAAAATCTGAGGCAGCTAAGTGGTCCAGTTCATGTAAATAGGGCCAAAATTGTCAAGAAATTTGCAACTCATAGGGGTTATGCAGAAATAGACTGTCATCACAGGACTTACCATAGACTATATTCATTCTGACTT	114030398	114030618	GCTGAACTGGTCGCAGTTGATGG	GCT-AAGTGGTC-CAGTTCATGT	||| || ||||| ||||| |||	===I==X=====I=====X===X	18	3	0	2
chr3	+	114714945	114714965	GTCAGAAGTTCCATGTATCAGTCAAGGATCAAAGAAGTTCCACAATAATAACATGAGCTACAATAATAAAGTAAATAAGATAGCAATTATCCCACCTTACTCTGAACTGGCCAGATCATGGCACATGTCTTTTATTATGAGGACACTGCCTTATCAAAAAGCCTAAAGAGAAAAACATGTAGAATGGTGAGAAATCTTATTTTTTTCTTTTCTTTTTTTTA	114714845	114715065	GCTGAACTGGTCGCAGTTGATGG	TCTGAACTGG-C-CAGATCATGG	||||||||| | ||| | ||||	X=========I=I===X=X====	18	3	0	2
chr3	+	117241031	117241053	GGAGCAGATCATAGCCTAAGGAAGTAGACCTCTCAATTCCCACTGCCTGCATGTCCCAGACTTAGAACGTTATCATCCCTACCATCGCAAACATGGTTGGGATGATCTGGTCCCAGTTGATCTGGTCATAGTCTGAGCCTCAACCCTTCAATCTTTAATCTGCACTCTGTGACCAATAAAAATTTTAGAATTCTCAAGCAAGAACTTGAATACTATTTTTGGC	117240931	117241153	GCTGAACTGGTCGCAGTTGATGG	GATGATCTGGTCCCAGTTGATCT	| ||| |||||| ||||||||	=X===X======X========XX	18	5	0	0
chr3	+	118035862	118035881	ACAATGAGAACACATGGACACAGGAAGGGGAACATCACACTCTGGGGATTGTTGTGGGGTGGGGCCTGGGGGAGGGATAGCATTAGGAGATATACCTAAAGCTAAATGGTGAGTTAATGGGTGCAGCACACCAGCATGGCACATGTATACATATGTAACTAACCTGCACATTGTGCACATGTACCCTAAAACTTAAAGTATAATAATAATAAAATAAAAA	118035762	118035981	GCTGAACTGGTCGCAGTTGATGG	GCTAAA-TGGT-G-AGTTAATGG	||| || |||| | |||| ||||	===X==I====I=I====X====	18	2	0	3
chr3	+	119132592	119132611	AGTAGTTGGGAAAATTACACAAGATACAGCTAAAGTATGTGATGGTGCATGGTGAGCACTCAAATAGCCACAGGTATTATCGGTGCTGCATCCTGTATTTGCTGAACTGGCACAGGCTGGTGCTGTCAGTCCCTTCCCTCTCACTGGAAACGCTGATGTCAGCACCCAGAGTACTTAGTTCTAAGACAATCAGTTTATTGATGTTTTTCAGGATGAAGAT	119132492	119132711	GCTGAACTGGTCGCAGTTGATGG	GCTGAACTGG-CACAG--GCTGG	|||||||||| | ||| | |||	==========I=X===II=X===	18	2	0	3
chr3	+	120263270	120263291	GTGGAAAAAACAAAAACTCAAGGCCTGCTGATTCTTTTGTCCCATGGGGTAGTCCCCTTGATGTGGTGCTTTCTCCTTTCCCCTAGGGAAGGGCCTTCCTGCGAACTGGACTGCAGTGATTGTTATTGTTCTTTTGGTTTTAGCCACCCAGTGGGGCCATCAGGCTCTGGGCTGGTGCCTGGGATTGTCTGCAGAGCCCTGTGATGAGCCATGAATACCAAC	120263170	120263391	GCTGAACTGGTC-GCAGTTGATGG	GC-GAACTGGACTGCAG-TGATTG	|| ||||||| | |||| |||| |	==I=======X=D====I====X=	19	2	1	2
chr3	+	121207950	121207970	CAGAAACATGATTATTTTTAGTTTTGTTTGTTGTATAAGTACCTGTTTTTTCTTGTAGTCTAGAAATATTTAGAAAATTCTCATGCTGGCCTTCTGATTTGCTAAATGCTCCAGCTGATGGAAGTACTTCACTGGGTATCACAGTTCTGCTTATATCATCTCCTAATGCCTGAAAATGACTTGGTTTATTTTCCTCTGTATTAAGCTTTATCCTTTCACAA	121207850	121208070	GCTGAACTGGTCGCAGTTGATGG	GCTAAA-TGCTC-CAGCTGATGG	||| || || || ||| ||||||	===X==I==X==I===X======	18	3	0	2
chr3	+	121244347	121244368	AGATCATCATAAAAGTCTCCATCTTCATCATCTTTACCTTGAGTAGGCTGATGAAGGAGAAACAGAAGGGGTTCATCTTGCTGTCTCAGGGGTGGCAGAGGCAGAAGTGGTGGCAGTAGAGGCAGGCACGCTTGGTGTAACTTTACGCAAATACATTATAATTTCTGCCTGTTTTTGCTTTTTCATTCTCTAAAAATGTTTATATACGGTACCAATCCTTTC	121244247	121244468	GCTGAACTGGTCGCAGTTGATGG	GCAGAAGTGGTGGCAGTAGA-GG	|| ||| |||| ||||| || ||	==X===X====X=====X==I==	18	4	0	1
chr3	+	121443243	121443264	TAGTAAAGCCCATTCTGGTGAGGCTTCAGACAGAAATGAGGAACAAAGTATCAGAAACTAGAGTAAAGCCCAGCCTTGCTATAAATTAGCAATGAACTTGGCTGAACTTGTCCAGTTTTTGTATGGCCAAGAACTTTGTAGAAGGCTGAGCTTGAGAGTGATGAACTAGGGTATATGGCAGGAGAAAATTTTAAGCAGCAAACTGCTTGAGCTGCTATGTGG	121443143	121443364	GCTGAACTGGTCGCAGTTGATGG	GCTGAACTTGTC-CAGTTTTTGT	|||||||| ||| ||||| ||	========X===I=====XX==X	18	4	0	1
chr3	+	122434810	122434831	ACAAAGAAAGAAGGTAGGTTTCGTTTTGTATAAATATGTACACATTTGAGCATTTCTGGACTCAATTCTGGACTCAACAACAAATCCTGTTGTTTCTTCCACTGACCTGGTTGCATTGCTGGTCAGCACAAATAAATCAGGGTTAGTGGGTTATCCTTGCATGTCCTCTTTACCTATCTTTATCACCACCTGAGCTGGTTCTGAGACTGATAGATGTAGAAG	122434710	122434931	GCTGAACTGGTCGCAGTTGATGG	ACTGACCTGGTTGCA-TTGCTGG	|||| ||||| ||| ||| |||	X====X=====X===I===X===	18	4	0	1
chr3	+	123470816	123470835	AGGCTGAGGGAAGGGCTCTTCTTTTACAGAAGGAACAGCAAGGGTGAAGGCCCTGTAGCCTTGCTCAAAGAAGGGCCAGAGGTGGGTGTGACCACGGTGGGCTGAACAGGTGCAGAGTGGCAGAAGATGGGTCTGAGAGCTAGGGAGGGGCCAGATTGGGTGGGGCTCTGTAAGACCATCCTAAGGAGTCTGATTTCAGCTGCAGTGTGAGGGGAAGCCA	123470716	123470935	GCTGAACTGGTCGCAGTTGATGG	GCTGAACAGGT-GCAGA-G-TGG	||||||| ||| |||| | |||	=======X===I====XI=I===	18	2	0	3
chr3	+	123904520	123904540	TCTGTCTGGTGCTGACTCTGTCGTGAGCAGTAGTTGCTCCAGAGTTTGTTCCTTCCTGTTCCTCTGGTCAGAGTCTCACCATGAGATGCCTTCAGCTCAGGCGAACCTGGTGCATAGATGGCACCAGTTGTCCTCTGCCTTGCTCTGGGGAGCTGCCTCATAAACCTGCAAAGTAGGTGGGGAGAGGGAGAAGAGGATCTGAGGTAGACCAAGGCCACTCA	123904420	123904640	GCTGAA-CTGGTCGCAGTTGATGG	GC-GAACCTGGT-GCA-TAGATGG	|| ||| ||||| ||| | |||||	==I===D=====I===I=X=====	19	1	1	3
chr3	+	124431294	124431312	TTTTTAAAATTATCGTTGAGTAGAATTCCTCCTTCTTTAACATTATTGCTGTTTCTATTGTTGTATTTCACAGAAATACATATTCTGCCTCGAAAAGAAAACTGAACTGCCATTGATGGTTAAAATGGCAGAGAAAAATGTTGGTTTAAAAAATTACATTAGTTAGGCCAGGCAGAGTGGCTCACACCTGTAATCCCAGCGCTTTGGGAGGCCGAAGCA	124431194	124431412	GCTGAACTGGTCGCAGTTGATGG	ACTGAACT-G-C-CA-TTGATGG	||||||| | | || |||||||	X=======I=I=I==I=======	18	1	0	4
chr3	+	124793300	124793320	CTGGGAAGGGAGGGAGGAGGCTGGGCAAAGGATTGATATAGGGAAGTGGCTAAATAAATTTGATAGGCTAAGGGGGTGGCTGGGTGGGGCAGTGGGCAGAGCTGAAATGGCAGTTGAGTGGCAGCTCTGCAGCCTCTCCTCTCTCTGATTTGGGCTTGCAGGTTTCCTGGTGCTGGCTAGTGAGGGTGCGCCGCTGTGTCTGTGTCTTACATGATACAGCA	124793200	124793420	GCTGAACTGGTCGCAGTTGA-TGG	GCTGAAAT-G--GCAGTTGAGTGG	|||||| | | |||||||| |||	======X=I=II========D===	19	1	1	3
chr3	+	125854335	125854355	CCCATCTGATGGCCTCGGTCCCATAGCCTCCCCAGGACCCAGCTCCTCCTGGCAGGTAAAAGGGCCTCCACAGAAGTCCCCCCCGTGCCACTGCCCAGAAGCTGATGGTGGCAGTGGCTGGCAGGTACATGTTGGGCTCCCACCTGTACATCAGCCGGCCCCGGTCCCGCGCACTGATCTTCCCCCACCGTCCATTCTCAAAGGCATCCTTGGCTGCGGCC	125854235	125854455	GCTGAACTGGTCGCAGTTGATGG	GCTG-A-TGGTGGCAGTGGCTGG	|||| | |||| ||||| | |||	====I=I====X=====X=X===	18	3	0	2
chr3	+	127140896	127140914	GGCAGTAGCTTGGTAAATGCCACTGACAATCTGGGGTTTATTTCTCCTCCCAAAGCCAATGCTGGTGCTCACAGTGGTCTCTCCAGGGACCAGAGCAGCAGCTGAAGGTCCAGGTGTGGAAGGGCGCCAGTCCTGGCCTGGGGATCATGCTGCCCCAGCTCCACTGCGCGCTGTTTCTTATGGACCAATTTTGGTATCTGTGTGGTTAGTCCAAAAAAA	127140796	127141014	GCTGAACTGGTCGCAGTTGATGG	GCTGAA--GGTC-CAGGTG-TGG	|||||| |||| ||| || |||	======II====I===X==I===	18	1	0	4
chr3	+	127304502	127304521	TGCAGGTGGAACAGAGGGACTTGGGAGACCTTTGGGAGGCTTGGCCAACAAGACCCACTGACAGATCAAACACAGGGAATGAGAGAAGAGGCCAAAGACGGCTGATGGTGCAGTTTCTGGCCTGAGTCACTGGATGTTTTGCAACTGAGGCCAACACTGACCACCAGACACTGTCCCCTTCTTCCTCACTAACAAGCTACTATTTTGTTCAGGATCCCTC	127304402	127304621	GCTGAACTGGTCGCAGTTGATGG	GCTG-A-TGGT-GCAGTTTCTGG	|||| | |||| |||||| |||	====I=I====I======XX===	18	2	0	3
chr3	+	127339300	127339322	CATTGTACAGGATTATTCAATATTTAGTGTGTGACAATAACCAATACAGCTGGCCACAAATACAACAGCCTCTGAGATGCACAGAAGTCAGCTGGTGGGAGCAGAACTGTGCAGGTGTGATGGTGACAGGCCGTAAGCATGCAGCATCCACTGGCATCCTCTGATTTCCAGGAGGGATAGGAAGTGTGCATTCACTGGGCAGCGCAGTCAAGCATTCTGCATT	127339200	127339422	GCTGAACTGGTCGCA-GT-TGATGG	GCAGAACT-GT-GCAGGTGTGATGG	|| ||||| || ||| || ||||||	==X=====I==I===D==D======	20	1	2	2
chr3	+	128159161	128159183	ACTGAGTCCTGTGTGTCCAGAGCTTAAATCAAGGTAGCGGCCAGCCTGGATCTTTGTTCAATGTTAATACGCAAGTATTGGATGGGTCACAGTCCCTCCTGCTGCACCTGGTCTCAGTGCTGGAACTGATGCTCAGCAGCACCCCCACCTCACCACCTCTTCTGGAAGCCGCCACCTGCGGTCCGTGTGTCAGCTGCTCTGGGACATTTGCCTGGTGGGGTAG	128159061	128159283	GCTGAA-CTGGTCGCAGTTGATGG	GCTGCACCTGGTCTCAG-TGCTGG	|||| | |||||| ||| || |||	====X=D======X===I==X===	19	3	1	1
chr3	+	128170451	128170470	CTTCTCCTTTTGACTCAGCTTGTACCCATTCAATAGTGTTCCTCCTCCCTTTTAACTGAAGTTGGCTGGGGTTGAAGTCTGTCCCTTGTAGCCAGAGAATGCTAACTGGTGCAGATGAGACGAGGAACGGTGGGGTGAGCTAGATGGGGCCCGTTCCTTCCCACCTCCTGCTGGCCTCTCCTCCTCTCTCTGGCCTCTGAATGTCCTTGGATTTTTCTTC	128170351	128170570	GCTGAACTGGTCGCAGTTGATGG	GCT-AACTGGT-GCAGATGA-GA	||| ||||||| |||| ||| |	===I=======I====X===I=X	18	2	0	3
chr3	+	128483783	128483802	ATTGGTGAAGAAAGTATGTGGCAAAGTTCCTCAAAGCCACATCATCGCGGTCAAAGTTGTAAGACACGGACAGGTAAACGTAGGAGGCGTAGAGCTCCAGGTTGATCTGGCCGTTGATGGCGGCCTCTGAGTCCTGGTGGTAGTTCTGGCGCACCTGCGAGGTGGACGCAGTTGTCATGGCAGCAACTAAGGAGAGGTGGCGGCGGTGGCTGCGCGGCGC	128483683	128483902	GCTGAACTGGTCGCAGTTGATGG	GTTGATCTGG-C-C-GTTGATGG	| ||| |||| | | ||||||||	=X===X====I=I=I========	18	2	0	3
chr3	+	128664372	128664394	ACTTGAGCTGGGAGTCAGCCTCTAGGTAGTTGCCCCTGGGCATTGGGCCGTGCTGGTGGCCATCTCTGGGGACCCCAAGCCCCACAACCTTCCTTCTCCTGCTGTCCTGGCCGCAGTGTGTGGGCTGAACCTCACAGCTGTGGATGGGGACGGCCAGATTCAAGTACTTGTGGCCAAGGAGGAGGTCAGCAAAACTGACCTGGGCGATGCCATAAGGGTACCA	128664272	128664494	GCTGAACTGGTCGCAGT-TGATGG	GCTGTCCTGGCCGCAGTGTG-TGG	|||| |||| |||||| || |||	====XX====X======D==I===	19	3	1	1
chr3	+	129802000	129802018	TCATAGTTGTTTTTCCTTTCAATTCTTCCTTATGCATCAGTAAGCCAAAGGTAGAGAGTGGTGGTAGATTGTATAGGTGTGAAAAAGTGAAATAAAAACAGCTGAATGGCCAGGTGTGGTGCTTCATGTCTGTAATCCCAGCATTTTGGGGGGCCGAGGTGGGTGGATCACAAGGTCAGGAGTTCGAGACCAGCCTGGCCAACATGGCGAAACCCCGTC	129801900	129802118	GCTGAACTGGTCGCAGTTGATGG	GCTGAA-TGG-C-CAGGTG-TGG	|||||| ||| | ||| || |||	======I===I=I===X==I===	18	1	0	4
chr3	+	130694793	130694811	CTGAAGCCTCTAATATATCCTTTAAGGTGATTGCTAACTTGATCTGTTACTGTTCACCAGGGAGGTAAAGAAGTCCCCAGATTCTGCTTACTTATATGCTGCTGACTGAGCAGTGATGGGGAGAGGGTCTGCTGGACACACACACATTAGGCCACCTCTCCTAGGGATGTCATGTGTAAGACTCGGGGGTTGGTGGTTGGTGTCCTAACCTGATTCTTA	130694693	130694911	GCTGAACTGGTCGCAGTTGATGG	GCTG-ACTGA--GCAG-TGATGG	|||| |||| |||| ||||||	====I====XII====I======	18	1	0	4
chr3	+	130947721	130947743	AGTTGGGGACATGGGGAACAGGGTTATTATAATAGCTACTTGTGGTAAGTCTGGCTTTTCAAGGTCCAGAGGCAGGCAGGGCCCTATGGAATTTGGAGAATCTGATCTGGACCATGTTGATGGGGGAAGAACTGGAGCATGCTGCACTTATTTGGGGGGTTGGGAGATGGCACACACCATATTCCCACTGAGGAGGGCTTCGTATACAGCTATTGAATTAAAA	130947621	130947843	GCTGAACTGGTCGCA-GTTGATGG	TCTGATCTGGAC-CATGTTGATGG	|||| |||| | || ||||||||	X====X====X=I==D========	19	3	1	1
chr3	+	131023789	131023807	GCGCACATGCCATCAGCTGAGACATAGTCATGGGGTATACATGTGTCAGCTGGGGTGGAGCACCATTGGGAATGGAGTGATGGCATTCCTGCACCCACTCGTGCTGGTGGCAGTGATGGCATGGCTGGGTGGGGTGCAAGCAGGGGTGGGGTTGCCAGCATTTGTGTGTGTGCTTGTGCTGGTGGCAGCAGGGGAGGGATTTCCAACATCTGTGCATGC	131023689	131023907	GCTGAACTGGTCGCAGTTGATGG	G-TG--CTGGTGGCAG-TGATGG	| || ||||| |||| ||||||	=I==II=====X====I======	18	1	0	4
chr3	+	131103230	131103251	TTCACTAAAACAGAGGCAAAACTGTCCATTGAATTCAGTAACATGAAGTGTTTGATGACTATGATGGCAGCAGTTTCAGGAAGGGCGGTATGGAAGGCAGGCTGTACTGGTTGAGTGAATGGAAAGTTGGGGAGTAGAACGTGTGAGAAGTTGGCCTTCAAGGGGCTCAGGTTAATAATAGAGAGCTATGGAGTCAAGGCATGTTTAAGATGGGAGGTAGAG	131103130	131103351	GCTGAACTGGTCGCAGTTGATGG	GCTGTACTGGTTG-AGTGAATGG	|||| |||||| | ||| ||||	====X======X=I===XX====	18	4	0	1
chr3	+	133631681	133631700	GGGTTTCAGAGTTATCAGATAATTTGATGAACTGGTTGGATGAGTATGATGAATTAATAGAAAGGATAGATGATGGATCAGAGATGGAATGGAGTGATCTGTGAATGGGTGAGTTGATGGGTGGGTAGATGAATAGATGAATGTCTGGATCAGTGGATGTATCTATGTATGAATGTATAAATGGTGGATGGAGTAAATTAATATAGATAAATGGATAGAT	133631581	133631800	GCTGAACTGGTCGCAGTTGATGG	G-TGAATGGGT-G-AGTTGATGG	| |||| ||| | |||||||||	=I====XX===I=I=========	18	2	0	3
chr3	+	134313842	134313864	TGTCCTCTGAGCTGGGTGGCATGCATGTTGCGTGGAATCCTCCTGGAGCTCAGGTGAGGTCAGGAGGCCCCCAGCACATCCTGGGACCTTTGGTTTGAAAGCTGACTGGTTGTCAGTCCATGGGCTAGCTTAATGGGAAGCCAGTGCTCCCCACTGGTCTGAATAGCCTCTGATATGGTTTGGCTGTGTCCCCAACCAAATGTCATCTTGAATTGTAGTTTCC	134313742	134313964	GCTGAACTGGTCG-CAGTTGATGG	GCTG-ACTGGTTGTCAGTCCATGG	|||| |||||| | |||| ||||	====I======X=D====XX====	19	3	1	1
chr3	+	134375300	134375323	TTGGTGCTATGGTGCAGGGGAAGAGCACTGAGAGGAGCAGAAGAGCAGCCAAAGCCAGTCTGCTGTGGGTGAAGCTTCAGCTGCCCATCTGAGTGGCGATGCTGATCCTGGTCAGCAGGGATGGAAGAGCAGGGACTGTTCACAAGTGTGAGGGTGCAGGTCCCACGGTTGCCTTAGACATGATCAAAACCACTGTCACCCGAAACTGGCCTTCTGGAGAAGAT	134375200	134375423	GCTGAA-CTGGTC-GCAGTTGATGG	GCTGATCCTGGTCAGCAGG-GATGG	||||| |||||| |||| |||||	=====XD======D====XI=====	20	2	2	1
chr3	+	134557175	134557198	AAGATTCATGTTAGTTGAGGTCATGGGGGCCCTAAGAGATAATTTAATCTGTCATCCTCTTCTGCAGGAGTAGAAGGAACACTGAGGCACAGGAAAATTTGCTGATCTGGTCAAAGTCTCATGGTGTATTAGAAGCAGAGCCAAGAGGAAACCTTGGCTTCTTGATTTCCTGTTCTAGCATTTTCTCCCTTCACAGCTTCCCTGGGCTTATTTTGCCTCTTAGG	134557075	134557298	GCTGAACTGGTCGCAGT-TGATGG	GCTGATCTGGTCAAAGTCTCATGG	||||| |||||| ||| | ||||	=====X======XX===D=X====	19	4	1	0
chr3	+	134771055	134771076	GAGAAAAAATTCCAGACCCTTGTAGAGAAAGCTGGTCAATGTTTAGCCTTGGTCAGAGCAGATATCAAACTGGAGTTATATAAAGAGATATGGGTCAGAGGCTGAACTGGACCCATTGAATGAACTTGATGGAACAGTGAATGCATTTCTGGTGTGTGTCGATTGAATATTTTGGGGAATTCTGGAAAATTGATCAGAATGATTGATGGCTCCTTTAAGATG	134770955	134771176	GCTGAACTGGTCGCAGTTGATGG	GCTGAACTGGACCCA-TTGAATG	|||||||||| | || |||| |	==========X=X==I====XX=	18	4	0	1
chr3	+	134803347	134803366	AAGAAGTCTTTGAGGTCAGGGCATGAGAAGCTCCTTGTGGCAAGGACTGCACCTTGCTGGCTGTTGTGTCATATAGGTCCCTTGCTTAACGGAGGTGTGCGCTGACTGGCTGCGTGATGGATGAATGACAGAGAGCGAGCCTGTGTTAAAGGAATGGCAGATCGATGCATCTAATCTAACCATTCATTTCACAGAGAAGGCAATTGCAGTCCAGAGAAGG	134803247	134803466	GCTGAACTGGTCGCAGTTGATGG	GCTG-ACTGGCTGC-G-TGATGG	|||| ||||| || | ||||||	====I=====XX==I=I======	18	2	0	3
chr3	+	135627620	135627640	CTCTGCAGTGTTGGGGGAGCCCCCATCAAGGCTTGCACCCTCTCTACAAGCAGGGGGAACCAATTGCACTCAAAGCACCCAGTGTTCGCTTAGGCAAGAAGCTGAACATGGTGCAGTTTGCAACAATTCTCTAGGCATTTGGTTCTCCTGGCCCTAGAGTCCTTTGTGGCTCTCCCTGCAAAGAAGCACTTGTTCACCAGTTGGTTCTCTAGAAAGCCTGT	135627520	135627740	GCTGAAC-TGGTCGCAGTTGATGG	GCTGAACATGGT-GCAGTT--TGC	||||||| |||| |||||| ||	=======D====I======II==X	19	1	1	3
chr3	+	135933078	135933100	TCCTTGGGAGGGGAACAAGAAGCCTCTGGCCATAAATGCACAACCAGAAGACTGGACTCTCATGCTCCACTTCTCTGTTTTTCTATGAACTAGGAAGAGTGTTGAGGTGGTGGCAGGTGATGGCAGGGCTGGTTTTGTTGCCTCTTAGTCCTGAAGAAGGTGTTGAGGATACTTAGAGCTTAATTGTCTGCAGTTATAGGCCCAAAGCACCAATTGTGGAACA	135932978	135933200	GCTGAACTGGTCGCAGTTGATGG	GTTGAGGTGGTGGCAGGTGATGG	| ||| |||| |||| ||||||	=X===XX====X====X======	18	5	0	0
chr3	+	136148311	136148333	TGCACTCCAGCCTGGATGACAAGAGCGAAACTCTGTCTCAAAAACAAAAAAGACTACACCAGAGGAACTAATAGAGGATGACTTGATGGAGATGAGTGCTTCTGAACTGGTACCAGATGATGAGGAAGAAAATGCTGAAGAAGGGGTGCCTAAATCAACATTAGATAATTTGGCAGAAGAGTTCCAATTATTTAAGACTGCTTTTGCTTCTTTGGTGACACAG	136148211	136148433	GCTGAACTGGTCGCAGTTGATGG	TCTGAACTGGTACCAGATGATGA	|||||||||| ||| |||||	X==========XX===X=====X	18	5	0	0
chr3	+	136950457	136950477	TTTGGAGTGTGATTTGGATTAGTCACAAGACTTGCTTCTCCCTCTCATTTTCCGTGACAGTAGCTGTGATTGTTATATACCAATTAGAGTTTTGGGTCCAGCTGCCTGGTAGCAGGTGTGGAGACTACCTGGGGCAAACAAAAGTTTCTCTAGTGGTCTTCCAGGCGTGACGGGTCCTCCGAAAAGCTGGAAATTTAATCTCTCAGTCATGGAACCAGCAC	136950357	136950577	GCTGAACTGGTCGCAGTTGATGG	GCTGC-CTGGTAGCAGGTG-TGG	|||| ||||| |||| || |||	====XI=====X====X==I===	18	3	0	2
chr3	+	137659985	137660005	CCAGGGGCTGTGTTATGATTCTCCTACTGGAGCTTGTCACAAACTCCACAGAGCATCTTTTCCTATCACCAATATCTCCATCTCCAACATCATAGGGTCTGCTGAACTGTCGAGCTGAAAGGTGCAGCGCCCTTTTCAGCTCTGGGGCCTATTAAATCTAGCAGTCTTTTATGCTACTCAGTGTATATACCAGATAAGTATCTCTTGATGTGGAATATCCT	137659885	137660105	GCTGAACTGGTCGCAGTTGATGG	GCTGAACT-GTCG-AGCTGAAAG	|||||||| |||| || ||| |	========I====I==X===XX=	18	3	0	2
chr3	+	137914980	137914997	TATTAATATTGGGAGGTCTTTACCACCTGGAAAGTAATTATCGAACACATGCTTCTTTTGCCTTAGGGGTGTTTTTAAGAATTTCTTAGGCTTTCAGAAAGCTAATGGTGATTGATGGGATAAGGGAGACTAAGGAAAAGGAAAGAGTCATGATGATCATTATGATAAAGCATGATTCACAGGATTTATGCCTTTTTGGCCAGGTGGTATCATCTTCT	137914880	137915097	GCTGAACTGGTCGCAGTTGATGG	GCT-AA-TGGT-G-A-TTGATGG	||| || |||| | | |||||||	===I==I====I=I=I=======	18	0	0	5
chr3	+	138045039	138045060	TACATGCCAGGTATTTTGTAGAATGTCCCTCAGTTGGGGCATATCTGATGTTTCCTCCTGATTGGATTCAGACTGTGCATGTTTGGACTGGTTGAAATTGGCTGGACTGGTTGGAGTGTTGGAGAAGCTGAAGATCATTCCTCTCACTACTCCCTAGCAGATGAGACACAATTTCCATCTGCCTGTTACTGATGTTCACTTTGATCACTGGATTAACATGGT	138044939	138045160	GCTGAACTGGTCGCAGTTGATGG	GCTGGACTGGTTGGAG-TGTTGG	|||| |||||| | || || |||	====X======X=X==I==X===	18	4	0	1
chr3	+	139359464	139359484	ACAAGCTGCCATTACTACCAACTTCCTCAAGGTAATAGGATGACAATAGGATCCTGAAATATCTGGGAAGGGTGGAAACTTGGCCAGGCTCTCCATGAAGGCTGAACAGGCCAGTGGATGCTCTATGAATCACAGTTGGGAGGTGCAGGCAAGAGACATGATGCCCAAGAAGAGCTGTTCACCTGATACTTTCACTGGGTACAACATAACCAAGTCCAGAG	139359364	139359584	GCTGAACTGGTCGCAGTTGATGG	GCTGAACAGG-C-CAGTGGATGC	||||||| || | |||| ||||	=======X==I=I====X====X	18	3	0	2
chr3	+	139671864	139671886	CACCAAGGGTGGTCACAAAATCAGGTCTGAAACGGCCCCATATTCTACCCATAGCCAGCTCAGAATGGGGAAGGGCCAGCCCTACCCGCTACCCCACTGTGCTGAACTGGAGGAGTAGAATGGTTGTTGAGTTAGGTGGGACCTGCTAATAGTGGCTTAGAATTTGGGGCTTCCTCCCCAGAGGGAATGTGAGCTTTGGGTTCAACCTCATAGCTGGCCTTGA	139671764	139671986	GCTGAACTGGTCGCAGTTG-ATGG	GCTGAACTGGAGG-AGTAGAATGG	|||||||||| | ||| | ||||	==========XX=I===X=D====	19	3	1	1
chr3	+	140567333	140567351	ACACCTACGGAATTGCCTATGTAGAAGCACTTATTTTAAATCCTGCCCCTTATCCATCTGTAATAATCCTGGGGGTTTACACGGTTCTTACATTACCCCAGTGACTGGTCAAGTTGTGGCCATCTATTCCATGTTCAGCCAATGAGGCCCCTCCCTGGGCATTTTGGAATCGGGACCAGAGAAGCAATTGGGTCAGCCCCTCTCTGACGGCATCCAGCA	140567233	140567451	GCTGAACTGGTCGCAGTTGATGG	G-TG-ACTGGTCA-AGTTG-TGG	| || ||||||| ||||| |||	=I==I=======XI=====I===	18	1	0	4
chr3	+	140570213	140570232	GAGCCTGGGTTATCAGTCCAGACTTCCCAGAGAATGCCTCTTTTCTCACTGCAAGACTTCAGACTAGGTCATCCCAGTCCATTAGAGAAGGTCTACTACAGCTGAACTTCTAGATGATGGTAGTCAGACTCTCAATGCCTTCCCCACAGAAGACTCCTTGGCCCCTGTGAAAATTTGTATACCTTTTCTCCCAAACCATCTCAGATCACAAAAAGCATTT	140570113	140570332	GCTGAACTGGTCGCAGTTGATGG	GCTGAACT--TCT-AGATGATGG	|||||||| || || ||||||	========II==XI==X======	18	2	0	3
chr3	+	141000203	141000223	GTCCGGGGACAGAGCGTTCCCTATGGAGTAAGCAGCAAGTGCAGGGGGCCCGAGGCTGAAAGAACTGGGCAGGTGTGAGCCACAATAAGACCAGGGTATGGCTGGGCTGGAGCAGTGATGGAGGGAGTAGGCTTCTGAGGAGTCGAAGAAGAAAGGCCGCTTGTTGGGGCTGCCTCTGCCCTCAGGGAGCTCAGCACATTTACAGAGACAGGCCCGGTGCC	141000103	141000323	GCTGAACTGGTCGCAGTTGATGG	GCTGGGCTGGA-GCAG-TGATGG	|||| |||| |||| ||||||	====XX====XI====I======	18	3	0	2
chr3	+	141091539	141091560	AACCGAGATCACACCACAGGACTCCGGCCTGGGCAACAAGAGAGAAACTCCATCTCCAAAAAAAAAAAAAAAGACCAGGTGAATGGGGAATACAGTGCCTGCTAGAAGGGTGCAGTTGAAGGAATAAGTTAAGAATATGTGCCAGATTTCAAAAGCTGGAGCCAAATGGGGATGATGTGTTGCTGGAAGTCCTAGCCTAACAGAGTCTTTCAGGAAGGGCAG	141091439	141091660	GCT-GAACTGGTCGCAGTTGATGG	GCTAGAAG-GGT-GCAGTTGAAGG	||| ||| ||| |||||||| ||	===D===XI===I========X==	19	2	1	2
chr3	+	143276466	143276486	CTCAGAAGACAGGAAGATATGGGAAAGTTTGGAACTTCCTAGAGACTTGTTGAATGACTTTGACTAAAATGCTGATAGTGATATGGACAATGAAGTCCAGGCTGAGTGGTCTCAGATGAGGAACTTGTTGGGAACTGGAGCAAAGGTGACTCTTGCTATGCTTTAGCAAAGAGACTGGTGGCATTTTTGCCCCTGCCCTAGAGATCTGTGGAAATTTGAAC	143276366	143276586	GCTGAACTGGTCGCAGTTGATGG	GCTGAG-TGGTCTCAGATGA-GG	||||| ||||| ||| ||| ||	=====XI=====X===X===I==	18	3	0	2
chr3	+	143501449	143501468	CCTAAGCAATTTCAGCCTCAGCCTTCTCACTTACAAAAAGGGCACAATAAGAATTATCTCTCTCTACTATTTATTGTGAAGATTAAGTGAGATAATGAATGCTGAATGGTCAGTTTAAGGCCAAGCACACCAAAAAAATGCACCTAAAGAGCTAGCTCTTGTTGTCACTTTTGTTATTTCTACTATCTCTTCGTCAGTGAAAGGATATGCATTTTACAAA	143501349	143501568	GCTGAACTGGTCGCAGTTGATGG	GCTGAA-TGGT--CAGTTTAAGG	|||||| |||| ||||| | ||	======I====II=====X=X==	18	2	0	3
chr3	+	143722973	143722992	TATTACTCTGAAAGACAGTTTAAAAAAAAATCACTGAATCTGGTTCTTCATTTGGTACCTAAGAAAGCAGATCAGGAATGGTGAAGGTCAGTCTACTCAGGCAATTGGGGCAGTTGATGGTAGTACCTGGCCTTGAACCTTGAAGCCCTGCTTCAGTTCAGGGCTTCTTTCACATACATCCTATTTCTCATTCAATCTCCTTTCACTCAGTAATATTTCA	143722873	143723092	GCTGAACTGGTCGCAGTTGATGG	GC--AATTGGG-GCAGTTGATGG	|| || ||| |||||||||||	==II==X===XI===========	18	2	0	3
chr3	+	144040439	144040462	ACATCATGGTAAAACTTCTCCTTGCCCAACCATGTGAGTGACTGCTTTGCTTATGTATCCCTGACTCCATGGTCTTTCCTGGCTTCTCACTGGTCTGGTTTCTGAACTTGGTGGCAGTGTGAGGCTGTTCATTTAGTTCTTTTGTTAACTGCTGCTACTGGCTACTTTAAATGATTTGGTGAAGTATACTTGTCCCTGAAGGTATTGAGACTGTAGGAAGTAAT	144040339	144040562	GCTGAAC-TGGTCGCAGT-TGATGG	TCTGAACTTGGTGGCAGTGTGA-GG	|||||| |||| ||||| ||| ||	X======D====X=====D===I==	20	2	2	1
chr3	+	144461800	144461821	CTCCCAAATTCTTATTTGAATATCTGGAAACTTGTGGAACAGCTGCTATACTCACCATAAAATGTAGAACAACTGAACAAAGCAAGTGATCATACCCATAGCAGAATGGCGCAGTATAATGGATATGCCCAACATGACCAGTTCAGTGAACTATTTGGGAAGAGCTTCAATACCTTATGCATGAGTGTAGGTACCCTTACGAGTTGAGTACCCTAAAGTCAT	144461700	144461921	GCTGAACTGGTCGCAGT-TGATGG	GCAGAA-TGG-CGCAGTATAATGG	|| ||| ||| |||||| | ||||	==X===I===I======D=X====	19	2	1	2
chr3	+	145074090	145074111	GGGCAAAGATACTTTTCTGAAGAGGCTAGTTGCCTTTGACTTTGTAGGTCTCCACAGGGTTTGGCTAAGTAAGCATCAAATGCAATAGTTTGGCAGGGAGGCTGACCTGGTTACATTGATAGCAAAGTGGCTGACAGTGGAGTGAGGGAAGAAGAGACAATATAAGAGATGAAAGAGGGTTAGACTTTTCTTAGTTTTAGTTTGGTGGGACTTGATTCCAGA	145073990	145074211	GCTGAACTGGTCGCAGTTGATGG	GCTGACCTGGTTACA-TTGATAG	||||| ||||| || ||||| |	=====X=====XX==I=====X=	18	4	0	1
chr3	+	145157374	145157395	TTGCCAACCTCACCACCAAGGACCAAAGTGCTCTTAGTCTCTAAGTAAATTGAAAGGCAGCCTAAGCCATAAGGACTGCAACTCGTAGGCAAGTCCTAGGACTGAACTAGGTCGAGAGATGGTAGACTAGGGGGCACACGTGACATGCTGAGACACCAGCTGGGGCAGGCAAGGGAGTTCTGCCATCACCCTTCCTCTAACCCCAGGCTGCACAGCTCAGGG	145157274	145157495	GCTGAACT-GGTCGCAGTTGATGG	ACTGAACTAGGTCG-AGA-GATGG	||||||| ||||| || |||||	X=======D=====I==XI=====	19	2	1	2
chr3	+	146565637	146565656	GTAGTCATTCATCAGTGGTCACAGAGTCACATTTAAGCATAACTTTAAAGGTTTCACAGACTTTAGATTTATTATTCTGAATAAACATTACTCTCATGAAGATGAACTGGTGGTTGAAGGCCTGTAATTCCCCTCCATCTAGGTACACTGTCATTAGCCATAATGAAAATGTCTCTGGGTTTCCATGTAAGTGCACATTGTCCACCTTACAAGGTAATAC	146565537	146565756	GCTGAACTGGTCGCAGTTGATGG	GATGAACTGGT-G--GTTGAAGG	| ||||||||| | ||||| ||	=X=========I=II=====X==	18	2	0	3
chr3	+	147663803	147663823	ACCAGCAGTTACAAAGAAAACTTTTGGTACTATGGAGTATAACGGCAGCCTGTTGGAGGAATGGTAAAAAGATAAACTTGCCTGTACCATCCCCCCAGTCGCTGCTGGTTGCAGTAGATGAGTCTGTGTCTCCCCACAGCCCTATGCTCGCAGCTCACTCTCCTCCTCCAGTCTATTCTTGGCTGTGGATTCCCCTGTGCTCTTTGTGCACTTTAAGTTTA	147663703	147663923	GCTGAACTGGTCGCAGTTGATGG	GCTG--CTGGTTGCAGTAGATGA	|||| ||||| ||||| ||||	====II=====X=====X====X	18	3	0	2
chr3	+	147975687	147975706	AGAAGAAGACAGGAAAATGTGGGAAAGTTTGGAACTTCCTAGAGACTTGTCAAATGGCTTAGACCAAAATGCTGACAGTGATATGGACAATGAAGTCCACGCTGAAGTGGTCTCAGATGGAGATGAAGACCTTGTTGGGAACTGGAGTAAAGGTCACTCTTGCTATGCGTTAACAAAGAGACTAGTGGCATTTTGCCCCTGCTCTAGAGATCTGTGGAAT	147975587	147975806	GCTGAACTGGTCGCAGTTGATGG	GCTGAAGTGGTCTCA---GATGG	|||||| ||||| || |||||	======X=====X==III=====	18	2	0	3
chr3	+	148992206	148992228	CTCTGATTCTCTATTCTTCTTTTGGGACCCTCCTGTTCCACACTGAACATGAAGAAATTATGACTGACTGTTTTGTACTTTCTTCCTGCCCAGCGGCCCAGCTGGAACTGGCTCCAGTCATGGTCCAGTTTCCTGAGTCTGTTTCAGTCCAGAGGATTAATTCAAGGCCTGTTTTCTAGTTCTTCTTCATGCTTCCCTGACGGAATCATCAAACCTCAGTTCA	148992106	148992328	GCT-GAACTGG-TCGCAGTTGATGG	GCTGGAACTGGCTC-CAGTC-ATGG	||| ||||||| || |||| ||||	===D=======D==I====XI====	20	1	2	2
chr3	+	149901807	149901826	TAATGTTATTTTTTCAGTAAACAATAAAAAATGTATTGAGTCCTTCTTTGTATGCTAGGGGGAGATAGTTGCTACTCAGAAGGTTATAATCAAGGTTGTCGCTGAAGTGGGAGTTCATGGATTCCGCTTCCCTCCCGTCTCTAAGGAAAAGGCAGTGAACTGTAGGTTCGAAATCATTTGATCTCACGCTTGCCTAGAAGCAGAAGAATGAAGCTGACTA	149901707	149901926	GCTGAACTGGTCGCAGTTGATGG	GCTGAAGTGG--G-AGTTCATGG	|||||| ||| | |||| ||||	======X===II=I====X====	18	2	0	3
chr3	+	150261274	150261293	CAGTAAATCCATTCAATTCCAGATGCCACTTTAGGCTGATGTGTCTAGTACCCTAATGATTGAAAAATCATTAATCTAGAAAAAGCATTTGCAAACTAAGGATAACTTCGCAGTTGATGTGCCTTTTTTTGCTATTAAAAGTGCTATTTAACATGCTAAAATGTCTTATGGCACATTGGACTCAACAGCATGTTCTGATGAGGCATCCATTTTTAGCAGT	150261174	150261393	GCTGAACTGGTCGCAGTTGATGG	GAT-AACT--TCGCAGTTGATGT	| | |||| ||||||||||||	=X=I====II============X	18	2	0	3
chr3	+	150272024	150272045	TCACACCAACCTAAGATGGGAACATTAAGAATTATGAATAGAAAGATAAAGCATGTCAAGTATATAAATGCTCCCCCGAAAAATCCCCCCTCCGTTTAAACCTAACTGGTCAGCATTGGTGGTTGATGGAGTCCTCACTCATTACTTTGAAAATTGATAAATAAAGGGAAGGAGTCAAGCATTTATCTTGCCTTTCTTATACAAACTGTTTCTCAGAGTAAC	150271924	150272145	GCTGAACTGGTC-GCAGTTGATGG	CCT-AACTGGTCAGCA-TTGGTGG	|| |||||||| ||| ||| |||	X==I========D===I===X===	19	2	1	2
chr3	+	150872503	150872525	GAGAATAGTACCATACTGACAGTGAGTTAATAGCAAGGGTTGGCATACAAAAGTTAGGATTTGGATCCTTGTTATTTTTGTTTTTGCTTATTATAGCTAAGCTAAACTTGTCTCATCTGATGGTTGGTATTTCGTTTTGTTGAACAAGTGAGTGTCATGAGACTGTTAGTCCATAACAGGACAGAAGAACATGATGACATAGATAGTTTACTGTTTTTAATGC	150872403	150872625	GCTGAACTGGTCGCAGTTGATGG	GCTAAACTTGTCTCATCTGATGG	||| |||| ||| || ||||||	===X====X===X==XX======	18	5	0	0
chr3	+	151009899	151009920	AAGTGGGATTTAGATGTTTTAAAGACCTCTTAGAATTGAGGCCTGAATGAAAGGATTAAATGAGATATGGGATAGAGAAGTACTTGCTAAACTCCAGAGTGCTGAATGGAGCCAGTTGATGCTGTTAAAGAGGTCATACATTTAATAGCTTATATAAACACGAAAGTAGATAATATCATTTTTGAGATTATTGCCTGGGAGCTGTGGTGTGGTAGAAACAGA	151009799	151010020	GCTGAACTGGTCGCAGTTGATGG	GCTGAA-TGGAGCCAGTTGATGC	|||||| ||| |||||||||	======I===XXX=========X	18	4	0	1
chr3	+	153910209	153910228	GTAAATTTCACATTCTGTATCCCATTGTAAATTCTAAAATACATTCTTTAAAAATGCTGAAATTTTGAAATGTGTAAAAGCATGGAATCATGAGCATTTAGCTGACTGCTGCAGTTTTGGAGACGTTTTGTCAGGTATTTCAGGATTCATAGCACCTTGTGCTCCTCAAGTTTACTTCGATCTACTGCCTTTACACCTTCTCCACCCATCACCTGTAATT	153910109	153910328	GCTGAACTGGTCGCAGTTGATGG	GCTG-ACTGCT-GCAGTTT-TGG	|||| |||| | |||||| |||	====I====X=I======XI===	18	2	0	3
chr3	+	154721111	154721130	AAAGGAAGACAGGAACATGTGGGAAAGTTTGGAACTTCCTAGAGACTTGTTGAAGGGCTTTGACCAAAATGCTGTTAGTAATATGGACAATGAAGTCCAGGCTGAAGTGGTCTCAGATGGAGATGAGGAACTTGTTGGGAAGTGGAGCAAAAGTGACTCTTGCTATGCTATAGCAAAGAGACTGGCAGCATTTTGTCCCTGCCCTGTAGATCTGTGGAAC	154721011	154721230	GCTGAACTGGTCGCAGTTGATGG	GCTGAAGTGGTCTCA---GATGG	|||||| ||||| || |||||	======X=====X==III=====	18	2	0	3
chr3	+	156230363	156230382	TTCACCACAGTATCTCCAGCACCCAGAACAGCAGACACCTAGTAGATACTGTTGATTGGCTGAACTCCCAGCTCTGAATGACACAGGATGTGAAGGGAAAGGGAGCTGGTGCAGTGATGGAGACATCTAAAGACAGAATCTATCTGGGGCAGAGATTCATATCATTGTTTTCAACTTCTGGAACTGTTTATCATAGGCACGCATCTCCATTTGTATAATG	156230263	156230482	GCTGAACTGGTCGCAGTTGATGG	GG-GAGCTGGT-GCAG-TGATGG	| || ||||| |||| ||||||	=XI==X=====I====I======	18	2	0	3
chr3	+	156544663	156544681	GAAAGTCTTAGGATGTGAACTCCCGCCTTCACCTGCCCCTGACCTGCTCGTTGTGGGTGATTCACGCCATGGGAATGGTTCTTTACGTAAGGGCTTGAAAGCTGAACGTGAGTTAATGGCCTGACGTGACACTAGTGTGAGAAACGGAATTGGAAACGAACAAGGACGTGTCTGCATTTTAAAAAATGTCTTTTCGGTGATCTTGTTAGAGAGGAGGTT	156544563	156544781	GCTGAACTGGTCGCAGTTGATGG	GCTGAAC--GT-G-AGTTAATGG	||||||| || | |||| ||||	=======II==I=I====X====	18	1	0	4
chr3	+	156637247	156637267	GAGCATTGTTGTTCCTCCTTGATAGTGACTCTGTTCTTGGTTCAGGTGGACAGCTACTATGCTGCCATTAAAAACCAACTAGGTGGGAGCTTATTCCTCTGCTGAATTGTGCAGTGACTGGTCTCACCCAAGACTTTCATGTGTGAAGAAGCACCTTCTTTTTATCAGGAAATTTCTAGTATTTCCTGTTATTCACAGCTGAATGTAATGCCTCAGTTCAT	156637147	156637367	GCTGAACTGGTCGCAGTTGA-TGG	GCTGAATT-GT-GCAG-TGACTGG	|||||| | || |||| ||| |||	======X=I==I====I===D===	19	1	1	3
chr3	+	157111832	157111852	CTCATTGGCTGGTGGGTTTAGAGCCACTTTAGAAAATCCAGAACCACAACTGAGACAAAGCTACTAAAACCCTGCTAGCACCACCTTTCTGTTAGATTCAGCTGATCTGTCTGAGTGATGGGTTAAGTTTCTCCATCCCAGAGATATTATCCGGCATTTGGGTTTCAAGAGGCTTTCTTACTGCATGCAAAGTAGAATTGATGGGTAAGGGACTAGCAAGG	157111732	157111952	GCTGAACTGGTCGCAGTTGATGG	GCTGATCT-GTCTGAG-TGATGG	||||| || ||| || ||||||	=====X==I===XX==I======	18	3	0	2
chr3	+	157765747	157765767	TGATAGCAAGGTGACTATAGTTAGTATACTGCAATATATACTGGAAATTTGCTAAAAGAGTAGATCTTAAATGTTCTCACCACATACTCACACACAAAATGGTAACTAGGTGAGTTGATGGATATGTTTGTTAGCTTGATTATGGTAATTATTCCATAATGTAAACATATATAAAAATTATGTTGTATACCTTAAATATATACAAGTTTTGTCAGTTATAC	157765647	157765867	GCTGAACT-GGTCGCAGTTGATGG	GGT-AACTAGGT-G-AGTTGATGG	| | |||| ||| | |||||||||	=X=I====D===I=I=========	19	1	1	3
chr3	+	158277299	158277318	AGAAGAAGACAGGAAGATGAGGGAAAGTTTGGAGCTTCCTAGAGACTTGTTGAATGGCTTTGACCAAAATGCTGATTGTGATATGGACAATGAAGTCTAGGCTGAAGTGGTCTCAGATGGACATGAGGAACTTATTGGGAACTGGAGTAAAAGTCATTCTTGCTATGCTTTAGCAAAGAAAGTGGTGGCATTTTGCCCCTGCCCTAAAGATCTGTGGAAC	158277199	158277418	GCTGAACTGGTCGCAGTTGATGG	GCTGAAGTGGTCTCA---GATGG	|||||| ||||| || |||||	======X=====X==III=====	18	2	0	3
chr3	+	158718272	158718292	GTGAGCCTGTGGAACCAACTCATGCTTTCTTATTCCATTACCTATTTTCACCTCTTCTGATTTACTGGCTTCCACTTCTGTCTGCGTGCAGAGCATCTGAGTTGAAATGTCCAGTGGATGGTTGGAACTATGGTTCAGCTATCAGGGGAGGGGCCAGTGTGATGATAATAATGTGGGAGGTGTCATCTTTTAAAGGCCATTCTTTTCGCAAATAGTTATTT	158718172	158718392	GCTGAACTGGTCGCAGTTGATGG	GTTGAAAT-GTC-CAGTGGATGG	| |||| | ||| |||| |||||	=X====X=I===I====X=====	18	3	0	2
chr3	+	159120617	159120636	CAATGAGAACACATGGACACAGGAAGGCGAACATCACACACTGGGGACTGTTGTTGGGTGGGGGGAGCAGGGAGGGATAGCATTAGGAGATATACCTAATGCTAAATGACGAGTTGATGGGTGCAGCACACCAGCATGGCACATGTATACATATGTAACAAACCTGCATGTTGTGCACAGGTCCCCTAAAACTTAAAGTATAATAATAATAATAATAAAA	159120517	159120736	GCTGAACTGGTCGCAGTTGATGG	GCTAAA-TGA-CG-AGTTGATGG	||| || || || |||||||||	===X==I==XI==I=========	18	2	0	3
chr3	+	159512200	159512220	TAATTTTATGATTTCTTTAAAAGGCTGCCAATTTTTAGATTTTCAGGTGCTTTAATAGCTTGTTTCAGAAGTGGATTGCATAACAGTTGGGTCTCATTGTGCTGAAATGGTGCATTGCTGAAGTCTCCCTCAGGTAGAGAACTTTTCTGCTACTAATGCAGTGATTCTCAACAGGGAGTAGGTGTGGCTTATTCTTGAATTTTTTCTTCCAGCAAGAATTT	159512100	159512320	GCTGAACTGGTCGCAGTTGATGG	GCTGAAATGGT-GCA-TTGCTGA	|||||| |||| ||| ||| ||	======X====I===I===X==X	18	3	0	2
chr3	+	161680827	161680846	AGAACAAGACAGGAAGATGTGGGAAAGTTGGAAACTCCCTAGAGACTTGTTGAGTGGCTTTGACCAAAATGCTGATAGTGATGTGGACAATGAAGTCCAGGCTGAAGTGGTCTCAGATGGAGATGAGGAACTTGTTGGGAATTGGAGTAGATGTCACCCTTGATATGCAAAGAGACTGGTAGCATTTTGCCACTGTCTTAGAGATCTGTGGAACTAGGAA	161680727	161680946	GCTGAACTGGTCGCAGTTGATGG	GCTGAAGTGGTCTCA---GATGG	|||||| ||||| || |||||	======X=====X==III=====	18	2	0	3
chr3	+	162121146	162121164	CTTCATCTAATTTCTTCTTTTGTACTTCTAGAATTTGGACTGACTGAACCCCTCAGTGGGAGTGGGGACACTCAATTCTCCAGCGTAAGGGGTTGTGACTGCTGCCTTCGCATTGATGGCAGGGACCTGGTGGAGATTTAGTATAGTCCTTTGCCCAGCGCCCAATTTTCTTGCAATTGAACCAAGAGCCTTTGCTAGCATTATCATTATGGCCCTCTG	162121046	162121264	GCTGAACTGGTCGCAGTTGATGG	GCTGC-CT--TCGCA-TTGATGG	|||| || ||||| |||||||	====XI==II=====I=======	18	1	0	4
chr3	+	162199079	162199101	AGTAAGATCTGAGAGAATTTCCTGGATCACCAGGCAGAGACTCTCAACCTTGTCCCTTACCACACCCCCAAACAAATGAAGCCTCTCTCTCTCTCTCTATTCTGAACTGCCTGGAGTTGATGGAGGGTTACCATAATCAACCCCATGGCCACCACCACTGGGACTGCACTCAGTCAAATCTAAAGTCAGTAGAGAACTAGGTCTCTTCTGAGGCCAGCATGAC	162198979	162199201	GCTGAACTGGTCGCAGTTGATGG	TCTGAACTGCCTGGAGTTGATGG	|||||||| | |||||||||	X========XXX=X=========	18	5	0	0
chr3	+	163991520	163991542	GTGGGGCTGATACAAAGTTCTCCAGAAGACTATGTATGTTCTCAGTTAGTGTACAATACATGATGTTGATTCTCTCATGGCCATCATTTATAGTCAAGATGCTGGACTGGTTCCCATTGATGCAATCTCCAAGCTCACCTCTGGGCACTAAGACTCCAAGCCTGCCCAGCACTAGGCTGGACCCAAGATCCCAGACTCCAGGCCAGCACCCATGTGTATAACC	163991420	163991642	GCTGAACTGG-TCGCAGTTGATGG	GCTGGACTGGTTCCCA-TTGATGC	|||| ||||| || || ||||||	====X=====D==X==I======X	19	3	1	1
chr3	+	164409126	164409149	TCCTGTGATAAAAATTGTGATGATTCATATTATTATTTGAGTGAATAGTGATCTAACATAAAATCCTTTTTCATCATGATGTCTTGTGATTTGATGTAATGCAGAATTGATCCACAGTTGATGGCCGATCATAATAGTACTTTTCACACTTTCTCACATAATATGTGTGACTTTGATGATAAATAAAATGTGATCTGAGTTCATACCTGCTGATAATTGGCCAC	164409026	164409249	GCTGAACTGGTCG-CAGTTGATGG	GCAGAATTGATCCACAGTTGATGG	|| ||| || || ||||||||||	==X===X==X==XD==========	19	4	1	0
chr3	+	165399351	165399371	AGGTAGCAGGAAAGAAAGGCAACATTATGCCTCAGTGATGGTCTGATTAGGATATTACTGCTGGCACTAATACCACTGAGTATTTATCACTGTTTCCATTGCTGAACTGTCACAGTGATGACTGTCAATACTGAAATGAAAACTGTCTGCATATCCTCACATCATTTGATCACTTTCTCAAGATTCAAAGCTGAAGGTACGAGCATTTAATTCTAAGAGTC	165399251	165399471	GCTGAACTGGTCGCAGTTGATGG	GCTGAACT-GTCACAG-TGATGA	|||||||| ||| ||| |||||	========I===X===I=====X	19	2	0	2
chr3	+	167743490	167743509	GAAAAGGAGACAAGAAAAAGGCTAATTCAAAAGGAAATGGTCATTTTCTAGTATGGATCCAATTTCTTTATTAACAATCATTCCCATGAAACAGAGAGATGCTGAACTGGCGAGGGATGGGAGTTAAAAAGGGCTGAGCTACCCAACTGCCCAATAGGGCAATATATTATGAAAAATGTCCTCCCAACTCATCTCCCAAATTACTGTGCTCAACAAAGGC	167743390	167743609	GCTGAACTGGTCGCAGTTGATGG	GCTGAACTGG-CG-AGG-GATGG	|||||||||| || || |||||	==========I==I==XI=====	19	1	0	3
chr3	+	168343463	168343481	GCATAGTGAGCTCTTCCTTTTATGATTGAAAATTAAATGAAGTAAGAATAAGAGAATGTTTAATAGGCTCATAAACATGTCAGTTGTCACAATTGCAAAAGCTGACTGTCCAGTGATTGGGTAGATATATATTGCATCATCTGGGTAATGACTTCAACCATATTAAAATAATATGGCTGTTTAGATAGGGAGGGGAAACAATAATTTTTTTTAATGAGG	168343363	168343581	GCTGAACTGGTCGCAGTTGATGG	GCTG-ACT-GTC-CAG-TGATTG	|||| ||| ||| ||| |||| |	====I===I===I===I====X=	18	1	0	4
chr3	+	168494662	168494681	AGAAGAAGACAGGAAAATGTGGGACAGTTTGGAACTTCCTAGAGACTTGTCGAATGGCTTTGACCAAAATGCTCATAACGATATGGACAATGAAATCCAGGCTGAAGTGGTCTCAGATGGAGATGAGGAACTTGTTGGGAACCAGAGCAAAGGTGACTCTTGTTACGTTTTATCAAAGAGACTGGTGGCATTTTGCCCCTGCCCTAGAGATTTATGGAAC	168494562	168494781	GCTGAACTGGTCGCAGTTGATGG	GCTGAAGTGGTCTCA---GATGG	|||||| ||||| || |||||	======X=====X==III=====	18	2	0	3
chr3	+	170838475	170838496	TGGGATTACAGGTGTGAGCCACCGCGCCCGGCCTCTTTTTTTAAAAAATTGATTTAGCACAACAGTGGTTTATTTCTCACTCACATCATAATATACAGAGGTAGAACTGGTCTCCTTGATGGTTCTCTAAGTGGTGACTTGGGGGTCCAGGTTCCTTCTGGGTTGAGACACTGTTGTCTTAAAATTGTGGTCCCTAAGTTTGCCACAGAAGAAGAGAGAGGT	170838375	170838596	GCTGAACTGGTCGCAGTTGATGG	GTAGAACTGGTCTCC-TTGATGG	| ||||||||| | |||||||	=XX=========X=XI=======	18	4	0	1
chr3	+	170985301	170985320	TCAGAAAAGCAGCTTGGCAAGACTGAAAGGAGCCTGAAGTCAAAACTCAGAGACTCCCAGGTCTGATTTATCCTTCTCTCCATTGGCTACATGTTCATAAGCTGAATGTTCCAGTCATGGGAAATGGACGTGAGTTCAAAAATGTGCTAGTGTGACTGTAAAATGCTTTGTCCTCATCTTTCTGATTCCAGAGACTAAATACTTATATGGAAATCAGCCT	170985201	170985420	GCTGAACTGGTCGCAGTTGATGG	GCTGAA-TGTTC-CAGTC-ATGG	|||||| || || |||| ||||	======I==X==I====XI====	18	2	0	3
chr3	+	171637459	171637480	AATTAGCTAAGCTAGAAAGGGAAATCAGGTGACTAAAAGGAGAACCAGGTGACTAAAGAAAGAACATTTTCAAAATAACTATGCAATTGTGAGACTGCGTGCTGAACTGGAAGCAGTGGAGAACAGAATTAACAAGGCAGAAAACAGAATCATTAATATGGTTGACAAGCTTAATTAATTTTCCTGTAGTAAATAAGAAAAGGAAAACAAGGCTGGGCACAG	171637359	171637580	GCTGAACTGGTCGCAGTTGATGG	GCTGAACTGGAAGCAGTGGA-GA	|||||||||| ||||| || |	==========XX=====X==I=X	18	4	0	1
chr3	+	171753456	171753475	AGATCTCTTTGTTTAAAATGTGTTTTTCTTTAAATAAAACATTGAGCTAAAATTTGCTTATCTTGCCTTGAACAATAGAAAAGGCGGCAAAACCACAGATGTGACTGGTGAAGTTGTTGGAGAAATGTGCTTCACTGAAGTGGCAGTGTTGCTTTTAAAACAAGATGAATTGGCTTTTGGTCAGTGTTCATATTGAAGCTGGTGTCAGATATGGCTCAGG	171753356	171753575	GCTGAACTGGTCGCAGTTGATGG	G-TG-ACTGGT-GAAGTTGTTGG	| || |||||| | ||||| |||	=I==I======I=X=====X===	18	2	0	3
chr3	+	172321709	172321729	CAAACTGGAAAACAGTAGTTCCACATTCTTAAAGCCAAAGTAGAAGGTCATAGGCATCATCATCATCATGTTGCTGTCTCCTCCACCACGGGAGTGTGAGGCTGAAGTGGTTGGGTGATGGTGAGGACGTTGCATGGTACTGTTGGAGTCCATACAGCTCATCCCCGTATGATGGGAATGATCCATTTTTTCCAAGAAAAGTTGAGAGTCAGCAGAAGATT	172321609	172321829	GCTGAACTGGTCGCAGTTGATGG	GCTGAAGTGGTTGG-G-TGATGG	|||||| |||| | | ||||||	======X====X=XI=I======	18	3	0	2
chr3	+	173746160	173746179	AAGACAGGAAGATGTGGGAAAATTTGGAACTTCCCCAAAGTTGAGACTTGTTGAATGACTTTGAAAAAATGCAGATAGTGATATGGACAATGAAGTCCAGGCTGAAATGGTCTCAGATGGACATGAGGAACTTGTTGAGAACTGGGGCAAAGGTGACTCTTGCTATGTTTTAACAAACAGACTGGTGGCATTTTGCCCCTGCCCTAGAGAGTTGTGGAAC	173746060	173746279	GCTGAACTGGTCGCAGTTGATGG	GCTGAAATGGTCTCA---GATGG	|||||| ||||| || |||||	======X=====X==III=====	18	2	0	3
chr3	+	173964624	173964643	AATAAAGCTATTTTTTTTTTTGAAGCTTAGAGGAAATACACTCATGAATGAATGGATGGTTAAATGGTTTGCACTGGGGGAAAATTGGTCTTGATAATCTGCTGATGGTCACATTGATGGATTGGATCAGCAGAAACCAAAGAAAGCATAGCTGGTTCACTCTAGGAATTTGACAAGTAAATTAAACTAATCCAACCTAAACACCCATTGATCTCATTGA	173964524	173964743	GCTGAACTGGTCGCAGTTGATGG	GCTG-A-TGGTCACA-TTGATGG	|||| | ||||| || |||||||	====I=I=====X==I=======	19	1	0	3
chr3	+	175536084	175536104	CAATTAATTTTTTTTACTAATAAAAGCTAATGATCACCTGAGCCTCCATGAAGTCATAATCTTTTTGTGGGTGAAGGGTCTTGTCTTGATGTTGATGGCTGCTGACTGATCACAGTGGTGGTTACTGAAGGTTGGGGTGGCTATGAAAATTTCTTAAAATAAGGAAACAATGAAGTTTTCCCATTGACCCTTCCTTTCATGGAAGATTTCTCTGCAGCATG	175535984	175536204	GCTGAACTGGTCGCAGTTGATGG	GCTG-ACTGATCACAGTGG-TGG	|||| |||| || |||| | |||	====I====X==X====X=I===	18	3	0	2
chr3	+	177207882	177207901	TATACCACAACAAAGTGATTTTGAAATAAAAGAATTCCAGATTTTCTTCTCATCTTCTTTTTCTGAGATGATTTTTCAGTAGATAGCAGGAGGAAGACTGGCTGACCTGGTGGCAGTGGGAAAGAGGGTTCCCAGGCCCATGTCTGTCCTTCCCTGGCTCCTCAGTCCTCTGCTCTGCTGTCTCTTTCATTCCCGCTCTACTTTCCCTGCTGCTGGGCAG	177207782	177208001	GCTGAACTGGTCGCAGTTGATGG	GCTGACCTGGTGGCAG-TG--GG	||||| ||||| |||| || ||	=====X=====X====I==II==	18	2	0	3
chr3	+	178179144	178179165	AGAAGAAGACAGGAAAATGTGGGAAAGTTTGGAACTTCCTAGAGACTTGTTGAATGGCTTTGACAAAAATGCTGATAGTGATAGGAACAATAAGGTCCATGCTGAGGTGGTCACAGATGAGGAACTTGTTGGGAACTGGAACAAAGGTGACTCTTGTTATGTTTAGCAAAGAGACTGGCAGCATTTTGCCCCTGCCCTAGAGATTTGTGGAACTTTGAACTT	178179044	178179265	GCTGAACTGGTCGCAGTTGATGG	GCTGAGGTGGTCACAGATGA-GG	||||| ||||| ||| ||| ||	=====XX=====X===X===I==	18	4	0	1
chr3	+	178405281	178405301	ATGGGTCTGGAGTTTCTACCTTGCTGCCTGATGGGAATGAAGTAGCTTTTAAACAAAGACTTTTGCAAAGATAGCATGAGAAAAACATATCCAGTTGAATGCTGAACTGTGCTGCTTATGGGAATTAACATAATGCTCAGGAATCAAGTGAATAAAACAACTGGAGAATGATACGCAAACAGCACGGTAGGGCAGAGACAGAGTTTCAAAATTGTGGAGGT	178405181	178405401	GCTGAACTGGTCGCAGTTGATGG	GCTGAACT-GT-GCTGCTTATGG	|||||||| || || | | ||||	========I==I==X=X=X====	18	3	0	2
chr3	+	179846672	179846692	TCTTCCCTTTGTACTTTGCCTCAGAGAGGGTAACTTTGCATGCCCTTTTGTTCCTCTTGCAGTATTTCTCTGCTGTTACTCATTTTTCTAAGCTTGTTTAGCTGACATTGGGCAGTGATGGTTGTGAGAGGGTATAGTCTCTGTTTATCTGAATAACCCTCAGTTTTAGTATTGTCTGATGTCACTAAGTCTTGGGGGTATGACTTCTCAATTCTCTTGTC	179846572	179846792	GCTGA-ACTGGTCGCAGTTGATGG	GCTGACATTGG--GCAG-TGATGG	||||| | ||| |||| ||||||	=====D=X===II====I======	19	1	1	3
chr3	+	182871780	182871803	CTGACCGGTTGTGCTTTTGTGCAGTGCTATCGATAAAGTTGCTGGAAGGGTGGTCTGGTTACTGGGTTGAGTGGTGTTCCCAGTTGTGTGGCTGACGGTTGATGAACTGGTTCCAGTTGTATGAGCTGGTGGGGTGATGGTGGGTGGCAGTGAATAAGGGGCTAAGCTAGGGCCGACTGTAACTTCAGTAACTGGAGGAGCTGTGTGTGAGTTGTTGGGTGTGG	182871680	182871903	GCTGAACTGGTCGCAGTTG-ATGG	GATGAACTGGTTCCAGTTGTATGA	| ||||||||| |||||| |||	=X=========XX======D===X	19	4	1	0
chr3	+	183222875	183222896	TTAGGATAATGGCCTCCAGCTCCATCCATGTTGCTGCAAAAAACATGATTGCATTCTTTTCTATGGCTGTGTAGTATTCCATGGGAGACACTGAATAAATGCTGAACTGAGGGCAGTTACGGAGACTGAAACCTGTCTGCAATTATATGCAGGCTGTCTGCTAGACATCCAGCATAGAATAGGACCTATGTGGTTTCCTAGGCTCCCCCCATCAATCCACTC	183222775	183222996	GCTGAACTGGTCGCAGTTGATGG	GCTGAACTGAGGGCAGTT-ACGG	||||||||| |||||| | ||	=========XXX======I=X==	18	4	0	1
chr3	+	183501604	183501622	AAAGAAATGATTTCTTACCTTTTCATGGCTGTGTGGTATTTGATGGTGTATCCAGTCCACTGCTGAAGGGTACCTAGGTTGATTCCATGTCTTTGCTATTGTGAATAGTGCAGTGATGGACATAGGGGTGCATGTGTCTTTTTAGTAGAATGATTTATTTTCTTTTGGATATATACACATAGATTGCTGAGTCAGATGGTAGTTCCGTTTTAAGTTTTT	183501504	183501722	GCTGAACTGGTCGCAGTTGATGG	G-TGAA-TAGT-GCAG-TGATGG	| |||| | || |||| ||||||	=I====I=X==I====I======	18	1	0	4
chr3	+	183833209	183833230	TACTGCAGAGCCCTGTGGTCCCTTAGCCAAGCTGCCTGAGGAAACCCAGACCCAAAACCAACCGATGGAGGAAGAAGAGGTTGAGATGTTTGCCTTTCAAGCAGAAACTGTCCAGTTGATGTCACTGATCATCAATACTTTCTACTTGAACAAAGAAACCTTTCTGAGAGAGCTCATTTCAGCATTTTTTTTTTTAGCTTTTTATTTTTATTTTGGACACAG	183833109	183833330	GCTG-AACTGGTCGCAGTTGATGG	GCAGAAACT-GTC-CAGTTGATGT	|| | |||| ||| |||||||||	==X=D====I===I=========X	19	2	1	2
chr3	+	184316494	184316515	AAGTAGTCAAAACAAACTCCACTCACTCTATTTATGCTGAGAGGGAACAAGCTCCTGGCCGGGCCTAATGGGTTCCAGGTGTGCTCTGTGCCCTGCAGCGGCTGAACCGGCAGCAGTGGTGGTGGCTGTGACTGTGCCTGGCTGGCTGAGAAGACCCAGCTAGGCCAGTCCTCTCTAGCCCAGACCTCCAGCCTATGAAAACTGTAGAGCTGGAGCAGGCCC	184316394	184316615	GCTGAACTGGTCGCAGTTGATGG	GCTGAACCGGCAGCAGTGG-TGG	||||||| || ||||| | |||	=======X==XX=====X=I===	18	4	0	1
chr3	+	185165665	185165686	TTCTTTTTAAAGTGTTTTAGTGACCCACACAGATGCGGTAAAAATTTCAGATTTTGGTACATCTAAGGAACTCAGTGACAAAAGTACCAAGATGTCATTTGCTGGCACGGTCGCATGGATGGCGCCAGAGGTGATACGGAATGAACCTGTCTCTGAAAAAGTTGATATATGGTGAGTGGCGCCACCAGTTGTGCCAACTAAAAAGCCTTTTCCCACTTTCGC	185165565	185165786	GCTGA-ACTGGTCGCAGTTGATGG	GCTGGCAC-GGTCGCA-TGGATGG	|||| || ||||||| | |||||	====XD==I=======I=X=====	19	2	1	2
chr3	+	185849992	185850014	GGAGGTGTTTTCATGATTTCTCGACTTCAGAAAAGCCATTTTCTTGAGGAAAATATTTTTCACGCATAGTTAGTGTTGCAGCTGGGAGAGTAAGAGGCTAGCTGAATCTCTGCAGTTGAGTGGGCAGCTGAGCTATTTCCAGGATTTTGTTCTGCCCCCAAGTAGCAATTATGCATCTGTCTCACAGTGCTCCACCTCAGACATCCCAACCATTATTTCAGAA	185849892	185850114	GCTGAACTGGTC-GCAGTTGA-TGG	GCTGAA-TC-TCTGCAGTTGAGTGG	|||||| | || |||||||| |||	======I=XI==D========D===	20	1	2	2
chr3	+	185977134	185977156	TGAAAACAATTTAGAATACACGAGGTGAAGCTGGAGGACTGTCTGCCAGTTTTGACAGTGGGCTGGTAAAGGTGTCTGTGGGGGGCTGCTCCGTCACAAGGCTGTACTGTTCAGCAGTGATGGCAATCACGGTGACTGTGATGGCAACTGCAGTGGTGTACAGAGGTGGGCTCTGTTCTGAAATTACTTTTACAGGTAAATCATGGCAGGTGTACTGAATCCG	185977034	185977256	GCTGAACTGGTC-GCAGTTGATGG	GCTGTACTGTTCAGCAG-TGATGG	|||| |||| || |||| ||||||	====X====X==D====I======	20	2	1	1
chr3	+	186193315	186193333	GCAATATATATGCTTTTATTTTGTAATAATTTACAGACAAAGTTTACTGTCTGAGCTCTGGCATCAACTGGGATGGCATTCAGGCCACATTAATATTTGTGCTGATGGTGCAGGGATGGTGCTAGGGTTTGAATATTTGTGTCCCCTTCAAAATGTATGTTAAAACTTAACCCCCAATGCAATAGTATTTAGATGTGGGGCCTTTAGGAGGTGATTAAG	186193215	186193433	GCTGAACTGGTCGCAGTTGATGG	GCTG-A-TGGT-GCAGG-GATGG	|||| | |||| |||| |||||	====I=I====I====XI=====	18	1	0	4
chr3	+	186502160	186502178	CTTTAGGGAAGGCGCACAGTGTGGATATTCGCCCTGAGGCTGCTGCTTTAGCTTGTGCAGGGGAGGCTAACGTGCTGAGACGGGTTGCAAAGGGCTATGCGCTTAAGGTGCAGTTGAGGTGGCCTGGAAGGGGTGTCTGACTGCAGTATTCTTGTCAGCAGAGAACATGGCGGCCCAGAGGGAATGGACCCCGATGGTGTCATCGAGGTAAGAAACGGT	186502060	186502278	GCTGAACTGGTCGCAGTTGATGG	GCTTAA--GGT-GCAGTTGA-GG	||| || ||| |||||||| ||	===X==II===I========I==	18	1	0	4
chr3	+	187124486	187124508	TAAGAATTCAGTTGATATAAGAAAAAGAACTAATGGATTAAAAAAAACGCTGTATGTCACAGGAAGCGGTATCGGCATGTAGGTAGAAATGAAAAAAAAAGTTGAATCTGGCCAGTTTGATGGAGATATGCTGTTTGTTGGAATGGGGGTGGGATAGACTCTAAATGGATCAGGATAATCAAGCTGCTGTTAGAACACTTTCTCCACTCTTTTCTGTTAGAGC	187124386	187124608	GCTGAA-CTGGTCGCAG-TTGATGG	GTTGAATCTGG-C-CAGTTTGATGG	| |||| |||| | ||| |||||||	=X====D====I=I===D=======	20	1	2	2
chr3	+	187567035	187567055	CAGGGCTAAAAAACGCCAATTGGAAGGTCTATCACATACGCAATTTACAAAACACTTCCGTGTGCTATGAATCAGGTGTTGTGTAACACGGCAAATTTATGCTAACTGGTGACTTGCATGGTGTTGCCCTTGATTTACCTCCCCAAGAAAACCCAATAAGGAAGGCATGATTACCCTGCAATCTCATTTTACAAAGGCAAACTGAGGCTTTGGAGGAGTTC	187566935	187567155	GCTGAACTGGTCGCAGTTG-ATGG	GCT-AACTGGT-G-ACTTGCATGG	||| ||||||| | | ||| ||||	===I=======I=I=X===D====	19	1	1	3
chr3	+	187767185	187767203	TACCAAGACGCACATGATCAGCTCCTCAGCTGCAGCGCCCTGTGGCTAGGAGGCAGGGGCCAGGTGTGAAGATCAAGTTCAGGTCCCTCAGAATTCTATTGCTGAACTGGCCATGCTGGGCAGTGGGACAGCAAGACTGGCCAGAACCCAGATCCAGAACACAGACAGGAACTCACTGCTATCCTCCAGAGCACCTTGGATTTGTCTCTGGGACAAAAA	187767085	187767303	GCTGAACTGGTCGCAGTTGATGG	GCTGAACTGG-C-CA--TGCTGG	|||||||||| | || || |||	==========I=I==II==X===	18	1	0	4
chr3	+	188455486	188455505	GCAAATATTCAGTGTGTTCTTTTTGGTCTTAAGTAGTTCTAGACTCAGATACCACCTCAGCACCAGGCTGAGTTTGGGCTGGCTTTGGCTACGGTTTGCTGCTGAATGTATCAGTGATGGACTTTTGAATGTTTAATAGCCTTAGGGAATGTGGCAGTGTCCCCTACATAGAGAACTGTAGATTCTTTAGTCCACCATTTCCAACCCTGTGATTTAGATT	188455386	188455605	GCTGAACTGGTCGCAGTTGATGG	GCTGAA-T-GTATCAG-TGATGG	|||||| | || ||| ||||||	======I=I==XX===I======	18	2	0	3
chr3	+	189545659	189545678	GTGAATACCACCCTAAGGAGTTTGGCTCTAGTCCTGCAAGTGTTAAGAAAACATGGAAGGGCTGTGAGTTGGGAGATGACATCATGTTCTGTTGGAGGAAGCTAACTGGCAGCAGTTTGGAGGTAGGGAGACTAAAAGCAGGGAGGCTAATTGGAAAGGTGTTGCAATATTTTAGATAAGAGATATGGGGGCCAGGTGCAATGGCTCATGCCTGTAATCC	189545559	189545778	GCTGAACTGGTCGCAGTTGATGG	GCT-AACTGGCAGCAGTT--TGG	||| |||||| |||||| |||	===I======XX======II===	18	2	0	3
chr3	+	189554558	189554576	GATAAGCCCCATCAGTGCTCCTAGACATTTTCTTTTCCTACTCTTCCTCTTCAGTGTCAGGCAGAAGGATCTTTCTAACACTCGCCTCAGTTCATGGATTGCTGATGGTCCATTGTTGGTGACTGCATGATGACCTGTAAGCATGTCACACTCTGACCAAAGTGTTTGTATTTGGCCCAATTCCCCACGGCTAATAATAATCCCTTTCTGTTTGGAAAA	189554458	189554676	GCTGAACTGGTCGCAGTTGATGG	GCTG-A-TGGTC-CA-TTGTTGG	|||| | ||||| || ||| |||	====I=I=====I==I===X===	18	1	0	4
chr3	+	191296952	191296972	CATCAAACTCTCTGCTATGTTTTTTAATTATTGCTTCTTCTCCCCACTCCCTCCACCTTTTTTTTCTTTTCCAAAGACAGGGCCTTGCTCTGTCACCCAGGCTGGAATGGTGCAGTGATGCAGTCACAGCCACTGCAACCTCAAATTTCTGGGCTCAAGCGATCCTCCAGCCTCGGCTTCTTGAGTAGCTGGAAATGTAGGTGTGTGCCATGTGTTGCTAA	191296852	191297072	GCTGAACTGGTCGCAGTTGATGG	GCTGGAATGGT-GCAG-TGATGC	|||| | |||| |||| |||||	====X=X====I====I=====X	18	3	0	2
chr3	+	192484771	192484790	CAATGAGAACACATGGACACAGGAAGGGGAACATCACACACCAGGGACGGTTGTGGGGTGGGGGGAGGGGGGAAGGATAGCATTGGGAGATATACCTAATGCTAAATGACGAGTTGATGGGTGCAGCACACCAACATGGCACATGTATACATATGTAACAAACCTGCACATTGTGCACATGTACCCTAAAACTTAAATAATAATAAAAAAGATATTTTAT	192484671	192484890	GCTGAACTGGTCGCAGTTGATGG	GCTAAA-TGA-CG-AGTTGATGG	||| || || || |||||||||	===X==I==XI==I=========	18	2	0	3
chr3	+	193074156	193074176	ATAAGTTTGCAAAAAAAAAAAAGACTGTATCTTCCACTATAATGTAAGCTTCCAGAGGACATCGATACATTCCGAATGCCTAAAACAGAGCCTATTATATGCTGAATGAACGAATTGATGGCTGAATGAGGGGTCAGCCTCACTCTTCTCATCTGTAAAAGGGGTTTTATAAAACATACCTAATAAAATTGCTATCAAGCTGGGTGTGTGGCACACACCTG	193074056	193074276	GCTGAACTGGTCGCAGTTGATGG	GCTGAA-TGAACGAA-TTGATGG	|||||| || || | |||||||	======I==XX==X=I=======	18	3	0	2
chr3	+	194078480	194078499	ACACGCAGGAGGAGCTCCAGGGAGCCCCCAGACCCAGTGTGACCCATCGGTGTACCCCCGTGTCGCCTGCTGTAAGTGAGATTCTGAAGTTCAGCTGCCAGCTGACTGTGATGTTGATGGAGAATTTTACCACATTAGAAAGACACTAGATTCCGTTACACTTCGTTTTCAATTAAAGGATCTCATCTCTGAGCGATTTCACTTCCCCTAAGTGAAGAAT	194078380	194078599	GCTGAACTGGTCGCAGTTGATGG	GCTG-ACT-GT-GATGTTGATGG	|||| ||| || | ||||||||	====I===I==I=XX========	18	2	0	3
chr3	+	194259674	194259695	CCATGGTCAAGGGCCTTCGTCCTGCCATAGCAAGGTTTGAGTCTTCTAATTGGCATTCACATGAGGTTTATGTCTATGTAACTGCAAAAAAAACTTATTAGCTCAACTGGCCTGTTGAGTGGATAAATAGTGATTACTCTTTTCTGATTTTATCTTTGTAATGTGACAAGTTTGTGGGGTAGAAATTCTAATTTGCCATCTATTTTGCATTTATTTACATAA	194259574	194259795	GCTGAACTGGTCGCAGTTGA-TGG	GCTCAACTGG-C-CTGTTGAGTGG	||| |||||| | | ||||| |||	===X======I=I=X=====D===	19	2	1	2
chr3	+	194454703	194454723	TAAAATCCTTTATTGCTAAAAAAATGATAGTGATCATCTGAGCCATCAGCAAGTTATAATCTTTTTGCTGGTGGGGGTTCTTGCCTTGATGTTGATGGCTGCTGACTGATCAAGGTGATGGTTGCTGAAGTTGAGATGGCTGTGGCAATTTCTTAAAATAAGATAACGTTGAAGTTTGCAACATCGATATTGACTCTTCCTTTTATGAAAGATTTCTCTAT	194454603	194454823	GCTGAACTGGTCGCAGTTGATGG	GCTG-ACTGATCA-AGGTGATGG	|||| |||| || || ||||||	====I====X==XI==X======	18	3	0	2
chr3	+	194503587	194503605	CAGCAGGGCTCCAGGGACGTGTCTGAGAGCAGATCACACTGTTTGTCTTCTCTGTCACCTGCCTTGCCCCTAGCTTGGGTCTGGAACACTCAGGGCTTCAGTGACTGGGCGCAGGATGGATGCCCTCCAACCCAACACCCCTTGGCAGTATGCCATCGGCAACAGGGCAAATCTACTTGATGCCAGTCCTCACGCCCCCTCCGTGCAGCCAGCCACGCT	194503487	194503705	GCTGAACTGGTCGCAGTTGATGG	G-TG-ACTGGGCGCAG--GATGG	| || ||||| ||||| |||||	=I==I=====X=====II=====	18	1	0	4
chr3	+	195373765	195373785	TGAGGGTCGTGCAGCTGAGGACTCGGGGAGGAGCTGATGTTGACAGCTGTGCAGCTGGAGATCCGGCGGGGAGCTGATGTTCCGGTTTGAGGGCCGGGGAGCTGATGTTCCAGTTTGATGGCCGTGCACCTGGAGACCCAGGGAGGAACATCAAACTGGAACATCTGCTCCCCGCAGTGCCTCCAGCTGCATGGCTCCCAAACTGGAACATCGGTTCCCAC	195373665	195373885	GCTGAACTGGTCGCAG-TTGATGG	GCTG-A-TGTTC-CAGTTTGATGG	|||| | || || ||| |||||||	====I=I==X==I===D=======	19	1	1	3
chr3	+	195374646	195374666	GGTGGAGCTGATGTTCCAGTTTGAGGGCCATGCAGTTGATGACCCGGCGGGGAGCTGATGTTCAAGTTTGAGGTCTGTGCAGCTGGAGACCCGCGGGGGAGCTGATGTTCCAGTTTGATGGCCATGCAGCTGGAGGCTCTGATGGGAGCTGATGTTGCAATTTGAGGGCCATGCAGCTGGAGACCTGGCGGGGAGGTGATGTTCCAGTTTGAGGGCCATGC	195374546	195374766	GCTGAACTGGTCGCAG-TTGATGG	GCTG-A-TGTTC-CAGTTTGATGG	|||| | || || ||| |||||||	====I=I==X==I===D=======	19	1	1	3
chr3	+	196275370	196275392	AGAAGAAGACAGGAAAATGTGGAAAAGTTTGGAATTCCCTAGAGACTTGTTGAATGGCTTTGACCAACATGCTTATAATGATATGGACAATGAAATCGAGGCTGAAGTGGTTGCAGATGAAGATGAGGAACTCGTTGGGAACTGGAGTAAAGGTGACTCTTGCTATGTTTTAGCAAAGAGAATGGTGGCATTTTGCCCCTGCCTTAGAGCTCTGTGGAACTTT	196275270	196275492	GCTGAACTGGTCGCAGTTGATGG	GCTGAAGTGGTTGCAGATGAAGA	|||||| |||| |||| ||| |	======X====X====X===X=X	18	5	0	0
chr3	+	196659268	196659288	TAAATGGCAGAAGATTCTCGAGTTTATGCCCGCGTAGGTTTGGAGTGTTGAAAAAGCTAAAATGTTTAGTTTCACTTGGCCCTGAGGTATGGTTGAGAAGGCTGACTGCCAGCAGTTGAGGATTGAGTCCGACCATGTTTACATGCAGGGTTCCCAACACCAGTGGTGACACTGGGAAGCAGCCCCAGCACTTTCCTCTCCTGAGTCCTCCAGACCCAAAA	196659168	196659388	GCTGAACTGGTCGCAGTTGATGG	GCTG-ACTGCCAGCAGTTGA-GG	|||| |||| |||||||| ||	====I====XXX========I==	18	3	0	2
chr3	+	196727326	196727345	GGGGTGCTGGGGCATGGCTGCCTGACTCACAAGGATTTCATTTCCTTTTTCTGGGGCCTCGGTGGCCATGTGTCCGCTATACACCCTGCTTCTGGCCTGTGCTGACTGGTCCAGTGGTAGATGCCTGACGCACACTGGGCCAATCAGATGATCTCTCCCAGGAATTCCAAATTGAAGACAAGAAAACAGGCTCTGGAGTAATAGCAGTAGTGACAGTGAA	196727226	196727445	GCTGAACTGGTCGCAGTTGATGG	GCTG-ACTGGTC-CAGTGG-TAG	|||| ||||||| |||| | | |	====I=======I====X=I=X=	18	2	0	3
chr3	+	197365445	197365465	TGAGTTCAAACTATTCCAGTTTGAGGGTCGTGCAGCTGGAGACCCGGCGGGGAGCTGATGTTCCAGTCTGAGGGCCGTGCAGCTGGAGACCCGGTGGGGAGCTGAACTTCCAGTTTGAGGGCCATGCAGCTGGATACCCGGTGGGGAGCTGAAGTTCCAGTTTGAGGGCCGTGAAGCTGGAGACCCGGTGGGGAGCTGAAGTTCCAGTTTGAGGGCCGTGA	197365345	197365565	GCTGAACTGGTCGCAG-TTGATGG	GCTGAACT--TC-CAGTTTGAGGG	|||||||| || ||| |||| ||	========II==I===D====X==	19	1	1	3
chr3	+	197365680	197365700	TGGGGAGCTGATGTTCCAGTTTGAGGGCCATGCAGCTGGAGACCCGGTGGGGAGCTGATGTTCCAGTCTGAGGGCCGTGCAGCTGGAGACCCGATGGGGAGCTGAACTTCCAGTTTGAGGGCCATGCAGCTGGATACCCGGTGGGGAGCTGAAGTTCCAGTTTGAGGGCCGTGAAGCTGGAGACCCGGTGGGGAGCTGATGTTCCAGTTTGAGGCCCGTGC	197365580	197365800	GCTGAACTGGTCGCAG-TTGATGG	GCTGAACT--TC-CAGTTTGAGGG	|||||||| || ||| |||| ||	========II==I===D====X==	19	1	1	3
chr3	+	197420653	197420672	AAAGTTCCCTTGTAACAAAGTGTCACTTCTTACCTTGGATTTCAAATTCATCAACCTCATCAGCAGAGCCAGAGTCAGAGAGCTGTGCCGAATCACGTGAGCTGAACTGGGAGCTGCTGGAGGTGACCCGAAAGCCTGTTATGTTTAAAAACAAAAAGGAATAAACAGGGCAGAAAGAGGTCTTCTTGTCCTTCCAGTGTCACAATATAAGGGATCTGAT	197420553	197420772	GCTGAACTGGTCGCAGTTGATGG	GCTGAACTGG--G-AGCTGCTGG	|||||||||| | || || |||	==========II=I==X==X===	18	2	0	3
chr4	+	734816	734837	CATTGGGACGTTTTCATGACGACGTCAGAACGAGGAAAGGAGAAAAGGGGACTTTCAGGGCTGCACTTCGAAGCCGCAGTGAACTCTGGATTATTTTGTTGTTGAACTGTCATTGTTGATGGCAAAGCACCGACTTTCTCATCCGTCATACTGTAGCTATGCTGAGAGCAAACAGCCGACGATGGAGTCACTGACTCAACACCAGCAATATCCCCACTCACA	734716	734937	GCTGAACTGGTCGCAGTTGATGG	GTTGAACT-GTCATTGTTGATGG	| |||||| ||| ||||||||	=X======I===XXX========	18	4	0	1
chr4	+	860880	860902	CGCTCAGGGGAGGGGCCGGGCTTGCCAGGAGCAGCGGGTCCTCGCTGAGCAGATCCTCCGGGGGCCCCTGGGAGGCGGCCTCAGGGGGCCCAAGGAGGCAGCTGAGCAGGTCGGTGTTGCTGGAGGGGGCCTTGCAGGCCTGCGGGGGTACAGCTGGCCCTGCGCCCACCTCGGAGTGCAGGCCCAGGAGGTCGACCCCGTCTTCCTGTGGCACAGGCTCTGG	860780	861002	GCTGAACTGGTCGCAGTTGATGG	GCTGAGCAGGTCGGTGTTGCTGG	||||| | ||||| |||| |||	=====X=X=====XX====X===	18	5	0	0
chr4	+	993256	993277	AGGCCCACCAGCTGCCTCCCTGCTGCCTGATTGTCATGTGTGCATTCCTGTTCCAGAGCCTTTGCACTGGCGATGCCATCTGCTGCCTGGATGTCTTCCTGCTGGCTGGTCCCGTTGCATGGTAGCCTTAGGTGTCTCCTCAGAGAGGTCCCTCGCTGACCATCAGGCTCCTCACTCCCTGTCGTATCCCCTTCACCAAAGATTCCCATTCCCTGACGACGC	993156	993377	GCTGAACTGGTCGCAGTTG-ATGG	GCTGG-CTGGTCCC-GTTGCATGG	|||| |||||| | |||| ||||	====XI======X=I====D====	19	2	1	2
chr4	+	1032929	1032953	TCCACAAACATCCACAAAGCACTGGGCGCGCTGCCTTCGGGAAGCTCTTCCCGGGTGTCAGGAGAGGCTGCAGTCACAGCTGTTGTCTTCTGTGTTTGTTGCTGAAGCTGGTGGCAGGGTGATGTCCTCCTTCCAGGAGGATGAGCAGTCACAGGTTTACCCAGCCTGGTGGGCACAGCCCCTCTGAGGCGGGAAGGTCACAGCGGCTGTCCCAGCTGCCCCAGG	1032829	1033053	GCTGAA-CTGGTCGCAGT-TGATGG	GCTGAAGCTGGTGGCAGGGTGATGT	|||||| ||||| |||| |||||	======D=====X====XD=====X	20	3	2	0
chr4	+	1322584	1322604	GGTGCTGAGGGTGGTCCCCAAGACGCACGGCAGAACCGCGGCAAGTCCCTGCCCTTGCGTGGACCCTGGAGAGGCCCGGGGTCCTGCTCCGGCTCCTGATGCTGACCTGGGCGCATGGTGGCAGGTCAGGCCTCGTCTTCACGCACGAGGGAGCCAGGCCTGCAACGAGGTCCCTTCTGTGCCTGAGAGGGCTAAAGCGGGGATCTCGGGACCCGGGCCAG	1322484	1322704	GCTGAACTGGTCGCAGTTGATGG	GCTGACCTGGGCGCA-TGG-TGG	||||| |||| |||| | | |||	=====X====X====I=X=I===	18	3	0	2
chr4	+	2227757	2227778	GGTTCAGGCTGCAATGACCTGTGAACTCCAGCCTGGGCGACAGAGCAAGACCCTGTCTCGAAAAAAAAAAAAGTAAGTTTATCTCTCTCCCATGTTCTGAGGTGAATGGTCTCAGTAGGTGGTATAGCTGTTTTTTAAAGTCACTCAGGGGCCCAGGATCCTTCTAGCATGTTGTTCCACAATCCTCTAGGACACTGTTATCATTTGCAGGGTTGGAGAAGA	2227657	2227878	GCTGAACTGGTCGCAGTTGATGG	GGTGAA-TGGTCTCAGTAGGTGG	| |||| ||||| |||| | |||	=X====I=====X====X=X===	18	4	0	1
chr4	+	2407170	2407188	TTTTCAGAAGTGTCTGGAGCACACCAATTGGACCAAATTTGAGAAGACCAATGGGACTTCCTTGGATTTCAGACGCTGTGGGAGGCTGCAGATCGACTGTGCTGATGGTCGACTGATGGGTGCGCTGAGCAGACTTACAGTTTCCCATCATTCCCTGCAGTGCCCCGCTCCCACTGCAGGCAGCCACATGGCCGAGCTGTAACCTTGAGCAGGCCCAGG	2407070	2407288	GCTGAACTGGTCGCAGTTGATGG	GCTG-A-TGGTCG-AC-TGATGG	|||| | |||||| | ||||||	====I=I======I=XI======	18	1	0	4
chr4	+	3156422	3156444	ACCACCTTTTGGTCTGAAGCATTTCTAAGTGCCACTGGCTGACATGCAGCCCCTACAGCCTCCAGGCTTCCAGCCCTAGCATGGAGCATCACTCTCCTATGCTTCCCTGGTTGCAGGTGATGGCTGGAGAGGCCTCCTGATTTTCAGTAAGGGAAGTGGTGTAGATGCTTAGGAATAGATGTAGTGAGTGAAAAAACTGATTCTGATATGTCAAAAATTCTGA	3156322	3156544	GCTGAACTGGTCGCAGTTGATGG	GCTTCCCTGGTTGCAGGTGATGG	||| ||||| |||| ||||||	===XXX=====X====X======	18	5	0	0
chr4	+	3591391	3591411	CTCAAACCTAGATGGCACAGACTCATCGCCTCCCACACGCCTGGGCTGTATGGCAGGACCTCCTGCTACCGGGCTACAAACCCAGGCAGGGTGGTACTGTACTGAATGGTGCAGGTGATTGTAACACAATGGTAAGTATTTGTGCATGTAAACATACCTAAACATAGAAACAGTGTAGTAAAAATATGGTATAAAAGATCAAATACAGTACACCTGTACAA	3591291	3591511	GCTGAACTGGTCGCAGTTGATGG	ACTGAA-TGGT-GCAGGTGATTG	||||| |||| |||| |||| |	X=====I====I====X====X=	18	3	0	2
chr4	+	4803588	4803611	AGGCTCAGCTCATCCATGAAGTCTTGACTGACTCAAGTCCCCATCCCCAAGAAGAATTGGCCCTGTCCTCCTCTGCTCCCATTCCATGCCTCGTAGAGACTCTGAACCTGGCCGCAGTTCAAGGGCAGGAGAGCCTGGCTGTGGAGGATGCAGGGTTCTGGAAAGGCACCAAAAAGTCATAGCAAATAATGTGGGACAGGGGAGGCTGATCAGGGCTTAGCTTG	4803488	4803711	GCTGAA-CTGGTCGCAGTTGATGG	TCTGAACCTGGCCGCAGTTCAAGG	||||| |||| ||||||| | ||	X=====D====X=======X=X==	19	4	1	0
chr4	+	5163339	5163361	AGTTGGAGAAGAGAAAAAGGTGAGACCATCTGTAGTTATTCTCTTTTGTACAGAACGCAAGACTTTCCCTAGAAACCTCTAGCAAACTAACATCTCCTTGGCTAGAACTGTGGCTGTTGCTGGCTGTAAGTGTGTATAGAACGGATCACATTGCTTTCTTGAAGTAAATGGTCCTGCTATAAAGGAGAAAAGGGGAGAGTGCATATTGGGTAGTAAAAAGCTT	5163239	5163461	GCT-GAACTGGTCGCAGTTGATGG	GCTAGAACT-GTGGCTGTTGCTGG	||| ||||| || || |||| |||	===D=====I==X==X====X===	19	3	1	1
chr4	+	5280075	5280096	AGGAAAACTCTTCATGCACCAGGAAGGAAGGAGGCTTCTGAAAACCAGAGCATTAAGGGTCTGAGCCAATGCTGCAGCTGCCCAGGGGGCAGATCAAGGAGCTGAGCTGGTCTCAGTTATGTTGGGAGTTGGGGTTCAGCGCATATGTGGGCGTAGGAGATGAGACCTTGGGCCCTTGTGAGACAGGGAGTATGAACTGAAACTGCCACATAAACTGGGGAC	5279975	5280196	GCTGAACTGGTCGCAGTTGATGG	GCTGAGCTGGTCTCAGTT-ATGT	||||| |||||| ||||| |||	=====X======X=====I===X	19	3	0	1
chr4	+	5720870	5720892	TGTGCAGTCTTGAAGGACATGTAGCGGACCCCACGTGGGGTGGGAGGCGTCACACACAGAAGACCAAGCTTGAGAAGCACAGAGGCGAGCAGAAGTGGCTGCTGGACTGGGGGAGTTGACTGGCAAAAGTCACGGTGGGGACCAGGCCGACTGACCTCAATGTTGTGTTTCTATCCACCCCCAACTCCTGACCTTCGGGTTTTAGAAAGACGACACTCAAAAT	5720770	5720992	GCTGAACTGGTCGCAGTTGA-TGG	GCTGGACTGGGGG-AGTTGACTGG	|||| ||||| | |||||| |||	====X=====XX=I======D===	19	3	1	1
chr4	+	5827173	5827193	GTGAGAGCAGGCTCGGGTGGGGCACACTCCCTTCCCTGCTTCTTCATCTAGTGTCCAAGGCCACGTGTCCATTTCCTCAGAAGCAGCAGGAAGGACTCGGCCTGAACTGCTGCAATTGTGGGGAGCCTGGGCCACCACTCTTTCCTACCTGATAAGCTGAAGTTGGACTGGTGGAGGTTTCTGATGGGTGGGGGCTGGTGTTTAGAAGGCGAAGATTTGGC	5827073	5827293	GCTGAACTGGTCGCAGTTGATGG	CCTGAACTGCT-GCAATTG-TGG	|||||||| | ||| ||| |||	X========X=I===X===I===	18	3	0	2
chr4	+	7328619	7328639	CAGGCCCAGTGTCCGGGGCAGGAAGCGCTGCCGGCCGGAGGTGGGACAGGGCAGCTCCAGGGCTGGGGAGAGGCTGGCACAAGGCCAGCACGCCCTTGCTGCTGAACAGCCCCATTGATGGGCAGGCAGCGGGCAGTCAGGGTGCAGTGGCCTCTCCTGTTGTCCCCTGGTCACCCGTGGCTGAGGGCCTCCGGGCCTCCACCCCTGCCCACAGCTGCTTG	7328519	7328739	GCTGAACTGGTCGCAGTTGATGG	GCTGAACAGCCC-CA-TTGATGG	||||||| | | || |||||||	=======X=XX=I==I=======	18	3	0	2
chr4	+	7475780	7475799	TACCCAGCTTTAAAAACTTCATCCGGTGTCCTCTGCTGCACCCATCTGAAGCTCCTAATGAAGCTCTGTGCCTTGGCATGTGCTGAGATGCCCCATGTCTGCTCCCTGGTCGGTTGATGGCCTCCCCCTCAGAGCTGGGGACTCTGTGGTTGTCTTTGCTCACCCCCGTGTCTCCAGGGCCTCCCAGAGCCTGGCACCTGCTCAGCGCTCAGTAGATGGG	7475680	7475899	GCTGAACTGGTCGCAGTTGATGG	GCTCC-CTGGTCG--GTTGATGG	||| ||||||| ||||||||	===XXI=======II========	18	2	0	3
chr4	+	7613550	7613569	CCTCCATGGCACATGAAAATGACATGGAATTCAGTTTCAGTGCCCGTGAATGCCTCTTGCTGGCACCCAGCCTCATACACTTGCTTACACATTGTCAGGGGCTGCACTGGTGCTGTTAGGACAGAGGCCATAGGCCTGCAAAGCTGGTCCTCTCCAGACAGGCTTGCCGAGCCCTGGCTCAGGCTCTGTGGATCCATGCCGAGAGGCCAGGGAGGCCAGT	7613450	7613669	GCTGAACTGGTCGCAGTTGATGG	GCTGCACTGGT-GCTGTT-A-GG	|||| |||||| || ||| | ||	====X======I==X===I=I==	18	2	0	3
chr4	+	7662508	7662526	CACAGACCCGTTCTGTCCCTAGTGGGGTCACCTATGAATGCAGATGAAGGCACCTACCTCACAATGTACAGTCCAGGCCCATGTGTGGGGACAGCCTGGTGCAAACTGTCGAGTGATGGGGTAGGGGGTGCATTCCTCTTGCTGGAGCCTTCGCCACCTCACGAAAGGATTCAGGCAAATCCCTGGAGGCAGCACCAGGGGGAGGGCTGATGGCTGAGA	7662408	7662626	GCTGAACTGGTCGCAGTTGATGG	GCA-AACT-GTCG-AG-TGATGG	|| |||| |||| || ||||||	==XI====I====I==I======	18	1	0	4
chr4	+	8098894	8098916	GGGAAGCAGAGGCCAGGTGCCCACTTACTCACCGGCAGACGGCACACACGAAGCAGTCGGGGTGGTAGGTCTTGCCCAGCGCCGACACCACCTCACCCTCAATGAACTGGTCGCAGCTGAAGCAGCGGGTGCCGTAGAGCCTCTGGTAGTCCAGCGTGCAGATGTACTCGCCCTGCCGCACGAAGAAGCCGCCCTCGGCCAGGTCGCAGCCACATGCTGGGGG	8098794	8099016	GCTGAACTGGTCGCAGTTGATGG	AATGAACTGGTCGCAGCTGAAGC	|||||||||||||| ||| |	XX==============X===X=X	18	5	0	0
chr4	+	8144343	8144361	CTAAGCCTCAAAACAAGTGCCCACCCCAGCCCTCTGCTGCTCTTGAGTGAAATTATGACAAGGGCTGTGGGTGTGCTGCATGGGCTCACTGGGGTCAGCTGCTGAATGGTGCATGGTGGGCGCTGGCATCCTTGATGTGTGCTCGCAGCCACGAGGTGGGCACAGAGGGGGACCAGGGCTCCTGAATCAGCGGCCTTGCCCTTGATGGCCCTCACTCTT	8144243	8144461	GCTGAACTGGTCGCAGTTGATGG	GCTGAA-TGGT-GCA-TGG-TGG	|||||| |||| ||| | | |||	======I====I===I=X=I===	18	1	0	4
chr4	+	9850257	9850276	TTCATTGTGCTCCTCGAGGGCAGGCATCTTGTCTCTTTTTCTCCCTGTTGCTTGCCCCATAGCCAATCATGTCTGTCTCTTGGGTGCTTGACAGATGTTTGCTGAATGTGCAGATGAAGGGAAAATGATGACAGTTAAACAGATCTTTTAAGGATGAGTGGAAATTCTTTTTTTTTTTTTTTTTGGAGACCGAGTCTCACTCTGTCACCCAGGCTGGAGT	9850157	9850376	GCTGAACTGGTCGCAGTTGATGG	GCTGAA-T-GT-GCAGATGAAGG	|||||| | || |||| ||| ||	======I=I==I====X===X==	18	2	0	3
chr4	+	10360717	10360739	CTAGGAAACGGTTTATTCTGGGATCCACTCAAACTCTGATAAACCCATAGGTTGAGGTTATTCTTCTCTCTGAAAAGCTGAGTTTCCTTTAGTGCCTTAGGCTGAACTGTCCCAGTATAATTGACAGAAAGCTCTAGGACAGTAACCAAGTGATCACGGGAAAGGGTCTTGGTCAGGTGGGGCTGCAGGCATGGTTCTGTCCTCCCCAGCTATGCTGAAAACA	10360617	10360839	GCTGAACTGGTCGCAGT-TGATGG	GCTGAACT-GTCCCAGTATAATTG	|||||||| ||| |||| | || |	========I===X====D=X==X=	19	3	1	1
chr4	+	11565094	11565113	CAATGGGAACACATGGACACAGGAAGGGGAACATCACACTCTGGGGACTGTTGTGGGGTGGGGGGAGGGGGGAGGGATGGCATTAGGAGATATACCTAATGCTAAATGATGAGTTGATGGGTGCAGCACACCAGCATGGCACATGTATACATATGTAACTAACCTGCACAATGTGCACATGTACCCTAAAACTTAAAGTATAATAATAATAAAAAAAAGG	11564994	11565213	GCTGAACTGGTCGCAGTTGATGG	GCTAAA-TGAT-G-AGTTGATGG	||| || || | | |||||||||	===X==I==X=I=I=========	18	2	0	3
chr4	+	11585996	11586013	CTTGATCTCAGAACCCCTTGCCCAGGAAAAGACCCAGGAAGGGGTTGCAATGACAATTTGTATAAGTCTTTATTAAAGGTGAAATCTAAAGGCAGTTGGAGTGCTGGTGCATTGATGGCAGCTGCTGCATTTTTCTTATTTTTATAGATGAGAAAACTGAGACTAGGCAGTTAATTTACCCAAAGTCAAATAGCTAGTAAGACTAAAACTGATTTGTC	11585896	11586113	GCTGAACTGGTCGCAGTTGATGG	G-TG--CTGGT-GCA-TTGATGG	| || ||||| ||| |||||||	=I==II=====I===I=======	18	0	0	5
chr4	+	12979153	12979171	CTTTTGGGAAGAATTTTTCCCCTACACATGGTACACATAGTTTTGGAGTGGATAGGGGAGTCAAGCCTCAACCAACCACATGGTCTTTCCTCTGAATATAGTGACTGGCTCAGTGATGGGGGCATGATCCATCTGAGGCTTGTAAGAATTAGCTCTAGGTTGGAGAGAGACTTCTCCTGGTACTACCCATAACAAGCAAGATGTAAACCTAGAACTGCT	12979053	12979271	GCTGAACTGGTCGCAGTTGATGG	G-TG-ACTGG-CTCAG-TGATGG	| || ||||| | ||| ||||||	=I==I=====I=X===I======	18	1	0	4
chr4	+	13348319	13348338	GTAATCACAAAGGTCTTCATAAGTGGAAAAGGGAAGCAGAAGAGTCAGAGGAAGAGAAGTGACAACAAAAGCAGAGTCGGAGTGCTGTGATGTGAGAAAGACTCAACTGTCCATTGATGGCTTTCAAGACAAAAAAGGTCCACAAGCCAACAAATAAGGGTGGCTTCTAGAGCTGGAAAAGGCAAGGAACCAGATTCTCCCCTAATGACTCCAGAAGGAG	13348219	13348438	GCTGAACTGGTCGCAGTTGATGG	ACTCAACT-GTC-CA-TTGATGG	|| |||| ||| || |||||||	X==X====I===I==I=======	18	2	0	3
chr4	+	13601520	13601541	CACTTCTGTGGCTGACAGGTCACCGTTCCCTTCTGGGTTGTCTGCAGTCAGCTGATTCTCTTCATGTCTGTCAATGCTGGCGGAAATTGGCATACATTCTGCTGTGCTGGTGGAGATGATGGCAGCATCGCTCAAGTCTTCTACTCTTGTGATGGTGAGCCGATCTTCATCCTGGAGGACAGCACCAATCATGACTGCTTCACACCCTTCAGAGGTGCTTGT	13601420	13601641	GCTGAACTGGTCGCAGTTGATGG	GCTGTGCTGGTGG-AGATGATGG	|||| ||||| | || ||||||	====XX=====X=I==X======	18	4	0	1
chr4	+	14136142	14136162	AACATCTAGGGACAATTTAAAACACATTAGATACAAAACTAAGCTACTAGCTTCCTTGTATCTACAAAACTGTTGAAACAGGCTTTTCAAGAAGGAGTGAGTGAAATGTGTGAGTTGATGGGACCCTACACATGGCCATGTTTAAAGACAAATAGAATAAAATCAATTATTGGGCACAGAAGCAGCGTATCTGTGCTCAAGTTAAATTAAAGTGACAAGGG	14136042	14136262	GCTGAACTG-GTCGCAGTTGATGG	G-TGAAATGTGT-G-AGTTGATGG	| |||| || || | |||||||||	=I====X==D==I=I=========	19	1	1	3
chr4	+	16482109	16482128	ATAGCAATGCCCATCTCTCAGAGTTGTGAATATCACATGGCATGCATTGGCATGGGTTGGAAAACAAGGCACTGTGGGAGGGTGGAGAATTGCGCATCATGTGTGCTGGTGCATTGATGGAACAGAACACAACAGCCTGAAGAAGTGGAATGTGAAAGAGGGACACTGGGTCCTGATTCTGTCATGGACATTGTCACCAGCTGGTGACTGGGAGCCACTT	16482009	16482228	GCTGAACTGGTCGCAGTTGATGG	G-TGTGCTGGT-GCA-TTGATGG	| || ||||| ||| |||||||	=I==XX=====I===I=======	18	2	0	3
chr4	+	17246567	17246586	AAAAGAGACTTAATAGACGTAACAACCAAGAGTGATGTTGACTGGATCCTCATTTAAACAACTCAGCTGTAACATTTTGGGGGCAATTGGGGAAATTTGAGCATGAACTGGTCATTGAGGATTTAAAAAAATTATTATTAATTATATTAGGCATGGAAATTGTATGGCTTTTCTGTTAAAAAAAAATGGCCTTTGCTTTTTAGAGATGTACACTGAAGCT	17246467	17246686	GC-TGAACTGGTCGCAGTTGATGG	GCATGAACTGGT--CA-TTGA-GG	|| ||||||||| || |||| ||	==D=========II==I====I==	19	0	1	4
chr4	+	22284256	22284275	CTAGATGACAGGAAGATGTGGAAAGGTTTGGAACTTTCTTAGAGACTTGTTGAGTGGCTTTGACCAAAATGCTGATAGTGATAAGGACAATGAAGTCCAGGCTGAAGTGGTCTCTGATGGAGATGAAGAACATGTTGGGAACTGCAGTAAATGTCACTCTTGCTATGTAAAGGGACTGGAAGCATTTTTCTCCCTGCCCTAAACATCTGTGGATCTTTGA	22284156	22284375	GCTGAACTGGTCGCAGTTGATGG	GCTGAAGTGGTCTC---TGATGG	|||||| ||||| | ||||||	======X=====X=III======	18	2	0	3
chr4	+	22545077	22545096	TCAGTAAGATAAAAGTCAGTGTCTTTTGTAACCTAATCATAGAAGTAATATTCTGTCACTTTTACTGTGTTTGTTTCATTAAAAACCAATCATGGAAACAACTGAATTGTCCATTGATGGATGAATGAATAAAGAGGCTGTGGTATACATATACAATGGAATATTATCAGTCTTTAAAAAGAAGCAGTAGGCTGAGGCAGGAGAATCGCTTGAACCTGGG	22544977	22545196	GCTGAACTGGTCGCAGTTGATGG	ACTGAATT-GTC-CA-TTGATGG	||||| | ||| || |||||||	X=====X=I===I==I=======	18	2	0	3
chr4	+	23478296	23478315	CAAACTCACTTGGGATGGAGTGCCTAGGGTCTCATTTTGCCTAGCTTTCTGAGACTCACACTGCTAAGCTGTAAAGTTATCCCATGTGACTCAGCTGCCTGCTGTACTGCCAGTTGATAGAGTCACATGGTCAATTCCTATCAGCAAGGAATGTCACCATTCCTGGTTTAGTCACCTGTGTGTCAGTGAAGCAAGAGGGCCCCAAAGGTAAAATTGCAGT	23478196	23478415	GCTGAACTGGTCGCAGTTGATGG	GCTGTACT-G-C-CAGTTGATAG	|||| ||| | | |||||||| |	====X===I=I=I========X=	18	2	0	3
chr4	+	26620099	26620120	GAGTAGAGAAGAAAAGCACTTCAGGCAGAAGGGAATAGCAGGCTCAGAGATTTAGAAATGGAAAAGAGTGTGGTGCAAACATGGTACAAAAGTTTGTATGGCTGAATGGTAGCAGGTGAAGGGATCATGGCTAAGGACGATTCTAGATTTATAAACAGGATTGTGCCTCTTAAGACTTTGTAGACTGGATCCTAAAAGCATTTGGGTGCCATTTAAAAATTG	26619999	26620220	GCTGAACTGGTCGCAGTTGATGG	GCTGAA-TGGTAGCAGGTGAAGG	|||||| |||| |||| ||| ||	======I====X====X===X==	19	3	0	1
chr4	+	26979144	26979167	GTGACTTATCTTTCAAAATGATTATTGTAATTACTGTGTGAATATTAGACTCTTGAGGAGAAGGGGTCAGGAGTAGAAGTAGAAGACCTGTTGAGGCTTCGCGTGAACTGGTGAGAGGTGATGGTAATCTGGTGAGAAGGAAATGGCTGGAAAGTCTGATTTCATGATATATTTTGAGGAAATAGCTGGCAGGATTTGCTGTGGAATTGAATTCAGGTTACTAG	26979044	26979267	GC-TGAACTGGTCGCAGTTGATGG	GCGTGAACTGGTGAGAGGTGATGG	|| ||||||||| || ||||||	==D=========XXX==X======	19	4	1	0
chr4	+	27024615	27024635	GTGTTGCCAGAATAAGCAGCATCCCACATGACCTTTGTCATAATGGAGAGAAAAGCAAAAAGCCATCAAAAATCAAAAGCCTTTTTAAGAAGAAATCTAAGTGAACTGGCTGACTTGATGGAATCATGTTCAAGTGGCATCTGTAAACTATTATCCCCCACCCTCCACTCCCCACCTTTTTTTTGGTTTAATTTTAGGAATGTAACTCCATTGGGGCTTTC	27024515	27024735	GCTGAACTGGTCGCAGTTGATGG	G-TGAACTGGCTG-ACTTGATGG	| |||||||| | | |||||||	=I========XX=I=X=======	18	3	0	2
chr4	+	27045364	27045384	CAGGTCAATAAATATGAGGAAGTTAGTTTCACGCACTGAAAAACAAGTAACGTGAGACCATATTCCTTGAGAGAAGTGAACCACACAGTCACTGCAGCTTTCTGTCTGGTGCAGTTTATGGACTTTAGTGCAGGTAAGGAGGATATGGGTTTCTTACGGGTCCTTCACTCAGGGCTAGGAGGCAGATACACCGAGTGAGGCTTCATGAGGCTTAGCAGAGA	27045264	27045484	GCTGAACTGGTCGCAGTTGATGG	TCTGT-CTGGT-GCAGTTTATGG	||| ||||| |||||| ||||	X===XI=====I======X====	18	3	0	2
chr4	+	27068130	27068148	CTCAGAGAAAAGCTTTGAACTTTTGGGGAAGCAAGGCGTCGGGGACCCAGAGGGTGGCTTTATCACATAGCAGGGGCACAATGCTTAGATCTGGCCCAAGGCAAATGGTCCAGTGATGGAATTGGTTTTTAGGATTGCTCTGACATTCCCTGGTGTCCTTCCTGTATCAGTCAACTTATGCTATGTAACAACCACCCCAGAACTTGGTGGCTTAAAACA	27068030	27068248	GCTGAACTGGTCGCAGTTGATGG	GCA-AA-TGGTC-CAG-TGATGG	|| || ||||| ||| ||||||	==XI==I=====I===I======	18	1	0	4
chr4	+	27384689	27384708	TCCACAATGGTTGAACTAATTTACATTCCCACCAACAGTGTAAAATCATACCATTTTCTCCACACCCTCGCCAGCATCTGTTGTCTTGCTTGATGAAGTGCCTGATCTGGTCCAGTTTGGTTTGAAAGGAGTACCTAAATGTTTGGGTGACTGGAACGGTGTTTTGTCCATGTCCATAATAAATTCTACTCCTGAACTCAAGTTCTCAAACAACTGTTAA	27384589	27384808	GCTGAACTGGTCGCAGTTGATGG	CCTGATCTGGTC-CAGTT--TGG	|||| |||||| ||||| |||	X====X======I=====II===	18	2	0	3
chr4	+	27418172	27418194	AGAAGAAGATAGGAAAAGGTAGGAAAGTTAGAAACTTCCTAGAGACTTGTTGAATGGATTTGCCCAAAATGCTGATAGGGATATGGACAATAAAGTCCAGGCTGAAGTGGTCTCAGATGATGATGAGGAACTTGTGGGGAACTACAGCAAAGGTGACTCTTATTATGTTTTAGCAAAGAGACTGGTGGCATTTTGCCCCTTCTTTAGAGATTTGTGGAACTTT	27418072	27418294	GCTGAACTGGTCGCAGTTGATGG	GCTGAAGTGGTCTCAGATGATGA	|||||| ||||| ||| |||||	======X=====X===X=====X	19	4	0	0
chr4	+	28474226	28474245	AGAATAACACAGGAACATGTGATAAAGTTTGGAACTTCCTGGAGACTTGTTGAATGGCTTTGACAAAAATGCTGATAGTGATAAGGACAATGAAGTCCAAGCTGAGCTGGTCTCTGATGGAAGTGAGAAACTTGTTGGGAACTGGAATAAAGGTGACTCTTGCTATGCTTTCACAAAGAGACTGGTGGCACTTTGCTGCTGCTCTAGACATCTGTGGGAC	28474126	28474345	GCTGAACTGGTCGCAGTTGATGG	GCTGAGCTGGTCTC---TGATGG	||||| |||||| | ||||||	=====X======X=III======	18	2	0	3
chr4	+	29835194	29835214	ATATTATTTGATAGCACAGAGGATGGGTACAGTCAGCAATAATTTATTGTTCTTTTAAAAATAGCTAAAATAGTATAATTAGATTGTTTGTAACACAAAGGATAAATGGTTGAGTTGATGGAAACTCATTTACCCTGATGTGATTATTACACACTGTATGCTTGTATCAAAATATCTCATGGACTCTATAAATATATACACTTACTGTGTACCTAAAACAA	29835094	29835314	GCTGAACTGGTCGCAGTTGATGG	GATAAA-TGGTTG-AGTTGATGG	| | || |||| | |||||||||	=X=X==I====X=I=========	18	3	0	2
chr4	+	30683604	30683624	ACCTCCAAAGTATTGCAAGACAGGCTAGTCTTTCAGGAAACACCAAACAGAAGAGATGAGAAATTAAAGGTTTGAAATCACAAAGTCAAGAAAAGTAAAGGCTGACTGGTCAGGGTTGTGGTGGGGTGGGGTGGGTCCTTTATGGCAACAGGCACACAGGACTGATGCAGAACCTGAAACTGAGTATTCAATAAGCTAAAGGGCTATTAACGTAATGTTCT	30683504	30683724	GCTGAACTGGTCGCAGTTGATGG	GCTG-ACTGGTCAGGGTTG-TGG	|||| ||||||| |||| |||	====I=======XXX====I===	18	3	0	2
chr4	+	34117774	34117795	TTGAATTGATAATGATACCTTATGTTTAAGAAGGATCATCAATCTTGGAGCATCTTAGTGACAATCTCAGTGTCAATTTCTTTATCACAGTGGATATATGTCTGAACTGCTCGCACTTATGCTAAATTAAGAGATCCTGGTGGGTTACACAAATAAACAGTAGCACAGAACAAAGTCATTCCTTCTTTAAGGAAATAAAGGTAATTTGTCTCAATTCATGTA	34117674	34117895	GCTGAACTGGTCGCAGTTGATGG	TCTGAACTGCTCGCACTT-ATGC	|||||||| ||||| || |||	X========X=====X==I===X	18	4	0	1
chr4	+	34650911	34650932	AAACACCAAGTAACTTTTTTTTTTAAACATAGTCACTCTATAGTCATTCTTTTTTTTTTTTTTTTTTTTTTTTGAGACAGAGTCTTGCTCTGTCACTCAGGCTGGAGTGGTGCAGTGGCTGGATCTCGGCTCACTGCAACCTCCGCCTCCCAGGTTCAAGCAATTCTCCTGCCTCAGCCTCCCAAGTAGCTGGGACTACAGATGCATGATGCCATGCCTGGG	34650811	34651032	GCTGAACTGGTCGCAGTTGATGG	GCTGGAGTGGT-GCAGTGGCTGG	|||| | |||| ||||| | |||	====X=X====I=====X=X===	18	4	0	1
chr4	+	35426264	35426284	ATCCATTAAGTTACTATATGATAAATTAGCTTTTCAGTGTTTAGTTTCATCTATATTTGAATACCAGATCATTGTATTCTCATTTTACGATGAGAATCATGCTGAATTGTAGAGTTCATGGCCATTGCACTGAATTTAAGACTAAAAAATTGGTGCAAGTTTCAAAATAAATAGTATACACTTTCAGGTATTTACATTAATATAGAAGGAAGCATAACAAG	35426164	35426384	GCTGAACTGGTCGCAGTTGATGG	GCTGAATT-GTAG-AGTTCATGG	|||||| | || | |||| ||||	======X=I==X=I====X====	18	3	0	2
chr4	+	35782201	35782221	ATAATTTTATGTATAAAATTGTTTGTCATGCCAGATCTTCAATCTGCCAAGAGAGAAAGGCGTTCATTTAACCCCCTGTGGACCAGAAGGAAGCCATTAGGCAGACCTGTTCCAGTGATGGAAGCCCAACTAGAAAGTGTTCCATAGTAGTTTGCTAAATGGTGGCCAAGAATATAAGCCACAGTCATTTTTACTGAATTTATTATTGCTTCTAGCATCTT	35782101	35782321	GCTGAACTGGTCGCAGTTGATGG	GCAGACCTGTTC-CAG-TGATGG	|| || ||| || ||| ||||||	==X==X===X==I===I======	18	3	0	2
chr4	+	35803962	35803984	GCCTCTGAGACCCATAAGAGCTCTGGGCTCAGTGAAAGCTGAGCAGGTATTGGGAAAACCAGCTTCAGAGAGGAGCAACTCACTCTAGGGCTTCCTGTCTGCTGAGAGCTGTGCAGATGATGGGACAACCCTCTGCTGATAGCTGAACACGCTTCAGGATACCCAGGCTGCTGAAAGAAGCTGCCCCCTGTGGGTTTCCTCTGAGCTGCTCTATCACTCAATA	35803862	35804084	GCTGA-A-CTGGTCGCAGTTGATGG	GCTGAGAGCT-GT-GCAGATGATGG	||||| | || || |||| ||||||	=====D=D==I==I====X======	20	1	2	2
chr4	+	36636036	36636054	CGGGTATATTTCCAAAGGAAATAAAATCAGTATGTCAAGAAGATATCTGCACTCCCAAATTCATTGCTATTTATTTACAATAAGCAAGATAGGGAAACAAGCTAACTGCCCATTGATGGATAAATGAATAAAGAAAATTTGTTATATGTACATATGCGATGGAATATTATTCGGCATTATCAATAGAAAAAAATACTGTCATTTCTGACAACATAGATG	36635936	36636154	GCTGAACTGGTCGCAGTTGATGG	GCT-AACTGC-C-CA-TTGATGG	||| ||||| | || |||||||	===I=====XI=I==I=======	18	1	0	4
chr4	+	37644487	37644508	AGGAAAGTCAGAGCAGGGGAGGACGGGGCAGGGTTCTGGGACTGGAAATTAAACTGGACAAAACAACTCTTGAACAACAAGATTTGATAGCTTCCAGGTGGCTGAACAGGTGCAGGTGCCGGGAGGGTGGCGCACCCAGAGAGGGCAGGAAAGCTCTGCGCCCCACCCCAATACTATGCATCTCTTCTATTTTGTTGTTCGTGAGTTGCATCCTCTATAACA	37644387	37644608	GCTGAACTGGTCGCAGTTGATGG	GCTGAACAGGT-GCAGGTGCCGG	||||||| ||| |||| || ||	=======X===I====X==XX==	18	4	0	1
chr4	+	38703895	38703918	CTCCAGCCTTCTCTGGGGAACTTCTCTGTTTTTATACCAAGATAGTTGATTGCAAGATCAAAAGCAAGTGTATATGACTATAAATCCTAATGGAATATTGGCTTGAATTAGTCCAGTTGACTGGCTGTAATCCTTCCACTATATTTCTTTTTTGTTTGTTTGTTTGTTTTTGAGACAGAGTCTAGCTCTGTTGCCCAGGCCGGAGTGCAATGGCACGTTCTTGG	38703795	38704018	GC-TGAACTGGTCGCAGTTGA-TGG	GCTTGAATTAGTC-CAGTTGACTGG	|| |||| | ||| ||||||| |||	==D====X=X===I=======D===	20	2	2	1
chr4	+	38954449	38954473	TCTGTCTCTATTTTAAAACCACTTGGTCTCCGGCAAGGATTGCAGAGTGGAGGCTCACATTTATTCAAGGGAAGTCATGTGCAAAATAATATGTTTGCTTGCTGAACAGGTCTGTCACTTGCTGGTCATCTCCATCTGAGTTTGCTGCAAAGGAAGCAGTTGATCGGCCACTACTAGGGCATCAATACCAAATAGGAATAACACATATGAAATGGTCTGAAATTA	38954349	38954573	GCTGAACTGGTC-G-CAGTTGATGG	GCTGAACAGGTCTGTCACTTGCTGG	||||||| |||| | || ||| |||	=======X====D=D==X===X===	20	3	2	0
chr4	+	42279325	42279347	CTGAGGACAGACACTGGAGGGCAGAGATGACAAGGACCCGAGCAAGGGTAGCTGCAGTGCTGATCAAGAAGACAGAATAGACTGGAGAGAGGGCTGAGAGGCAGAACTGATGGGAGTTCATGGTCTCCATGATAGACAGCAGCTCCTTTGATCCTAATGTCTAGATTAGGAAATCAAGATCAGGGGTTCTTTTTCATTTAGTATCTCCCAAATCGAACACAGT	42279225	42279447	GCTGAACTGGTCGCAGTTGATGG	GCAGAACTGATGGGAGTTCATGG	|| |||||| | | |||| ||||	==X======X=X=X====X====	18	5	0	0
chr4	+	42511124	42511143	TGTAATTTATACCTGCATTAGTTTGGAATGCTTTTTGGCTGCAAGTAATAGAAAAATCTAACAATGGCTTAAATAAATTAATTTTCCTCACTTACGTAGTACTGAACTGGGCAGTTGTGGACATTAAATTTGTAGCTCGACCATACCTCAACTCATTCTCCTGACCTCTCCCAATGTCCCAAGGTATAATTATAAAGGCCATATAGAAGACAAAAATACC	42511024	42511243	GCTGAACTGGTCGCAGTTGATGG	ACTGAACTGG--GCAGTTG-TGG	||||||||| ||||||| |||	X=========II=======I===	19	1	0	3
chr4	+	42648551	42648570	GGAAAAAGACGGTCTGTAGAAGCTGGAAGATTTGTTTTATACAACGTTAGCTTTACTTCAGGACCAGAATTAACCACAGGGACCTAGGTCAATTACAGAAGCTGAACTGGTGTAGGCTGGCATCAGAACAAACCATCTCTTTGACTCAACCCTGCATACCATTGTTTGCTTGTTTCACTCACAAAGGCCAATCTTGTACTCTAAACAGGTCTGGCCCACT	42648451	42648670	GCTGAACTGGTCGCAGTTGATGG	GCTGAACTGGT-GTAG--GCTGG	||||||||||| | || | |||	===========I=X==II=X===	18	2	0	3
chr4	+	42738065	42738085	TAATAATTAATCCTTGGCTTAAAGAGACCATAAAAAGAATTATGAAACTTGAGGATTGAAACAACAGTAAAGACTCACATGCCACCATTTGAAAGACATGGCTGAAATAGTCCTTTGATGGAAATGTAAGATAAAATGACCAGGACACAGAGAGTTTGAAAATGAATAAGCTAAATATTCAATCCAAAAAGTTCGAAATGCAACAGAGAAAATCCAAAGAA	42737965	42738185	GCTGAACTGGTCGCAGTTGATGG	GCTGAAATAGTC-CT-TTGATGG	|||||| | ||| | |||||||	======X=X===I=XI=======	18	3	0	2
chr4	+	43029770	43029792	GTAGTCACAAATATATTTCATGAGAAAACCATATGGCTATTCAAGAATATGGTCATTCACAAGTGTCTTGGGTCATAGCAGGAGTTGATATTCACCTAGTGTGCACTGGTACAGCAGTTGTGGTTATTGAAAATATTGAAATATGTTTGTACTCATTAAGATATTGAAATAATTGGTCCAGGTATGGTGGCTTATGCCTGTAATCCCAGCACTTTGGGAGGCC	43029670	43029892	GCTGAACTGGT-C-GCAGTTGATGG	G-TGCACTGGTACAGCAGTTG-TGG	| || |||||| | ||||||| |||	=I==X======D=D=======I===	20	1	2	2
chr4	+	43156081	43156099	GAACAATGAGAACACATGGACACATTGCAGGGAACATCACACATGCCTGTCAGGGGAGTGGGGGTCTGGGGGAGGGATAGCATTAGGAGAAATACCTAATGTAAATGTCGAGTTGATGGGTGCAGCAAGCCAACATGGCACATGTATACCTATGTAACAAACCTGCACGTTGTGCACATGTACCCTAGAACTTAAAGTATAATTTAAAAAAATAATGAA	43155981	43156199	GCTGAACTGGTCGCAGTTGATGG	G-TAAA-T-GTCG-AGTTGATGG	| | || | |||| |||||||||	=I=X==I=I====I=========	18	1	0	4
chr4	+	44963034	44963055	CTTTCCCCATCTCCCTAGGGGATATGACCATAGAGAATGGTGGGTAGGGTCTTTTGACTTCGCTTCTGTAGCCCTATGCATTTCTGTTGGCAGGTTTTATGTTGAGCTGTGCAGTTTGATGGTGCTTATGGGTAAGAGACAGCTTTGGCCAATGCTTCTGGGTAATTACTTAATCCTTTTTTGCTGAGAGAAGCTCTTTGTTGCCTAAGGAAATGGGCTGAT	44962934	44963155	GCTGAACTGGTCGCAG-TTGATGG	GTTGAGCT-GT-GCAGTTTGATGG	| ||| || || |||| |||||||	=X===X==I==I====D=======	19	2	1	2
chr4	+	45625642	45625663	CTACAAAATACAAACTACACCTGTAAAAGATAAACAGCATCTTCAACTCACAAGCACTTGAGGGTGTTAGAAAGTTAGTAGTTGAAGTCATGAGCTTTTAGCTGTAACTGGTGTATTGATGATTTTATACGAGAAATATTTGAAACCATGATCACATATACACATACATAAGAAATAACAGCATCTATTTATTTATACCATCAGGTAAACACATCTACCTTC	45625542	45625763	GCTG-AACTGGTCGCAGTTGATGG	GCTGTAACTGGT-GTA-TTGATGA	|||| ||||||| | | ||||||	====D=======I=X=I======X	19	2	1	2
chr4	+	46350839	46350858	CAATGAGAACACATGGACACAGGAAGGGGAACATCACACTCCGGGGACTGTTGTGGGGTGGGGGGAGGGGGGAGGGATAGCATTAGGAGATATACCTAATGCTGAATGACGAGTTAATGGGTGCGGCACACCAACATGGCACATGTATACATATGTAACAAACCTGCACATTGTGCACATGTACCCTAAAACTTAAAGTATAATAATAATAAAATTTAAA	46350739	46350958	GCTGAACTGGTCGCAGTTGATGG	GCTGAA-TGA-CG-AGTTAATGG	|||||| || || |||| ||||	======I==XI==I====X====	18	2	0	3
chr4	+	46362830	46362852	AGAAGAAGACAAGAAAATGTGGGAATGTTTGGAACTACCTAGAGACTTGTTGAATGGCTTTGACTAAAATGCTGATAATGATATGGACAATGAAATCCAGGCTGAGGTGGTCTCAGTTGAAGATGAGGAACTTGTTGGGAACTGGAGCAAAGATGACTCTTGTTATATTTTAGCAAAGACAGTGTTGGCATTTTGCCCCTATCCCAGAGATTTGTGGCACTCT	46362730	46362952	GCTGAACTGGTCGCAGTTGATGG	GCTGAGGTGGTCTCAGTTGAAGA	||||| ||||| ||||||| |	=====XX=====X=======X=X	18	5	0	0
chr4	+	47538033	47538054	GCAATGCTGAACAACAGTGGGCCACGGTATAAGCGCAGCAAATTAGAAAGAAGAGCAAACACAGATGTCCTCTGGTGTGTCATGCTTCTGGTCATAATGTGCTTAACTGGCGCAGTAGGTAGGTAAAATTTGATTATTTGCTGACATCTTTTCAGCAAGATATTAAAGTATTTTATTTCAAAATTATATCTGTGAATATTTGACTTTGGTAAGGTGGATTTT	47537933	47538154	GCTGAACTGGTCGCAGTTGATGG	GCTTAACTGG-CGCAGTAGGTAG	||| |||||| |||||| | | |	===X======I======X=X=X=	18	4	0	1
chr4	+	47903073	47903093	AAAAAGCTAGTGTGGAGGGGGATATGTATTTTTAATAAGCGTGGGTATGGATGACTAATAGGCAACTCAACATACCTTAACACTGCCCATCAGCATTGAAACTGAACTGGCCCAGTGAGGGTAATATGTGCAAACGCATGAGTTTTATTTTAAATAATGGGATGCCAACAATGAAATGTAATTATGCTAGATCTTCTTCATTAAAAAGCAGTATCTTAGTA	47902973	47903193	GCTGAACTGGTCGCAGTTGATGG	ACTGAACTGGCC-CAG-TGAGGG	||||||||| | ||| ||| ||	X=========X=I===I===X==	18	3	0	2
chr4	+	48130384	48130403	CTGGCTCAGTTTTGAGAGCTGCCTTAACCCAAAGACCAGGCTTGTTGCCCAAGCCAGGCGCTCCAGGTTGTGGTTTTAAGATGAGGAATGTCTGATACCGGCTGCTTTTGCAGTTGATGGGCTGTGGTGAGTGGGGAAAGCCTTAAAAACTTGTGGCTTTGGAAAAATGGCTCTGGGTGACCAGAGCTGATTCTGTAAGTTTGCTGCAACATATCCTTTT	48130284	48130503	GCTGAACTGGTCGCAGTTGATGG	GCTG--CTTTT-GCAGTTGATGG	|||| || | |||||||||||	====II==XX=I===========	18	2	0	3
chr4	+	48133106	48133123	AGGCAAACAGGGGAGCTAAGAGGTGAATTCTTTAAGCCCCCAGCTGCTTTCCCTTGCCCTGTCCTTTAAATAACTCTTCTAGGCTGGATCTGTTCTCAGGGCAACTGTGAGTTGATGGAAATGCTGGCAATACCAAGTACGTTTCACAAACTGAATCTCACTGGAGCAGTGCCCTGAGACCCCACTCCAAATCTCCCATCAGTATGATCAATATCCCA	48133006	48133223	GCTGAACTGGTCGCAGTTGATGG	GC--AACT-GT-G-AGTTGATGG	|| |||| || | |||||||||	==II====I==I=I=========	18	0	0	5
chr4	+	52839771	52839793	TAAAGAAGCAATCTGGCCAAGATCTGCCATAGCCGCTGTGCTGTGGGGAATTCCTCCTGGTCCAAACCGCCCAGTCTCCCTGGTACCTGCAGGGGAAATTGCTGACTGGAGCTGCAGTGATGGCGGCAGCCCTTCTGCTCCGGGAACTCAGTCATCTTAGGCAGTCTCCAGCCTGCTGCCTAGAGTCTGCATAGCTATGTACTTGGGACCCAAGGTCCTGGTG	52839671	52839893	GCTGAACTGGT-C-GCAGTTGATGG	GCTG-ACTGGAGCTGCAG-TGATGG	|||| ||||| | |||| ||||||	====I=====XD=D====I======	20	1	2	2
chr4	+	53005233	53005250	GTGGAATTGGCAAGAATACAGACATACAAACCAATGGTATCAGCTAAATAGCCCAGAAGTAAACCCTCACATATATGGCCAAATGATTTTCAACAAGGGCGCTAAGGCCAGTTGATGGGGAAAGAATAATCTTTTAAAAAACGATGCTGGGAAAATGAAATATCCACATGCAAAAGAATGAAGTTGGAACCTTATCTTATACCATATACAAAAAATAA	53005133	53005350	GCTGAACTGGTCGCAGTTGATGG	GCT-AA--GG-C-CAGTTGATGG	||| || || | ||||||||||	===I==II==I=I==========	18	0	0	5
chr4	+	53098061	53098085	TTAGAAAGTTGAATTAATAGCCAATATTTTAAAAGTTGGGAGATGTCAATCAAAACTCCAGATTCCTGACTTCTCCCCACATTCATGCCTCACATAATTTGCTGGAAGTGAGTCGCAGATGATGCCTCTTGGAACAGGGCATGTGCTGCCCAGTTTGCCACATTCTTTATGGCCCCTGCTTATCATTCAGACATCATCACTCTACTTGGCTTCTGTGAACATTTA	53097961	53098185	GCT-GAACTG-GTCGCAGTTGATGG	GCTGGAAGTGAGTCGCAGATGATGC	||| ||| || ||||||| |||||	===D===X==D=======X=====X	20	3	2	0
chr4	+	53289176	53289198	AACAGAGGCCTGTGGTGGTAAAGACCTGGGCTATACCAGTGTGGACAGAGGGATGGTGATGAAGGTGGTAAGATGTTAACACAGTACATAGTTGTATGTAGATGATAGTGGTGGCAGTTATGGAGGTGATGATCGAGGGACTGGTGATGGCCATGGTGATGATGATGACAGTGGTGGTATCGGTGGAAGAAGAAGAGGAATAAATGGCTCCTATGTTTGCTTA	53289076	53289298	GCTGA-ACTGGTCGCAGTTGATGG	GATGATAGTGGTGGCAGTT-ATGG	| ||| | |||| |||||| ||||	=X===D=X====X======I====	19	3	1	1
chr4	+	53847958	53847980	AGGCCCCGAGTCAAAAAGAATTTGGAAGGGGTACAGGGTGAGCCAGGAGAGACGGTCAGGGCTTAGAGAGCCACTACCAGGGGTTTACATTATATTCCAAGATGAATGGGCAGCAGTTGAAGGATGTCACACAGGGAAATGCTAGGATCTGGTCTGTGTTATCAAATATAAATACACTACTACTGTTGGGAGGAGAAAGACCAGCTGGAGGTTCTTACAGTGT	53847858	53848080	GCTGAACTGGTC-GCAGTTGATGG	GATGAA-TGGGCAGCAGTTGAAGG	| |||| ||| | |||||||| ||	=X====I===X=D========X==	19	3	1	1
chr4	+	54368717	54368737	AATACTTTATTGCTAAAACATGCTGTTTAACGATCATCTGAGGCTTCAGCTTGTTGTAATCTTTTTGCTGGTAGAGAGTCTTGCCTTGATGTTGATGGCTGCTGACTGATCACAGTGGTGGTTGCTGAAGGTTGGGAGTGGCTTGGCAATTTCTTAAAATAAGACAACAATGAAGTTTGCCACATGAACTGACTCTCGTGAAAGATTTTTATGCAGATTCT	54368617	54368837	GCTGAACTGGTCGCAGTTGATGG	GCTG-ACTGATCACAGTGG-TGG	|||| |||| || |||| | |||	====I====X==X====X=I===	18	3	0	2
chr4	+	54502107	54502126	ATGAATACAAATATATGAGAGTACTTCTTGTCCTAACTGCAGCTGGGAAGGTATTTCAAGCTGTAAATATTTACTAAGTGTGCATAAAATAGCAGTGTGGGCTGATACGGCCAGTGATGGGGAATTAGAAGCATTAGGCTCCACTTCTGGCCCCTTTGCTAATTCCTGTGTGACCTTGGGCAGGTCAGTTAAAATCTCTGTGTTGCAGTGCTACATTTAC	54502007	54502226	GCTGA-ACTGGTCGCAGTTGATGG	GCTGATAC-GG-C-CAG-TGATGG	||||| || || | ||| ||||||	=====D==I==I=I===I======	19	0	1	4
chr4	+	54763181	54763200	CAATGAGAACACATGGACACAGGAAGGGGAACATCACACTCTGGGGACTGTTGTGGGGTGGGGGTAGGGGGGAGGGATAGCTTTAGGAGATATACCTAATGCTAAATGACGAGTTGATGGGTGCAGCACACCAGCATGGCACATGTATACATATGTAACTAACCTGCACATTGTGCACATGTACCCTAAAACTTAAAGTATAATAATAATAAAATAATAA	54763081	54763300	GCTGAACTGGTCGCAGTTGATGG	GCTAAA-TGA-CG-AGTTGATGG	||| || || || |||||||||	===X==I==XI==I=========	18	2	0	3
chr4	+	57234932	57234951	CAGTGAGAACACATGGACACAGGAAGGGGAACACCACACACTGGGGACTTTTGTGGGGTGGGGGGAGGGGGGAGGGATAGCATTAGGAGAGATACCTAATGCTAAATGATGAGTTGATGGGTGCAGCACACCAACATGGATGGCACATGTATACATATGTAACAAACCTGCACGTTGTACACATGTACCCTAAAACTTAAATTAAAAAAAAAAACAAATG	57234832	57235051	GCTGAACTGGTCGCAGTTGATGG	GCTAAA-TGAT-G-AGTTGATGG	||| || || | | |||||||||	===X==I==X=I=I=========	18	2	0	3
chr4	+	61890389	61890407	AAACAAAGAGAAGGTGGCAAAATTTATTAGAAAGAAATATTACATGTTGTTTTAAAGGAAAGTATGTTGACACTAGTAAAATTTTGAGGAGGAGGCAAGCTCTGAATGGTGAGTGATGGCAGTGGGTAAAGCTAGTCTTAAAGTCTCAGCAGCTTGTTTTAGTAGCTATTATATAAAACTGATTTCAGGTTATTACAAGGAATTTCAGAAGCTGGGCTT	61890289	61890507	GCTGAACTGGTCGCAGTTGATGG	TCTGAA-TGGT-G-AG-TGATGG	||||| |||| | || ||||||	X=====I====I=I==I======	18	1	0	4
chr4	+	63157235	63157256	CTCAAAATAAGGAAAGAAAGAAAAAGTTTAAAAAAATACAAACATAGGAAGTGATAAACAGCCCTTTCTAACTGGGTTTTGTTGCATGTGGATGTGAGGTGTCGAACTGTAGCAGTTGATGTCCAAGAGGGTTGTCAGCAGAAGGGTGATGGACAAGCCTCCACATGATAAGGGGGCTTGACATAGTTTGGATATTTGTCCCCACTCAAATCTCATGTTCAA	63157135	63157356	GCTGAACTGGTCGCAGTTGATGG	GTCGAACT-GTAGCAGTTGATGT	| ||||| || ||||||||||	=XX=====I==X==========X	18	4	0	1
chr4	+	64188960	64188980	AGTGTGAGGGACAGGAATGCTGAATAATATGTGGTATGAGAAAGGGAACCAGCCTGCCCTGATTTGCTGGAGAGTTTGACCTTGTCAATCTCCAGTCTGGTTTGAAATGGTCCAGTGATGGCCCAGGCATCATGGGATTCAGGTGCAACTTTGAAAACCCTGTCCTTTCCAGGATATTTTTGCTATGACTCCAGCTGGCTCATAAGCAGTGAGCCTGGCTA	64188860	64189080	GCTGAACTGGTCGCAGTTGATGG	TTTGAAATGGTC-CAG-TGATGG	|||| ||||| ||| ||||||	XX====X=====I===I======	18	3	0	2
chr4	+	64996088	64996108	AGACTGGGCTCAACTGGAACTGCCAACCAGAGCTGCTACACATGGCTTCCCATGTACCCATATGGTTTGAGCTTCTTCATACCATGGATGCTTCAGAGTAGCTGAACTTCTTGCATTGTGGCTAAAAGATCAATGAAAACAACAGAGATGTTACACGATCTTTTATGACCCAGTCTCAGAAATTACAAAATATCACTTTCACTATTTATTGGTGAAATAAG	64995988	64996208	GCTGAACTGGTCGCAGTTGATGG	GCTGAACTTCTTGCA-TTG-TGG	|||||||| | ||| ||| |||	========XX=X===I===I===	18	3	0	2
chr4	+	67151701	67151719	GTTTTGACGTGTGTCTGAGTCCAGCTGTGTCTAGGGTTTTTTATGGTCTCAGAATGGAGGATGTACATGCTGATTGGTCTATAGGCAAGAGGAAGTACATGCTGATTGGTCCATGATGGAGGCCAGAAAAAGCACCATCTGATTGGCTGAAAGGCATCAAGGAAGTTCTCACTCCAGGTTGTGGACTCCATCCGGAACTGGCAACCAGGCCCTCAGGCT	67151601	67151819	GCTGAACTGGTCGCAGTTGATGG	GCTGAT-TGGTC-CA--TGATGG	||||| ||||| || ||||||	=====XI=====I==II======	18	1	0	4
chr4	+	69038437	69038459	CTCAGAAGAAGACAGGAAAATGTGGAAAAATTTGGAACTCCCTAGAGACTTGTTCAGTGGCTTTGACCAAAATGCTGATGATATGGACAAAGTAATCCAGGCTGAAGTGGTCTCAGATGGAGGTGAGGAACTTGTTGGGAACTGGACCAATGGTGACCCTTGTTATGTTTTGGCAAAGAGACTAGCAGCATCTTGCCCCTGCCCTAGAGATTTGTGAAACTTT	69038337	69038559	GCTGAACTGGTCGCAGTTGATGG	GCTGAAGTGGTCTCAGATGGAGG	|||||| ||||| ||| || ||	======X=====X===X==XX==	18	5	0	0
chr4	+	69055596	69055616	GAGCTGTCTGTATGCTGTACACTGTCACTCTGTGCCTAGTCATACAGTAATGGCAGTGTCTAGGAGATTGGGCTCAACCAGAAGAGGATCTTTAATGCTAGCTGAGGGGTAGCAGTGATGGAAAGTTGTTGAGGTAAACTGTATTTGAGGAAAATTAATCTGACCATGAGTTTTAGGGAAGATTTGTCTGGAAACAGGAAAAGGGCAGTCAGCCTGAGGAG	69055496	69055716	GCTGAACTGGTCGCAGTTGATGG	GCTGAGG-GGTAGCAG-TGATGG	||||| ||| |||| ||||||	=====XXI===X====I======	18	3	0	2
chr4	+	69896787	69896812	ACCTTTGGGGACTACTAAAAAGAGTTAGGAAATGAAGATATATGATAAGGTTATTTAAAAAAAAAGAAACAAAGAAAGAGCAGACCATTTGGGAAATTTTGCATGGAATCTGGTAGCAGATGATGGAAAAGTGGATTAGAATGTTGGACTAGAAGTAATTATGCCTACATTTGCAGTAATAGTACCCACTTCATATTGTGTTTTGTGGAAAAAATGTTAATACACA	69896687	69896912	GC-T-GAA-CTGGTCGCAGTTGATGG	GCATGGAATCTGGTAGCAGATGATGG	|| | ||| ||||| |||| ||||||	==D=D===D=====X====X======	21	2	3	0
chr4	+	72055704	72055728	AGGAAAATCTAATGATGATTAACATTTCTAAGTGTTTTTTTCTTGATTGCTAAATGAAGGAATCAGAATGCATGATTTGATGGGACAAAGGAAGCTATAAGCAGAACATGGATCTCAGTTGATGCTGTTTCCAAGGACAACCTGTGACTTATGAAATTTATGTATTTTTAGGGAGTCATTTAGCAAAATGGATAAAGAACATCCAGGAAGCTAGTAAGACTTTAC	72055604	72055828	GCTGAAC-TGG-TCGCAGTTGATGG	GCAGAACATGGATCTCAGTTGATGC	|| |||| ||| || |||||||||	==X====D===D==X=========X	20	3	2	0
chr4	+	72509135	72509154	TCAGTAGCCTGTGAGCTGTATGTGGGCAGAAGCATCTTTGCCAACCCCTGCAAAGGGACTCTGAAGAAGATGACTAGCCCTGCTCCAGTCACATCTGGAAGCTGACTGGTCCATGCATGGCCGAAACATGGGAAAACTCATCGCGGGACTCATTTTCCTTAAAATTTGGACTTGTACAGTAAGGACTTCAACTGACCTTCCTCAGACTGAGGACTGTTCC	72509035	72509254	GCTGAACTGGTCGCAGTTGATGG	GCTG-ACTGGTC-CA-TGCATGG	|||| ||||||| || | ||||	====I=======I==I=XX====	18	2	0	3
chr4	+	72706516	72706535	TTCATGGGATCTTTTGGGGTCAAGTAGCTTTCATTTTCAGCCCTTGAAAGCAAACTATGTCTTTTGCTTCCCTCCTGGACAATGAGAATATTGTAAAACGGCTATCTGGGCAGTTGTTGGGGCAGGATCCTTCATATCTGATGGGCAGATTCTCCTTTTTAAATATTTTAAGTAGAAGCCTTTTTATTATATCCTTTTTTGGAAAATAGAGTTTGAATAA	72706416	72706635	GCTGAACTGGTCGCAGTTGATGG	GCT-ATCTGG--GCAGTTGTTGG	||| | |||| ||||||| |||	===I=X====II=======X===	18	2	0	3
chr4	+	72789241	72789260	AGAAGAAGACAGGAAGATGAGGGAAAGTTTGGAACTTCCTAGAGACTTGTTGAATCATTATGACTAAAATGCTGATAGTGATAAGGACGGTGAAATCCAGGCTGAAGTGGTCTCAGATGGAGATGAGGAGCTTATTGGGAACTGGAGTAAAAGGTCACTCTTGCTATGCTTTAGCAAAGAGACTGGCAGCATTGTGCCCCTGCTCTAGAGATCTGTGGAA	72789141	72789360	GCTGAACTGGTCGCAGTTGATGG	GCTGAAGTGGTCTCA---GATGG	|||||| ||||| || |||||	======X=====X==III=====	18	2	0	3
chr4	+	73957418	73957440	GGTGGCATTGGATGTCTTCACAACTGTGACAAAAAGCTGCCTTCGGACAGAAGGTGAACTTGGACTGCCATTTGTAGATGTACCAGGCACCGTTGAAGCTGATGAACTGGTTGTAGTTGTTGGGCTTGAAGTTAAAGAACCTGCTGAATTCACCTGAGAACCACTGCTATTCTGATTGCTATGGCGAGGCACCATGTGAGGCTTAGGCGAGTTAGTAGCTCTG	73957318	73957540	GCTGAACTGGTCGCAGTTGATGG	GATGAACTGGTTGTAGTTGTTGG	| ||||||||| | ||||| |||	=X=========X=X=====X===	19	4	0	0
chr4	+	73964108	73964129	TCCATTCACCTTCTCTGGCTGACTGTATGAAATTGGTAGTGGATCATCAAATATAATTTGAACGTTTTCTGGAGTAATTTTATTTTTCCTGTTTTTCCTCTTTGAACTGGTTGTAGTTATGGTATTATTTCTTTTACCATGAGAACCTGCCAAAGTTGTCCAGGTTGCAGATATACCTATGGTAGTAGTGGTTGTGGCACTTGGAGGTTCTGTCAAGACTTC	73964008	73964229	GCTGAACTGGTCGCAGTTGATGG	TTTGAACTGGTTGTAGTT-ATGG	||||||||| | |||| ||||	XX=========X=X====I====	18	4	0	1
chr4	+	74316365	74316387	AAGAAGCAAGGCGGCTAAAAACTCATGAATGACTCAGCAGGACTTAGTTAAAAAATGCTTCTTTCAGGTTTCTCGTTGCTTACACAAAGAAAGCCCCCCAGCTGACCTCGTCGGAGCTGATGGCCATCACCAGAAAAATGGCAGCCACAGCAGCCACTTGTTGCCAACTCAGTGAGGACAAACTATTGGCCTGTGGCGAGGGAGCGGTGAGTGTCTGCTTGGT	74316265	74316487	GCTGAACTGGTCGCAGTTGATGG	GCTGACCTCGTCGGAGCTGATGG	||||| || |||| || ||||||	=====X==X====X==X======	19	4	0	0
chr4	+	74528833	74528852	GACTCTTGTAGAGTTTCTATGAAGATTCAATGGAAAAATGCATATAAAGCACTTAGTATAGAGCTCCTCACTTTGTAAGTACTTGGAGCAACATTTGCATGTGAACTAGCCACTTGATGGTCTCTCTAAGGCATCACTTTTATCTGCTTGGGCATCTGTGTGGTGCCCAGTGTGATTTGGGGGCTTCTCTTTCCATCCTCAGGTCATTTTTATCAGCTAC	74528733	74528952	GCTGAACTGGTCGCAGTTGATGG	G-TGAACTAG-C-CACTTGATGG	| |||||| | | || |||||||	=I======X=I=I==X=======	18	2	0	3
chr4	+	74735698	74735717	TCACGAGATTCCCTTCCCTCTGCAGAGCCACACTCAAGAATGGGCGGAAAGCTTGCCTCAATCCTGCATCCCCCATAGTTAAGAAAATCATCGAAAAGATGCTGAACAGGTGAGTTATGGTTTCCATGTACACAGGCGACTGGAGCCGTTGGTCAGAAATACTGGCATGTGCCCCCTAAAAATAAAATCAGGAAAACCCAGGGGTTAGTTGAAGGACTAG	74735598	74735817	GCTGAACTGGTCGCAGTTGATGG	GCTGAACAGGT-G-AGTT-ATGG	||||||| ||| | |||| ||||	=======X===I=I====I====	19	1	0	3
chr4	+	75161820	75161840	TTTAGGCAATTGCCTTTTTAATGTCCATCTTCCCAACTAGACTAAAAGCTCCATGAGGCAGTATCTATGTCTGTCTTGCTCAAGGAATAATTGTTACGAATCTATCTGGTCCAGTTTATGGCATGTGTGGGAACAGTGACTAATTGAATATAGGGCTAGAACATGATGCAAAATAAAGATGTTGGGCCAGAAGATAAAAGACCTTGATTGCCATAACAAAG	75161720	75161940	GCTGAACTGGTCGCAGTTGATGG	TCT-ATCTGGTC-CAGTTTATGG	|| | |||||| ||||| ||||	X==I=X======I=====X====	18	3	0	2
chr4	+	75742138	75742158	AAAAATACTTAATTGGTTTAAAATGCTAGCAGTCATCTAAGCCTTCAGGGAGTTGTAAATTTTGTTGCAGGTGGAGGGTCTTGCTTGGATGTTAATGAGTGCTGACTGATCACAGTGGTGGTTGCTAAAGATTGAAGTATCTGTGGCAATTCTTAAAATAATATGATGAAGTTTATCACATCAATTGACTTTTCCTTTCATAAAAGATTTCTCTATAGAAT	75742038	75742258	GCTGAACTGGTCGCAGTTGATGG	GCTG-ACTGATCACAGTGG-TGG	|||| |||| || |||| | |||	====I====X==X====X=I===	18	3	0	2
chr4	+	77823049	77823071	GCTTGAGTGCCTGGATATAGTGCCACCCGACCAACCACTGTGTGTTTTTCTCCATTAGGGAACAGTATACCCTGGGGGGTTAGAAACAGGGAAGGCAGGCACTGAACTGTTCCAGGTTGAGGGTTGGCAGGTTAGGGCATACAAATTAAGCTTGTGGAAGAGTGTAGTGGTATGAATGGATAGTGAAGGAAGTCAGCTCAGAGGGTTAGTGGATGACTGTTAC	77822949	77823171	GCTGAACTGGTCGCA-GTTGATGG	ACTGAACTGTTC-CAGGTTGAGGG	|||||||| || || ||||| ||	X========X==I==D=====X==	19	3	1	1
chr4	+	78023085	78023107	TGGTTCTCCAAAGGGCACTACAGGTCAGCTGTTCCCATGACCATATAACTTGTCACCTCATCCATGCACTCATGCTTGAGAATTGGTGGCTGTAGACCCTGCTGCACTGGTATCAGTTTCTGGAGATATGCTCCATTTAGACCTCATTATTTTAGGTGTAGCCTCTTCACATCTCCTTTTGAAATTTTCCAAGGTTTCCACCATGTTTCTTTAAATTACATGA	78022985	78023207	GCTGAACTGGTCGCAGTTGATGG	GCTGCACTGGTATCAGTTTCTGG	|||| |||||| ||||| |||	====X======XX=====XX===	18	5	0	0
chr4	+	78061664	78061685	AAATGAGACGACATCTAAATATTAACTGCAGTTGGAGTCACCTAATTAAGTTTTTGATAACATGTGGTTATTCTCCAGGATCCCTCCAAGCTCTGTATAGGCTGAACAGGTGAATTGAATGGGGATGTGAGAGGTATCACTACCCTTGCTTTTTGTCACATCTTTAATGGTGAAGCTAATCTCTGAAGTTCCATCAGGGATAAGGTATCACTTGTGGTTTCC	78061564	78061785	GCTGAACTGGTCGCAGTTG-ATGG	GCTGAACAGGT-GAA-TTGAATGG	||||||| ||| | | ||| ||||	=======X===I=X=I===D====	19	2	1	2
chr4	+	78503056	78503077	TCTTCTGTTGAATCCGCTGCTTTCTGAAGTCAGCTGTCTCATCTCTTGCATTCATTTCAAGCATAATCTATGTTCACTGGCATTTCTTTGCCTCCTACTCGTTGAACTGGTTGCAATTTTGGTTTCTATTACTCTACTGAAACTCTTCTATTAAAGTTCACTAAAGGAGAGTAGTGAGTCATCAAATCCAGTGCCCTTTTCCTCAGTTCTCACTTTCCTCAA	78502956	78503177	GCTGAACTGGTCGCAGTTGATGG	GTTGAACTGGTTGCAATTT-TGG	| ||||||||| ||| || |||	=X=========X===X==XI===	18	4	0	1
chr4	+	81307849	81307870	GGCGGAAAAAGCCCTTGGCACAGCCAGCATAGCGGAACTTGTAGTAGCCCGTGTGGGCGCGCAGGTGCTCGGCGAGGTGGGCACGGCGGCTGAAGGACCTGCTGCACAGGGCGCATTTGTGGAGCTTCATGCCGGAGTGGGAGAGGACATGGGCCTTCAGCTTGTCCGGCCGGTTGAACAACTTACCGCAGCTTGTGTGCGTCGATAAAGGGCATTTATATT	81307749	81307970	GCTGAACTGGTCGCAGTTGATGG	GCTGCACAGGGCGCATTTG-TGG	|||| || || |||| ||| |||	====X==X==X====X===I===	18	4	0	1
chr4	+	82151865	82151884	AGAAGAAGAGAGGAAGATGTGGGAAAGTTTGGAACCTCCTAGAGACTTGTTGAATCGTTGTAACCAAAATTCTGATAGTGATATGGACAATGAAGTCCAGGCTGAGGTGGTCGCAGATGGAGATGAGGAACTTATTGGGAACTAGAGTAAAAGTCACTCATGCTATGCTTTAGCAAAGAGACTAATGCTTTAGCAAAGTGGCATTTTGTCCCTGCCCTAG	82151765	82151984	GCTGAACTGGTCGCAGTTGATGG	GCTGAGGTGGTCGCA---GATGG	||||| |||||||| |||||	=====XX========III=====	18	2	0	3
chr4	+	83669929	83669951	GCCCAAGAAATGGTACAAGTGAGTTTACCGAGGTTAGGGGAAGAAGAAAACAAAATGGGGAGAAACAAAGAATGCAATTTGCTGCATTTATCAGTAGACTGCAGAACTGGTCCAGTTTAGTGGGGCATCCAGTAATGTACTCTGAACTTCAGTGGAAAAGGCCAGGGGAAAGAGACAGCAGTGGCTCTATCTTCGTCACCACCATCACCAATAAGTATTCTTC	83669829	83670051	GCTGAACTGGTCGCAGTTGA-TGG	GCAGAACTGGTC-CAGTTTAGTGG	|| ||||||||| ||||| | |||	==X=========I=====X=D===	20	2	1	1
chr4	+	84060839	84060857	AACCAATGAGAGTTTATTACTCAAATCAGCCTCCCCAAGAGCTTAGAGGCAAGGGTTTTAATGTATAATTTGTCAGGTAGGGAGCTAGGGAATGGGTGCTGCTGACTGGTTGAGGATGGAATCATAGGGATGTGGAAAACAGTCCTCATGTGTTAAGTCTGCCTTTGGGTGGAGGCCACAGTACTAGCTGAGTCATGAGTCATGGGTCCAGGTGGGGTC	84060739	84060957	GCTGAACTGGTCGCAGTTGATGG	GCTG-ACTGGTTG-AG--GATGG	|||| |||||| | || |||||	====I======X=I==II=====	18	1	0	4
chr4	+	89187650	89187671	CAGGTGATGCTGATTGATTGGGTGCAGGTGATGCTGGCTGGGTGCAGGTGTTGCTGGCTGATTGGGTGCAGGTGATGCTGATTGGGTGCAGGTGATGCTGGCTGAATGGGTGCAGGTGATGCTGATTGGGTGCAGGTGATGCTGATTGACTGCGTGCAGGTGATGCTAGCTGATTGGGTGCAGGTGATGCTGGCTGACTGGGTGCAGGTGATGTTGGCTGAT	89187550	89187771	GCTGAACTGGTCGCAGTTGATGG	GCTGAATGGGT-GCAGGTGATGC	|||||| ||| |||| |||||	======XX===I====X=====X	18	4	0	1
chr4	+	89187742	89187763	TGATGCTGGCTGAATGGGTGCAGGTGATGCTGATTGGGTGCAGGTGATGCTGATTGACTGCGTGCAGGTGATGCTAGCTGATTGGGTGCAGGTGATGCTGGCTGACTGGGTGCAGGTGATGTTGGCTGATTGGGTGCAGGTGATGCTGATTGGGTGCAGGTGATGCTGGCTGATTGGGTGCAGGTGATGCTGGCTGATTGGGTGCAGGTGTTAGCTGATTGG	89187642	89187863	GCTGAACTGGTCGCAGTTGATGG	GCTG-ACTGGGTGCAGGTGATGT	|||| ||||| |||| |||||	====I=====XX====X=====X	18	4	0	1
chr4	+	89188191	89188212	GGTGCAGGTGCTGCTGATTGGGTGCAGGTGATGCTGATTGGATGCAGGTGATGCTGATTGGGTGCAGGTGATGCTGGTTGATTGGGTGCAGGTGATGCTGGCTGACTGGATGCAGGTGATGCTGATTGGGTGCAGGTGATGCTGATTGGATGCAGGTGATGCTGATTGGGTGCAGGTGATGCTGGCTGATTGGGTGCGGGTGATGCTGGCTGATTGGGTGCA	89188091	89188312	GCTGAACTGGTCGCAGTTGATGG	GCTG-ACTGGATGCAGGTGATGC	|||| ||||| |||| |||||	====I=====XX====X=====X	18	4	0	1
chr4	+	89188443	89188464	GCTGATTGATTGGGTGCAGGTGATGCTGGCTGATTGGGTGCAGATGATGCTGGCTGATTGGGTGTGGGTGATGCTGGCTGATTGGGTGCAGGTGATGCTGGCTGACTGGGTGCAGGTGATGCTGATTGCTTGGGTGCAGGTGATGCTGGCTGATTGGATGCAGGTGATGCTGATTGTGTGCAGGTGATGCTGGATGACTGGGTGCAGGTGATGCTGCATGAT	89188343	89188564	GCTGAACTGGTCGCAGTTGATGG	GCTG-ACTGGGTGCAGGTGATGC	|||| ||||| |||| |||||	====I=====XX====X=====X	18	4	0	1
chr4	+	89846741	89846760	GTGGGAATTGAACAATGAGAACACATGGACACAGGAAGGGGAACATCACACTCTGGGGACTGTTGTGGGGTGGGGGGAGGGGGGAGGTATATCTCCTAATGCTAAATGTCGAGTTAATGGGTGCAGCACACCAGCATGGCACATGTATACATATGTAACTAACCTGCACATTGTGCACATGTACCCTAAAACTTAAAGTATAATAATAATAAAATAAAAA	89846641	89846860	GCTGAACTGGTCGCAGTTGATGG	GCTAAA-T-GTCG-AGTTAATGG	||| || | |||| |||| ||||	===X==I=I====I====X====	18	2	0	3
chr4	+	91337123	91337143	CCATTTGGAGTATATTACTTACAATACTGTTTCTTTAATTCTTACCCTGACTTCTGTGTTAGTACTGGGGTAGGTTGTACATAATCATTGGCAATTTATAGCTGGAGATCTCAGTTGATGGGAGTAGAACTAGCAGTGGCTTCAGGGTAGGGAAATGGAGAGATGATCAAAAGATACAAACTTTCAGTTGTAAGATGAGCACATTCTGAGGATCTAATATA	91337023	91337243	GCTGAACTGGTCGCAGTTGATGG	GCTGGA--GATCTCAGTTGATGG	|||| | | || ||||||||||	====X=II=X==X==========	18	3	0	2
chr4	+	91800881	91800902	AAGAAGAAAGAAGAAAGAGGAAGAAGAAGAGGAAAGAAGAAGAAGAAAGAAGAAGAAGAGGAAGAAGAAGAGGAAGAAAGAAGAAAGAAGAACTCTTATTGGAGAACTGGTGCAGTTGTTTGGAGGACATATACCACTCTAGACATTTGAGTTATTGGAGTTCTTGCATGGGTTCTTTCTCATCTCTGTGTATGGGTGTTCCTTTAACTGCAATATAGATTG	91800781	91801002	GCTGAACTGGTCGCAGTTGATGG	GGAGAACTGGT-GCAGTTGTTTG	| |||||||| ||||||| | |	=XX========I=======X=X=	18	4	0	1
chr4	+	92442722	92442740	GTTGAACTAATTTACACTCCCACCAACAGCGTAAAAGTGTTCCTGTTTCTCCAAATCCTCTCCACCATCTGTTGTTTCCTGACTTTTTAATGATCACCATGCTAACTGGTGCAAGATGGTATCTCATTGTGGTTTTGATTTGCATTTCTCTGATGACCAGTGATGATGAGCATTCTTTCATGTGTCTGTTGGCTGCATAAATGTCTTCTTTTGAGAAAT	92442622	92442840	GCTGAACTGGTCGCAGTTGATGG	GCT-AACTGGT-GCAA--GATGG	||| ||||||| ||| |||||	===I=======I===XII=====	18	1	0	4
chr4	+	93609085	93609105	AATAAAACCTTTTTGCTAAAAAAAGGCTAATGATCATGTGAACTTTCAGTAAGTCAGAATCTTTTTGCTGATGGAGGGTCATGCCTCGATGTTGATGGCTGCTGACTGATCACAGTGGTGGTTGCTGAAGGTTGGGGATGCTGTGGCCATTTTTAAAAATGAGATAGCCATGATGTTTGCCACATTGGTTGACCCTTCTTCTTCTTTTTTTTTTTTTTTTT	93608985	93609205	GCTGAACTGGTCGCAGTTGATGG	GCTG-ACTGATCACAGTGG-TGG	|||| |||| || |||| | |||	====I====X==X====X=I===	18	3	0	2
chr4	+	93743330	93743351	GAGTCTCTGCCTTGCTGCAGATTCCGATAACTTCTTGCTTAATTTCTATGGTGGTCTTGCCTTCTAAGTCCCAGATCTTGATGCTGAGGCCTGTGGTAGCGCAGAACCAGTAGCAGTTGAGGCTAAAGCACAGGGCATTGATGATATTCCCACCACATAGCATATCAAGGTGCTTGCCTTTGTTGAGATCGCATGGCATGGCATGGCATGGCCAGCATTGCC	93743230	93743451	GCTGAACTGGTCGCAGTTGATGG	GCAGAACCAGTAGCAGTTGA-GG	|| |||| || |||||||| ||	==X====XX==X========I==	18	4	0	1
[truncated: 7,167 more rows]
