# Supplementary material for: Generation of hypoimmunogenic induced pluripotent stem cells by CRISPR-Cas9 system and detailed evaluation for clinical application
Source: Mol Ther Methods Clin Dev. 2022 May 29;26:15–25. doi: 10.1016/j.omtm.2022.05.010 (PMC9198376; doi:10.1016/j.omtm.2022.05.010)
Supplement: Data S3. Statistical analysis [file mmc4.xlsx]

## Sheet: Statistical analysis
Data S3. Statistical analysis.
For three germ layer differentiation assays
[Ectoderm]
ANOVA summary
F	214.1
P value	<0.0001
P value summary	****
Significant diff. among means (P < 0.05)?	Yes
R squared	0.9877
ANOVA table	SS	DF	MS	F (DFn, DFd)	P value
Treatment (between columns)	13231	3	4410	F (3, 8) = 214.1	P<0.0001
Residual (within columns)	164.8	8	20.6
Total	13396	11
Dunnett's multiple comparisons test	Mean Diff.	95.00% CI of diff.	Below threshold?	Summary	Adjusted P Value
WT vs. iPS	79.64	68.97 to 90.31	Yes	****	<0.0001
WT vs. KO#7, 13, 24	6.753	-3.920 to 17.43	No	ns	0.2352
WT vs. KO#2, 6, 16	2.717	-7.956 to 13.39	No	ns	0.8076
[Mesoderm]
ANOVA summary
F	2282
P value	<0.0001
P value summary	****
Significant diff. among means (P < 0.05)?	Yes
R squared	0.9988
ANOVA table	SS	DF	MS	F (DFn, DFd)	P value
Treatment (between columns)	19858	3	6619	F (3, 8) = 2282	P<0.0001
Residual (within columns)	23.21	8	2.901
Total	19881	11
Dunnett's multiple comparisons test	Mean Diff.	95.00% CI of diff.	Below threshold?	Summary	Adjusted P Value
WT vs. iPS	94.33	90.33 to 98.34	Yes	****	<0.0001
WT vs. KO#7, 13, 24	0.05333	-3.951 to 4.058	No	ns	>0.9999
WT vs. KO#2, 6, 16	1.13	-2.875 to 5.135	No	ns	0.7605
[Endoderm]
ANOVA summary
F	132.6
P value	<0.0001
P value summary	****
Significant diff. among means (P < 0.05)?	Yes
R squared	0.9803
ANOVA table	SS	DF	MS	F (DFn, DFd)	P value
Treatment (between columns)	8859	3	2953	F (3, 8) = 132.6	P<0.0001
Residual (within columns)	178.2	8	22.28
Total	9038	11
Dunnett's multiple comparisons test	Mean Diff.	95.00% CI of diff.	Below threshold?	Summary	Adjusted P Value
WT vs. iPS	64.89	53.79 to 75.98	Yes	****	<0.0001
WT vs. KO#7, 13, 24	9.657	-1.441 to 20.75	No	ns	0.0871
WT vs. KO#2, 6, 16	-1.02	-12.12 to 10.08	No	ns	0.9864
For cardiomyocyte differentiation assays
ANOVA summary
F	9.024
P value	<0.0001
P value summary	****
Significant diff. among means (P < 0.05)?	Yes
R squared	0.8053
ANOVA table	SS	DF	MS	F (DFn, DFd)	P value
Treatment (between columns)	26519	11	2411	F (11, 24) = 9.024	P<0.0001
Residual (within columns)	6411	24	267.1
Total	32930	35
Dunnett's multiple comparisons test	Mean Diff.	95.00% CI of diff.	Below threshold?	Summary	Adjusted P Value
WT vs. ABII-KO-2	70.02	30.42 to 109.6	Yes	***	0.0002
WT vs. ABII-KO-6	66.54	26.94 to 106.1	Yes	***	0.0004
WT vs. ABII-KO-7	1.391	-38.21 to 41.00	No	ns	0.9999
WT vs. ABII-KO-8	3.482	-36.12 to 43.09	No	ns	0.9996
WT vs. ABII-KO-13	-4.368	-43.97 to 35.24	No	ns	0.9996
WT vs. ABII-KO-14	-6.552	-46.16 to 33.05	No	ns	0.9993
WT vs. ABII-KO-15	-10.25	-49.85 to 29.36	No	ns	0.9873
WT vs. ABII-KO-16	44.17	4.566 to 83.78	Yes	*	0.0234
WT vs. ABII-KO-18	5.282	-34.32 to 44.89	No	ns	0.9994
WT vs. ABII-KO-22	14.09	-25.51 to 53.70	No	ns	0.9081
WT vs. ABII-KO-24	1.176	-38.43 to 40.78	No	ns	0.9999
For gene expression analysis
Gene	P value	P value summary	Significantly different (P < 0.05)?	One- or two-tailed P value?	t, df
POU5F1	0.0004	***	Yes	Two-tailed	t=8.328, df=5
KLF4	0.0986	ns	No	Two-tailed	t=2.026, df=5
SOX2	0.0574	ns	No	Two-tailed	t=2.458, df=5
MYC	0.1382	ns	No	Two-tailed	t=1.763, df=5
LIN28A	0.033	*	Yes	Two-tailed	t=2.921, df=5
NANOG	0.196	ns	No	Two-tailed	t=1.492, df=5
For the comparison of doubling time
ANOVA summary
F	1.591
P value	0.2662
P value summary	ns
Significant diff. among means (P < 0.05)?	No
R squared	0.3737
ANOVA table	SS	DF	MS	F (DFn, DFd)	P value
Treatment (between columns)	32.47	3	10.82	F (3, 8) = 1.591	P=0.2662
Residual (within columns)	54.42	8	6.802
Total	86.88	11
Dunnett's multiple comparisons test	Mean Diff.	95.00% CI of diff.	Below threshold?	Summary	Adjusted P Value
WT vs. Ff-I14s04 ABⅡ KO #2	-0.6657	-6.798 to 5.467	No	ns	0.9783
WT vs. Ff-I14s04 ABⅡ KO #6	-4.233	-10.37 to 1.899	No	ns	0.186
WT vs. Ff-I14s04 ABⅡ KO #16	-0.8511	-6.983 to 5.281	No	ns	0.9572
